# Supplementary material for: Transcriptomic response to parasite infection in Nile tilapia (Oreochromis niloticus) depends on rearing density
Source: BMC Genomics. 2018 Oct 1;19:723. doi: 10.1186/s12864-018-5098-7 (PMC6167859; doi:10.1186/s12864-018-5098-7)
Supplement: Supplementary file 2 — Gene Ontology enrichment of uninfected gill tissues: Full GO enrichment results of gill genes differentially expressed between uninfected fish at high and low density. (XLSX 6567 kb) [file 12864_2018_5098_MOESM2_ESM.xlsx]

## Sheet: H24_down
GO-ID	Term	Category	FDR	P-Value	#Test	#Ref	#notAnnotTest	#notAnnotRef	Over/Under	TestSeqs	RefSeqs
GO:1990504	dense core granule exocytosis	P	1.33248e-12	1.16415e-16	15	3	2148	36332	OVER	XP_013128700.1, XP_013128701.1, XP_013132046.1, XP_013132047.1, XP_013128697.1, XP_013128698.1, XP_013128699.1, XP_005453615.1, XP_013132045.1, XP_013128702.1, XP_005453613.1, XP_013128703.1, XP_013128704.1, XP_003448390.1, XP_005453610.1	XP_013127599.1, XP_005452244.1, XP_005452245.1
GO:0005515	protein binding	F	4.00401e-11	6.99634e-15	964	13167	1199	23168	OVER	XP_013127218.1, XP_013126878.1, XP_005467527.1, XP_003439837.1, XP_005457224.1, XP_003451119.2, XP_005476427.1, XP_005474379.1, XP_003449176.2, XP_005461883.1, XP_013127730.1, XP_005470817.1, XP_013119774.1, XP_003447225.1, XP_013128530.1, XP_013123317.1, XP_003450888.1, XP_003450635.1, XP_013127436.1, XP_005455590.1, XP_013122023.1, XP_005459393.1, XP_013131635.1, XP_013122483.1, XP_005470708.1,…	XP_005467734.1, XP_013124468.1, XP_005467987.1, XP_013126625.1, XP_005454474.1, XP_013132929.1, XP_005474017.1, XP_005471628.1, XP_013130519.1, XP_003456080.2, XP_013129267.1, XP_003445889.1, XP_003445373.1, XP_003454329.1, XP_013121706.1, XP_013130123.1,
GO:0035556	intracellular signal transduction	P	1.25789e-10	3.29694e-14	201	1884	1962	34451	OVER	XP_013127218.1, XP_005448132.1, XP_005449475.1, XP_005448592.1, XP_003456464.1, XP_003439683.1, XP_005467843.1, XP_003452608.1, XP_003457976.1, XP_013119774.1, XP_005468764.1, XP_005465915.1, XP_005453866.1, XP_013121864.1, XP_005461035.1, XP_003444656.1, XP_005450996.1, XP_005459393.1, XP_013125042.1, XP_005479000.1, XP_013125441.1, XP_005456183.1, XP_005469903.1, XP_013124128.1, XP_005472831.1,…	XP_013120205.1, XP_005451769.1, XP_005463012.1, XP_013120062.1, XP_005470990.1, XP_005471330.1, XP_013120521.1, XP_005457575.1, XP_003459795.1, XP_005457322.1, XP_003442633.2, XP_005455820.1, XP_003454876.1, XP_013130354.1, XP_005454123.1, XP_003440900.1, XP_005452558.1, XP_005463999.1, XP_013131820.1, XP_005473522.1, XP_005451275.1, XP_005468906.1, XP_005449497.1, XP_003458206.1, XP_003457822.1,…
GO:0007264	small GTPase mediated signal transduction	P	2.88135e-10	1.14346e-13	118	906	2045	35429	OVER	XP_013127218.1, XP_005454990.1, XP_003449808.1, XP_005448592.1, XP_005468591.1, XP_005448596.1, XP_005448573.1, XP_005457846.1, XP_005448739.1, XP_003439939.2, XP_013125640.1, XP_003439683.1, XP_005467843.1, XP_003452608.1, XP_003457976.1, XP_013119774.1, XP_013121578.1, XP_013132067.1, XP_005457364.1, XP_013127214.1, XP_005465915.1, XP_003444656.1, XP_005450996.1, XP_005459393.1, XP_013125042.1,…	XP_013124422.1, XP_005467941.1, XP_005460830.1, XP_005463012.1, XP_013128071.1, XP_005470990.1, XP_005471330.1, XP_003442065.1, XP_005457575.1, XP_003459795.1, XP_003442633.2, XP_005455820.1, XP_003448289.2, XP_003454876.1, XP_003440900.1, XP_005452558.1, XP_013131274.1, XP_005463999.1, XP_003451390.1, XP_005455176.1, XP_005473522.1, XP_013131537.1, XP_013131394.1, XP_013121900.1, XP_003457822.1,…
GO:0043087	regulation of GTPase activity	P	2.88135e-10	1.25867e-13	98	687	2065	35648	OVER	XP_013127218.1, XP_005454990.1, XP_003449808.1, XP_005448592.1, XP_005448596.1, XP_005448573.1, XP_005457846.1, XP_005476653.1, XP_005448739.1, XP_003439939.2, XP_003439683.1, XP_005467843.1, XP_013119774.1, XP_013132067.1, XP_013127214.1, XP_005465915.1, XP_013121864.1, XP_005450996.1, XP_013125042.1, XP_013132661.1, XP_005479000.1, XP_005456183.1, XP_003450209.1, XP_005448569.1, XP_003455253.2,…	XP_003455641.1, XP_005449038.1, XP_013123852.1, XP_013127632.1, XP_013126350.1, XP_005463012.1, XP_013128071.1, XP_013121901.1, XP_005448193.1, XP_005470990.1, XP_013124773.1, XP_005450848.1, XP_005471330.1, XP_005478355.1, XP_003438348.2, XP_013123908.1, XP_005452679.1, XP_003448289.2, XP_005477860.1, XP_013120883.1, XP_013123887.1, XP_003454065.2, XP_003442393.1, XP_013119871.1, XP_005472131.1,…
GO:0098772	molecular function regulator	F	1.79195e-09	9.39339e-13	140	1197	2023	35138	OVER	XP_013127218.1, XP_005454990.1, XP_003449808.1, XP_005448592.1, XP_005477186.1, XP_005448596.1, XP_005448573.1, XP_005475506.1, XP_005457846.1, XP_005476653.1, XP_005448739.1, XP_003439939.2, XP_003454012.1, XP_003439683.1, XP_005467843.1, XP_013119774.1, XP_005460751.1, XP_013130741.1, XP_013132067.1, XP_013127214.1, XP_005465915.1, XP_013121864.1, XP_003452901.1, XP_005450996.1, XP_005459393.1,…	XP_003455641.1, XP_003456027.1, XP_005467941.1, XP_013121005.1, XP_013123622.1, XP_005459480.1, XP_005463012.1, XP_013128071.1, XP_003450176.1, XP_005470990.1, XP_013124773.1, XP_003445889.1, XP_005471330.1, XP_003443226.1, XP_005455986.1, XP_013123524.1, XP_003458219.1, XP_003450744.1, XP_005479121.1, XP_003448289.2, XP_013120883.1, XP_005470358.1, XP_003451292.1, XP_005449102.1, XP_005452558.1,…
GO:0005488	binding	F	1.96211e-09	1.19996e-12	1566	23663	597	12672	OVER	XP_013127218.1, XP_013126878.1, XP_005449475.1, XP_005456217.1, XP_005457224.1, XP_003450986.2, XP_005473677.1, XP_005476427.1, XP_005448980.1, XP_005461883.1, XP_013127730.1, XP_005470817.1, XP_003448025.2, XP_003450888.1, XP_013132270.1, XP_013127983.1, XP_003450635.1, XP_003438939.1, XP_013127436.1, XP_013122023.1, XP_005459393.1, XP_003447881.1, XP_005463408.1, XP_003438819.1, XP_013127338.1,…	XP_005467734.1, XP_013124468.1, XP_005465324.1, XP_005467987.1, XP_013126625.1, XP_005454474.1, XP_003451677.1, XP_013132929.1, XP_003439332.1, XP_005476284.1, XP_005474017.1, XP_005471628.1, XP_013130519.1, XP_003456080.2, XP_013129267.1, XP_003445889.1,
GO:0065009	regulation of molecular function	P	3.69776e-09	2.66577e-12	146	1289	2017	35046	OVER	XP_013127218.1, XP_005454990.1, XP_003449808.1, XP_005448592.1, XP_005477186.1, XP_005471722.1, XP_005448596.1, XP_005448573.1, XP_005457846.1, XP_005476653.1, XP_005448739.1, XP_003439939.2, XP_003454012.1, XP_003439683.1, XP_005467843.1, XP_013119774.1, XP_005460751.1, XP_013132067.1, XP_005448257.1, XP_013127214.1, XP_005465915.1, XP_013121864.1, XP_003444656.1, XP_005450996.1, XP_013125042.1,…	XP_003455641.1, XP_003456027.1, XP_005467941.1, XP_013121005.1, XP_013123622.1, XP_013127632.1, XP_005459480.1, XP_005463012.1, XP_013128071.1, XP_003449078.1, XP_003443686.1, XP_003450176.1, XP_005470990.1, XP_013124773.1, XP_003444475.1, XP_003445889.1, XP_005471330.1, XP_003443226.1, XP_005455986.1, XP_005466377.1, XP_013123524.1, XP_003447839.1, XP_005448675.1, XP_005476175.1, XP_003458219.1,…
GO:0002706	regulation of lymphocyte mediated immunity	P	3.69776e-09	3.20899e-12	10	1	2153	36334	OVER	XP_013127828.1, XP_005448371.1, XP_005448372.1, XP_013127815.1, XP_013127827.1, XP_013127817.1, XP_013127813.1, XP_003445830.1, XP_013127819.1, XP_005448373.1	XP_005467112.1
GO:0002456	T cell mediated immunity	P	3.69776e-09	5.49204e-12	9	0	2154	36335	OVER	XP_013127828.1, XP_005448371.1, XP_005448372.1, XP_013127815.1, XP_013127827.1, XP_013127817.1, XP_013127813.1, XP_013127819.1, XP_005448373.1
GO:0002724	regulation of T cell cytokine production	P	3.69776e-09	5.49204e-12	9	0	2154	36335	OVER	XP_013127828.1, XP_005448371.1, XP_005448372.1, XP_013127815.1, XP_013127827.1, XP_013127817.1, XP_013127813.1, XP_013127819.1, XP_005448373.1
GO:0002718	regulation of cytokine production involved in immune response	P	3.69776e-09	5.49204e-12	9	0	2154	36335	OVER	XP_013127828.1, XP_005448371.1, XP_005448372.1, XP_013127815.1, XP_013127827.1, XP_013127817.1, XP_013127813.1, XP_013127819.1, XP_005448373.1
GO:0002369	T cell cytokine production	P	3.69776e-09	5.49204e-12	9	0	2154	36335	OVER	XP_013127828.1, XP_005448371.1, XP_005448372.1, XP_013127815.1, XP_013127827.1, XP_013127817.1, XP_013127813.1, XP_013127819.1, XP_005448373.1
GO:0002822	regulation of adaptive immune response based on somatic recombination of immune receptors built from immunoglobulin superfamily domains	P	3.69776e-09	5.49204e-12	9	0	2154	36335	OVER	XP_013127828.1, XP_005448371.1, XP_005448372.1, XP_013127815.1, XP_013127827.1, XP_013127817.1, XP_013127813.1, XP_013127819.1, XP_005448373.1
GO:0002819	regulation of adaptive immune response	P	3.69776e-09	5.49204e-12	9	0	2154	36335	OVER	XP_013127828.1, XP_005448371.1, XP_005448372.1, XP_013127815.1, XP_013127827.1, XP_013127817.1, XP_013127813.1, XP_013127819.1, XP_005448373.1
GO:0002709	regulation of T cell mediated immunity	P	3.69776e-09	5.49204e-12	9	0	2154	36335	OVER	XP_013127828.1, XP_005448371.1, XP_005448372.1, XP_013127815.1, XP_013127827.1, XP_013127817.1, XP_013127813.1, XP_013127819.1, XP_005448373.1
GO:0002367	cytokine production involved in immune response	P	3.69776e-09	5.49204e-12	9	0	2154	36335	OVER	XP_013127828.1, XP_005448371.1, XP_005448372.1, XP_013127815.1, XP_013127827.1, XP_013127817.1, XP_013127813.1, XP_013127819.1, XP_005448373.1
GO:0002440	production of molecular mediator of immune response	P	1.1621e-08	1.82752e-11	10	2	2153	36333	OVER	XP_013127828.1, XP_005448371.1, XP_005448372.1, XP_013127815.1, XP_013127827.1, XP_013127817.1, XP_013127813.1, XP_003455658.1, XP_013127819.1, XP_005448373.1	XP_003441937.1, NP_001284555.1
GO:0044093	positive regulation of molecular function	P	2.44533e-08	4.05917e-11	83	601	2080	35734	OVER	XP_013127218.1, XP_005454990.1, XP_003449808.1, XP_003445488.1, XP_005448592.1, XP_013132069.1, XP_005448596.1, XP_005448594.1, XP_005476653.1, XP_013126913.1, XP_003439939.2, XP_013128807.1, XP_005467843.1, XP_005454457.1, XP_013130701.1, XP_013122707.1, XP_005460751.1, XP_005467845.1, XP_005455129.1, XP_013132067.1, XP_005448257.1, XP_013127214.1, XP_005448255.1, XP_013127216.1, XP_005458490.1,…	XP_003455641.1, XP_005449038.1, XP_005467941.1, XP_013123898.1, XP_005458857.1, XP_013127632.1, XP_005463012.1, XP_013128071.1, XP_013121901.1, XP_005448193.1, XP_003449078.1, XP_005470990.1, XP_005453300.1, XP_013124773.1, XP_005450848.1, XP_005478355.1, XP_003438348.2, XP_005466377.1, XP_003447839.1, XP_005448675.1, XP_013123908.1, XP_005476175.1, XP_013120883.1, XP_013123887.1, XP_003454065.2,…
GO:0002700	regulation of production of molecular mediator of immune response	P	2.98478e-08	5.21542e-11	9	1	2154	36334	OVER	XP_013127828.1, XP_005448371.1, XP_005448372.1, XP_013127815.1, XP_013127827.1, XP_013127817.1, XP_013127813.1, XP_013127819.1, XP_005448373.1	NP_001284555.1
GO:0051010	microtubule plus-end binding	F	3.10587e-08	5.69834e-11	14	14	2149	36321	OVER	XP_013126868.1, XP_013126879.1, XP_013126878.1, XP_013126867.1, XP_013126877.1, XP_013126876.1, XP_013126869.1, XP_013126871.1, XP_013126870.1, XP_013126875.1, XP_013126874.1, XP_013126880.1, XP_013126873.1, XP_013126872.1	XP_013132671.1, XP_013132672.1, XP_013132670.1, XP_005459231.1, XP_013132663.1, XP_013132662.1, XP_013132673.1, XP_013132665.1, XP_013132674.1, XP_013132664.1, XP_013132668.1, XP_013132669.1, XP_013132666.1, XP_013132667.1
GO:0043547	positive regulation of GTPase activity	P	3.84454e-08	7.38948e-11	63	398	2100	35937	OVER	XP_013127218.1, XP_005454990.1, XP_003449808.1, XP_003445488.1, XP_005448592.1, XP_013132069.1, XP_005448596.1, XP_005448594.1, XP_005476653.1, XP_003439939.2, XP_013128807.1, XP_005467843.1, XP_005454457.1, XP_013130701.1, XP_013122707.1, XP_005467845.1, XP_005455129.1, XP_013132067.1, XP_013127214.1, XP_013127216.1, XP_005458490.1, XP_005454992.1, XP_013121864.1, XP_005448600.1, XP_013132661.1,…	XP_003455641.1, XP_005449038.1, XP_013127632.1, XP_005463012.1, XP_013128071.1, XP_013121901.1, XP_005448193.1, XP_005470990.1, XP_013124773.1, XP_005450848.1, XP_005478355.1, XP_003438348.2, XP_013123908.1, XP_013120883.1, XP_013123887.1, XP_003454065.2, XP_013119871.1, XP_005472131.1, XP_005471255.1, XP_005459559.1, XP_003458197.1, XP_013130693.1, XP_013131274.1, XP_005456315.1, XP_013130233.1,…
GO:0007015	actin filament organization	P	4.12232e-08	8.39461e-11	43	210	2120	36125	OVER	XP_013126149.1, XP_003437902.2, XP_005448653.1, XP_005469851.1, XP_005448652.1, XP_005448651.1, XP_005448650.1, XP_013129548.1, XP_005472524.1, XP_013126529.1, XP_005478350.1, XP_005478352.1, XP_013131812.1, XP_003456404.1, XP_003438841.1, XP_005469859.1, XP_005469855.1, XP_005469860.1, XP_013129550.1, XP_003447592.1, XP_005478349.1, XP_005453222.1, XP_005478598.1, XP_005478599.1, XP_013129559.1,…	XP_003455397.1, XP_005468402.1, XP_013126772.1, XP_013127508.1, XP_013125919.1, XP_005463144.1, XP_013127960.1, XP_013126640.1, XP_013129451.1, XP_005467700.1, XP_003456283.2, XP_005448181.1, XP_013131444.1, XP_003441469.1, XP_005452402.1, XP_003440148.1, XP_005453952.1, XP_005457481.1, XP_003441057.1, XP_005476778.1, XP_005454632.1, XP_005459322.1, XP_003458754.1, XP_013127511.1, XP_005458883.1,…
GO:0051056	regulation of small GTPase mediated signal transduction	P	4.12232e-08	9.57203e-11	64	411	2099	35924	OVER	XP_013127218.1, XP_005454990.1, XP_003449808.1, XP_005448592.1, XP_013132069.1, XP_005448596.1, XP_005448573.1, XP_005457846.1, XP_005448571.1, XP_005460268.1, XP_005448594.1, XP_005448739.1, XP_003439939.2, XP_013130701.1, XP_013119774.1, XP_013132067.1, XP_013127214.1, XP_013127216.1, XP_005458490.1, XP_003455624.1, XP_005454992.1, XP_013131656.1, XP_005448600.1, XP_005450996.1, XP_005459393.1,…	XP_013124422.1, XP_005467941.1, XP_013121901.1, XP_005448193.1, XP_005470990.1, XP_005450848.1, XP_005471330.1, XP_005478355.1, XP_005454605.1, XP_003442633.2, XP_013123908.1, XP_005452679.1, XP_003448289.2, XP_005477860.1, XP_013123887.1, XP_013119871.1, XP_005472131.1, XP_005459559.1, XP_005452558.1, XP_013129255.1, XP_005463845.1, XP_005478366.1, XP_005463999.1, XP_005473522.1, XP_013131394.1,…
GO:0050253	retinyl-palmitate esterase activity	F	4.12232e-08	9.80921e-11	8	0	2155	36335	OVER	XP_013132702.1, XP_005459261.1, XP_005459260.1, XP_005459258.1, XP_013132704.1, XP_005459259.1, XP_013132703.1, XP_005459257.1
GO:0097479	synaptic vesicle localization	P	4.12232e-08	9.94487e-11	21	48	2142	36287	OVER	XP_005474269.1, XP_013128700.1, XP_013128701.1, XP_013132046.1, XP_013132047.1, XP_003445412.1, XP_013128697.1, XP_005452020.1, XP_013128698.1, XP_013128699.1, XP_005453615.1, XP_005450666.1, XP_005452019.1, XP_013132045.1, XP_005474270.1, XP_013128702.1, XP_005453613.1, XP_013128703.1, XP_013128704.1, XP_003448390.1, XP_005453610.1	XP_005479092.1, XP_005479093.1, XP_005479094.1, XP_003437610.1, XP_005454869.1, XP_005454868.1, XP_005479091.1, XP_005454867.1, XP_003437735.1, XP_005467651.1, XP_005454866.1, XP_003444629.1, XP_005478876.2, XP_003448691.1, XP_005477352.1, XP_003448128.1, XP_003439476.1, XP_005449915.1, XP_005468747.1, XP_005468746.1, XP_005470686.1, XP_013121269.1, XP_003443044.1, XP_003457855.2, XP_005453164.1,…
GO:0050790	regulation of catalytic activity	P	4.12232e-08	9.96872e-11	134	1213	2029	35122	OVER	XP_013127218.1, XP_005454990.1, XP_003449808.1, XP_005448592.1, XP_005477186.1, XP_005471722.1, XP_005448596.1, XP_005448573.1, XP_005457846.1, XP_005476653.1, XP_005448739.1, XP_003439939.2, XP_003454012.1, XP_003439683.1, XP_005467843.1, XP_013119774.1, XP_013132067.1, XP_005448257.1, XP_013127214.1, XP_005465915.1, XP_013121864.1, XP_003444656.1, XP_005450996.1, XP_013125042.1, XP_013132661.1,…	XP_003455641.1, XP_005467941.1, XP_013121005.1, XP_013123622.1, XP_013127632.1, XP_005459480.1, XP_005463012.1, XP_013128071.1, XP_003449078.1, XP_003443686.1, XP_003450176.1, XP_005470990.1, XP_013124773.1, XP_003444475.1, XP_003445889.1, XP_005471330.1, XP_003443226.1, XP_005455986.1, XP_005466377.1, XP_013123524.1, XP_003447839.1, XP_005448675.1, XP_005476175.1, XP_003458219.1, XP_003450744.1,…
GO:0005828	kinetochore microtubule	C	4.12232e-08	1.04445e-10	14	15	2149	36320	OVER	XP_013126868.1, XP_013126879.1, XP_013126878.1, XP_013126867.1, XP_013126877.1, XP_013126876.1, XP_013126869.1, XP_013126871.1, XP_013126870.1, XP_013126875.1, XP_013126874.1, XP_013126880.1, XP_013126873.1, XP_013126872.1	XP_013132671.1, XP_013132672.1, XP_013132670.1, XP_003458518.1, XP_005459231.1, XP_013132663.1, XP_013132662.1, XP_013132673.1, XP_013132665.1, XP_013132674.1, XP_013132664.1, XP_013132668.1, XP_013132669.1, XP_013132666.1, XP_013132667.1
GO:0043515	kinetochore binding	F	4.12232e-08	1.04445e-10	14	15	2149	36320	OVER	XP_013126868.1, XP_013126879.1, XP_013126878.1, XP_013126867.1, XP_013126877.1, XP_013126876.1, XP_013126869.1, XP_013126871.1, XP_013126870.1, XP_013126875.1, XP_013126874.1, XP_013126880.1, XP_013126873.1, XP_013126872.1	XP_003454344.1, XP_013132671.1, XP_013132672.1, XP_013132670.1, XP_005459231.1, XP_013132663.1, XP_013132662.1, XP_013132673.1, XP_013132665.1, XP_013132674.1, XP_013132664.1, XP_013132668.1, XP_013132669.1, XP_013132666.1, XP_013132667.1
GO:0099504	synaptic vesicle cycle	P	6.18858e-08	1.62203e-10	20	44	2143	36291	OVER	XP_005474269.1, XP_013128700.1, XP_013128701.1, XP_013132046.1, XP_013132047.1, XP_003445412.1, XP_013128697.1, XP_005452020.1, XP_013128698.1, XP_013128699.1, XP_005453615.1, XP_005452019.1, XP_013132045.1, XP_005474270.1, XP_013128702.1, XP_005453613.1, XP_013128703.1, XP_013128704.1, XP_003448390.1, XP_005453610.1	XP_005454869.1, XP_005454868.1, XP_005454867.1, XP_003437735.1, XP_005467651.1, XP_005454866.1, XP_003444629.1, XP_013121545.1, XP_005478876.2, XP_003448691.1, XP_005477352.1, XP_003448128.1, XP_003439476.1, XP_003455036.1, XP_005449915.1, XP_005468747.1, XP_005468746.1, XP_005470686.1, XP_013121269.1, XP_003443044.1, XP_003457855.2, XP_005453164.1, XP_013122738.1, XP_005453163.1, XP_013122739.1,…
GO:0030029	actin filament-based process	P	6.45341e-08	1.74782e-10	74	523	2089	35812	OVER	XP_013126149.1, XP_005448652.1, XP_005448650.1, XP_003456464.1, XP_005472524.1, XP_013120296.1, XP_013126529.1, XP_013120298.1, XP_013121576.1, XP_013121578.1, XP_013131812.1, XP_003438841.1, XP_005469860.1, XP_013129550.1, XP_003447592.1, XP_005478349.1, XP_005450183.1, XP_005453222.1, XP_013133046.1, XP_005478599.1, XP_013129558.1, XP_013121580.1, XP_013129556.1, XP_013129554.1, XP_013129552.1,…	XP_005468402.1, XP_005455021.1, XP_013126964.1, XP_003443203.1, XP_005464065.1, XP_005463144.1, XP_005453697.1, XP_013127960.1, XP_005451264.1, XP_013129451.1, XP_003454536.1, XP_005467700.1, XP_013120883.1, XP_013126132.1, XP_013123219.1, XP_005448181.1, XP_005460404.1, XP_005452402.1, XP_003440148.1, XP_013121039.1, XP_003441057.1, XP_005476778.1, XP_005453071.1, XP_003458754.1, XP_005460480.1,…
GO:0051336	regulation of hydrolase activity	P	1.02253e-07	2.85872e-10	104	870	2059	35465	OVER	XP_013127218.1, XP_005454990.1, XP_003449808.1, XP_005448592.1, XP_005477186.1, XP_005448596.1, XP_005448573.1, XP_005457846.1, XP_005476653.1, XP_005448739.1, XP_003439939.2, XP_003439683.1, XP_005467843.1, XP_013119774.1, XP_013132067.1, XP_013127214.1, XP_005465915.1, XP_013121864.1, XP_005450996.1, XP_013125042.1, XP_013132661.1, XP_005479000.1, XP_005456183.1, XP_003450209.1, XP_005448569.1,…	XP_003455641.1, XP_013121005.1, XP_013123622.1, XP_013127632.1, XP_005463012.1, XP_013128071.1, XP_005470990.1, XP_013124773.1, XP_003445889.1, XP_005471330.1, XP_005455986.1, XP_005466377.1, XP_013123524.1, XP_003447839.1, XP_005479121.1, XP_003448289.2, XP_013120883.1, XP_013128817.1, XP_005452558.1, XP_013131274.1, XP_005456315.1, XP_003453593.3, XP_013122988.1, XP_005463999.1, XP_005473522.1,…
GO:0002703	regulation of leukocyte mediated immunity	P	1.31364e-07	3.78737e-10	11	7	2152	36328	OVER	XP_013127828.1, XP_005448371.1, XP_005448372.1, XP_013127815.1, XP_013127827.1, XP_013127817.1, XP_003456404.1, XP_013127813.1, XP_003445830.1, XP_013127819.1, XP_005448373.1	XP_005467112.1, XP_003438778.1, XP_003456409.1, XP_003456613.1, XP_003453625.1, XP_005473014.1, XP_013120241.1
GO:0016079	synaptic vesicle exocytosis	P	2.66223e-07	7.90808e-10	18	38	2145	36297	OVER	XP_013128700.1, XP_013128701.1, XP_013132046.1, XP_013132047.1, XP_003445412.1, XP_013128697.1, XP_005452020.1, XP_013128698.1, XP_013128699.1, XP_005453615.1, XP_005452019.1, XP_013132045.1, XP_013128702.1, XP_005453613.1, XP_013128703.1, XP_013128704.1, XP_003448390.1, XP_005453610.1	XP_005454869.1, XP_005454868.1, XP_005454867.1, XP_003437735.1, XP_005467651.1, XP_005454866.1, XP_003444629.1, XP_003448691.1, XP_005477352.1, XP_003448128.1, XP_003439476.1, XP_005449915.1, XP_005468747.1, XP_005468746.1, XP_005470686.1, XP_003443044.1, XP_005453164.1, XP_013122738.1, XP_005453163.1, XP_013122739.1, XP_005472594.2, XP_013131920.1, XP_005454672.1, XP_005472597.1, XP_005454871.1,…
GO:0051345	positive regulation of hydrolase activity	P	3.51149e-07	1.07376e-09	63	429	2100	35906	OVER	XP_013127218.1, XP_005454990.1, XP_003449808.1, XP_003445488.1, XP_005448592.1, XP_013132069.1, XP_005448596.1, XP_005448594.1, XP_005476653.1, XP_003439939.2, XP_013128807.1, XP_005467843.1, XP_005454457.1, XP_013130701.1, XP_013122707.1, XP_005467845.1, XP_005455129.1, XP_013132067.1, XP_013127214.1, XP_013127216.1, XP_005458490.1, XP_005454992.1, XP_013121864.1, XP_005448600.1, XP_013132661.1,…	XP_003455641.1, XP_005449038.1, XP_013127632.1, XP_005463012.1, XP_013128071.1, XP_013121901.1, XP_005448193.1, XP_005470990.1, XP_013124773.1, XP_005450848.1, XP_005478355.1, XP_003438348.2, XP_005466377.1, XP_003447839.1, XP_013123908.1, XP_013120883.1, XP_013123887.1, XP_003454065.2, XP_013119871.1, XP_005472131.1, XP_005471255.1, XP_005459559.1, XP_013128817.1, XP_003458197.1, XP_013130693.1,…
GO:0030036	actin cytoskeleton organization	P	3.76488e-07	1.18413e-09	71	516	2092	35819	OVER	XP_013126149.1, XP_005448652.1, XP_005448650.1, XP_003456464.1, XP_005472524.1, XP_013120296.1, XP_013126529.1, XP_013120298.1, XP_013121576.1, XP_013121578.1, XP_013131812.1, XP_003438841.1, XP_005469860.1, XP_013129550.1, XP_003447592.1, XP_005478349.1, XP_005450183.1, XP_005453222.1, XP_005478599.1, XP_013129558.1, XP_013121580.1, XP_013129556.1, XP_013129554.1, XP_013129552.1, XP_005476505.1,…	XP_005468402.1, XP_005455021.1, XP_013126964.1, XP_003443203.1, XP_005464065.1, XP_005463144.1, XP_005453697.1, XP_013127960.1, XP_005451264.1, XP_013129451.1, XP_003454536.1, XP_005467700.1, XP_013126132.1, XP_013123219.1, XP_005448181.1, XP_005460404.1, XP_005452402.1, XP_003440148.1, XP_013121039.1, XP_003441057.1, XP_005476778.1, XP_005453071.1, XP_003458754.1, XP_005460480.1, XP_013127511.1,…
GO:0002449	lymphocyte mediated immunity	P	5.42782e-07	1.79976e-09	11	9	2152	36326	OVER	XP_013127828.1, XP_005448371.1, XP_005448372.1, XP_013127815.1, XP_013127827.1, XP_013127817.1, XP_013127813.1, XP_003455658.1, XP_003445830.1, XP_013127819.1, XP_005448373.1	XP_005467112.1, NP_001269827.1, XP_003448411.1, XP_003441937.1, XP_005455560.1, XP_003449697.2, XP_005453665.1, XP_003454643.3, XP_003448409.1
GO:0043085	positive regulation of catalytic activity	P	5.42782e-07	1.802e-09	75	566	2088	35769	OVER	XP_013127218.1, XP_005454990.1, XP_003449808.1, XP_003445488.1, XP_005448592.1, XP_013132069.1, XP_005448596.1, XP_005448594.1, XP_005476653.1, XP_013126913.1, XP_003439939.2, XP_013128807.1, XP_005467843.1, XP_005454457.1, XP_013130701.1, XP_013122707.1, XP_005467845.1, XP_005455129.1, XP_013132067.1, XP_005448257.1, XP_013127214.1, XP_005448255.1, XP_013127216.1, XP_005458490.1, XP_005454992.1,…	XP_003455641.1, XP_005449038.1, XP_005467941.1, XP_013123898.1, XP_005458857.1, XP_013127632.1, XP_005463012.1, XP_013128071.1, XP_013121901.1, XP_005448193.1, XP_003449078.1, XP_005470990.1, XP_005453300.1, XP_013124773.1, XP_005450848.1, XP_005478355.1, XP_003438348.2, XP_005466377.1, XP_003447839.1, XP_005448675.1, XP_013123908.1, XP_005476175.1, XP_013120883.1, XP_013123887.1, XP_003454065.2,…
GO:0005085	guanyl-nucleotide exchange factor activity	F	6.28658e-07	2.14203e-09	62	427	2101	35908	OVER	XP_013127218.1, XP_005454990.1, XP_003449808.1, XP_003445488.1, XP_013130615.1, XP_005448573.1, XP_005457846.1, XP_005448571.1, XP_005460268.1, XP_005448739.1, XP_003439939.2, XP_005468807.1, XP_013123044.1, XP_003439683.1, XP_005467843.1, XP_013122707.1, XP_013119774.1, XP_005467845.1, XP_013127214.1, XP_005465915.1, XP_013127216.1, XP_003455624.1, XP_005454992.1, XP_013131656.1, XP_005450996.1,…	XP_003455641.1, XP_013126350.1, XP_005463012.1, XP_013128071.1, XP_013121901.1, XP_005448193.1, XP_005470990.1, XP_005450848.1, XP_005471330.1, XP_005478355.1, XP_013123908.1, XP_005452679.1, XP_003448289.2, XP_005477860.1, XP_013120883.1, XP_013123887.1, XP_005459559.1, XP_003458197.1, XP_005452558.1, XP_013131274.1, XP_013129255.1, XP_013130233.1, XP_005463845.1, XP_005478366.1, XP_005463999.1,…
GO:0005881	cytoplasmic microtubule	C	6.49293e-07	2.26906e-09	14	21	2149	36314	OVER	XP_013126868.1, XP_013126879.1, XP_013126878.1, XP_013126867.1, XP_013126877.1, XP_013126876.1, XP_013126869.1, XP_013126871.1, XP_013126870.1, XP_013126875.1, XP_013126874.1, XP_013126880.1, XP_013126873.1, XP_013126872.1	XP_013132671.1, XP_013132672.1, XP_013132670.1, XP_013120280.1, XP_013123466.1, XP_005466520.2, XP_003438348.2, XP_005459231.1, XP_013132663.1, XP_013132662.1, XP_013132673.1, XP_013132665.1, XP_013132674.1, XP_003457122.2, XP_013132664.1, XP_013132668.1, XP_005448472.1, XP_013132669.1, XP_013132666.1, XP_003460440.1, XP_013132667.1
GO:0030695	GTPase regulator activity	F	6.58221e-07	2.35777e-09	52	325	2111	36010	OVER	XP_005448592.1, XP_013132069.1, XP_005448596.1, XP_005475506.1, XP_005448594.1, XP_005476653.1, XP_013128807.1, XP_005454457.1, XP_013130701.1, XP_013130741.1, XP_005455129.1, XP_013132067.1, XP_005458490.1, XP_013121864.1, XP_003452901.1, XP_005448600.1, XP_005459393.1, XP_013132661.1, XP_013127370.1, XP_003450209.1, XP_005457186.1, XP_005459224.1, XP_013132071.1, XP_013132073.1, XP_003458914.1,…	XP_013119615.1, XP_005449038.1, XP_005477954.1, XP_005472127.1, XP_005469417.1, XP_005477144.1, XP_005459480.1, XP_003438868.1, XP_013129522.1, XP_013120688.1, XP_013124773.1, XP_005459540.1, XP_013126949.1, XP_013121634.1, XP_003438348.2, XP_005454605.1, XP_005473978.1, XP_005473375.1, XP_003454065.2, XP_005470358.1, XP_013119871.1, XP_003449793.1, XP_005472131.1, XP_005471255.1, XP_013132122.1,…
GO:0099003	vesicle-mediated transport in synapse	P	7.55342e-07	2.77671e-09	18	42	2145	36293	OVER	XP_013128700.1, XP_013128701.1, XP_013132046.1, XP_013132047.1, XP_003445412.1, XP_013128697.1, XP_005452020.1, XP_013128698.1, XP_013128699.1, XP_005453615.1, XP_005452019.1, XP_013132045.1, XP_013128702.1, XP_005453613.1, XP_013128703.1, XP_013128704.1, XP_003448390.1, XP_005453610.1	XP_005454869.1, XP_005454868.1, XP_005454867.1, XP_003437735.1, XP_005467651.1, XP_005454866.1, XP_003444629.1, XP_005478876.2, XP_003448691.1, XP_005477352.1, XP_003448128.1, XP_003439476.1, XP_005449915.1, XP_005468747.1, XP_005468746.1, XP_005470686.1, XP_013121269.1, XP_003443044.1, XP_003457855.2, XP_005453164.1, XP_013122738.1, XP_005453163.1, XP_013122739.1, XP_005472594.2, XP_013131920.1,…
GO:0048489	synaptic vesicle transport	P	7.55342e-07	2.90364e-09	19	48	2144	36287	OVER	XP_013128700.1, XP_013128701.1, XP_013132046.1, XP_013132047.1, XP_003445412.1, XP_013128697.1, XP_005452020.1, XP_013128698.1, XP_013128699.1, XP_005453615.1, XP_005450666.1, XP_005452019.1, XP_013132045.1, XP_013128702.1, XP_005453613.1, XP_013128703.1, XP_013128704.1, XP_003448390.1, XP_005453610.1	XP_005479092.1, XP_005479093.1, XP_005479094.1, XP_003437610.1, XP_005454869.1, XP_005454868.1, XP_005479091.1, XP_005454867.1, XP_003437735.1, XP_005467651.1, XP_005454866.1, XP_003444629.1, XP_005478876.2, XP_003448691.1, XP_005477352.1, XP_003448128.1, XP_003439476.1, XP_005449915.1, XP_005468747.1, XP_005468746.1, XP_005470686.1, XP_013121269.1, XP_003443044.1, XP_003457855.2, XP_005453164.1,…
GO:0097480	establishment of synaptic vesicle localization	P	7.55342e-07	2.90364e-09	19	48	2144	36287	OVER	XP_013128700.1, XP_013128701.1, XP_013132046.1, XP_013132047.1, XP_003445412.1, XP_013128697.1, XP_005452020.1, XP_013128698.1, XP_013128699.1, XP_005453615.1, XP_005450666.1, XP_005452019.1, XP_013132045.1, XP_013128702.1, XP_005453613.1, XP_013128703.1, XP_013128704.1, XP_003448390.1, XP_005453610.1	XP_005479092.1, XP_005479093.1, XP_005479094.1, XP_003437610.1, XP_005454869.1, XP_005454868.1, XP_005479091.1, XP_005454867.1, XP_003437735.1, XP_005467651.1, XP_005454866.1, XP_003444629.1, XP_005478876.2, XP_003448691.1, XP_005477352.1, XP_003448128.1, XP_003439476.1, XP_005449915.1, XP_005468747.1, XP_005468746.1, XP_005470686.1, XP_013121269.1, XP_003443044.1, XP_003457855.2, XP_005453164.1,…
GO:0060589	nucleoside-triphosphatase regulator activity	F	1.03949e-06	4.08675e-09	52	331	2111	36004	OVER	XP_005448592.1, XP_013132069.1, XP_005448596.1, XP_005475506.1, XP_005448594.1, XP_005476653.1, XP_013128807.1, XP_005454457.1, XP_013130701.1, XP_013130741.1, XP_005455129.1, XP_013132067.1, XP_005458490.1, XP_013121864.1, XP_003452901.1, XP_005448600.1, XP_005459393.1, XP_013132661.1, XP_013127370.1, XP_003450209.1, XP_005457186.1, XP_005459224.1, XP_013132071.1, XP_013132073.1, XP_003458914.1,…	XP_013119615.1, XP_005449038.1, XP_005477954.1, XP_005472127.1, XP_005469417.1, XP_005477144.1, XP_005459480.1, XP_003438868.1, XP_013129522.1, XP_013120688.1, XP_013124773.1, XP_005459540.1, XP_013126949.1, XP_013121634.1, XP_003438348.2, XP_005454605.1, XP_005473978.1, XP_003458219.1, XP_005473375.1, XP_003454065.2, XP_005470358.1, XP_013119871.1, XP_003449793.1, XP_005472131.1, XP_005471255.1,…
GO:0045055	regulated exocytosis	P	1.67261e-06	6.72199e-09	21	64	2142	36271	OVER	XP_013128700.1, XP_013128701.1, XP_003445488.1, XP_013132046.1, XP_013132047.1, XP_003445412.1, XP_013128697.1, XP_003445830.1, XP_005452020.1, XP_013128698.1, XP_013128699.1, XP_005453615.1, XP_003456404.1, XP_005452019.1, XP_013132045.1, XP_013128702.1, XP_005453613.1, XP_013128703.1, XP_013128704.1, XP_003448390.1, XP_005453610.1	XP_005454868.1, XP_005467651.1, XP_005454866.1, XP_003444629.1, XP_003443913.1, XP_003439476.1, XP_003456409.1, XP_013132771.1, XP_003437803.1, XP_005449915.1, XP_005469050.1, XP_005468747.1, XP_003438778.1, XP_003443044.1, XP_005453164.1, XP_013122738.1, XP_013131920.1, XP_005454672.1, XP_005472597.1, XP_003441278.1, XP_013131045.1, XP_005454870.1, XP_003438146.1, XP_005467112.1, XP_013131043.1,…
GO:0043484	regulation of RNA splicing	P	1.80262e-06	7.402e-09	16	34	2147	36301	OVER	XP_005454532.1, XP_005468521.1, XP_013132268.1, XP_005454530.1, XP_005478052.1, XP_005478051.1, XP_005471261.1, XP_005454529.1, XP_005454528.1, XP_005454527.1, XP_013128614.1, XP_013128615.1, XP_013128613.1, XP_005471260.1, XP_013132270.1, XP_003443141.1	XP_003442507.1, XP_003446785.1, XP_013124695.1, XP_005462909.1, XP_013125266.1, XP_003459692.1, XP_013125269.1, XP_013125268.1, XP_013128410.1, XP_003453716.1, XP_005455413.1, XP_005455414.1, XP_013125612.1, XP_013125611.1, XP_005472881.1, XP_005448044.1, XP_005478377.1, XP_005454667.1, XP_005462910.1, XP_003444830.1, XP_003447474.1, XP_005469601.1, XP_003439132.1, XP_005473681.1, XP_005451188.1,…
GO:0005096	GTPase activator activity	F	2.28218e-06	9.57057e-09	48	300	2115	36035	OVER	XP_003458914.1, XP_005448592.1, XP_013132069.1, XP_013132068.1, XP_005448596.1, XP_005475507.1, XP_003454740.1, XP_005448595.1, XP_005475506.1, XP_005475505.1, XP_005448594.1, XP_005476653.1, XP_005448593.1, XP_005476654.1, XP_013128807.1, XP_005448599.1, XP_005477700.1, XP_013128806.1, XP_005454457.1, XP_013130701.1, XP_005454458.1, XP_005454456.1, XP_013130741.1, XP_005455129.1, XP_013132067.1,…	XP_013119615.1, XP_005449038.1, XP_005477954.1, XP_005472127.1, XP_005469417.1, XP_005477144.1, XP_013129522.1, XP_013120688.1, XP_013124773.1, XP_013126949.1, XP_013121634.1, XP_003438348.2, XP_005454605.1, XP_005473978.1, XP_005473375.1, XP_003454065.2, XP_005470358.1, XP_013119871.1, XP_005472131.1, XP_005471255.1, XP_013129510.1, XP_005467831.1, XP_013130693.1, XP_005456315.1, XP_003460323.3,…
GO:0002697	regulation of immune effector process	P	2.38801e-06	1.0223e-08	16	35	2147	36300	OVER	XP_005448371.1, XP_005448372.1, XP_003445830.1, XP_005477364.1, XP_005448373.1, XP_013127828.1, XP_005477368.1, XP_013127815.1, XP_005477367.1, XP_013127827.1, XP_005477366.1, XP_013127817.1, XP_003456404.1, XP_013127813.1, XP_013120772.1, XP_013127819.1	XP_003451821.2, XP_003460246.1, XP_003458330.1, XP_003449076.1, XP_003449078.1, XP_003456409.1, XP_003456613.1, XP_003451202.1, XP_003459144.1, XP_005461659.1, XP_003460314.1, XP_005473014.1, NP_001284555.1, XP_003459141.1, XP_003438778.1, XP_005455907.1, XP_003448187.1, XP_005457336.1, XP_003449214.1, XP_003460381.1, XP_013120241.1, XP_003439997.3, XP_005467112.1, XP_003453625.1, XP_003451214.1,…
GO:0005876	spindle microtubule	C	2.65178e-06	1.15839e-08	15	30	2148	36305	OVER	XP_013126868.1, XP_013126879.1, XP_013126878.1, XP_013126867.1, XP_013126877.1, XP_013126876.1, XP_003445488.1, XP_013126869.1, XP_013126871.1, XP_013126870.1, XP_013126875.1, XP_013126874.1, XP_013126880.1, XP_013126873.1, XP_013126872.1	XP_003439106.1, XP_013132671.1, XP_005460931.1, XP_013132672.1, XP_003449300.1, XP_013132670.1, XP_003458518.1, XP_003452370.1, XP_003438782.1, XP_005459231.1, XP_013132673.1, XP_013132674.1, XP_003448218.1, XP_005466176.1, XP_005471259.1, XP_003460215.1, XP_005467385.1, XP_005467386.1, XP_003450853.1, XP_003440736.1, XP_013132663.1, XP_013132662.1, XP_013132665.1, XP_013132664.1, XP_013132668.1,…
GO:0000381	regulation of alternative mRNA splicing, via spliceosome	P	2.81816e-06	1.25569e-08	12	16	2151	36319	OVER	XP_013128613.1, XP_005454532.1, XP_005468521.1, XP_005454530.1, XP_005478052.1, XP_005478051.1, XP_005454529.1, XP_005454528.1, XP_005454527.1, XP_003443141.1, XP_013128614.1, XP_013128615.1	XP_003442507.1, XP_013124695.1, XP_005462909.1, XP_003459692.1, XP_003453716.1, XP_005451188.1, XP_005472881.1, XP_005453584.1, XP_005448044.1, XP_005478377.1, XP_003444346.1, XP_005470257.1, XP_003448018.1, XP_005462910.1, XP_003447474.1, XP_005469601.1
GO:0005667	transcription factor complex	C	3.5744e-06	1.62388e-08	122	1172	2041	35163	OVER	XP_005478524.1, XP_005463411.1, XP_005456217.1, XP_005448219.1, XP_013127757.1, XP_005474078.1, XP_003448199.1, XP_005457869.1, XP_005448113.1, XP_005477096.1, XP_003456426.1, XP_003441505.1, XP_005465290.1, XP_005473169.1, XP_003444656.1, XP_005452843.1, XP_005473165.1, XP_013131639.1, XP_013124584.1, XP_013126592.1, XP_005472725.1, XP_013128275.1, XP_005471003.1, XP_005477136.1, XP_005458465.1,…	XP_005476634.1, XP_005468327.1, XP_005476382.1, XP_005471979.1, XP_003444124.1, XP_005457115.1, XP_013132775.1, XP_013127271.1, XP_005477336.1, XP_005456119.1, XP_003456080.2, XP_003445275.1, XP_005467068.1, XP_005458845.1, XP_003448702.1, XP_005454859.1, XP_003444342.1, XP_005478245.1, XP_003446730.1, XP_013128489.1, XP_005465664.1, XP_013123679.1, XP_013131078.1, XP_013124096.1, XP_003457711.2,…
GO:1902531	regulation of intracellular signal transduction	P	3.62751e-06	1.6797e-08	80	658	2083	35677	OVER	XP_013127218.1, XP_005454990.1, XP_003449808.1, XP_003445488.1, XP_005448592.1, XP_013132069.1, XP_005448596.1, XP_005448573.1, XP_005460418.1, XP_005457846.1, XP_005448571.1, XP_005460268.1, XP_005448594.1, XP_005448739.1, XP_013126913.1, XP_003439939.2, XP_013130701.1, XP_013119774.1, XP_013132067.1, XP_013127214.1, XP_013127216.1, XP_005458490.1, XP_003455624.1, XP_005454992.1, XP_013131656.1,…	XP_013124422.1, XP_005467941.1, XP_013123898.1, XP_013121901.1, XP_005448193.1, XP_003449078.1, XP_005465019.2, XP_003449209.1, XP_003452838.1, XP_003446402.1, XP_005470990.1, XP_003444475.1, XP_005450848.1, XP_005471330.1, XP_005478355.1, XP_005451602.1, XP_005454605.1, XP_013120521.1, XP_003442633.2, XP_005448675.1, XP_013123908.1, XP_005476175.1, XP_005452679.1, XP_003448289.2, XP_005477860.1,…
GO:0017156	calcium ion regulated exocytosis	P	4.08641e-06	1.92789e-08	18	49	2145	36286	OVER	XP_013128700.1, XP_013128701.1, XP_013132046.1, XP_013132047.1, XP_003445412.1, XP_013128697.1, XP_005452020.1, XP_013128698.1, XP_013128699.1, XP_005453615.1, XP_005452019.1, XP_013132045.1, XP_013128702.1, XP_005453613.1, XP_013128703.1, XP_013128704.1, XP_003448390.1, XP_005453610.1	XP_005454868.1, XP_005467651.1, XP_005454866.1, XP_003444629.1, XP_003443913.1, XP_003439476.1, XP_005449915.1, XP_005469050.1, XP_005468747.1, XP_003443044.1, XP_005453164.1, XP_013122738.1, XP_013131920.1, XP_005454672.1, XP_005472597.1, XP_013131045.1, XP_005454870.1, XP_003438146.1, XP_013131043.1, XP_013127599.1, XP_005452244.1, XP_005466518.1, XP_013125543.1, XP_005454869.1, XP_005454867.1,…
GO:0000380	alternative mRNA splicing, via spliceosome	P	4.15349e-06	2.03211e-08	12	17	2151	36318	OVER	XP_013128613.1, XP_005454532.1, XP_005468521.1, XP_005454530.1, XP_005478052.1, XP_005478051.1, XP_005454529.1, XP_005454528.1, XP_005454527.1, XP_003443141.1, XP_013128614.1, XP_013128615.1	XP_003442507.1, XP_003446785.1, XP_013124695.1, XP_005462909.1, XP_003459692.1, XP_003453716.1, XP_005451188.1, XP_005472881.1, XP_005453584.1, XP_005448044.1, XP_005478377.1, XP_003444346.1, XP_005470257.1, XP_003448018.1, XP_005462910.1, XP_003447474.1, XP_005469601.1
GO:0002443	leukocyte mediated immunity	P	4.15349e-06	2.03211e-08	12	17	2151	36318	OVER	XP_013127828.1, XP_005448371.1, XP_005448372.1, XP_013127815.1, XP_013127827.1, XP_013127817.1, XP_003456404.1, XP_013127813.1, XP_003455658.1, XP_003445830.1, XP_013127819.1, XP_005448373.1	XP_003438778.1, XP_003448411.1, XP_003441937.1, XP_005455560.1, XP_013132772.1, XP_003454643.3, XP_013120241.1, XP_005467112.1, XP_003456409.1, NP_001269827.1, XP_003456613.1, XP_003453625.1, XP_003449697.2, XP_013132771.1, XP_005473014.1, XP_005453665.1, XP_003448409.1
GO:0005057	receptor signaling protein activity	F	5.00702e-06	2.49345e-08	31	149	2132	36186	OVER	XP_003445464.1, XP_005472314.1, XP_005448132.1, XP_013121217.1, XP_005469580.1, XP_005448719.2, XP_013125499.1, XP_013128825.1, XP_013128824.1, XP_013126913.1, XP_003454216.1, XP_003454012.1, XP_005472312.1, XP_003438594.1, XP_013128820.1, XP_013130057.1, XP_013120736.1, XP_013125502.1, XP_013125501.1, XP_013125504.1, XP_013125503.1, XP_003448516.1, XP_003439035.3, XP_005477364.1, XP_005477368.1,…	XP_005452101.1, XP_013123898.1, XP_003439961.1, XP_013124505.1, XP_005453060.1, XP_005465911.1, XP_003451537.2, XP_003454883.1, XP_013123894.1, XP_005458642.1, XP_005448675.1, XP_005476175.1, XP_003455261.1, XP_013128131.1, XP_005463943.1, XP_003448266.1, XP_005478137.1, XP_005478114.1, XP_003448220.1, XP_005457231.1, XP_005456303.1, XP_013132122.1, XP_005463427.1, XP_013124336.1, XP_005467831.1,…
GO:0012501	programmed cell death	P	5.9227e-06	3.00119e-08	70	552	2093	35783	OVER	XP_005478524.1, XP_003448213.1, XP_003440158.1, XP_005453110.1, XP_013123295.1, XP_005474765.1, XP_013128615.1, XP_013128613.1, XP_013132867.1, XP_003451671.1, XP_005457320.1, XP_013120772.1, XP_005472255.1, XP_013120945.1, XP_005457038.1, XP_005475983.1, XP_005452949.1, XP_003443957.1, XP_005456656.1, XP_005478052.1, XP_005464952.1, XP_005453120.1, XP_013122507.1, XP_013125441.1, XP_013131215.1,…	XP_005467941.1, XP_003457821.1, XP_013124927.1, XP_003450756.1, XP_003446052.1, XP_005456798.1, XP_003449078.1, XP_005465019.2, XP_003449209.1, XP_005455470.1, XP_003439269.1, XP_005466377.1, XP_013120521.1, XP_003447839.1, XP_005472658.1, XP_005448698.1, XP_005451287.1, XP_005450268.2, XP_013124640.1, XP_013124181.1, XP_013130331.1, XP_003452465.1, XP_003447323.1, XP_013124939.1, XP_013128817.1,…
GO:0042891	antibiotic transport	P	5.93173e-06	3.12511e-08	6	0	2157	36335	OVER	XP_013124862.1, XP_013124861.1, XP_013124864.1, XP_013124863.1, XP_013124866.1, XP_013124865.1
GO:0042895	antibiotic transporter activity	F	5.93173e-06	3.12511e-08	6	0	2157	36335	OVER	XP_013124862.1, XP_013124861.1, XP_013124864.1, XP_013124863.1, XP_013124866.1, XP_013124865.1
GO:0048024	regulation of mRNA splicing, via spliceosome	P	5.93173e-06	3.21306e-08	12	18	2151	36317	OVER	XP_013128613.1, XP_005454532.1, XP_005468521.1, XP_005454530.1, XP_005478052.1, XP_005478051.1, XP_005454529.1, XP_005454528.1, XP_005454527.1, XP_003443141.1, XP_013128614.1, XP_013128615.1	XP_003442507.1, XP_013124695.1, XP_005462909.1, XP_003459692.1, XP_003453716.1, XP_005451188.1, XP_005472881.1, XP_005453584.1, XP_005448044.1, XP_005478377.1, XP_005454667.1, XP_003444346.1, XP_005470257.1, XP_003448018.1, XP_005462910.1, XP_003444830.1, XP_003447474.1, XP_005469601.1
GO:0050684	regulation of mRNA processing	P	5.93173e-06	3.21306e-08	12	18	2151	36317	OVER	XP_013128613.1, XP_005454532.1, XP_005468521.1, XP_005454530.1, XP_005478052.1, XP_005478051.1, XP_005454529.1, XP_005454528.1, XP_005454527.1, XP_003443141.1, XP_013128614.1, XP_013128615.1	XP_003442507.1, XP_013124695.1, XP_005462909.1, XP_003459692.1, XP_003453716.1, XP_005451188.1, XP_005472881.1, XP_005453584.1, XP_005448044.1, XP_005478377.1, XP_005454667.1, XP_003444346.1, XP_005470257.1, XP_003448018.1, XP_005462910.1, XP_003444830.1, XP_003447474.1, XP_005469601.1
GO:0002460	adaptive immune response based on somatic recombination of immune receptors built from immunoglobulin superfamily domains	P	6.12825e-06	3.37305e-08	10	10	2153	36325	OVER	XP_013127828.1, XP_005448371.1, XP_005448372.1, XP_013127815.1, XP_013127827.1, XP_013127817.1, XP_013127813.1, XP_003455658.1, XP_013127819.1, XP_005448373.1	XP_013131449.1, NP_001269827.1, XP_003448411.1, XP_013126527.1, XP_003441937.1, XP_003449697.2, XP_005457436.1, XP_003455507.1, XP_005453665.1, XP_003448409.1
GO:0071688	striated muscle myosin thick filament assembly	P	6.76432e-06	3.95955e-08	8	4	2155	36331	OVER	XP_013120298.1, XP_005472830.1, XP_005472831.1, XP_005472832.1, XP_005472833.1, XP_003456464.1, XP_013120297.1, XP_013120296.1	XP_003446139.1, XP_003440155.1, XP_003446138.1, XP_003440693.1
GO:0030241	skeletal muscle myosin thick filament assembly	P	6.76432e-06	3.95955e-08	8	4	2155	36331	OVER	XP_013120298.1, XP_005472830.1, XP_005472831.1, XP_005472832.1, XP_005472833.1, XP_003456464.1, XP_013120297.1, XP_013120296.1	XP_003446139.1, XP_003440155.1, XP_003446138.1, XP_003440693.1
GO:0031033	myosin filament organization	P	6.76432e-06	3.95955e-08	8	4	2155	36331	OVER	XP_013120298.1, XP_005472830.1, XP_005472831.1, XP_005472832.1, XP_005472833.1, XP_003456464.1, XP_013120297.1, XP_013120296.1	XP_003446139.1, XP_003440155.1, XP_003446138.1, XP_003440693.1
GO:0031034	myosin filament assembly	P	6.76432e-06	3.95955e-08	8	4	2155	36331	OVER	XP_013120298.1, XP_005472830.1, XP_005472831.1, XP_005472832.1, XP_005472833.1, XP_003456464.1, XP_013120297.1, XP_013120296.1	XP_003446139.1, XP_003440155.1, XP_003446138.1, XP_003440693.1
GO:0002250	adaptive immune response	P	1.01412e-05	6.11343e-08	10	11	2153	36324	OVER	XP_013127828.1, XP_005448371.1, XP_005448372.1, XP_013127815.1, XP_013127827.1, XP_013127817.1, XP_013127813.1, XP_003455658.1, XP_013127819.1, XP_005448373.1	XP_013131449.1, NP_001269827.1, XP_003448411.1, XP_013126527.1, XP_003441937.1, XP_003451629.1, XP_003449697.2, XP_005457436.1, XP_003455507.1, XP_005453665.1, XP_003448409.1
GO:0061337	cardiac conduction	P	1.01412e-05	6.11343e-08	10	11	2153	36324	OVER	XP_013127828.1, XP_005448371.1, XP_005448372.1, XP_013127815.1, XP_013127827.1, XP_013127817.1, XP_003445488.1, XP_013127813.1, XP_013127819.1, XP_005448373.1	XP_003450853.1, XP_003440736.1, XP_005471290.2, XP_003458640.1, XP_005463713.2, XP_013120478.1, XP_003445893.1, XP_003454308.1, XP_013132260.1, XP_003452370.1, XP_003456650.2
GO:0065007	biological regulation	P	1.03413e-05	6.32438e-08	768	10913	1395	25422	OVER	XP_013127218.1, XP_005455831.1, XP_005449475.1, XP_005448652.1, XP_013131142.1, XP_003448278.1, XP_013126602.1, XP_005456217.1, XP_013123295.1, XP_003456464.1, XP_005476427.1, XP_013128202.1, XP_013125452.1, XP_005463288.1, XP_003439683.1, XP_005477096.1, XP_005467843.1, XP_003449176.2, XP_003452608.1, XP_003457976.1, XP_013119774.1, XP_003447225.1, XP_003451763.1, XP_005468764.1, XP_013132270.1,…	XP_003450274.1, XP_013125222.1, XP_005478837.1, XP_005467987.1, XP_005453214.1, XP_013127632.1, XP_005454474.1, XP_005478441.1, XP_005448170.1, XP_003444629.1, XP_003448800.1, XP_005458529.1, XP_005456119.1, XP_003456080.2, XP_005470990.1, XP_003445889.1,
GO:0008219	cell death	P	1.48025e-05	9.18206e-08	70	570	2093	35765	OVER	XP_005478524.1, XP_003448213.1, XP_003440158.1, XP_005453110.1, XP_013123295.1, XP_005474765.1, XP_013128615.1, XP_013128613.1, XP_013132867.1, XP_003451671.1, XP_005457320.1, XP_013120772.1, XP_005472255.1, XP_013120945.1, XP_005457038.1, XP_005475983.1, XP_005452949.1, XP_003443957.1, XP_005456656.1, XP_005478052.1, XP_005464952.1, XP_005453120.1, XP_013122507.1, XP_013125441.1, XP_013131215.1,…	XP_005467941.1, XP_003457821.1, XP_013124927.1, XP_003450756.1, XP_003446052.1, XP_005456798.1, XP_003449078.1, XP_005465019.2, XP_003449209.1, XP_005455470.1, XP_003439269.1, XP_003438348.2, XP_005466377.1, XP_013120521.1, XP_003447839.1, XP_005472658.1, XP_005448698.1, XP_005451287.1, XP_005450268.2, XP_013124640.1, XP_013124181.1, XP_013130331.1, XP_003452465.1, XP_003447323.1, XP_013124939.1,…
GO:0006915	apoptotic process	P	2.80344e-05	1.76348e-07	67	546	2096	35789	OVER	XP_005478524.1, XP_003448213.1, XP_003440158.1, XP_005453110.1, XP_013123295.1, XP_005474765.1, XP_013128615.1, XP_013128613.1, XP_013132867.1, XP_003451671.1, XP_013120772.1, XP_005472255.1, XP_013120945.1, XP_005457038.1, XP_005475983.1, XP_005452949.1, XP_003443957.1, XP_005456656.1, XP_005478052.1, XP_005464952.1, XP_005453120.1, XP_013122507.1, XP_013125441.1, XP_013131215.1, XP_005451163.1,…	XP_005467941.1, XP_003457821.1, XP_013124927.1, XP_003450756.1, XP_003446052.1, XP_005456798.1, XP_003449078.1, XP_005465019.2, XP_003449209.1, XP_005455470.1, XP_003439269.1, XP_005466377.1, XP_013120521.1, XP_003447839.1, XP_005472658.1, XP_005448698.1, XP_005451287.1, XP_005450268.2, XP_013124640.1, XP_013124181.1, XP_013130331.1, XP_003452465.1, XP_003447323.1, XP_013124939.1, XP_013128817.1,…
GO:0001505	regulation of neurotransmitter levels	P	3.13621e-05	2.0002e-07	21	81	2142	36254	OVER	XP_013128700.1, XP_013128701.1, XP_013132046.1, XP_013132047.1, XP_003445412.1, XP_013128697.1, XP_003444770.1, XP_013126416.1, XP_013126417.1, XP_005452020.1, XP_013128698.1, XP_013128699.1, XP_005453615.1, XP_005452019.1, XP_013132045.1, XP_013128702.1, XP_005453613.1, XP_013128703.1, XP_013128704.1, XP_003448390.1, XP_005453610.1	XP_003437945.1, XP_005456692.1, XP_005454868.1, XP_003442671.1, XP_005467651.1, XP_005454866.1, XP_003444629.1, XP_013129397.1, XP_005448718.1, XP_013129391.1, XP_003453337.1, XP_013121795.1, XP_003439476.1, XP_005451870.1, XP_003452070.2, XP_005458185.1, XP_003445273.1, XP_005449915.1, XP_005468747.1, XP_005467024.1, XP_003443044.1, XP_005453164.1, XP_013122738.1, XP_005449861.1, XP_013131920.1,…
GO:0015106	bicarbonate transmembrane transporter activity	F	3.22112e-05	2.0825e-07	6	1	2157	36334	OVER	XP_013124862.1, XP_013124861.1, XP_013124864.1, XP_013124863.1, XP_013124866.1, XP_013124865.1	XP_003454609.1
GO:1903311	regulation of mRNA metabolic process	P	3.63637e-05	2.38274e-07	12	23	2151	36312	OVER	XP_013128613.1, XP_005454532.1, XP_005468521.1, XP_005454530.1, XP_005478052.1, XP_005478051.1, XP_005454529.1, XP_005454528.1, XP_005454527.1, XP_003443141.1, XP_013128614.1, XP_013128615.1	XP_003442507.1, XP_003444635.1, XP_013124695.1, XP_005462909.1, XP_003459692.1, XP_003453716.1, XP_005451188.1, XP_005472881.1, XP_005453584.1, XP_005448044.1, XP_005478377.1, XP_005449648.1, XP_005454667.1, XP_005449649.1, XP_003444346.1, XP_005470257.1, XP_003459180.1, XP_005463105.1, XP_003448018.1, XP_005462910.1, XP_003444830.1, XP_003447474.1, XP_005469601.1
GO:0051648	vesicle localization	P	4.00591e-05	2.65987e-07	25	115	2138	36220	OVER	XP_005474269.1, XP_013128700.1, XP_013128701.1, XP_013132046.1, XP_013132047.1, XP_005452020.1, XP_005453615.1, XP_013130669.1, XP_013132045.1, XP_013128702.1, XP_005453613.1, XP_013128703.1, XP_013128704.1, XP_003448390.1, XP_005453610.1, XP_003445412.1, XP_013128697.1, XP_013128698.1, XP_013128699.1, XP_005450666.1, XP_005452019.1, XP_005474270.1, XP_003451562.2, XP_003448530.1, XP_005456263.1	XP_003446511.2, XP_003449827.1, XP_003442069.1, XP_005479091.1, XP_005467651.1, XP_005454866.1, XP_003444629.1, XP_005474013.1, XP_003441649.1, XP_005468636.1, XP_003439476.1, XP_013129737.1, XP_003437803.1, XP_005449915.1, XP_013120883.1, XP_003457855.2, XP_005459559.1, XP_005454870.1, XP_013125655.1, XP_013127599.1, XP_005452244.1, XP_005471575.1, XP_005470711.2, XP_013125543.1, XP_003456529.1,…
GO:0008081	phosphoric diester hydrolase activity	F	4.44397e-05	2.98957e-07	33	188	2130	36147	OVER	XP_013125556.1, XP_013125059.1, XP_005468800.1, XP_003456293.1, XP_005471898.1, XP_005471899.1, XP_005471894.1, XP_005471892.1, XP_005471893.1, XP_005476558.1, XP_005453866.1, XP_005457380.1, XP_013123866.1, XP_003452445.1, XP_013131426.1, XP_005461035.1, XP_003442930.1, XP_013125068.1, XP_005461036.1, XP_003442248.1, XP_013125065.1, XP_003443606.1, XP_005457379.1, XP_013123865.1, XP_013123801.1,…	XP_005452166.1, XP_013121423.1, XP_003452205.2, XP_005458122.1, XP_005475231.1, XP_013129146.1, XP_005459755.1, XP_013120205.1, XP_003442178.1, XP_013126045.1, XP_005474744.1, XP_013124301.1, XP_003457468.1, XP_003441984.1, XP_013124821.1, XP_005453388.1, XP_005460962.1, XP_013124483.1, XP_013124276.1, XP_003441716.1, XP_003448986.2, XP_013124272.1, XP_005448061.1, XP_005454079.1, XP_003454333.1,…
GO:0051495	positive regulation of cytoskeleton organization	P	5.33325e-05	3.6344e-07	18	62	2145	36273	OVER	XP_013126149.1, XP_003447592.1, XP_005453222.1, XP_005478598.1, XP_005478599.1, XP_013121580.1, XP_013121577.1, XP_005463740.1, XP_005478600.1, XP_005478601.1, XP_013121576.1, XP_013121579.1, XP_013121578.1, XP_003456404.1, XP_005478596.1, XP_005478597.1, XP_005478595.1, XP_013129845.1	XP_013130828.1, XP_003456000.1, XP_013127506.1, XP_003455397.1, XP_005472583.1, XP_005468402.1, XP_013127508.1, XP_005474780.1, XP_013125919.1, XP_005475120.1, XP_003456409.1, XP_003441503.1, XP_005463733.1, XP_003451832.1, XP_005474009.1, XP_003438778.1, XP_005456393.1, XP_013127397.1, XP_005465021.1, XP_013130832.1, XP_003440148.1, XP_013130830.1, XP_003438146.1, XP_013127511.1, XP_003437856.1,…
GO:0007010	cytoskeleton organization	P	6.05811e-05	4.18129e-07	96	916	2067	35419	OVER	XP_013126149.1, XP_005448652.1, XP_005448650.1, XP_013129568.1, XP_003456464.1, XP_005472524.1, XP_005463790.1, XP_013123248.1, XP_013120296.1, XP_013123244.1, XP_013126529.1, XP_013120298.1, XP_013121576.1, XP_013121578.1, XP_013131812.1, XP_003438841.1, XP_013129647.1, XP_005469860.1, XP_013129550.1, XP_003441219.1, XP_003447592.1, XP_005478349.1, XP_005450183.1, XP_005452820.1, XP_005453222.1,…	XP_013127425.1, XP_003443991.1, XP_005448324.1, XP_005463058.1, XP_005455021.1, XP_003440476.1, XP_005464840.1, XP_005464065.1, XP_005451264.1, XP_003454536.1, XP_013124457.1, XP_013124411.1, XP_003443795.1, XP_003460215.1, XP_005453478.1, XP_013126889.1, XP_013123219.1, XP_005448181.1, XP_013120280.1, XP_005476778.1, XP_005453071.1, XP_005460480.1, XP_005464054.1, XP_013128719.1, XP_005448686.1,…
GO:0060319	primitive erythrocyte differentiation	P	6.76443e-05	4.72789e-07	7	4	2156	36331	OVER	XP_005477466.1, XP_005477465.1, XP_013125515.1, XP_005477468.1, XP_005477467.1, XP_003443005.1, XP_005477464.1	XP_003438375.1, XP_005459100.1, XP_003454607.1, XP_003454606.1
GO:0010825	positive regulation of centrosome duplication	P	7.781e-05	5.57436e-07	5	0	2158	36335	OVER	XP_013121577.1, XP_013121576.1, XP_013121579.1, XP_013121578.1, XP_013121580.1
GO:0046607	positive regulation of centrosome cycle	P	7.781e-05	5.57436e-07	5	0	2158	36335	OVER	XP_013121577.1, XP_013121576.1, XP_013121579.1, XP_013121578.1, XP_013121580.1
GO:0051656	establishment of organelle localization	P	0.0001057	7.70421e-07	29	159	2134	36176	OVER	XP_013128700.1, XP_013128701.1, XP_013132046.1, XP_013132047.1, XP_005452020.1, XP_005463790.1, XP_005453615.1, XP_003456404.1, XP_013130669.1, XP_013132045.1, XP_013128702.1, XP_005453613.1, XP_013128703.1, XP_013128704.1, XP_003448390.1, XP_005453610.1, XP_003445412.1, XP_013128697.1, XP_003445830.1, XP_013128698.1, XP_013128699.1, XP_005463788.1, XP_005463787.1, XP_005450666.1, XP_005452019.1,…	XP_003449827.1, XP_003442069.1, XP_005479091.1, XP_005467651.1, XP_005454866.1, XP_003444629.1, XP_005474013.1, XP_003437717.1, XP_003441649.1, XP_013126772.1, XP_005475379.1, XP_003439476.1, XP_003456633.1, XP_013129737.1, XP_013132771.1, XP_003459870.1, XP_003437803.1, XP_005449915.1, XP_003438778.1, XP_013120883.1, XP_003457855.2, XP_003445515.1, XP_005459559.1, XP_013130967.1, XP_005454870.1,…
GO:0007269	neurotransmitter secretion	P	0.0001057	7.84944e-07	18	66	2145	36269	OVER	XP_013128700.1, XP_013128701.1, XP_013132046.1, XP_013132047.1, XP_003445412.1, XP_013128697.1, XP_005452020.1, XP_013128698.1, XP_013128699.1, XP_005453615.1, XP_005452019.1, XP_013132045.1, XP_013128702.1, XP_005453613.1, XP_013128703.1, XP_013128704.1, XP_003448390.1, XP_005453610.1	XP_005456692.1, XP_005454868.1, XP_005467651.1, XP_005454866.1, XP_003444629.1, XP_013129397.1, XP_005448718.1, XP_013129391.1, XP_003439476.1, XP_005451870.1, XP_003452070.2, XP_003445273.1, XP_005449915.1, XP_005468747.1, XP_005467024.1, XP_003443044.1, XP_005453164.1, XP_013122738.1, XP_005449861.1, XP_013131920.1, XP_005454672.1, XP_005472597.1, XP_005449863.1, XP_005454870.1, XP_003438146.1,…
GO:0099643	signal release from synapse	P	0.0001057	7.84944e-07	18	66	2145	36269	OVER	XP_013128700.1, XP_013128701.1, XP_013132046.1, XP_013132047.1, XP_003445412.1, XP_013128697.1, XP_005452020.1, XP_013128698.1, XP_013128699.1, XP_005453615.1, XP_005452019.1, XP_013132045.1, XP_013128702.1, XP_005453613.1, XP_013128703.1, XP_013128704.1, XP_003448390.1, XP_005453610.1	XP_005456692.1, XP_005454868.1, XP_005467651.1, XP_005454866.1, XP_003444629.1, XP_013129397.1, XP_005448718.1, XP_013129391.1, XP_003439476.1, XP_005451870.1, XP_003452070.2, XP_003445273.1, XP_005449915.1, XP_005468747.1, XP_005467024.1, XP_003443044.1, XP_005453164.1, XP_013122738.1, XP_005449861.1, XP_013131920.1, XP_005454672.1, XP_005472597.1, XP_005449863.1, XP_005454870.1, XP_003438146.1,…
GO:0004806	triglyceride lipase activity	F	0.000111634	8.39964e-07	8	8	2155	36327	OVER	XP_013132702.1, XP_005459261.1, XP_005459260.1, XP_005459258.1, XP_013132704.1, XP_005459259.1, XP_013132703.1, XP_005459257.1	NP_001266682.1, XP_003451122.1, XP_013119654.1, XP_003449836.1, XP_003439890.1, XP_003442316.1, XP_003440394.1, XP_005475636.1
GO:0008047	enzyme activator activity	F	0.000111634	8.48523e-07	50	377	2113	35958	OVER	XP_003445488.1, XP_005448592.1, XP_013132069.1, XP_005448596.1, XP_005475506.1, XP_005448594.1, XP_005476653.1, XP_013128807.1, XP_003454012.1, XP_005454457.1, XP_013130701.1, XP_013130741.1, XP_005455129.1, XP_013132067.1, XP_005458490.1, XP_013121864.1, XP_003452901.1, XP_005448600.1, XP_005459393.1, XP_013132661.1, XP_013127370.1, XP_003450209.1, XP_005459224.1, XP_013132071.1, XP_013132073.1,…	XP_013119615.1, XP_005449038.1, XP_005477954.1, XP_005467941.1, XP_013128079.1, XP_005472127.1, XP_005469417.1, XP_005453298.1, XP_005477144.1, XP_013129522.1, XP_013120688.1, XP_005453300.1, XP_013124773.1, XP_013126949.1, XP_013121634.1, XP_003438348.2, XP_005449099.1, XP_005454605.1, XP_005473978.1, XP_005453226.1, XP_005473375.1, XP_003454065.2, XP_003440250.2, XP_005470358.1, XP_013119871.1,…
GO:0051640	organelle localization	P	0.000112913	8.68109e-07	31	179	2132	36156	OVER	XP_005474269.1, XP_013128700.1, XP_013128701.1, XP_013132046.1, XP_013132047.1, XP_005452020.1, XP_005463790.1, XP_005453615.1, XP_003456404.1, XP_013130669.1, XP_013132045.1, XP_013128702.1, XP_005453613.1, XP_013128703.1, XP_013128704.1, XP_003448390.1, XP_005453610.1, XP_003445412.1, XP_013128697.1, XP_003445830.1, XP_013128698.1, XP_013128699.1, XP_005463788.1, XP_005463787.1, XP_005450666.1,…	XP_003458667.1, XP_003446511.2, XP_003449827.1, XP_003442069.1, XP_005479091.1, XP_005467651.1, XP_005454866.1, XP_003444629.1, XP_005474013.1, XP_003437717.1, XP_003441649.1, XP_013126772.1, XP_005475379.1, XP_005468636.1, XP_003439476.1, XP_003456633.1, XP_013129737.1, XP_005463792.1, XP_013132771.1, XP_003459870.1, XP_003437803.1, XP_005449915.1, XP_005452719.1, XP_003438778.1, XP_013120883.1,…
GO:0005819	spindle	C	0.000113285	8.80862e-07	20	82	2143	36253	OVER	XP_013126868.1, XP_013126879.1, XP_013126878.1, XP_013126867.1, XP_013126877.1, XP_013126876.1, XP_003445488.1, XP_013126869.1, XP_003458359.1, XP_013126871.1, XP_013126870.1, XP_005463323.1, XP_013126875.1, XP_013126874.1, XP_013126880.1, XP_005463324.1, XP_013126873.1, XP_005463325.1, XP_005463326.1, XP_013126872.1	XP_005456420.1, XP_003439106.1, XP_003458917.1, XP_013132671.1, XP_005458857.1, XP_003458518.1, XP_005471879.1, XP_013130515.1, XP_005464840.1, XP_005459231.1, XP_003440110.1, XP_013123796.1, XP_005452793.1, XP_013132673.1, XP_003456942.1, XP_005450138.1, XP_003447090.2, XP_005466176.1, XP_013122273.1, XP_005471259.1, XP_005475536.1, XP_005450160.1, XP_003460215.1, XP_013122275.1, XP_003445515.1,…
GO:0099531	presynaptic process involved in chemical synaptic transmission	P	0.000120029	9.43792e-07	18	67	2145	36268	OVER	XP_013128700.1, XP_013128701.1, XP_013132046.1, XP_013132047.1, XP_003445412.1, XP_013128697.1, XP_005452020.1, XP_013128698.1, XP_013128699.1, XP_005453615.1, XP_005452019.1, XP_013132045.1, XP_013128702.1, XP_005453613.1, XP_013128703.1, XP_013128704.1, XP_003448390.1, XP_005453610.1	XP_005456692.1, XP_005454868.1, XP_005467651.1, XP_005454866.1, XP_003444629.1, XP_013129397.1, XP_005448718.1, XP_013129391.1, XP_003439476.1, XP_005451870.1, XP_003452070.2, XP_003445273.1, XP_005449915.1, XP_005468747.1, XP_005467024.1, XP_003443044.1, XP_005453164.1, XP_013122738.1, XP_005449861.1, XP_013131920.1, XP_005454672.1, XP_005472597.1, XP_005449863.1, XP_005454870.1, XP_003438146.1,…
GO:0014866	skeletal myofibril assembly	P	0.000189683	1.50805e-06	8	9	2155	36326	OVER	XP_013120298.1, XP_005472830.1, XP_005472831.1, XP_005472832.1, XP_005472833.1, XP_003456464.1, XP_013120297.1, XP_013120296.1	XP_005448632.1, XP_003449459.1, XP_003450316.1, XP_003446139.1, XP_003454901.1, XP_003440155.1, XP_003446138.1, XP_003442991.1, XP_003440693.1
GO:0051650	establishment of vesicle localization	P	0.000200321	1.61013e-06	23	111	2140	36224	OVER	XP_013128700.1, XP_013128701.1, XP_013132046.1, XP_013132047.1, XP_003445412.1, XP_013128697.1, XP_005452020.1, XP_013128698.1, XP_013128699.1, XP_005453615.1, XP_005450666.1, XP_013130669.1, XP_005452019.1, XP_013132045.1, XP_003451562.2, XP_013128702.1, XP_005453613.1, XP_013128703.1, XP_003448530.1, XP_013128704.1, XP_003448390.1, XP_005453610.1, XP_005456263.1	XP_003449827.1, XP_003442069.1, XP_005479091.1, XP_005467651.1, XP_005454866.1, XP_003444629.1, XP_005474013.1, XP_003441649.1, XP_003439476.1, XP_013129737.1, XP_003437803.1, XP_005449915.1, XP_013120883.1, XP_003457855.2, XP_005459559.1, XP_005454870.1, XP_013125655.1, XP_013127599.1, XP_005452244.1, XP_005471575.1, XP_005470711.2, XP_013125543.1, XP_003456529.1, XP_005479094.1, XP_005471243.1,…
GO:0007265	Ras protein signal transduction	P	0.000226717	1.8421e-06	48	366	2115	35969	OVER	XP_013127218.1, XP_005457056.1, XP_005454990.1, XP_003437902.2, XP_005454991.1, XP_013127217.1, XP_005472314.1, XP_003449808.1, XP_013127219.1, XP_005460269.1, XP_005448573.1, XP_005448738.1, XP_005457846.1, XP_005448571.1, XP_005460268.1, XP_005448739.1, XP_003439939.2, XP_005448572.1, XP_013131608.1, XP_005472312.1, XP_005465453.1, XP_013121577.1, XP_013121576.1, XP_013119774.1, XP_013121579.1,…	XP_013124422.1, XP_005459901.1, XP_005467941.1, XP_005474721.1, XP_013121901.1, XP_005448193.1, XP_005470990.1, XP_013123900.1, XP_005450848.1, XP_005471330.1, XP_005478355.1, XP_005454666.1, XP_003442633.2, XP_013123908.1, XP_005452679.1, XP_003448289.2, XP_005477860.1, XP_013126805.1, XP_013123887.1, XP_005478054.1, XP_013124374.1, XP_005456376.1, XP_005477735.1, XP_005448723.1, XP_013124143.1,…
GO:0060215	primitive hemopoiesis	P	0.000254895	2.09332e-06	13	36	2150	36299	OVER	XP_005477466.1, XP_005477465.1, XP_013125515.1, XP_005477468.1, XP_005477467.1, XP_013125824.1, XP_005471808.1, XP_005454163.1, XP_003449176.2, XP_003443005.1, XP_005454161.1, XP_005454162.1, XP_005477464.1	XP_013129540.1, XP_013124467.1, XP_003458810.1, XP_003442719.1, XP_005476097.1, XP_005450298.1, XP_005476098.1, XP_003450359.1, XP_003440157.1, XP_005450299.1, XP_005476095.1, XP_013129543.1, XP_005476096.1, XP_013129541.1, XP_013128884.1, XP_013124983.1, XP_005453155.1, XP_005477242.1, XP_005477243.1, XP_003449750.1, XP_005469840.1, XP_003444469.2, XP_003442682.1, XP_005459100.1, XP_003452001.2,…
GO:0034454	microtubule anchoring at centrosome	P	0.000380146	3.18836e-06	5	1	2158	36334	OVER	XP_013129561.1, XP_013129569.1, XP_013129568.1, XP_013129567.1, XP_013129565.1	XP_013125496.1
GO:0072393	microtubule anchoring at microtubule organizing center	P	0.000380146	3.18836e-06	5	1	2158	36334	OVER	XP_013129561.1, XP_013129569.1, XP_013129568.1, XP_013129567.1, XP_013129565.1	XP_013125496.1
GO:0035637	multicellular organismal signaling	P	0.000385406	3.26615e-06	10	20	2153	36315	OVER	XP_013127828.1, XP_005448371.1, XP_005448372.1, XP_013127815.1, XP_013127827.1, XP_013127817.1, XP_003445488.1, XP_013127813.1, XP_013127819.1, XP_005448373.1	XP_003456027.1, XP_003458640.1, XP_005449829.1, XP_013120411.1, XP_003456890.1, XP_003452765.1, XP_003454992.2, XP_013120478.1, XP_003445893.1, XP_005457614.1, XP_003452370.1, XP_003456650.2, XP_003450853.1, XP_003440736.1, XP_005471290.2, XP_003459390.1, XP_005463713.2, XP_013131597.1, XP_003454308.1, XP_013132260.1
GO:0050794	regulation of cellular process	P	0.000444505	3.80582e-06	686	9887	1477	26448	OVER	XP_013127218.1, XP_005455831.1, XP_005449475.1, XP_005448652.1, XP_013131142.1, XP_003448278.1, XP_013126602.1, XP_005456217.1, XP_013123295.1, XP_003456464.1, XP_005476427.1, XP_013128202.1, XP_013125452.1, XP_005463288.1, XP_003439683.1, XP_005477096.1, XP_005467843.1, XP_003449176.2, XP_003452608.1, XP_003457976.1, XP_013119774.1, XP_003447225.1, XP_003451763.1, XP_005468764.1, XP_013132270.1,…	XP_003450274.1, XP_013125222.1, XP_005478837.1, XP_005467987.1, XP_013127632.1, XP_005454474.1, XP_005478441.1, XP_003448800.1, XP_005458529.1, XP_005456119.1, XP_003456080.2, XP_005470990.1, XP_003445889.1, XP_003458490.2, XP_003443226.1, XP_003445373.1,
GO:0016602	CCAAT-binding factor complex	C	0.000484892	4.23154e-06	7	7	2156	36328	OVER	XP_013126593.1, XP_013126589.1, XP_005478213.1, XP_005478216.1, XP_013126591.1, XP_005478217.1, XP_013126592.1	XP_005478621.1, XP_005478620.1, XP_005478623.1, XP_005478622.1, XP_003444187.1, XP_005478624.1, XP_005478626.1
GO:0042572	retinol metabolic process	P	0.000484892	4.23635e-06	8	11	2155	36324	OVER	XP_013132702.1, XP_005459261.1, XP_005459260.1, XP_005459258.1, XP_013132704.1, XP_005459259.1, XP_013132703.1, XP_005459257.1	XP_005471769.1, XP_003447377.1, XP_013128137.1, XP_003443518.2, XP_005473849.1, XP_003439253.1, XP_003455590.2, NP_001266505.1, XP_005473848.1, XP_003440690.1, XP_003442313.1
GO:0032011	ARF protein signal transduction	P	0.000485008	4.3221e-06	13	39	2150	36296	OVER	XP_005454990.1, XP_005454991.1, XP_005460269.1, XP_005448573.1, XP_005448571.1, XP_005460268.1, XP_005448572.1, XP_005448569.1, XP_003456383.2, XP_013119774.1, XP_005454988.1, XP_003455624.1, XP_005454992.1	XP_013119820.1, XP_013123794.1, XP_013123795.1, XP_005448192.1, XP_005477997.1, XP_005448193.1, XP_003456612.1, XP_013128919.1, XP_005477859.1, XP_005452299.1, XP_005451688.1, XP_005452297.1, XP_005452298.1, XP_003455053.1, XP_013120983.1, XP_013131562.1, XP_005471525.1, XP_005471524.1, XP_005477860.1, XP_013130083.1, XP_005448726.1, XP_003442556.1, XP_005448727.1, XP_005456376.1, XP_013124142.1,…
GO:0032012	regulation of ARF protein signal transduction	P	0.000485008	4.3221e-06	13	39	2150	36296	OVER	XP_005454990.1, XP_005454991.1, XP_005460269.1, XP_005448573.1, XP_005448571.1, XP_005460268.1, XP_005448572.1, XP_005448569.1, XP_003456383.2, XP_013119774.1, XP_005454988.1, XP_003455624.1, XP_005454992.1	XP_013119820.1, XP_013123794.1, XP_013123795.1, XP_005448192.1, XP_005477997.1, XP_005448193.1, XP_003456612.1, XP_013128919.1, XP_005477859.1, XP_005452299.1, XP_005451688.1, XP_005452297.1, XP_005452298.1, XP_003455053.1, XP_013120983.1, XP_013131562.1, XP_005471525.1, XP_005471524.1, XP_005477860.1, XP_013130083.1, XP_005448726.1, XP_003442556.1, XP_005448727.1, XP_005456376.1, XP_013124142.1,…
GO:0004630	phospholipase D activity	F	0.000599137	5.3915e-06	6	4	2157	36331	OVER	XP_005477369.1, XP_005461035.1, XP_003442930.1, XP_005461036.1, XP_013125556.1, XP_003456293.1	XP_005472095.1, XP_005472096.1, XP_003456884.1, XP_005472094.1
GO:0035329	hippo signaling	P	0.000738679	6.71174e-06	8	12	2155	36323	OVER	XP_005458462.1, XP_005458463.1, XP_005458466.1, XP_005458467.1, XP_005458464.1, XP_005458465.1, XP_005458468.1, XP_013132085.1	XP_013121346.1, XP_005475381.1, XP_003443020.1, XP_005467070.1, XP_003451676.1, XP_003446365.1, XP_005451093.1, XP_013126077.1, XP_003439474.1, XP_005467069.1, XP_005467068.1, XP_005467067.1
GO:0031151	histone methyltransferase activity (H3-K79 specific)	F	0.0010418	9.93884e-06	4	0	2159	36335	OVER	XP_005478775.1, XP_005478777.1, XP_005478776.1, XP_013130570.1
GO:0035166	post-embryonic hemopoiesis	P	0.0010418	9.93884e-06	4	0	2159	36335	OVER	XP_005454163.1, XP_003449176.2, XP_005454161.1, XP_005454162.1
GO:0045016	mitochondrial magnesium ion transport	P	0.0010418	9.93884e-06	4	0	2159	36335	OVER	XP_005456802.1, XP_005456803.1, XP_005456804.1, XP_005456805.1
GO:0007256	activation of JNKK activity	P	0.0010418	9.93884e-06	4	0	2159	36335	OVER	XP_005477368.1, XP_005477367.1, XP_005477366.1, XP_005477364.1
GO:1900383	regulation of synaptic plasticity by receptor localization to synapse	P	0.0010418	9.93884e-06	4	0	2159	36335	OVER	XP_005451647.1, XP_013126652.1, XP_013126651.1, XP_003444986.1
GO:0010638	positive regulation of organelle organization	P	0.0010418	1.0012e-05	19	90	2144	36245	OVER	XP_013126149.1, XP_003447592.1, XP_005453222.1, XP_005478598.1, XP_005478599.1, XP_013121580.1, XP_013121577.1, XP_005463740.1, XP_005478600.1, XP_005478601.1, XP_013121576.1, XP_013121579.1, XP_013121578.1, XP_003456404.1, XP_005450666.1, XP_005478596.1, XP_005478597.1, XP_005478595.1, XP_013129845.1	XP_003452934.1, XP_013130828.1, XP_003443368.1, XP_003456000.1, XP_013127506.1, XP_003455397.1, XP_005472583.1, XP_005468402.1, XP_013127508.1, XP_005474780.1, XP_013125919.1, XP_005475120.1, XP_003456409.1, XP_003441503.1, XP_005451454.1, XP_005463733.1, XP_003438369.1, XP_003447839.1, XP_003448029.1, XP_003454605.1, XP_003451832.1, XP_005474009.1, XP_003438778.1, XP_005471920.1, XP_005450455.1,…
GO:0034308	primary alcohol metabolic process	P	0.0010628	1.03067e-05	8	13	2155	36322	OVER	XP_013132702.1, XP_005459261.1, XP_005459260.1, XP_005459258.1, XP_013132704.1, XP_005459259.1, XP_013132703.1, XP_005459257.1	XP_005471769.1, XP_003447377.1, XP_005473849.1, XP_003455590.2, XP_005473848.1, XP_003440690.1, XP_003442313.1, XP_013120974.1, XP_013128137.1, XP_003443518.2, XP_003439253.1, NP_001266505.1, XP_013125760.1
GO:0006654	phosphatidic acid biosynthetic process	P	0.00114399	1.1294e-05	6	5	2157	36330	OVER	XP_005477369.1, XP_005461035.1, XP_003442930.1, XP_005461036.1, XP_013125556.1, XP_003456293.1	XP_005472095.1, XP_005472096.1, XP_003458557.2, XP_003456884.1, XP_005472094.1
GO:0046473	phosphatidic acid metabolic process	P	0.00114399	1.1294e-05	6	5	2157	36330	OVER	XP_005477369.1, XP_005461035.1, XP_003442930.1, XP_005461036.1, XP_013125556.1, XP_003456293.1	XP_005472095.1, XP_005472096.1, XP_003458557.2, XP_003456884.1, XP_005472094.1
GO:0034453	microtubule anchoring	P	0.0012816	1.27645e-05	7	9	2156	36326	OVER	XP_013129561.1, XP_013123244.1, XP_013129569.1, XP_013129568.1, XP_013129567.1, XP_013129565.1, XP_013123248.1	XP_013127707.1, XP_013127706.1, XP_013127705.1, XP_003449919.1, XP_013127704.1, XP_005455843.1, XP_003453792.3, XP_013125496.1, XP_003446747.2
GO:0060914	heart formation	P	0.00142116	1.42786e-05	9	19	2154	36316	OVER	XP_013120298.1, XP_005472830.1, XP_005450666.1, XP_005472831.1, XP_005472832.1, XP_005472833.1, XP_003456464.1, XP_013120297.1, XP_013120296.1	XP_003439084.1, XP_003452697.1, XP_003453568.1, XP_003439409.1, XP_003453566.1, XP_013131979.1, XP_005450465.1, XP_005462817.1, XP_013131978.1, XP_005462816.1, XP_013131980.1, XP_013131981.1, XP_013131982.1, XP_003450207.1, XP_013131983.1, XP_003452624.1, XP_005458328.1, NP_001266556.1, XP_013119991.1
GO:0016042	lipid catabolic process	P	0.001468	1.48775e-05	30	199	2133	36136	OVER	XP_013125556.1, XP_005451824.1, XP_003456293.1, XP_013132698.1, XP_013132697.1, XP_013132696.1, XP_013132695.1, XP_005459258.1, XP_005459259.1, XP_005453866.1, XP_005459257.1, XP_013123866.1, XP_003452445.1, XP_005461035.1, XP_003442930.1, XP_005461036.1, XP_013132702.1, XP_005465313.1, XP_013123865.1, XP_003459683.1, XP_013132704.1, XP_013132703.1, XP_003454064.1, XP_005477369.1, XP_013132092.1,…	XP_003456777.1, XP_005475231.1, XP_013121258.1, XP_013120205.1, XP_013126045.1, XP_013124301.1, XP_003457468.1, XP_005457729.1, XP_003439890.1, XP_005474838.1, XP_013121611.1, XP_005453177.1, XP_013124276.1, XP_005476574.1, XP_003454333.1, XP_005454836.1, XP_013132971.1, XP_005449271.1, XP_005449655.1, XP_005463991.1, XP_005476004.1, XP_003445625.1, XP_003446944.1, XP_013123743.1, XP_003442207.1,…
GO:0005246	calcium channel regulator activity	F	0.00150611	1.53972e-05	8	14	2155	36321	OVER	XP_013119994.1, XP_005475959.1, XP_013119993.1, XP_005475958.1, XP_005460751.1, XP_013125442.1, XP_003455987.1, XP_013125441.1	XP_005452842.1, XP_003445756.1, XP_005469718.1, XP_003450983.1, XP_005449829.1, XP_003447239.1, XP_005469717.1, XP_003447717.1, XP_005469532.1, XP_003440681.1, XP_003459855.1, XP_005460713.1, XP_005460745.2, XP_005460746.1
GO:0005086	ARF guanyl-nucleotide exchange factor activity	F	0.00150611	1.56654e-05	13	45	2150	36290	OVER	XP_005454990.1, XP_005454991.1, XP_005460269.1, XP_005448573.1, XP_005448571.1, XP_005460268.1, XP_005448572.1, XP_005448569.1, XP_003456383.2, XP_013119774.1, XP_005454988.1, XP_003455624.1, XP_005454992.1	XP_013119820.1, XP_003453000.1, XP_013123794.1, XP_013123795.1, XP_005448192.1, XP_005448942.1, XP_005477997.1, XP_005448193.1, XP_003456612.1, XP_013128919.1, XP_005477859.1, XP_005452299.1, XP_005451688.1, XP_005452297.1, XP_005452298.1, XP_003455053.1, XP_013120983.1, XP_013131562.1, XP_005471525.1, XP_005471524.1, XP_005477860.1, XP_013120883.1, XP_013130083.1, XP_005448726.1, XP_003442556.1,…
GO:0001816	cytokine production	P	0.00150611	1.56654e-05	13	45	2150	36290	OVER	XP_005448371.1, XP_005448372.1, XP_005448373.1, XP_013127828.1, XP_013127815.1, XP_013127827.1, XP_013127817.1, XP_003456404.1, XP_013127813.1, XP_005450666.1, XP_013120772.1, XP_003455658.1, XP_013127819.1	XP_013128971.1, XP_013120376.1, XP_003451821.2, XP_005461318.1, XP_003456529.1, XP_013128970.1, XP_003444146.1, XP_013128976.1, XP_013130866.1, XP_013128975.1, XP_013128974.1, XP_013128973.1, XP_005475690.1, XP_013129504.1, XP_013120606.1, XP_003449078.1, XP_005476265.1, XP_003443913.1, XP_005476266.1, XP_005460814.1, XP_005460813.2, XP_003456409.1, XP_013129505.1, XP_013126527.1, XP_013119752.1,…
GO:0042391	regulation of membrane potential	P	0.00150611	1.57901e-05	12	38	2151	36297	OVER	XP_013127828.1, XP_005448371.1, XP_005448372.1, XP_013127815.1, XP_005474269.1, XP_013127827.1, XP_013127817.1, XP_003445488.1, XP_013127813.1, XP_005474270.1, XP_013127819.1, XP_005448373.1	XP_003443012.1, XP_013120129.1, XP_005449829.1, XP_013120411.1, XP_013120478.1, XP_003452370.1, XP_003446097.1, XP_003454469.1, XP_013128138.1, XP_003444268.1, XP_003437565.1, XP_003458722.1, XP_003451539.1, XP_003451519.1, XP_013128139.1, XP_005471393.1, XP_005475964.1, XP_005463713.2, XP_013124405.1, XP_005475215.1, XP_003438387.2, XP_003446344.1, XP_013120659.1, XP_005475994.1, XP_003456890.1,…
GO:0044700	single organism signaling	P	0.00161406	1.70628e-05	462	6447	1701	29888	OVER	XP_013127218.1, XP_005455831.1, XP_005449475.1, XP_003448278.1, XP_003456464.1, XP_005476427.1, XP_013128202.1, XP_003439683.1, XP_005467843.1, XP_003452608.1, XP_003457976.1, XP_013119774.1, XP_005468764.1, XP_003450635.1, XP_005465915.1, XP_005459393.1, XP_013128697.1, XP_005479000.1, XP_013125441.1, XP_005473292.1, XP_005456183.1, XP_005469903.1, XP_003450209.1, XP_005450837.1, XP_013124128.1,…	XP_005467987.1, XP_005454474.1, XP_005478441.1, XP_003444629.1, XP_005458529.1, XP_005470990.1, XP_003445373.1, XP_003454329.1, XP_003442219.1, XP_003459903.1, XP_013122058.1, XP_005472635.1, XP_003443106.1, XP_005462815.2, XP_003439465.1, XP_005459669.1,
GO:0006955	immune response	P	0.00172286	1.83636e-05	47	391	2116	35944	OVER	XP_005454055.1, XP_003452249.1, XP_003445488.1, XP_013129143.1, XP_003438249.1, XP_013121408.1, XP_005453110.1, XP_005460413.1, XP_013127828.1, XP_005465706.1, XP_013127827.1, XP_005453111.1, XP_003456404.1, XP_013120772.1, XP_005453634.1, XP_003458220.1, XP_013122934.1, XP_005469410.1, XP_003438939.1, XP_005448371.1, XP_005448372.1, XP_005477488.1, XP_013130293.1, XP_005469407.1, XP_003441235.2,…	XP_005467964.1, XP_013132338.1, XP_005454474.1, XP_013128225.1, XP_005447645.1, XP_003449078.1, XP_003458512.1, XP_003460095.1, XP_005465708.1, XP_013126527.1, XP_003444508.1, XP_003448409.1, XP_005453674.1, XP_005460502.1, XP_005460841.1, XP_005459559.1, XP_013129726.1, XP_003439465.1, XP_013122398.1, XP_003459301.2, XP_005461434.1, XP_003458850.1, XP_013130091.1, XP_005447646.1, XP_005455504.1,…
GO:0004702	receptor signaling protein serine/threonine kinase activity	F	0.00178437	1.91751e-05	21	113	2142	36222	OVER	XP_013125502.1, XP_003445464.1, XP_005448132.1, XP_013125501.1, XP_013121217.1, XP_013125504.1, XP_013125503.1, XP_003448516.1, XP_013125499.1, XP_013128825.1, XP_013128824.1, XP_013126913.1, XP_003454216.1, XP_005477364.1, XP_003454012.1, XP_005477368.1, XP_005477367.1, XP_003438594.1, XP_005477366.1, XP_013128820.1, XP_013125500.1	XP_005452101.1, XP_013123898.1, XP_003439961.1, XP_013124505.1, XP_005453060.1, XP_005465911.1, XP_003451537.2, XP_003454883.1, XP_013123894.1, XP_005448675.1, XP_005476175.1, XP_003448266.1, XP_005478137.1, XP_003448220.1, XP_005457231.1, XP_005456303.1, XP_005463427.1, XP_013129467.1, XP_013132168.1, XP_013119680.1, XP_013127835.1, XP_013130948.1, XP_003437837.1, XP_013120269.1, XP_005478190.1,…
GO:0006355	regulation of transcription, DNA-templated	P	0.00181058	1.96149e-05	91	947	2072	35388	OVER	XP_005478524.1, XP_005463411.1, XP_005456219.1, XP_005456217.1, XP_005448219.1, XP_013127757.1, XP_005457867.1, XP_005474078.1, XP_005460897.1, XP_003448199.1, XP_005457869.1, XP_005464376.1, XP_005477330.1, XP_005477096.1, XP_003452264.2, XP_005478213.1, XP_005478217.1, XP_005473170.1, XP_005473169.1, XP_005473165.1, XP_005473167.1, XP_013131639.1, XP_013131637.1, XP_013122146.1, XP_005471001.1,…	XP_005476634.1, XP_005468327.1, XP_005476382.1, XP_005471979.1, XP_003444124.1, XP_005457115.1, XP_013132775.1, XP_013127271.1, XP_005477336.1, XP_005456119.1, XP_003456080.2, XP_003445275.1, XP_005467068.1, XP_003448702.1, XP_005478245.1, XP_003446730.1, XP_013128489.1, XP_005465664.1, XP_013123679.1, XP_013131078.1, XP_013124096.1, XP_005447720.2, XP_005470587.1, XP_003453856.1, XP_005478606.1,…
GO:0023052	signaling	P	0.00186754	2.03952e-05	463	6475	1700	29860	OVER	XP_013127218.1, XP_005455831.1, XP_005449475.1, XP_003448278.1, XP_003456464.1, XP_005476427.1, XP_013128202.1, XP_003439683.1, XP_005467843.1, XP_003452608.1, XP_003457976.1, XP_013119774.1, XP_005468764.1, XP_003450635.1, XP_005465915.1, XP_005459393.1, XP_013128697.1, XP_005479000.1, XP_013125441.1, XP_005473292.1, XP_005456183.1, XP_005469903.1, XP_003450209.1, XP_005450837.1, XP_013124128.1,…	XP_005467987.1, XP_005454474.1, XP_005478441.1, XP_003444629.1, XP_005458529.1, XP_005470990.1, XP_003445373.1, XP_003454329.1, XP_003442219.1, XP_003459903.1, XP_013122058.1, XP_005472635.1, XP_003443106.1, XP_005462815.2, XP_003439465.1, XP_005459669.1,
GO:0032421	stereocilium bundle	C	0.00195387	2.15086e-05	6	6	2157	36329	OVER	XP_013130703.1, XP_013130702.1, XP_005456268.1, XP_013130705.1, XP_003456404.1, XP_013130700.1	XP_003438778.1, XP_003456409.1, XP_013124894.1, XP_013124895.1, XP_005452224.1, XP_013124522.1
GO:0050789	regulation of biological process	P	0.00206467	2.29087e-05	705	10335	1458	26000	OVER	XP_013127218.1, XP_005455831.1, XP_005449475.1, XP_005448652.1, XP_013131142.1, XP_003448278.1, XP_013126602.1, XP_005456217.1, XP_013123295.1, XP_003456464.1, XP_005476427.1, XP_013128202.1, XP_013125452.1, XP_005463288.1, XP_003439683.1, XP_005477096.1, XP_005467843.1, XP_003449176.2, XP_003452608.1, XP_003457976.1, XP_013119774.1, XP_003447225.1, XP_003451763.1, XP_005468764.1, XP_013132270.1,…	XP_003450274.1, XP_013125222.1, XP_005478837.1, XP_005467987.1, XP_005453214.1, XP_013127632.1, XP_005454474.1, XP_005478441.1, XP_005448170.1, XP_003448800.1, XP_005458529.1, XP_005456119.1, XP_003456080.2, XP_005470990.1, XP_003445889.1, XP_003458490.2,
GO:0003712	transcription cofactor activity	F	0.00210401	2.3529e-05	29	194	2134	36141	OVER	XP_013130280.1, XP_005448114.1, XP_005448113.1, XP_005448112.1, XP_005448111.1, XP_013128202.1, XP_003455510.1, XP_005453303.1, XP_005456751.1, XP_005453302.1, XP_013128861.1, XP_005464697.1, XP_005465290.1, XP_003444656.1, XP_005456749.1, XP_005468521.1, XP_005476872.1, XP_005476871.1, XP_005472724.1, XP_005465292.1, XP_005472725.1, XP_005465291.1, XP_005450666.1, XP_005455578.1, XP_013130277.1,…	XP_013131165.1, XP_003451639.1, XP_003450549.1, XP_013127135.1, XP_003449706.1, XP_005465769.1, XP_005468440.1, XP_013126287.1, XP_003450236.1, XP_005476574.1, XP_003458448.1, XP_005454859.1, XP_003444342.1, XP_005467432.1, XP_013125316.1, XP_003443832.2, XP_005448120.1, XP_003447768.2, NP_001266628.1, XP_003457711.2, XP_013127595.1, XP_005463291.1, XP_005478606.1, XP_005450256.1, XP_013132691.1,…
GO:0019899	enzyme binding	F	0.00218274	2.47357e-05	48	408	2115	35927	OVER	XP_003437902.2, XP_005474269.1, XP_003445488.1, XP_005467480.1, XP_005471721.1, XP_005471722.1, XP_005457224.1, XP_003438804.1, XP_005457223.1, XP_003441267.1, XP_013121577.1, XP_013121576.1, XP_013122876.1, XP_013121579.1, XP_013122877.1, XP_013121578.1, XP_003448634.3, XP_005475420.1, XP_003456404.1, XP_005448257.1, XP_005448256.1, XP_005448255.1, XP_003443725.1, XP_003450283.1, XP_003450282.1,…	XP_003445252.1, XP_005456775.1, XP_003447937.1, XP_003460072.1, XP_013123491.1, XP_003438348.2, XP_013127960.1, XP_005467700.1, XP_013131130.1, XP_003450285.1, XP_013124640.1, XP_003444388.1, XP_005457104.1, XP_013123219.1, XP_003453680.2, XP_013120280.1, XP_013127109.1, XP_013131251.1, XP_003439488.1, XP_005453071.1, XP_003439005.1, XP_003444801.1, XP_005451407.1, XP_003452138.1, XP_003439770.1,…
GO:0016298	lipase activity	F	0.00218274	2.47908e-05	20	106	2143	36229	OVER	XP_013123866.1, XP_003452445.1, XP_005461035.1, XP_003442930.1, XP_005461036.1, XP_013132702.1, XP_013125556.1, XP_013123865.1, XP_003456293.1, XP_013132704.1, XP_013132703.1, XP_005477369.1, XP_005459261.1, XP_005459260.1, XP_005468125.1, XP_005448876.1, XP_005459258.1, XP_005459259.1, XP_005453866.1, XP_005459257.1	XP_003441208.1, XP_013121423.1, XP_005475231.1, XP_005470173.1, XP_013120205.1, XP_003442178.1, XP_013126045.1, XP_013124301.1, XP_003457468.1, XP_005457729.1, XP_005453388.1, XP_005474051.1, XP_003439890.1, XP_005474838.1, XP_013124276.1, XP_013124272.1, XP_005454836.1, XP_013132971.1, XP_005449271.1, XP_005463991.1, XP_003442105.1, XP_013126722.1, XP_005476004.1, XP_003445625.1, XP_003446944.1,…
GO:0048645	animal organ formation	P	0.00233318	2.67033e-05	9	21	2154	36314	OVER	XP_013120298.1, XP_005472830.1, XP_005450666.1, XP_005472831.1, XP_005472832.1, XP_005472833.1, XP_003456464.1, XP_013120297.1, XP_013120296.1	XP_003439084.1, XP_003452697.1, XP_003453568.1, XP_003439409.1, XP_003453566.1, XP_013131979.1, XP_005450465.1, XP_005462817.1, XP_013131978.1, XP_005462816.1, XP_003442313.1, XP_013131980.1, XP_013131981.1, XP_013131982.1, XP_003450207.1, XP_013131983.1, XP_003452624.1, XP_005458328.1, NP_001266556.1, XP_013119991.1, XP_005467269.1
GO:0002252	immune effector process	P	0.00242438	2.79589e-05	18	89	2145	36246	OVER	XP_005448371.1, XP_005448372.1, XP_003447885.1, XP_003445830.1, XP_005477364.1, XP_005448373.1, XP_013127828.1, XP_005477368.1, XP_013127815.1, XP_005477367.1, XP_013127827.1, XP_005477366.1, XP_013127817.1, XP_003456404.1, XP_013127813.1, XP_013120772.1, XP_003455658.1, XP_013127819.1	XP_003451821.2, XP_003441937.1, XP_005455560.1, XP_003449076.1, XP_003456481.1, XP_005448906.1, XP_003449078.1, XP_003456409.1, XP_005455501.1, XP_005461659.1, XP_003460314.1, XP_013132771.1, NP_001284555.1, XP_003460642.3, XP_003448409.1, XP_003459141.1, XP_013131883.1, XP_003453285.1, XP_003438778.1, XP_005455907.1, XP_005475827.1, XP_003448411.1, XP_013121268.1, XP_005466716.2, XP_005450160.1,…
GO:0050773	regulation of dendrite development	P	0.00274525	3.2009e-05	8	16	2155	36319	OVER	XP_005477368.1, XP_005477367.1, XP_005474269.1, XP_005477366.1, XP_003445488.1, XP_003456404.1, XP_005474270.1, XP_005477364.1	XP_003438778.1, XP_013125066.1, XP_003447337.1, XP_003452370.1, XP_013120606.1, XP_003438146.1, XP_003456409.1, XP_005453343.1, XP_003450853.1, XP_003440736.1, XP_003460615.3, XP_005475093.1, XP_005475092.1, XP_005449771.1, XP_003442097.1, XP_013119991.1
GO:0048814	regulation of dendrite morphogenesis	P	0.00274525	3.21391e-05	7	11	2156	36324	OVER	XP_005477368.1, XP_005477367.1, XP_005474269.1, XP_005477366.1, XP_003445488.1, XP_005474270.1, XP_005477364.1	XP_003438146.1, XP_005453343.1, XP_003450853.1, XP_003440736.1, XP_013125066.1, XP_003460615.3, XP_005475093.1, XP_005475092.1, XP_003447337.1, XP_003452370.1, XP_013119991.1
GO:0030838	positive regulation of actin filament polymerization	P	0.00283461	3.34328e-05	13	49	2150	36286	OVER	XP_013126149.1, XP_003447592.1, XP_005453222.1, XP_005478598.1, XP_005478599.1, XP_005463740.1, XP_005478600.1, XP_005478601.1, XP_003456404.1, XP_005478596.1, XP_005478597.1, XP_005478595.1, XP_013129845.1	XP_003456000.1, XP_013127506.1, XP_005472583.1, XP_005468402.1, XP_013127508.1, XP_005474780.1, XP_013125919.1, XP_005475120.1, XP_003456409.1, XP_003441503.1, XP_005463733.1, XP_003451832.1, XP_003438778.1, XP_005456393.1, XP_013127397.1, XP_005465021.1, XP_003440148.1, XP_013127511.1, XP_003438377.1, XP_013125392.1, XP_005470863.1, XP_003443139.1, XP_005472582.1, XP_013127505.1, XP_003458127.1,…
GO:0097320	membrane tubulation	P	0.00320135	3.80381e-05	6	7	2157	36328	OVER	XP_005448653.1, XP_005448652.1, XP_005448651.1, XP_005448650.1, XP_013131812.1, XP_003438841.1	XP_003453742.1, XP_005458483.1, XP_005458482.1, XP_013120883.1, XP_005451641.2, XP_003460133.1, XP_005458481.1
GO:0008270	zinc ion binding	F	0.00386612	4.62745e-05	200	2515	1963	33820	OVER	XP_013126060.1, XP_003442027.1, XP_005460416.1, XP_013128613.1, XP_003449176.2, XP_005461883.1, XP_005471812.1, XP_013127983.1, XP_003441505.1, XP_005460236.1, XP_005470708.1, XP_013126057.1, XP_005469323.1, XP_003450164.1, XP_003458272.1, XP_005460803.2, XP_005454184.1, XP_005454161.1, XP_005466295.1, XP_005464629.1, XP_005468331.1, XP_013127714.1, XP_013128614.1, XP_005455043.1, XP_003452033.1,…	XP_013127173.1, XP_005447875.1, XP_013122517.1, XP_005477336.1, XP_005449320.1, XP_013125159.1, XP_013121114.1, XP_013120160.1, XP_013126166.1, XP_013132631.1, XP_005450268.2, XP_003443106.1, XP_005478245.1, XP_005447995.1, XP_003459640.1, XP_003456890.1,
GO:0034729	histone H3-K79 methylation	P	0.00388056	4.74645e-05	4	1	2159	36334	OVER	XP_005478775.1, XP_005478777.1, XP_005478776.1, XP_013130570.1	XP_003447564.1
GO:2000677	regulation of transcription regulatory region DNA binding	P	0.00388056	4.74645e-05	4	1	2159	36334	OVER	XP_005478775.1, XP_005478776.1, XP_005450666.1, XP_013130570.1	XP_003446723.1
GO:0030033	microvillus assembly	P	0.00388056	4.74645e-05	4	1	2159	36334	OVER	XP_005477368.1, XP_005477367.1, XP_005477366.1, XP_005477364.1	XP_003447337.1
GO:0001817	regulation of cytokine production	P	0.00431029	5.30972e-05	12	44	2151	36291	OVER	XP_013127828.1, XP_005448371.1, XP_005448372.1, XP_013127815.1, XP_013127827.1, XP_013127817.1, XP_003456404.1, XP_013127813.1, XP_005450666.1, XP_013120772.1, XP_013127819.1, XP_005448373.1	XP_013128971.1, XP_013120376.1, XP_003451821.2, XP_005461318.1, XP_013128970.1, XP_003444146.1, XP_013128976.1, XP_013130866.1, XP_013128975.1, XP_013128974.1, XP_013128973.1, XP_005475690.1, XP_013129504.1, XP_013120606.1, XP_003449078.1, XP_005476265.1, XP_003443913.1, XP_005476266.1, XP_005460814.1, XP_005460813.2, XP_003456409.1, XP_013129505.1, XP_013126527.1, XP_013119752.1, XP_013129506.1,…
GO:0071557	histone H3-K27 demethylation	P	0.00454913	5.80267e-05	5	4	2158	36331	OVER	XP_005462550.1, XP_013121107.1, XP_003440993.1, XP_005450088.1, XP_005450089.1	XP_005475294.1, XP_003449637.1, XP_013129472.1, XP_003457690.1
GO:0071539	protein localization to centrosome	P	0.00454913	5.80267e-05	5	4	2158	36331	OVER	XP_013129561.1, XP_013129569.1, XP_013129568.1, XP_013129567.1, XP_013129565.1	XP_005471259.1, XP_005449195.1, XP_005449196.1, XP_003454101.2
GO:0071558	histone demethylase activity (H3-K27 specific)	F	0.00454913	5.80267e-05	5	4	2158	36331	OVER	XP_005462550.1, XP_013121107.1, XP_003440993.1, XP_005450088.1, XP_005450089.1	XP_005475294.1, XP_003449637.1, XP_013129472.1, XP_003457690.1
GO:0072698	protein localization to microtubule cytoskeleton	P	0.00454913	5.80267e-05	5	4	2158	36331	OVER	XP_013129561.1, XP_013129569.1, XP_013129568.1, XP_013129567.1, XP_013129565.1	XP_005471259.1, XP_005449195.1, XP_005449196.1, XP_003454101.2
GO:0032420	stereocilium	C	0.00454913	5.80267e-05	5	4	2158	36331	OVER	XP_013130703.1, XP_013130702.1, XP_005456268.1, XP_013130705.1, XP_013130700.1	XP_013124894.1, XP_013124895.1, XP_005452224.1, XP_013124522.1
GO:0045332	phospholipid translocation	P	0.0047217	6.14655e-05	8	18	2155	36317	OVER	XP_013126813.1, XP_013126815.1, XP_005467512.1, XP_013126814.1, XP_013126817.1, XP_013126816.1, XP_013126818.1, XP_013123992.1	XP_003459014.2, XP_005451302.1, XP_003457399.2, XP_003451658.1, XP_005451501.1, XP_003438982.1, XP_013123846.1, XP_005450140.1, XP_013121525.1, XP_013126007.1, XP_013126006.1, XP_005467877.1, XP_003460594.2, XP_003444010.2, XP_005450141.1, XP_013124419.1, XP_003444338.1, XP_005450139.1
GO:0048813	dendrite morphogenesis	P	0.0047217	6.14655e-05	8	18	2155	36317	OVER	XP_005477368.1, XP_005477367.1, XP_005474269.1, XP_005477366.1, XP_003445488.1, XP_003456404.1, XP_005474270.1, XP_005477364.1	XP_003438778.1, XP_013125066.1, XP_003447337.1, XP_005455761.1, XP_005455760.1, XP_003452370.1, XP_003438146.1, XP_013130203.1, XP_013130202.1, XP_003456409.1, XP_005453343.1, XP_013130204.1, XP_003450853.1, XP_003440736.1, XP_003460615.3, XP_005475093.1, XP_005475092.1, XP_013119991.1
GO:0034204	lipid translocation	P	0.0047217	6.14655e-05	8	18	2155	36317	OVER	XP_013126813.1, XP_013126815.1, XP_005467512.1, XP_013126814.1, XP_013126817.1, XP_013126816.1, XP_013126818.1, XP_013123992.1	XP_003459014.2, XP_005451302.1, XP_003457399.2, XP_003451658.1, XP_005451501.1, XP_003438982.1, XP_013123846.1, XP_005450140.1, XP_013121525.1, XP_013126007.1, XP_013126006.1, XP_005467877.1, XP_003460594.2, XP_003444010.2, XP_005450141.1, XP_013124419.1, XP_003444338.1, XP_005450139.1
GO:0009791	post-embryonic development	P	0.00540798	7.08717e-05	7	13	2156	36322	OVER	XP_005454163.1, XP_003449176.2, XP_005454161.1, XP_005454162.1, XP_013125442.1, XP_013125441.1, XP_003439270.1	XP_005462817.1, XP_005462816.1, XP_005475377.1, XP_003440624.1, XP_005459376.1, XP_005475375.1, XP_005475376.1, XP_005469532.1, XP_005470892.1, XP_003446097.1, XP_003445379.1, XP_003451519.1, XP_005456282.1
GO:0016358	dendrite development	P	0.00605104	7.98276e-05	9	25	2154	36310	OVER	XP_005477368.1, XP_005477367.1, XP_005474269.1, XP_005477366.1, XP_003445488.1, XP_003456404.1, XP_005475648.1, XP_005474270.1, XP_005477364.1	XP_005469419.1, XP_005469417.1, XP_003447337.1, XP_003452370.1, XP_013120606.1, XP_013130203.1, XP_013130202.1, XP_003456409.1, XP_005453343.1, XP_013130204.1, XP_013124023.1, XP_013128558.1, XP_003438778.1, XP_013125066.1, XP_005455761.1, XP_005455760.1, XP_003438146.1, XP_003450853.1, XP_003440736.1, XP_003460615.3, XP_005475093.1, XP_005475092.1, XP_005449771.1, XP_003442097.1, XP_013119991.1
GO:0031334	positive regulation of protein complex assembly	P	0.00669694	8.89336e-05	14	63	2149	36272	OVER	XP_013126149.1, XP_003447592.1, XP_005453222.1, XP_005478598.1, XP_005478599.1, XP_005463740.1, XP_005478600.1, XP_005478601.1, XP_003456404.1, XP_005450666.1, XP_005478596.1, XP_005478597.1, XP_005478595.1, XP_013129845.1	XP_013130828.1, XP_003456000.1, XP_003456065.1, XP_013127506.1, XP_005472583.1, XP_005468402.1, XP_013127508.1, XP_005474780.1, XP_013125919.1, XP_005475120.1, XP_003456409.1, XP_003441503.1, XP_005463733.1, XP_003451328.1, XP_003451832.1, XP_003438778.1, XP_003454564.1, XP_005456393.1, XP_013127397.1, XP_005465021.1, XP_013130832.1, XP_003440148.1, XP_013130830.1, XP_013127511.1, XP_003438377.1,…
GO:0032273	positive regulation of protein polymerization	P	0.0068957	9.21756e-05	13	55	2150	36280	OVER	XP_013126149.1, XP_003447592.1, XP_005453222.1, XP_005478598.1, XP_005478599.1, XP_005463740.1, XP_005478600.1, XP_005478601.1, XP_003456404.1, XP_005478596.1, XP_005478597.1, XP_005478595.1, XP_013129845.1	XP_013130828.1, XP_003456000.1, XP_013127506.1, XP_005472583.1, XP_005468402.1, XP_013127508.1, XP_005474780.1, XP_013125919.1, XP_005475120.1, XP_003456409.1, XP_003441503.1, XP_005463733.1, XP_003451832.1, XP_003438778.1, XP_005456393.1, XP_013127397.1, XP_005465021.1, XP_013130832.1, XP_003440148.1, XP_013130830.1, XP_013127511.1, XP_003438377.1, XP_013125392.1, XP_005470863.1, XP_003443139.1,…
GO:0010941	regulation of cell death	P	0.00711891	9.57812e-05	45	397	2118	35938	OVER	XP_005474269.1, XP_003447416.2, XP_003448213.1, XP_003440158.1, XP_013123295.1, XP_005474765.1, XP_013128614.1, XP_013128615.1, XP_013128613.1, XP_013132867.1, XP_003459873.3, XP_003456404.1, XP_005456657.1, XP_013120772.1, XP_005472255.1, XP_013120945.1, XP_005475983.1, XP_005452949.1, XP_013128130.1, XP_013132849.1, XP_013132868.1, XP_003443957.1, XP_005456656.1, XP_005478052.1, XP_005478051.1,…	XP_003457821.1, XP_013124927.1, XP_003450756.1, XP_003446052.1, XP_003449078.1, XP_005465019.2, XP_003449209.1, XP_005455470.1, XP_005466377.1, XP_003447839.1, XP_013124640.1, XP_013130331.1, XP_003447323.1, XP_013124939.1, XP_013128817.1, XP_013131514.1, XP_003456606.1, XP_005451613.1, XP_003452138.1, XP_003456320.1, XP_003437950.1, XP_005451275.1, XP_003440320.1, XP_003447588.1, XP_003450711.2,…
GO:0008349	MAP kinase kinase kinase kinase activity	F	0.00737459	0.000101154	7	14	2156	36321	OVER	XP_013125502.1, XP_013125501.1, XP_013125504.1, XP_013125503.1, XP_013125499.1, XP_013125500.1, XP_003454012.1	XP_005463445.1, XP_005463443.1, XP_013123897.1, XP_013123898.1, XP_013123895.1, XP_013123896.1, XP_003456452.1, XP_003438275.2, XP_003456888.1, XP_005461207.1, XP_013120269.1, XP_003439529.1, XP_013123894.1, XP_005461201.1
GO:0000079	regulation of cyclin-dependent protein serine/threonine kinase activity	P	0.00737459	0.000101154	7	14	2156	36321	OVER	XP_003450283.1, XP_005474269.1, XP_003450282.1, XP_005471721.1, XP_005471722.1, XP_005475420.1, XP_005474270.1	XP_003453972.1, XP_005458659.1, XP_003440898.1, XP_003441006.1, XP_005476858.1, XP_003443464.1, XP_005474593.1, XP_005449673.1, XP_005474591.1, XP_003455816.1, XP_005450041.1, XP_003453225.1, XP_005467294.1, XP_003447495.1
GO:1904029	regulation of cyclin-dependent protein kinase activity	P	0.00737459	0.000101154	7	14	2156	36321	OVER	XP_003450283.1, XP_005474269.1, XP_003450282.1, XP_005471721.1, XP_005471722.1, XP_005475420.1, XP_005474270.1	XP_003453972.1, XP_005458659.1, XP_003440898.1, XP_003441006.1, XP_005476858.1, XP_003443464.1, XP_005474593.1, XP_005449673.1, XP_005474591.1, XP_003455816.1, XP_005450041.1, XP_003453225.1, XP_005467294.1, XP_003447495.1
GO:0051252	regulation of RNA metabolic process	P	0.00782979	0.000108082	215	2779	1948	33556	OVER	XP_005478524.1, XP_005463411.1, XP_013131142.1, XP_013126602.1, XP_005456217.1, XP_005474078.1, XP_003456464.1, XP_003445881.1, XP_013128202.1, XP_013125452.1, XP_005477096.1, XP_013128613.1, XP_003449176.2, XP_003456426.1, XP_013132270.1, XP_005475920.2, XP_003441505.1, XP_005465290.1, XP_005473169.1, XP_003444656.1, XP_013128609.1, XP_013126592.1, XP_013128275.1, XP_005471003.1, XP_013127338.1,…	XP_013131165.1, XP_005468327.1, XP_005467275.1, XP_005476382.1, XP_013125222.1, XP_005471979.1, XP_005448882.1, XP_013124927.1, XP_013120062.1, XP_013127271.1, XP_005477336.1, XP_005456119.1, XP_003456080.2, XP_003458490.2, XP_003439269.1, XP_003445275.1,
GO:2001259	positive regulation of cation channel activity	P	0.0078673	0.000110662	5	5	2158	36330	OVER	XP_013119994.1, XP_013119993.1, XP_003445488.1, XP_005460751.1, XP_003455987.1	XP_003450853.1, XP_003440736.1, XP_003452370.1, XP_005460745.2, XP_005460746.1
GO:1901339	regulation of store-operated calcium channel activity	P	0.0078673	0.000110662	5	5	2158	36330	OVER	XP_013119994.1, XP_013119993.1, XP_003445488.1, XP_005460751.1, XP_003455987.1	XP_003450853.1, XP_003440736.1, XP_003452370.1, XP_005460745.2, XP_005460746.1
GO:0032452	histone demethylase activity	F	0.0078673	0.000110662	5	5	2158	36330	OVER	XP_005462550.1, XP_013121107.1, XP_003440993.1, XP_005450088.1, XP_005450089.1	XP_005475294.1, XP_003449637.1, XP_013129472.1, XP_003457690.1, XP_003446536.1
GO:0045892	negative regulation of transcription, DNA-templated	P	0.00863422	0.000122204	11	41	2152	36294	OVER	XP_005465290.1, XP_003455510.1, XP_013130280.1, XP_005472724.1, XP_005455578.1, XP_013130277.1, XP_013130278.1, XP_013130279.1, XP_005465292.1, XP_005472725.1, XP_005465291.1	XP_003442507.1, XP_013127130.1, XP_003447102.1, XP_013127131.1, XP_005460931.1, XP_003459692.1, XP_005460850.1, XP_005470716.1, XP_013127136.1, XP_005460852.1, XP_013127132.1, XP_013127133.1, XP_013127134.1, XP_005467336.2, XP_013127135.1, XP_013126287.1, XP_013120520.1, XP_005457294.1, XP_003444342.1, XP_013131363.1, XP_003456808.1, NP_001266401.1, XP_005459147.1, XP_013120092.1, XP_005457290.1,…
GO:0008016	regulation of heart contraction	P	0.0087062	0.000123983	15	74	2148	36261	OVER	XP_005448371.1, XP_005448372.1, XP_003445488.1, XP_003450321.1, XP_005448373.1, XP_013127828.1, XP_013127815.1, XP_013127827.1, XP_013127817.1, XP_003439682.1, XP_013127813.1, XP_005449554.1, XP_005449555.1, XP_013127819.1, XP_005449553.1	XP_005457490.1, XP_013119636.1, XP_005473364.1, XP_005451078.1, XP_013119634.1, XP_013119632.1, XP_005471979.1, XP_003458640.1, XP_013119630.1, XP_005449829.1, XP_005475377.1, XP_005475375.1, NP_001266433.1, XP_003456650.2, XP_005473013.1, XP_003458339.2, XP_005461885.1, XP_003452262.1, XP_003450863.1, XP_003454308.1, XP_005472677.1, XP_013119638.1, NP_001266586.1, XP_003446069.1, XP_013119640.1,…
GO:0046578	regulation of Ras protein signal transduction	P	0.00877301	0.000125701	40	342	2123	35993	OVER	XP_013127218.1, XP_005457056.1, XP_005454990.1, XP_005454991.1, XP_013127217.1, XP_005472314.1, XP_003449808.1, XP_013127219.1, XP_005460269.1, XP_005448573.1, XP_005448738.1, XP_005457846.1, XP_005448571.1, XP_005460268.1, XP_005448739.1, XP_003439939.2, XP_005448572.1, XP_013131608.1, XP_005472312.1, XP_005465453.1, XP_013119774.1, XP_003456404.1, XP_013127214.1, XP_013127216.1, XP_003455624.1,…	XP_013124422.1, XP_005459901.1, XP_005467941.1, XP_005474721.1, XP_013121901.1, XP_005448193.1, XP_005470990.1, XP_013123900.1, XP_005450848.1, XP_005471330.1, XP_005478355.1, XP_005454666.1, XP_003442633.2, XP_013123908.1, XP_005452679.1, XP_003448289.2, XP_005477860.1, XP_013126805.1, XP_013123887.1, XP_005478054.1, XP_013124374.1, XP_005456376.1, XP_005477735.1, XP_005448723.1, XP_013124143.1,…
GO:1901341	positive regulation of store-operated calcium channel activity	P	0.00926694	0.000136017	4	2	2159	36333	OVER	XP_013119994.1, XP_013119993.1, XP_005460751.1, XP_003455987.1	XP_005460745.2, XP_005460746.1
GO:0035701	hematopoietic stem cell migration	P	0.00926694	0.000136017	4	2	2159	36333	OVER	XP_013125824.1, XP_005449630.1, XP_005471808.1, XP_003440772.1	XP_003450047.1, XP_005447829.1
GO:0032237	activation of store-operated calcium channel activity	P	0.00926694	0.000136017	4	2	2159	36333	OVER	XP_013119994.1, XP_013119993.1, XP_005460751.1, XP_003455987.1	XP_005460745.2, XP_005460746.1
GO:0097120	receptor localization to synapse	P	0.00926694	0.000136017	4	2	2159	36333	OVER	XP_005451647.1, XP_013126652.1, XP_013126651.1, XP_003444986.1	XP_013123109.1, XP_005450558.1
GO:0007154	cell communication	P	0.00955132	0.000141025	458	6539	1705	29796	OVER	XP_013127218.1, XP_005455831.1, XP_005449475.1, XP_003448278.1, XP_003456464.1, XP_005476427.1, XP_013128202.1, XP_003439683.1, XP_005467843.1, XP_003452608.1, XP_003457976.1, XP_013119774.1, XP_005468764.1, XP_003450635.1, XP_005465915.1, XP_005459393.1, XP_005448249.1, XP_013128697.1, XP_005479000.1, XP_013125441.1, XP_005473292.1, XP_005456183.1, XP_005469903.1, XP_003450209.1, XP_005450837.1,…	XP_005467987.1, XP_005454474.1, XP_005478441.1, XP_003444629.1, XP_005458529.1, XP_005470990.1, XP_003445373.1, XP_003454329.1, XP_003442219.1, XP_003459903.1, XP_013122058.1, XP_005472635.1, XP_003443106.1, XP_005462815.2, XP_003439465.1, XP_005459669.1,
GO:0045010	actin nucleation	P	0.0098597	0.00014644	11	42	2152	36293	OVER	XP_013126149.1, XP_005478600.1, XP_003447592.1, XP_005478601.1, XP_005453222.1, XP_005478598.1, XP_005478599.1, XP_005478596.1, XP_005478597.1, XP_005478595.1, XP_013129845.1	XP_005470863.1, XP_003456000.1, XP_013127506.1, XP_005472582.1, XP_013127505.1, XP_005472583.1, XP_003458127.1, XP_005477535.2, XP_005472584.1, XP_005470460.1, XP_013127509.1, XP_003455999.1, XP_013127508.1, XP_003457216.2, XP_013127507.1, XP_005474780.1, XP_005475120.1, XP_003441503.1, XP_005449369.1, XP_003456928.1, XP_005473304.1, XP_005463733.1, XP_003453234.1, XP_003451958.1, XP_003451832.1,…
GO:0021707	cerebellar granule cell differentiation	P	0.0113899	0.000177128	3	0	2160	36335	OVER	XP_005450357.1, XP_005450359.1, XP_005450358.1
GO:0021681	cerebellar granular layer development	P	0.0113899	0.000177128	3	0	2160	36335	OVER	XP_005450357.1, XP_005450359.1, XP_005450358.1
GO:0021684	cerebellar granular layer formation	P	0.0113899	0.000177128	3	0	2160	36335	OVER	XP_005450357.1, XP_005450359.1, XP_005450358.1
GO:0030850	prostate gland development	P	0.0113899	0.000177128	3	0	2160	36335	OVER	XP_005474269.1, XP_005450666.1, XP_005474270.1
GO:0060005	vestibular reflex	P	0.0113899	0.000177128	3	0	2160	36335	OVER	XP_013131142.1, XP_003440381.1, XP_005456904.1
GO:0003726	double-stranded RNA adenosine deaminase activity	F	0.0113899	0.000177128	3	0	2160	36335	OVER	XP_013130268.1, XP_013130270.1, XP_013130272.1
GO:0031641	regulation of myelination	P	0.0113899	0.000177128	3	0	2160	36335	OVER	XP_005474269.1, XP_005450666.1, XP_005474270.1
GO:0021683	cerebellar granular layer morphogenesis	P	0.0113899	0.000177128	3	0	2160	36335	OVER	XP_005450357.1, XP_005450359.1, XP_005450358.1
GO:0043067	regulation of programmed cell death	P	0.0115728	0.000180983	43	385	2120	35950	OVER	XP_005474269.1, XP_003447416.2, XP_003448213.1, XP_003440158.1, XP_013123295.1, XP_005474765.1, XP_013128614.1, XP_013128615.1, XP_013128613.1, XP_013132867.1, XP_003459873.3, XP_003456404.1, XP_005456657.1, XP_013120772.1, XP_005472255.1, XP_013120945.1, XP_005475983.1, XP_005452949.1, XP_013128130.1, XP_013132849.1, XP_013132868.1, XP_003443957.1, XP_005456656.1, XP_005478052.1, XP_005478051.1,…	XP_003457821.1, XP_013124927.1, XP_003450756.1, XP_003446052.1, XP_003449078.1, XP_005465019.2, XP_003449209.1, XP_005455470.1, XP_005466377.1, XP_003447839.1, XP_013124640.1, XP_013130331.1, XP_003447323.1, XP_013124939.1, XP_013128817.1, XP_013131514.1, XP_003456606.1, XP_005451613.1, XP_003452138.1, XP_003456320.1, XP_003437950.1, XP_005451275.1, XP_003440320.1, XP_003447588.1, XP_003450711.2,…
GO:0032403	protein complex binding	F	0.0115729	0.000182441	37	313	2126	36022	OVER	XP_013126879.1, XP_013126878.1, XP_005452622.1, XP_005474269.1, XP_013126877.1, XP_013126876.1, XP_013126542.1, XP_005452625.1, XP_005461360.1, XP_005461361.1, XP_005461362.1, XP_013126529.1, XP_005478350.1, XP_005478352.1, XP_003453652.1, XP_005470248.1, XP_013126871.1, XP_013126870.1, XP_005470249.1, XP_003455287.1, XP_013129647.1, XP_003444814.1, XP_013126875.1, XP_013126874.1, XP_013126873.1,…	XP_003454344.1, XP_013127425.1, XP_005464509.1, XP_005450984.1, XP_013128805.1, XP_003447937.1, XP_013132353.1, XP_003451518.1, XP_013122709.1, XP_003440415.1, XP_003440476.1, XP_005473289.1, XP_003454329.1, XP_003440720.1, XP_003443520.1, XP_005475303.1, XP_005458822.1, XP_003458968.1, XP_013132391.1, XP_013132349.1, XP_005449840.1, XP_003442958.1, XP_005476223.1, XP_013123995.1, XP_013120692.1,…
GO:0019219	regulation of nucleobase-containing compound metabolic process	P	0.0115729	0.000183007	218	2852	1945	33483	OVER	XP_005478524.1, XP_005463411.1, XP_013131142.1, XP_013126602.1, XP_005456217.1, XP_005474078.1, XP_003456464.1, XP_003445881.1, XP_013128202.1, XP_013125452.1, XP_005477096.1, XP_013128613.1, XP_003449176.2, XP_003456426.1, XP_013132270.1, XP_005475920.2, XP_003441505.1, XP_005465290.1, XP_005473169.1, XP_003444656.1, XP_013128609.1, XP_013126592.1, XP_013128275.1, XP_005471003.1, XP_013127338.1,…	XP_013131165.1, XP_005468327.1, XP_005467275.1, XP_005476382.1, XP_013125222.1, XP_005471979.1, XP_005448882.1, XP_013124927.1, XP_013120062.1, XP_013127271.1, XP_005477336.1, XP_005456119.1, XP_003456080.2, XP_003458490.2, XP_003439269.1, XP_003445275.1,
GO:0048583	regulation of response to stimulus	P	0.0119065	0.000189323	112	1307	2051	35028	OVER	XP_013127218.1, XP_005454990.1, XP_003449808.1, XP_005448592.1, XP_005448596.1, XP_005448573.1, XP_005457846.1, XP_005448739.1, XP_003439939.2, XP_013130881.1, XP_013127828.1, XP_013119774.1, XP_005449554.1, XP_013132067.1, XP_013127214.1, XP_003456219.1, XP_003438939.1, XP_005451271.1, XP_005450996.1, XP_005459393.1, XP_005479000.1, XP_013125441.1, XP_005477367.1, XP_005448569.1, XP_005450837.1,…	XP_013124422.1, XP_003456027.1, XP_005467941.1, XP_003452224.1, XP_013126120.1, XP_005459382.1, XP_013124927.1, XP_005466934.1, XP_003449078.1, XP_005465019.2, XP_003452838.1, XP_003454950.1, XP_005470990.1, XP_013126527.1, XP_003444475.1, XP_005471330.1, XP_013120521.1, XP_003447839.1, XP_003443019.1, XP_003442633.2, XP_003457690.1, XP_005448675.1, XP_005476175.1, XP_005472635.1, XP_013124411.1,…
GO:0044380	protein localization to cytoskeleton	P	0.0121008	0.000193469	5	6	2158	36329	OVER	XP_013129561.1, XP_013129569.1, XP_013129568.1, XP_013129567.1, XP_013129565.1	XP_003439106.1, XP_005471259.1, XP_005449195.1, XP_005449196.1, XP_005448454.1, XP_003454101.2
GO:1902589	single-organism organelle organization	P	0.012736	0.000204737	100	1142	2063	35193	OVER	XP_005448652.1, XP_013129568.1, XP_003456464.1, XP_013120296.1, XP_013121578.1, XP_013131812.1, XP_003438841.1, XP_013129647.1, XP_005452820.1, XP_005453222.1, XP_013129556.1, XP_013129552.1, XP_005476505.1, XP_013128874.1, XP_005477367.1, XP_005472831.1, XP_005469847.1, XP_005478597.1, XP_005452019.1, XP_005450185.1, XP_005463789.1, XP_005450359.1, XP_003448530.1, XP_005450189.1, XP_005448651.1,…	XP_003453024.1, XP_013127425.1, XP_005473929.1, XP_003450940.1, XP_005459382.1, XP_003443991.1, XP_005460830.1, XP_003444629.1, XP_005463058.1, XP_005455021.1, XP_003448800.1, XP_003452838.1, XP_003439476.1, XP_013129737.1, XP_013123777.1, XP_003440476.1, XP_005464840.1, XP_005466377.1, XP_005464065.1, XP_005457017.1, XP_005451264.1, XP_003454536.1, XP_013124411.1, XP_003443795.1, XP_003445952.1,…
GO:0003714	transcription corepressor activity	F	0.0128264	0.000207311	11	44	2152	36291	OVER	XP_005465290.1, XP_003455510.1, XP_013130280.1, XP_005472724.1, XP_005455578.1, XP_013130277.1, XP_013130278.1, XP_013130279.1, XP_005465292.1, XP_005472725.1, XP_005465291.1	XP_003442507.1, XP_013127130.1, XP_003447102.1, XP_013127131.1, XP_005460931.1, XP_003459692.1, XP_005460850.1, XP_005470716.1, XP_013127136.1, XP_005460852.1, XP_013127132.1, XP_013127133.1, XP_005477913.1, XP_013127134.1, XP_005467336.2, XP_005477914.1, XP_013127135.1, XP_013126287.1, XP_013120520.1, XP_005468153.1, XP_005457294.1, XP_003444342.1, XP_013131363.1, XP_003456808.1, NP_001266401.1,…
GO:0002376	immune system process	P	0.0133752	0.000217349	75	802	2088	35533	OVER	XP_003452249.1, XP_003445488.1, XP_013121408.1, XP_005453110.1, XP_013127828.1, XP_013128841.1, XP_003449176.2, XP_005465706.1, XP_013120772.1, XP_005453634.1, XP_003458220.1, XP_003441505.1, XP_003456219.1, XP_003438939.1, XP_005477465.1, XP_005451271.1, XP_005448372.1, XP_003447885.1, XP_005477488.1, XP_005477467.1, XP_005449630.1, XP_003438250.2, XP_013124586.1, XP_003459665.1, XP_013123236.1,…	XP_005467941.1, XP_005476382.1, XP_003450940.1, XP_005454474.1, XP_013128225.1, XP_003449078.1, XP_013126527.1, XP_003445275.1, XP_005453674.1, XP_005449279.1, XP_005466716.2, XP_003437898.1, XP_005460841.1, XP_013129726.1, XP_003439465.1, XP_013125102.1, XP_013122398.1, XP_005461434.1, XP_003444159.1, NP_001266556.1, XP_013123306.1, XP_005450233.2, XP_003448713.1, XP_013130091.1, XP_013126142.1,…
GO:0000989	transcription factor activity, transcription factor binding	F	0.0148679	0.000242906	29	225	2134	36110	OVER	XP_013130280.1, XP_005448114.1, XP_005448113.1, XP_005448112.1, XP_005448111.1, XP_013128202.1, XP_003455510.1, XP_005453303.1, XP_005456751.1, XP_005453302.1, XP_013128861.1, XP_005464697.1, XP_005465290.1, XP_003444656.1, XP_005456749.1, XP_005468521.1, XP_005476872.1, XP_005476871.1, XP_005472724.1, XP_005465292.1, XP_005472725.1, XP_005465291.1, XP_005450666.1, XP_005455578.1, XP_013130277.1,…	XP_013131165.1, XP_003451639.1, XP_003450549.1, XP_013127135.1, XP_003449706.1, XP_005465769.1, XP_005468440.1, XP_013126287.1, XP_003450236.1, XP_005476574.1, XP_003458448.1, XP_005474213.1, XP_005454859.1, XP_003444342.1, XP_005467432.1, XP_013125316.1, XP_003443832.2, XP_005448120.1, XP_003447768.2, NP_001266628.1, XP_003457711.2, XP_013127595.1, XP_005463291.1, XP_013129518.1, XP_005478606.1,…
GO:0004402	histone acetyltransferase activity	F	0.0149168	0.000245008	11	45	2152	36290	OVER	XP_005476872.1, XP_003438790.1, XP_005476871.1, XP_005448219.1, XP_013128861.1, XP_005476870.1, XP_005448114.1, XP_005448113.1, XP_005448112.1, XP_005448111.1, XP_013128202.1	XP_005467940.1, XP_013131165.1, XP_003443555.1, XP_005467941.1, XP_005450256.1, XP_003458228.1, XP_003440889.1, XP_013127170.1, XP_003440177.1, XP_013120497.1, XP_003448630.1, XP_005454860.1, XP_005468444.1, XP_013127772.1, XP_005468442.1, XP_005468441.1, XP_005468440.1, XP_013125457.1, XP_003440151.1, XP_005448691.1, XP_013127774.1, XP_005473034.1, XP_013127775.1, XP_005473035.1, XP_003444106.1,…
GO:0035162	embryonic hemopoiesis	P	0.0156263	0.000258026	13	62	2150	36273	OVER	XP_005477466.1, XP_005477465.1, XP_013125515.1, XP_005477468.1, XP_005477467.1, XP_013125824.1, XP_005471808.1, XP_005454163.1, XP_003449176.2, XP_003443005.1, XP_005454161.1, XP_005454162.1, XP_005477464.1	XP_005461064.1, XP_005461333.1, XP_005476098.1, XP_003450359.1, XP_005450299.1, XP_013129543.1, XP_005476096.1, XP_003444019.1, XP_013129541.1, XP_005451193.1, XP_005465880.1, XP_005475183.1, XP_005477242.1, XP_003450305.1, XP_003444469.2, XP_003442682.1, XP_003452001.2, XP_003454607.1, XP_003438375.1, XP_003450207.1, XP_013125102.1, XP_005455348.1, XP_005456644.1, XP_013124470.1, XP_003456532.1,…
GO:0000988	transcription factor activity, protein binding	F	0.0156407	0.000259631	29	226	2134	36109	OVER	XP_013130280.1, XP_005448114.1, XP_005448113.1, XP_005448112.1, XP_005448111.1, XP_013128202.1, XP_003455510.1, XP_005453303.1, XP_005456751.1, XP_005453302.1, XP_013128861.1, XP_005464697.1, XP_005465290.1, XP_003444656.1, XP_005456749.1, XP_005468521.1, XP_005476872.1, XP_005476871.1, XP_005472724.1, XP_005465292.1, XP_005472725.1, XP_005465291.1, XP_005450666.1, XP_005455578.1, XP_013130277.1,…	XP_013131165.1, XP_003451639.1, XP_003450549.1, XP_013127135.1, XP_003449706.1, XP_005465769.1, XP_005468440.1, XP_013126287.1, XP_003450236.1, XP_005476574.1, XP_003458448.1, XP_005474213.1, XP_005454859.1, XP_003444342.1, XP_005467432.1, XP_013125316.1, XP_003443832.2, XP_005448120.1, XP_003447768.2, NP_001266628.1, XP_003457711.2, XP_013127595.1, XP_005463291.1, XP_013129518.1, XP_005478606.1,…
GO:0042981	regulation of apoptotic process	P	0.0172678	0.000288149	42	382	2121	35953	OVER	XP_005474269.1, XP_003447416.2, XP_003448213.1, XP_003440158.1, XP_013123295.1, XP_005474765.1, XP_013128614.1, XP_013128615.1, XP_013128613.1, XP_013132867.1, XP_003459873.3, XP_003456404.1, XP_005456657.1, XP_013120772.1, XP_005472255.1, XP_013120945.1, XP_005475983.1, XP_005452949.1, XP_013128130.1, XP_013132849.1, XP_013132868.1, XP_003443957.1, XP_005456656.1, XP_005478052.1, XP_005478051.1,…	XP_003444621.1, XP_005478088.1, XP_003457821.1, XP_013124942.1, XP_013126335.1, XP_005459442.1, XP_005462306.1, XP_003439961.1, XP_003446037.1, XP_013124528.1, XP_013124927.1, XP_003450756.1, XP_005464332.1, XP_003446052.1, XP_003449078.1, XP_005465019.2, XP_003449209.1, XP_003438593.1, XP_003456633.1, XP_013122687.1, XP_005455470.1, XP_005466377.1, XP_005471522.1, XP_003447839.1, XP_005469601.1,…
GO:0016477	cell migration	P	0.0178927	0.00030014	50	483	2113	35852	OVER	XP_003452249.1, XP_003456293.1, XP_013130881.1, XP_013130883.1, XP_005450088.1, XP_005465706.1, XP_003454177.1, XP_003456219.1, XP_003458648.1, XP_005451271.1, XP_005469860.1, XP_013129550.1, XP_003444656.1, XP_005449630.1, XP_013129558.1, XP_003455365.1, XP_013129556.1, XP_003438250.2, XP_013129554.1, XP_013124586.1, XP_013129552.1, XP_005469847.1, XP_005474270.1, XP_003440772.1, XP_005474269.1,…	XP_003448255.2, XP_005471979.1, XP_013133093.1, XP_013126964.1, XP_003454950.1, XP_005456326.1, XP_005465708.1, XP_003445373.1, XP_005459657.1, XP_005476306.1, XP_003444508.1, XP_005463144.1, XP_005451264.1, XP_013127413.1, XP_013127667.1, XP_005452380.1, XP_005456228.1, XP_013126132.1, XP_003445515.1, XP_005449813.1, XP_005459559.1, XP_005476778.1, XP_013131514.1, XP_013122121.1, XP_005461434.1,…
GO:0032528	microvillus organization	P	0.0179807	0.000303187	4	3	2159	36332	OVER	XP_005477368.1, XP_005477367.1, XP_005477366.1, XP_005477364.1	XP_013132996.1, XP_003447337.1, XP_005459690.1
GO:0010824	regulation of centrosome duplication	P	0.0185658	0.000316297	5	7	2158	36328	OVER	XP_013121577.1, XP_013121576.1, XP_013121579.1, XP_013121578.1, XP_013121580.1	XP_005453716.1, XP_005475850.1, XP_005475851.1, XP_005475849.1, XP_005475852.1, XP_005472800.1, XP_005472799.1
GO:0046605	regulation of centrosome cycle	P	0.0185658	0.000316297	5	7	2158	36328	OVER	XP_013121577.1, XP_013121576.1, XP_013121579.1, XP_013121578.1, XP_013121580.1	XP_005453716.1, XP_005475850.1, XP_005475851.1, XP_005475849.1, XP_005475852.1, XP_005472800.1, XP_005472799.1
GO:0015301	anion:anion antiporter activity	F	0.0188337	0.000322507	6	12	2157	36323	OVER	XP_013124862.1, XP_013124861.1, XP_013124864.1, XP_013124863.1, XP_013124866.1, XP_013124865.1	XP_013129820.1, XP_013129598.1, XP_005476920.1, XP_003458722.1, XP_005449053.1, XP_005451460.1, XP_005449054.1, XP_005451461.1, XP_005449055.1, XP_005451462.1, XP_005449056.1, XP_005449057.1
GO:0030234	enzyme regulator activity	F	0.0190802	0.000328394	70	747	2093	35588	OVER	XP_003457869.2, XP_005477184.1, XP_003445488.1, XP_005448592.1, XP_013132069.1, XP_005477186.1, XP_005448596.1, XP_005475506.1, XP_005448594.1, XP_005476653.1, XP_013128807.1, XP_003454012.1, XP_005454457.1, XP_013130701.1, XP_013130741.1, XP_005455129.1, XP_013132067.1, XP_005458490.1, XP_013121864.1, XP_003452901.1, XP_005448600.1, XP_005459393.1, XP_013132661.1, XP_013127370.1, XP_003453301.1,…	XP_005449038.1, XP_005467941.1, XP_013121005.1, XP_013123622.1, XP_005459480.1, XP_005466561.2, XP_013120688.1, XP_003450176.1, XP_013121803.1, XP_003440912.1, XP_005453300.1, XP_013124773.1, XP_003445889.1, XP_003443226.1, XP_005451700.1, XP_005455986.1, XP_003438348.2, XP_005454605.1, XP_013123524.1, XP_003458219.1, XP_005453226.1, XP_003450744.1, XP_005479121.1, XP_003454065.2, XP_005470358.1,…
GO:0009966	regulation of signal transduction	P	0.0195475	0.000338145	97	1118	2066	35217	OVER	XP_013127218.1, XP_005454990.1, XP_003449808.1, XP_005448592.1, XP_005448596.1, XP_005448573.1, XP_005457846.1, XP_005448739.1, XP_003439939.2, XP_013130881.1, XP_013119774.1, XP_005449554.1, XP_013132067.1, XP_013127214.1, XP_005450996.1, XP_005459393.1, XP_005479000.1, XP_013125441.1, XP_005477367.1, XP_005448569.1, XP_005450837.1, XP_005474270.1, XP_013132071.1, XP_005457056.1, XP_003445464.1,…	XP_013124422.1, XP_003456027.1, XP_005467941.1, XP_003452224.1, XP_013126120.1, XP_005459382.1, XP_013124927.1, XP_003449078.1, XP_005465019.2, XP_003452838.1, XP_003454950.1, XP_005470990.1, XP_003444475.1, XP_005471330.1, XP_013120521.1, XP_003447839.1, XP_003443019.1, XP_003442633.2, XP_003457690.1, XP_005448675.1, XP_005476175.1, XP_005472635.1, XP_013124411.1, XP_003448289.2, XP_003448243.1,…
GO:0032956	regulation of actin cytoskeleton organization	P	0.0201002	0.000349462	20	132	2143	36203	OVER	XP_013126149.1, XP_003437902.2, XP_003447592.1, XP_005453222.1, XP_005478598.1, XP_005478599.1, XP_013121580.1, XP_005476505.1, XP_013121577.1, XP_005463740.1, XP_005478600.1, XP_005478601.1, XP_013121576.1, XP_013121579.1, XP_013121578.1, XP_003456404.1, XP_005478596.1, XP_005478597.1, XP_005478595.1, XP_013129845.1	XP_005461318.1, XP_005458600.1, XP_005474412.1, XP_003456000.1, XP_003455397.1, XP_005472583.1, XP_005468402.1, XP_005455021.1, XP_013127508.1, XP_013128413.1, XP_005455025.1, XP_013125919.1, XP_013126964.1, XP_013128956.1, XP_005453697.1, XP_013126640.1, XP_003454536.1, XP_005454817.1, XP_003438778.1, XP_005453704.1, XP_005458598.1, XP_005448181.1, XP_003441469.1, XP_003440148.1, XP_005453700.1,…
GO:0070509	calcium ion import	P	0.0212336	0.000371022	12	56	2151	36279	OVER	XP_005477944.1, XP_005477943.1, XP_003445488.1, XP_013124862.1, XP_013124861.1, XP_005450666.1, XP_013124864.1, XP_013125442.1, XP_013124863.1, XP_013124866.1, XP_013124865.1, XP_013125441.1	XP_005451740.1, XP_005449829.1, XP_005448170.1, XP_005447649.1, XP_005448067.1, XP_005448065.1, XP_013132865.1, XP_013129455.1, XP_003443245.3, XP_005448063.1, XP_013126661.1, XP_005475305.1, XP_005475303.1, XP_005475301.1, XP_003447924.1, XP_013129590.1, XP_013125605.1, XP_005451736.1, XP_005475309.1, XP_013129592.1, XP_005451738.1, XP_005475307.1, XP_003438146.1, XP_005447650.1, XP_003440736.1,…
GO:0097035	regulation of membrane lipid distribution	P	0.0212731	0.000373572	9	32	2154	36303	OVER	XP_013126813.1, XP_013126815.1, XP_005467512.1, XP_013126814.1, XP_013126817.1, XP_013126816.1, XP_013129057.1, XP_013126818.1, XP_013123992.1	XP_013121922.1, XP_005451761.1, XP_005451302.1, XP_003451658.1, XP_005460495.1, XP_013126067.1, XP_013121525.1, XP_013121926.1, XP_013121925.1, XP_005460497.1, XP_013121924.1, XP_005460496.1, XP_003444010.2, XP_003444338.1, XP_005450139.1, XP_003459014.2, XP_003457399.2, XP_005451501.1, XP_003438982.1, XP_013123846.1, XP_005450140.1, XP_013126007.1, XP_013126006.1, XP_005467877.1, XP_003460594.2,…
GO:0006887	exocytosis	P	0.021401	0.000377687	27	209	2136	36126	OVER	XP_013128700.1, XP_005453464.1, XP_013128701.1, XP_003445488.1, XP_005467480.1, XP_013132046.1, XP_013132047.1, XP_005452020.1, XP_005453615.1, XP_003456404.1, XP_013132045.1, XP_013128702.1, XP_005453613.1, XP_013128703.1, XP_013128704.1, XP_003448390.1, XP_005453610.1, XP_005467476.1, XP_003445412.1, XP_013128697.1, XP_003438086.1, XP_013126787.1, XP_003445830.1, XP_013128698.1, XP_013128699.1,…	XP_005456692.1, XP_005467651.1, XP_003444629.1, XP_005453734.1, XP_005465471.1, XP_013131248.1, XP_003439476.1, XP_013128361.1, XP_003452070.2, XP_003437803.1, XP_013127960.1, XP_005457104.1, XP_013131259.1, XP_005461593.1, XP_005471278.1, XP_013131045.1, XP_005449354.1, XP_013131251.1, XP_005452244.1, XP_003449876.1, XP_005462140.1, XP_005453735.1, XP_013132966.1, XP_003450941.1, XP_005454869.1,…
GO:0045177	apical part of cell	C	0.0254831	0.000451955	9	33	2154	36302	OVER	XP_005477368.1, XP_005477367.1, XP_005474269.1, XP_005477366.1, XP_003440627.1, XP_005450666.1, XP_005474270.1, XP_003444137.1, XP_005477364.1	XP_005448611.1, XP_003460479.3, XP_013120478.1, XP_003438991.1, XP_003445339.1, XP_003445338.1, XP_013129434.1, XP_013120492.1, XP_013120491.1, XP_005461659.1, XP_013129262.1, XP_003438131.1, XP_003438132.1, XP_005454276.1, XP_005450160.1, XP_003443548.1, XP_003448200.1, XP_005461539.1, XP_003457022.1, XP_003449218.1, XP_013128403.1, XP_003453917.1, XP_003447962.2, XP_003446891.1, XP_003442834.1,…
GO:0061024	membrane organization	P	0.0257616	0.000459144	37	330	2126	36005	OVER	XP_005474269.1, XP_005448653.1, XP_013126813.1, XP_005448652.1, XP_005448651.1, XP_013126815.1, XP_005448650.1, XP_013126814.1, XP_013126817.1, XP_013126816.1, XP_013126818.1, XP_003448613.1, XP_005452020.1, XP_013128846.1, XP_013131812.1, XP_003456404.1, XP_003438841.1, XP_013130669.1, XP_005454700.1, XP_003458648.1, XP_013122483.1, XP_005467512.1, XP_003445412.1, XP_013129057.1, XP_003438086.1,…	XP_005451761.1, XP_005453237.1, XP_013121488.1, XP_003446511.2, XP_003450940.1, XP_005456692.1, XP_013121525.1, XP_003444629.1, XP_005468402.1, XP_005455021.1, XP_013121924.1, XP_003449078.1, XP_003445060.1, XP_003439476.1, XP_003452310.1, XP_003444076.3, XP_013129737.1, XP_005449919.1, XP_003452070.2, XP_003459870.1, XP_003437803.1, XP_013120009.1, XP_005457017.1, XP_005450558.1, XP_005453697.1,…
GO:0007165	signal transduction	P	0.0258988	0.000463852	434	6256	1729	30079	OVER	XP_013127218.1, XP_005455831.1, XP_005449475.1, XP_003448278.1, XP_003456464.1, XP_005476427.1, XP_013128202.1, XP_003439683.1, XP_005467843.1, XP_003452608.1, XP_003457976.1, XP_013119774.1, XP_005468764.1, XP_003450635.1, XP_005465915.1, XP_005459393.1, XP_005479000.1, XP_013125441.1, XP_005473292.1, XP_005456183.1, XP_005469903.1, XP_003450209.1, XP_005450837.1, XP_013124128.1, XP_005472831.1,…	XP_005467987.1, XP_005454474.1, XP_005478441.1, XP_005470990.1, XP_003445373.1, XP_003454329.1, XP_003442219.1, XP_003459903.1, XP_013122058.1, XP_005472635.1, XP_003443106.1, XP_005462815.2, XP_003439465.1, XP_005459669.1, XP_005473522.1, NP_001266510.1,
GO:0016324	apical plasma membrane	C	0.0265479	0.000477798	8	26	2155	36309	OVER	XP_005477368.1, XP_005477367.1, XP_005474269.1, XP_005477366.1, XP_003440627.1, XP_005474270.1, XP_003444137.1, XP_005477364.1	XP_003460479.3, XP_013120478.1, XP_003445339.1, XP_003445338.1, XP_013129434.1, XP_005461659.1, XP_013129262.1, XP_003438131.1, XP_003438132.1, XP_005454276.1, XP_003443548.1, XP_003448200.1, XP_003457022.1, XP_003449218.1, XP_013128403.1, XP_003453917.1, XP_003447962.2, XP_003446891.1, XP_013121627.1, XP_005476920.1, XP_013123935.1, XP_005461660.1, XP_013120577.1, XP_003439024.1, XP_005461661.1,…
GO:0032414	positive regulation of ion transmembrane transporter activity	P	0.0267939	0.000490209	5	8	2158	36327	OVER	XP_013119994.1, XP_013119993.1, XP_003445488.1, XP_005460751.1, XP_003455987.1	XP_003450853.1, XP_003440736.1, XP_005471290.2, XP_005463713.2, XP_013132260.1, XP_003452370.1, XP_005460745.2, XP_005460746.1
GO:1901021	positive regulation of calcium ion transmembrane transporter activity	P	0.0267939	0.000490209	5	8	2158	36327	OVER	XP_013119994.1, XP_013119993.1, XP_003445488.1, XP_005460751.1, XP_003455987.1	XP_003450853.1, XP_003440736.1, XP_005471290.2, XP_005463713.2, XP_013132260.1, XP_003452370.1, XP_005460745.2, XP_005460746.1
GO:1904427	positive regulation of calcium ion transmembrane transport	P	0.0267939	0.000490209	5	8	2158	36327	OVER	XP_013119994.1, XP_013119993.1, XP_003445488.1, XP_005460751.1, XP_003455987.1	XP_003450853.1, XP_003440736.1, XP_005471290.2, XP_005463713.2, XP_013132260.1, XP_003452370.1, XP_005460745.2, XP_005460746.1
GO:0032970	regulation of actin filament-based process	P	0.0267939	0.000491588	20	136	2143	36199	OVER	XP_013126149.1, XP_003437902.2, XP_003447592.1, XP_005453222.1, XP_005478598.1, XP_005478599.1, XP_013121580.1, XP_005476505.1, XP_013121577.1, XP_005463740.1, XP_005478600.1, XP_005478601.1, XP_013121576.1, XP_013121579.1, XP_013121578.1, XP_003456404.1, XP_005478596.1, XP_005478597.1, XP_005478595.1, XP_013129845.1	XP_005461318.1, XP_005458600.1, XP_005474412.1, XP_003456000.1, XP_003455397.1, XP_005472583.1, XP_005468402.1, XP_005455021.1, XP_013127508.1, XP_013128413.1, XP_005455025.1, XP_013125919.1, XP_013126964.1, XP_013128956.1, XP_005453697.1, XP_013126640.1, XP_003454536.1, XP_005454817.1, XP_003438778.1, XP_005453704.1, XP_005458598.1, XP_005448181.1, XP_003441469.1, XP_003440148.1, XP_005453700.1,…
GO:0023061	signal release	P	0.0284935	0.000525261	18	116	2145	36219	OVER	XP_013128700.1, XP_013128701.1, XP_013132046.1, XP_013132047.1, XP_003445412.1, XP_013128697.1, XP_005452020.1, XP_013128698.1, XP_013128699.1, XP_005453615.1, XP_005452019.1, XP_013132045.1, XP_013128702.1, XP_005453613.1, XP_013128703.1, XP_013128704.1, XP_003448390.1, XP_005453610.1	XP_003449281.1, XP_005456692.1, XP_005449829.1, XP_005467651.1, XP_005454866.1, XP_003449594.1, XP_003444629.1, XP_013122841.1, XP_013129391.1, XP_003439476.1, XP_005451870.1, XP_003452070.2, XP_003437803.1, XP_013129896.1, XP_003440720.1, XP_005449915.1, XP_013124080.1, XP_005476171.1, XP_013128507.1, XP_003439174.2, XP_005449840.1, XP_005449863.1, XP_005454870.1, XP_013127599.1, XP_005452244.1,…
GO:0051928	positive regulation of calcium ion transport	P	0.0309862	0.00057392	7	20	2156	36315	OVER	XP_013119994.1, XP_013119993.1, XP_003445488.1, XP_005460751.1, XP_013125442.1, XP_003455987.1, XP_013125441.1	XP_005475305.1, XP_005475304.1, XP_005475303.1, XP_005475301.1, XP_005475311.1, XP_005469532.1, XP_003452370.1, XP_005475309.1, XP_005475308.1, XP_005475307.1, XP_005475306.1, XP_013129456.1, XP_013129455.1, XP_003450853.1, XP_003440736.1, XP_005471290.2, XP_005463713.2, XP_013132260.1, XP_005460745.2, XP_005460746.1
GO:1903506	regulation of nucleic acid-templated transcription	P	0.0319242	0.000594081	201	2663	1962	33672	OVER	XP_005478524.1, XP_005463411.1, XP_013131142.1, XP_013126602.1, XP_005456217.1, XP_005474078.1, XP_003456464.1, XP_003445881.1, XP_013128202.1, XP_013125452.1, XP_005477096.1, XP_003449176.2, XP_003456426.1, XP_005475920.2, XP_003441505.1, XP_005465290.1, XP_005473169.1, XP_003444656.1, XP_013128609.1, XP_013126592.1, XP_013128275.1, XP_005471003.1, XP_013127338.1, XP_013126215.1, XP_005454161.1,…	XP_013131165.1, XP_005468327.1, XP_005467275.1, XP_005476382.1, XP_013125222.1, XP_005471979.1, XP_005448882.1, XP_013124927.1, XP_013120062.1, XP_013127271.1, XP_005477336.1, XP_005456119.1, XP_003456080.2, XP_003458490.2, XP_003439269.1, XP_003445275.1,
GO:0046914	transition metal ion binding	F	0.033871	0.000633268	214	2863	1949	33472	OVER	XP_013126060.1, XP_003442027.1, XP_013131395.1, XP_005460416.1, XP_013128613.1, XP_003449176.2, XP_005461883.1, XP_013132823.1, XP_005471812.1, XP_013127983.1, XP_005462996.1, XP_003441505.1, XP_005460236.1, XP_005470708.1, XP_013126057.1, XP_005469323.1, XP_003450164.1, XP_003458272.1, XP_005460803.2, XP_005454184.1, XP_005454161.1, XP_005466295.1, XP_005464629.1, XP_005468331.1, XP_013127714.1,…	XP_013127173.1, XP_005468282.1, XP_005447875.1, XP_013122517.1, XP_005477336.1, XP_005449320.1, XP_013125159.1, XP_013121114.1, XP_013120160.1, XP_013126166.1, XP_013132631.1, XP_013128937.1, XP_005450268.2, XP_003446545.1, XP_003443106.1, XP_005478245.1,
GO:0042310	vasoconstriction	P	0.0345703	0.000649363	9	35	2154	36300	OVER	XP_013127828.1, XP_005448371.1, XP_005448372.1, XP_013127815.1, XP_013127827.1, XP_013127817.1, XP_013127813.1, XP_013127819.1, XP_005448373.1	XP_005477183.1, XP_013132257.1, XP_005459943.1, XP_005473803.1, XP_013120478.1, XP_005478292.1, XP_005477162.1, XP_005448949.1, XP_005448948.1, XP_003453339.1, XP_005452491.1, XP_013123989.1, XP_005452279.1, XP_003452149.1, XP_003455495.1, XP_005464515.1, XP_005450766.1, XP_013120590.1, XP_013119897.1, XP_005452280.1, XP_005461701.1, XP_005473082.1, XP_013125485.1, XP_003457048.1, XP_005461700.1,…
GO:2001141	regulation of RNA biosynthetic process	P	0.0349074	0.000658746	201	2669	1962	33666	OVER	XP_005478524.1, XP_005463411.1, XP_013131142.1, XP_013126602.1, XP_005456217.1, XP_005474078.1, XP_003456464.1, XP_003445881.1, XP_013128202.1, XP_013125452.1, XP_005477096.1, XP_003449176.2, XP_003456426.1, XP_005475920.2, XP_003441505.1, XP_005465290.1, XP_005473169.1, XP_003444656.1, XP_013128609.1, XP_013126592.1, XP_013128275.1, XP_005471003.1, XP_013127338.1, XP_013126215.1, XP_005454161.1,…	XP_013131165.1, XP_005468327.1, XP_005467275.1, XP_005476382.1, XP_013125222.1, XP_005471979.1, XP_005448882.1, XP_013124927.1, XP_013120062.1, XP_013127271.1, XP_005477336.1, XP_005456119.1, XP_003456080.2, XP_003458490.2, XP_003439269.1, XP_003445275.1,
GO:0060004	reflex	P	0.0356346	0.000678694	3	1	2160	36334	OVER	XP_013131142.1, XP_003440381.1, XP_005456904.1	XP_013120478.1
GO:0033897	ribonuclease T2 activity	F	0.0356346	0.000678694	3	1	2160	36334	OVER	XP_005474978.1, XP_005474979.1, XP_013129053.1	XP_003442276.1
GO:0061733	peptide-lysine-N-acetyltransferase activity	F	0.0369255	0.000706508	11	52	2152	36283	OVER	XP_005476872.1, XP_003438790.1, XP_005476871.1, XP_005448219.1, XP_013128861.1, XP_005476870.1, XP_005448114.1, XP_005448113.1, XP_005448112.1, XP_005448111.1, XP_013128202.1	XP_013131165.1, XP_005467941.1, XP_003458228.1, XP_003440889.1, XP_003440177.1, XP_005454860.1, XP_005468444.1, XP_013127772.1, XP_005468442.1, XP_005468440.1, XP_013127774.1, XP_005473034.1, XP_005464840.1, XP_005452989.1, XP_003447363.1, XP_005454859.1, XP_003446464.1, XP_013129768.1, XP_013123787.1, XP_013123785.1, XP_005464839.1, XP_003442621.2, XP_005464837.1, XP_005467940.1, XP_003443555.1,…
GO:0030100	regulation of endocytosis	P	0.0371652	0.000720451	8	28	2155	36307	OVER	XP_003442930.1, XP_005448653.1, XP_005448652.1, XP_005448651.1, XP_005448650.1, XP_003456404.1, XP_003438841.1, XP_003456293.1	XP_005455819.1, XP_003456884.1, XP_005476516.1, XP_003456409.1, XP_005473014.1, XP_003444107.1, XP_005479198.1, XP_005479196.1, XP_005476513.1, XP_005479199.1, XP_005476514.1, XP_005476515.1, XP_003438778.1, XP_003456326.2, XP_003447136.1, XP_003441886.1, XP_013122810.1, XP_003451508.1, XP_005471360.1, XP_003450857.1, XP_005449771.1, XP_003450856.1, XP_003440045.1, XP_003442097.1, XP_005472095.1,…
GO:0051101	regulation of DNA binding	P	0.0371652	0.000727329	5	9	2158	36326	OVER	XP_005478775.1, XP_003445488.1, XP_005478776.1, XP_005450666.1, XP_013130570.1	XP_003450853.1, XP_003440736.1, XP_003455008.1, XP_003446723.1, XP_003459348.1, XP_003447204.1, XP_003452370.1, XP_013128596.1, XP_005468153.1
GO:2001257	regulation of cation channel activity	P	0.0371652	0.000727329	5	9	2158	36326	OVER	XP_013119994.1, XP_013119993.1, XP_003445488.1, XP_005460751.1, XP_003455987.1	XP_003450853.1, XP_003440736.1, XP_005449829.1, XP_005455937.1, XP_003452370.1, XP_003445255.1, XP_005468948.1, XP_005460745.2, XP_005460746.1
GO:0032451	demethylase activity	F	0.0371652	0.000727329	5	9	2158	36326	OVER	XP_005462550.1, XP_013121107.1, XP_003440993.1, XP_005450088.1, XP_005450089.1	XP_005475294.1, XP_003452513.1, XP_005447700.1, XP_013120282.1, XP_003449637.1, XP_013129472.1, XP_003457690.1, XP_003456009.1, XP_003446536.1
GO:1904064	positive regulation of cation transmembrane transport	P	0.0371652	0.000727329	5	9	2158	36326	OVER	XP_013119994.1, XP_013119993.1, XP_003445488.1, XP_005460751.1, XP_003455987.1	XP_003450853.1, XP_003440736.1, XP_005471290.2, XP_005463713.2, XP_013132260.1, XP_003452370.1, XP_003442097.1, XP_005460745.2, XP_005460746.1
GO:0090066	regulation of anatomical structure size	P	0.0404215	0.000794586	26	209	2137	36126	OVER	XP_013126149.1, XP_005474269.1, XP_013127828.1, XP_013127827.1, XP_003456404.1, XP_005448371.1, XP_005448372.1, XP_003447592.1, XP_005453222.1, XP_005478598.1, XP_005478599.1, XP_005448373.1, XP_013127815.1, XP_005463740.1, XP_005478600.1, XP_005478601.1, XP_013127817.1, XP_013127813.1, XP_005478596.1, XP_005478597.1, XP_005475648.1, XP_005478595.1, XP_005474270.1, XP_003444137.1, XP_013127819.1,…	XP_003449055.1, XP_003455397.1, XP_005468402.1, XP_005456714.1, XP_013127508.1, XP_005456545.1, XP_013125919.1, XP_005452279.1, XP_003456618.1, XP_013124023.1, XP_003452149.1, XP_013126640.1, XP_003438133.1, XP_003459312.1, XP_003455495.1, XP_005478260.1, XP_005471677.1, XP_005448181.1, XP_003441469.1, XP_003440148.1, XP_003460429.3, XP_003450623.1, XP_013126539.1, XP_003447236.1, XP_003458754.1,…
GO:0098862	cluster of actin-based cell projections	C	0.0412784	0.000815037	6	15	2157	36320	OVER	XP_013130703.1, XP_013130702.1, XP_005456268.1, XP_013130705.1, XP_003456404.1, XP_013130700.1	XP_003438778.1, XP_003447366.1, XP_013124894.1, XP_013124895.1, XP_003438762.1, XP_003456001.1, XP_005452224.1, XP_013124522.1, XP_003450370.1, XP_003441481.1, XP_003456917.1, XP_003456409.1, XP_005460790.1, XP_003438131.1, XP_003438132.1
GO:0051674	localization of cell	P	0.0421151	0.000841609	50	508	2113	35827	OVER	XP_003452249.1, XP_003456293.1, XP_013130881.1, XP_013130883.1, XP_005450088.1, XP_005465706.1, XP_003454177.1, XP_003456219.1, XP_003458648.1, XP_005451271.1, XP_005469860.1, XP_013129550.1, XP_003444656.1, XP_005449630.1, XP_013129558.1, XP_003455365.1, XP_013129556.1, XP_003438250.2, XP_013129554.1, XP_013124586.1, XP_013129552.1, XP_005469847.1, XP_005474270.1, XP_003440772.1, XP_005474269.1,…	XP_003450274.1, XP_003448255.2, XP_005471979.1, XP_013133093.1, XP_013126964.1, XP_003454950.1, XP_005456326.1, XP_005465708.1, XP_003445373.1, XP_005459657.1, XP_005476306.1, XP_003444508.1, XP_005463144.1, XP_005451264.1, XP_013127413.1, XP_013127667.1, XP_005452380.1, XP_005456228.1, XP_013126132.1, XP_003445515.1, XP_005449813.1, XP_005467166.1, XP_005459559.1, XP_005476778.1, XP_013131514.1,…
GO:0048870	cell motility	P	0.0421151	0.000841609	50	508	2113	35827	OVER	XP_003452249.1, XP_003456293.1, XP_013130881.1, XP_013130883.1, XP_005450088.1, XP_005465706.1, XP_003454177.1, XP_003456219.1, XP_003458648.1, XP_005451271.1, XP_005469860.1, XP_013129550.1, XP_003444656.1, XP_005449630.1, XP_013129558.1, XP_003455365.1, XP_013129556.1, XP_003438250.2, XP_013129554.1, XP_013124586.1, XP_013129552.1, XP_005469847.1, XP_005474270.1, XP_003440772.1, XP_005474269.1,…	XP_003450274.1, XP_003448255.2, XP_005471979.1, XP_013133093.1, XP_013126964.1, XP_003454950.1, XP_005456326.1, XP_005465708.1, XP_003445373.1, XP_005459657.1, XP_005476306.1, XP_003444508.1, XP_005463144.1, XP_005451264.1, XP_013127413.1, XP_013127667.1, XP_005452380.1, XP_005456228.1, XP_013126132.1, XP_003445515.1, XP_005449813.1, XP_005467166.1, XP_005459559.1, XP_005476778.1, XP_013131514.1,…
GO:0004114	3',5'-cyclic-nucleotide phosphodiesterase activity	F	0.0421151	0.000842596	14	81	2149	36254	OVER	XP_013125068.1, XP_003442248.1, XP_013125059.1, XP_013125065.1, XP_003443606.1, XP_005468800.1, XP_013123801.1, XP_013125062.1, XP_005471898.1, XP_005471899.1, XP_005471894.1, XP_005471892.1, XP_005471893.1, XP_005476558.1	XP_005452166.1, XP_003452205.2, XP_013120629.1, XP_005458122.1, XP_013129146.1, XP_005459755.1, XP_005474744.1, XP_003447916.1, XP_003441206.1, XP_005455004.1, XP_003441984.1, XP_013124821.1, XP_005476150.1, XP_005460962.1, XP_013124483.1, XP_013124481.1, XP_005455871.1, XP_005454079.1, XP_005476146.1, XP_005476148.1, XP_005450975.1, XP_003445162.1, XP_005454080.1, XP_005449634.1, XP_013126722.1,…
GO:0017048	Rho GTPase binding	F	0.0438137	0.000880409	10	45	2153	36290	OVER	XP_005476505.1, XP_003437902.2, XP_013128874.1, XP_013121577.1, XP_013121576.1, XP_013121579.1, XP_013121578.1, XP_013121580.1, XP_005452572.1, XP_005453745.1	XP_005469419.1, XP_005466918.1, XP_005466162.1, XP_005466917.1, XP_005469417.1, XP_013126980.1, XP_005477559.1, XP_005477558.1, XP_013120606.1, XP_005477556.1, XP_013126772.1, XP_005478109.1, XP_005453368.1, XP_013123220.1, XP_003447470.1, XP_013123221.1, XP_013126968.1, XP_003448298.1, XP_005478944.1, XP_005467700.1, XP_005454796.1, XP_005454797.1, XP_003445498.1, XP_005451565.1, XP_013125067.1,…
GO:0016410	N-acyltransferase activity	F	0.0467787	0.000944074	16	102	2147	36233	OVER	XP_013128460.1, XP_005470090.1, XP_005476872.1, XP_005476871.1, XP_005448219.1, XP_005448114.1, XP_005448113.1, XP_003446888.1, XP_005448112.1, XP_005448111.1, XP_013128202.1, XP_003438790.1, XP_013128861.1, XP_005476870.1, XP_013124474.1, XP_005459097.1	XP_013131165.1, XP_005467941.1, XP_005468613.1, XP_005455459.1, XP_005468444.1, XP_013127772.1, XP_005468440.1, XP_003451059.1, XP_005464840.1, XP_003452450.1, XP_013129346.1, XP_005454859.1, XP_005458905.1, XP_003439099.1, XP_013126034.1, XP_013129768.1, XP_013120093.1, XP_013123785.1, XP_003442054.2, XP_003442621.2, XP_005449776.1, XP_003444843.1, XP_005464837.1, XP_003443555.1, XP_005450256.1,…
GO:0048569	post-embryonic animal organ development	P	0.0487368	0.000996367	4	5	2159	36330	OVER	XP_005454163.1, XP_003449176.2, XP_005454161.1, XP_005454162.1	XP_005475377.1, XP_003440624.1, XP_005475375.1, XP_005475376.1, XP_005470892.1
GO:0034243	regulation of transcription elongation from RNA polymerase II promoter	P	0.0487368	0.000996367	4	5	2159	36330	OVER	XP_005454163.1, XP_003449176.2, XP_005454161.1, XP_005454162.1	XP_003443520.1, XP_005457751.2, XP_003449017.1, XP_003447621.1, XP_003447564.1
GO:0035418	protein localization to synapse	P	0.0487368	0.000996367	4	5	2159	36330	OVER	XP_005451647.1, XP_013126652.1, XP_013126651.1, XP_003444986.1	XP_003438146.1, XP_013121269.1, XP_003457855.2, XP_013123109.1, XP_005450558.1

## Sheet: H24_H48_down
GO-ID	Term	Category	FDR	P-Value	#Test	#Ref	#notAnnotTest	#notAnnotRef	Over/Under	TestSeqs	RefSeqs
GO:0005525	GTP binding	F	5.34034e-07	9.85731e-11	18	948	85	37447	OVER	XP_005470620.1, XP_005461828.1, XP_005461829.2, XP_013120672.1, XP_013126227.1, XP_013120668.1, XP_005470819.1, XP_013126226.1, XP_005470818.1, XP_013121809.1, XP_005461825.1, XP_005461827.1, XP_005461826.1, XP_005470619.1, XP_013131538.1, XP_013131537.1, XP_005457581.1, XP_005457582.1	XP_003455641.1, XP_005468741.1, XP_005460830.1, XP_003450526.3, XP_003454329.1, XP_003442065.1, XP_003438171.1, XP_005457575.1, XP_003459795.1, XP_003443019.1, XP_005455820.1, XP_005455635.1, XP_003454876.1, XP_003460588.1, XP_005470410.1, XP_013128214.1, XP_013120280.1, XP_003440900.1, XP_005452972.1, XP_005459950.1, XP_003451390.1, XP_005455176.1, XP_005458353.1, XP_013121489.1, XP_013130389.1,…
GO:0032561	guanyl ribonucleotide binding	F	5.34034e-07	1.34826e-10	18	967	85	37428	OVER	XP_005470620.1, XP_005461828.1, XP_005461829.2, XP_013120672.1, XP_013126227.1, XP_013120668.1, XP_005470819.1, XP_013126226.1, XP_005470818.1, XP_013121809.1, XP_005461825.1, XP_005461827.1, XP_005461826.1, XP_005470619.1, XP_013131538.1, XP_013131537.1, XP_005457581.1, XP_005457582.1	XP_003455641.1, XP_005468741.1, XP_005460830.1, XP_003450526.3, XP_003454329.1, XP_003442065.1, XP_003438171.1, XP_005457575.1, XP_003459795.1, XP_003443019.1, XP_005455820.1, XP_005455635.1, XP_003454876.1, XP_003460588.1, XP_005470410.1, XP_013128214.1, XP_013120280.1, XP_003440900.1, XP_005452972.1, XP_003438314.1, XP_005459950.1, XP_003451390.1, XP_005455176.1, XP_005458353.1, XP_013121489.1,…
GO:0019001	guanyl nucleotide binding	F	5.34034e-07	1.39289e-10	18	969	85	37426	OVER	XP_005470620.1, XP_005461828.1, XP_005461829.2, XP_013120672.1, XP_013126227.1, XP_013120668.1, XP_005470819.1, XP_013126226.1, XP_005470818.1, XP_013121809.1, XP_005461825.1, XP_005461827.1, XP_005461826.1, XP_005470619.1, XP_013131538.1, XP_013131537.1, XP_005457581.1, XP_005457582.1	XP_003455641.1, XP_005468741.1, XP_005460830.1, XP_003450526.3, XP_003454329.1, XP_003442065.1, XP_003438171.1, XP_005457575.1, XP_003459795.1, XP_003443019.1, XP_005455820.1, XP_005455635.1, XP_003454876.1, XP_003460588.1, XP_005470410.1, XP_013128214.1, XP_013120280.1, XP_003440900.1, XP_005452972.1, XP_003438314.1, XP_005459950.1, XP_003451390.1, XP_005455176.1, XP_005458353.1, XP_013121489.1,…
GO:0003950	NAD+ ADP-ribosyltransferase activity	F	0.00433686	1.50821e-06	5	67	98	38328	OVER	XP_013128231.1, XP_013128230.1, XP_013125678.1, XP_013128208.1, XP_013128232.1	XP_013129082.1, XP_005465366.1, XP_003445711.1, XP_013128227.1, XP_013120857.1, XP_013120859.1, XP_005453190.1, XP_013126682.1, XP_005471148.1, XP_005447685.1, XP_005471626.1, XP_005451454.1, XP_013125978.1, XP_013125345.1, XP_013128192.1, XP_005465362.2, XP_003445047.2, XP_013132723.1, XP_005450935.1, XP_013120860.1, XP_005476770.1, XP_005450809.1, XP_013131072.1, XP_013132727.1, XP_013131074.1,…
GO:0008889	glycerophosphodiester phosphodiesterase activity	F	0.0404861	2.05115e-05	3	17	100	38378	OVER	XP_005467521.1, XP_013126820.1, XP_003445215.1	XP_005474683.1, XP_003450015.1, XP_003454064.1, XP_013132092.1, XP_005454396.1, XP_005474888.1, XP_005474889.1, XP_013129633.1, XP_005474885.1, XP_003449356.1, XP_003441716.1, XP_003448986.2, XP_013129630.1, XP_003450085.1, XP_013129631.1, XP_013132093.1, XP_013129632.1
GO:0006066	alcohol metabolic process	P	0.0404861	2.72923e-05	5	125	98	38270	OVER	XP_005467521.1, XP_005473849.1, XP_005473848.1, XP_013126820.1, XP_003445215.1	XP_003456777.1, XP_003439317.1, XP_013120608.1, XP_003453149.1, XP_003442313.1, XP_005474811.1, XP_003441716.1, XP_005459258.1, XP_003448986.2, XP_013120612.1, XP_013132702.1, XP_005448977.1, XP_003457392.1, XP_005472383.1, XP_013120616.1, XP_003455966.1, XP_013120974.1, XP_005463991.1, XP_005449080.1, XP_003440736.1, XP_005454396.1, XP_005463995.2, XP_003444749.1, XP_003439253.1, XP_003449356.1,…
GO:0016763	transferase activity, transferring pentosyl groups	F	0.0404861	2.93681e-05	5	127	98	38268	OVER	XP_013128231.1, XP_013128230.1, XP_013125678.1, XP_013128208.1, XP_013128232.1	XP_005461480.1, XP_013129082.1, XP_005465366.1, XP_003445711.1, XP_005450464.1, XP_013120857.1, XP_013126682.1, XP_005465953.1, XP_003445101.1, XP_013128192.1, XP_003439491.1, XP_005472462.1, XP_013119807.1, XP_005461484.1, XP_005465362.2, XP_013132443.1, XP_013131199.1, XP_005471922.1, XP_005450935.1, XP_013120860.1, XP_005476770.1, XP_013131074.1, XP_005470169.1, XP_005474594.1, XP_013132149.1,…
GO:0006071	glycerol metabolic process	P	0.0404861	3.16793e-05	3	20	100	38375	OVER	XP_005467521.1, XP_013126820.1, XP_003445215.1	XP_005474683.1, XP_003450015.1, XP_003457392.1, XP_003454064.1, XP_013132092.1, XP_003450634.1, XP_003450633.1, XP_005454396.1, XP_005474888.1, XP_005474889.1, XP_013129633.1, XP_005474885.1, XP_003449356.1, XP_003441716.1, XP_003448986.2, XP_013129630.1, XP_003450085.1, XP_013129631.1, XP_013132093.1, XP_013129632.1
GO:0019400	alditol metabolic process	P	0.0404861	3.16793e-05	3	20	100	38375	OVER	XP_005467521.1, XP_013126820.1, XP_003445215.1	XP_005474683.1, XP_003450015.1, XP_003457392.1, XP_003454064.1, XP_013132092.1, XP_003450634.1, XP_003450633.1, XP_005454396.1, XP_005474888.1, XP_005474889.1, XP_013129633.1, XP_005474885.1, XP_003449356.1, XP_003441716.1, XP_003448986.2, XP_013129630.1, XP_003450085.1, XP_013129631.1, XP_013132093.1, XP_013129632.1
GO:0044255	cellular lipid metabolic process	P	0.0497702	4.32709e-05	10	761	93	37634	OVER	XP_003457018.1, XP_005467521.1, XP_005473849.1, XP_005478344.1, XP_005449271.1, XP_005473848.1, XP_013126820.1, XP_005449270.1, XP_003445215.1, XP_003451755.1	XP_005472319.1, XP_005475231.1, XP_013121258.1, XP_003458851.1, XP_013120205.1, XP_013126045.1, XP_013123668.1, XP_005479034.1, XP_013124193.1, XP_003456671.1, XP_013124301.1, XP_003441242.1, XP_005453300.1, XP_005457729.1, XP_003452333.1, XP_013122626.1, XP_003443226.1, XP_003439890.1, XP_005474838.1, XP_005463472.1, XP_013128553.1, XP_005479178.1, XP_003459312.1, XP_013120544.1, XP_013121201.1,…

## Sheet: H24_H48_L48_up
GO-ID	Term	Category	FDR	P-Value	#Test	#Ref	#notAnnotTest	#notAnnotRef	Over/Under	TestSeqs	RefSeqs
GO:0004315	3-oxoacyl-[acyl-carrier-protein] synthase activity	F	8.51972e-11	9.67642e-14	4	0	19	38475	OVER	XP_003454104.1, XP_013132261.1, XP_013132263.1, XP_013132262.1
GO:0004313	[acyl-carrier-protein] S-acetyltransferase activity	F	8.51972e-11	9.67642e-14	4	0	19	38475	OVER	XP_003454104.1, XP_013132261.1, XP_013132263.1, XP_013132262.1
GO:0016296	palmitoyl-[acyl-carrier-protein] hydrolase activity	F	8.51972e-11	9.67642e-14	4	0	19	38475	OVER	XP_003454104.1, XP_013132261.1, XP_013132263.1, XP_013132262.1
GO:0005835	fatty acid synthase complex	C	8.51972e-11	9.67642e-14	4	0	19	38475	OVER	XP_003454104.1, XP_013132261.1, XP_013132263.1, XP_013132262.1
GO:0004320	oleoyl-[acyl-carrier-protein] hydrolase activity	F	8.51972e-11	9.67642e-14	4	0	19	38475	OVER	XP_003454104.1, XP_013132261.1, XP_013132263.1, XP_013132262.1
GO:0004316	3-oxoacyl-[acyl-carrier-protein] reductase (NADPH) activity	F	8.51972e-11	9.67642e-14	4	0	19	38475	OVER	XP_003454104.1, XP_013132261.1, XP_013132263.1, XP_013132262.1
GO:0004314	[acyl-carrier-protein] S-malonyltransferase activity	F	8.51972e-11	9.67642e-14	4	0	19	38475	OVER	XP_003454104.1, XP_013132261.1, XP_013132263.1, XP_013132262.1
GO:0016297	acyl-[acyl-carrier-protein] hydrolase activity	F	8.51972e-11	9.67642e-14	4	0	19	38475	OVER	XP_003454104.1, XP_013132261.1, XP_013132263.1, XP_013132262.1
GO:0016295	myristoyl-[acyl-carrier-protein] hydrolase activity	F	8.51972e-11	9.67642e-14	4	0	19	38475	OVER	XP_003454104.1, XP_013132261.1, XP_013132263.1, XP_013132262.1
GO:0019171	3-hydroxyacyl-[acyl-carrier-protein] dehydratase activity	F	8.51972e-11	9.67642e-14	4	0	19	38475	OVER	XP_003454104.1, XP_013132261.1, XP_013132263.1, XP_013132262.1
GO:0004319	enoyl-[acyl-carrier-protein] reductase (NADPH, B-specific) activity	F	8.51972e-11	9.67642e-14	4	0	19	38475	OVER	XP_003454104.1, XP_013132261.1, XP_013132263.1, XP_013132262.1
GO:0031177	phosphopantetheine binding	F	8.51972e-11	9.67642e-14	4	0	19	38475	OVER	XP_003454104.1, XP_013132261.1, XP_013132263.1, XP_013132262.1
GO:0004317	3-hydroxypalmitoyl-[acyl-carrier-protein] dehydratase activity	F	8.51972e-11	9.67642e-14	4	0	19	38475	OVER	XP_003454104.1, XP_013132261.1, XP_013132263.1, XP_013132262.1
GO:0016419	S-malonyltransferase activity	F	2.58125e-09	3.38274e-12	4	3	19	38472	OVER	XP_003454104.1, XP_013132261.1, XP_013132263.1, XP_013132262.1	XP_003443555.1, XP_005471929.1, XP_003452450.1
GO:0016420	malonyltransferase activity	F	2.58125e-09	3.38274e-12	4	3	19	38472	OVER	XP_003454104.1, XP_013132261.1, XP_013132263.1, XP_013132262.1	XP_003443555.1, XP_005471929.1, XP_003452450.1
GO:0016418	S-acetyltransferase activity	F	4.83794e-09	6.7628e-12	4	4	19	38471	OVER	XP_003454104.1, XP_013132261.1, XP_013132263.1, XP_013132262.1	XP_003446805.1, XP_003443555.1, XP_005471929.1, XP_003452450.1
GO:0072341	modified amino acid binding	F	3.21479e-08	4.77472e-11	4	8	19	38467	OVER	XP_003454104.1, XP_013132261.1, XP_013132263.1, XP_013132262.1	XP_003458425.1, XP_003458021.1, XP_005463391.1, XP_003449303.1, XP_003460514.3, XP_003460515.2, XP_005454114.2, XP_003455485.1
GO:0016628	oxidoreductase activity, acting on the CH-CH group of donors, NAD or NADP as acceptor	F	4.38388e-08	6.89409e-11	4	9	19	38466	OVER	XP_003454104.1, XP_013132261.1, XP_013132263.1, XP_013132262.1	XP_003437630.1, XP_013120974.1, XP_003456769.1, XP_003445192.1, XP_003450518.1, XP_003453074.1, XP_003439958.1, XP_005447809.1, XP_005472010.1
GO:0004312	fatty acid synthase activity	F	7.92247e-08	1.31511e-10	4	11	19	38464	OVER	XP_003454104.1, XP_013132261.1, XP_013132263.1, XP_013132262.1	XP_003443447.1, NP_001266389.1, XP_003438189.1, XP_003457542.1, XP_005479161.1, XP_003440669.1, XP_003443720.1, XP_003439861.1, XP_003448760.1, XP_013124435.1, XP_003446185.1
GO:0016790	thiolester hydrolase activity	F	1.99263e-05	3.4818e-08	4	52	19	38423	OVER	XP_003454104.1, XP_013132261.1, XP_013132263.1, XP_013132262.1	XP_013128204.1, XP_003447229.1, XP_003449550.1, XP_005476824.1, XP_013128010.1, XP_005463524.1, XP_005461152.1, XP_005454267.2, XP_005464086.1, XP_003451305.1, XP_013123589.1, XP_003439288.1, XP_013128150.1, XP_013128152.1, XP_005463528.1, XP_003442744.2, XP_003448166.2, XP_003447535.1, XP_005476817.1, XP_005466787.1, XP_003456417.1, XP_003458502.1, XP_005475894.1, XP_005475898.1, XP_005475896.1,…
GO:0016836	hydro-lyase activity	F	2.3488e-05	4.30935e-08	4	55	19	38420	OVER	XP_003454104.1, XP_013132261.1, XP_013132263.1, XP_013132262.1	XP_013127901.1, XP_003457343.1, XP_005448368.1, XP_003440135.1, XP_013131647.1, XP_003451492.1, XP_005459569.1, XP_003450631.1, XP_013129039.1, XP_005457917.1, XP_005449439.1, XP_003445807.1, XP_013127983.1, XP_003454576.1, XP_005460906.1, XP_003439323.1, XP_005478241.1, XP_005473893.1, XP_005471467.1, XP_005473895.1, XP_005470339.1, XP_003455966.1, XP_005470753.1, XP_003453209.1, XP_005455512.1,…
GO:0016627	oxidoreductase activity, acting on the CH-CH group of donors	F	3.1238e-05	6.00417e-08	4	60	19	38415	OVER	XP_003454104.1, XP_013132261.1, XP_013132263.1, XP_013132262.1	XP_003453799.1, XP_003437630.1, XP_003439562.1, XP_013120379.1, XP_003441833.1, XP_003445192.1, XP_003441476.1, XP_003447958.1, XP_003455102.1, XP_003439958.1, XP_005450844.1, XP_003445795.1, XP_005473349.1, XP_003456543.1, XP_013120795.1, XP_003440016.1, XP_005473350.1, XP_003441677.1, XP_003456769.1, XP_003448493.1, XP_003446483.1, XP_003441076.1, XP_005447809.1, XP_013131329.1, XP_013120974.1,…
GO:0016417	S-acyltransferase activity	F	3.60026e-05	7.23449e-08	4	63	19	38412	OVER	XP_003454104.1, XP_013132261.1, XP_013132263.1, XP_013132262.1	XP_013119887.1, XP_003446805.1, XP_013122493.1, XP_005474185.1, XP_003441140.1, XP_013125827.1, XP_005460316.1, XP_013131102.1, XP_005474187.1, XP_003452450.1, XP_013132424.1, XP_013123820.1, XP_003449838.1, XP_013122526.1, XP_003443628.3, XP_013126425.1, XP_003446817.2, XP_005471386.1, XP_005467918.1, XP_003444579.1, XP_005471384.1, XP_013122424.1, XP_003446736.1, XP_003439658.1, XP_003455062.1,…
GO:0019842	vitamin binding	F	4.19216e-05	9.15638e-08	4	67	19	38408	OVER	XP_003454104.1, XP_013132261.1, XP_013132263.1, XP_013132262.1	XP_005463391.1, XP_003449303.1, XP_005468139.1, XP_005477789.1, XP_003454632.1, XP_003444038.1, XP_003441048.1, XP_003438344.1, XP_013132276.1, XP_003455476.1, XP_005465813.1, XP_003458425.1, XP_003446545.1, XP_003456994.1, XP_003440335.2, XP_013119646.1, XP_003452463.2, XP_005472992.1, XP_005471609.1, XP_003451252.1, XP_003439533.1, XP_013127918.1, XP_005473431.1, XP_003440717.1, XP_013131020.1,…
GO:0016835	carbon-oxygen lyase activity	F	4.19216e-05	9.15638e-08	4	67	19	38408	OVER	XP_003454104.1, XP_013132261.1, XP_013132263.1, XP_013132262.1	XP_013127901.1, XP_003457343.1, XP_005448368.1, XP_003440135.1, XP_013131647.1, XP_003451492.1, XP_005459569.1, XP_005467316.1, XP_003450631.1, XP_013129039.1, XP_005457917.1, XP_005449439.1, XP_003445807.1, XP_013127983.1, XP_003454576.1, XP_005460906.1, XP_003439323.1, XP_005478241.1, XP_013119875.1, XP_005473893.1, XP_005471467.1, XP_005473895.1, XP_005470339.1, XP_003455966.1, XP_005470753.1,…
GO:0006633	fatty acid biosynthetic process	P	4.51189e-05	1.02489e-07	4	69	19	38406	OVER	XP_003454104.1, XP_013132261.1, XP_013132263.1, XP_013132262.1	XP_005468139.1, XP_005449435.1, XP_005462304.1, XP_003460573.2, XP_003456635.1, XP_003454212.1, XP_013132389.1, XP_003449518.2, XP_005455182.1, XP_003456712.2, XP_005479178.1, XP_003447476.1, XP_003447092.1, XP_003452463.2, XP_003441845.1, XP_005458924.1, XP_013121018.1, XP_005459559.1, XP_013120465.1, XP_003443447.1, XP_003455295.1, XP_005459786.1, XP_005479161.1, XP_003448669.1, XP_003449736.1,…
GO:0016491	oxidoreductase activity	F	7.19773e-05	1.69787e-07	8	1115	15	37360	OVER	XP_003454104.1, XP_003446492.1, XP_003446595.1, XP_013132261.1, XP_003437921.1, XP_003452209.1, XP_013132263.1, XP_013132262.1	XP_005468282.1, XP_003450733.1, XP_003452224.1, XP_003441833.1, XP_003445987.1, XP_005467482.1, XP_003439935.1, XP_013127316.1, XP_003448583.2, XP_005452569.1, XP_003453582.1, XP_013125159.1, XP_005476329.1, XP_013122626.1, XP_013131986.1, XP_003460640.2, XP_003445580.1, XP_003440016.1, XP_003450021.1, XP_005471463.1, XP_003446545.1, XP_005461578.1, XP_013126614.1, XP_005451832.1, XP_005472975.1,…
GO:0046394	carboxylic acid biosynthetic process	P	0.000102129	2.49835e-07	5	230	18	38245	OVER	XP_003454104.1, XP_003452284.2, XP_013132261.1, XP_013132263.1, XP_013132262.1	XP_003455641.1, XP_003456777.1, XP_003445192.1, XP_003452164.1, XP_013123668.1, NP_001266450.1, XP_003453337.1, XP_013124193.1, XP_003454212.1, XP_013122626.1, XP_005479178.1, XP_003458402.2, XP_003441845.1, XP_013124189.1, XP_003455170.1, XP_005474710.1, XP_005469710.1, XP_005459559.1, XP_003455807.1, XP_013122630.1, XP_003452367.1, XP_003440140.1, XP_013131323.1, XP_013121262.1, XP_005458709.1,…
GO:0055114	oxidation-reduction process	P	0.00011387	2.88504e-07	8	1196	15	37279	OVER	XP_003454104.1, XP_003446492.1, XP_003446595.1, XP_013132261.1, XP_003437921.1, XP_003452209.1, XP_013132263.1, XP_013132262.1	XP_005468282.1, XP_003450733.1, XP_003452224.1, XP_003441833.1, XP_003445987.1, XP_005467482.1, XP_003439935.1, XP_013127316.1, XP_003449078.1, XP_003448583.2, XP_005452569.1, XP_003453582.1, XP_013125159.1, XP_005476329.1, XP_013122626.1, XP_013131986.1, XP_003460640.2, XP_003445580.1, XP_003440016.1, XP_003450021.1, XP_005471463.1, XP_003446545.1, XP_005461578.1, XP_013126614.1, XP_005451832.1,…
GO:0016053	organic acid biosynthetic process	P	0.000134656	3.52934e-07	5	247	18	38228	OVER	XP_003454104.1, XP_003452284.2, XP_013132261.1, XP_013132263.1, XP_013132262.1	XP_003455641.1, XP_003456777.1, XP_003445192.1, XP_003452164.1, XP_013123668.1, NP_001266450.1, XP_003453337.1, XP_013124193.1, XP_003454212.1, XP_013122626.1, XP_005479178.1, XP_003440208.1, XP_003458402.2, XP_003441845.1, XP_003451108.1, XP_013124189.1, XP_003455170.1, XP_005474710.1, XP_005469710.1, XP_005459559.1, XP_003455807.1, XP_013122630.1, XP_003452367.1, XP_003440140.1, XP_013131323.1,…
GO:0008610	lipid biosynthetic process	P	0.000170189	4.60935e-07	5	261	18	38214	OVER	XP_003454104.1, XP_003448244.1, XP_013132261.1, XP_013132263.1, XP_013132262.1	XP_003456777.1, XP_003437924.1, XP_003445987.1, XP_003445192.1, XP_003439547.1, XP_013123668.1, XP_013124193.1, XP_003454212.1, XP_003453905.2, XP_003441242.1, XP_013122626.1, XP_003439950.1, XP_013128553.1, XP_005474492.1, XP_005479178.1, XP_013121201.1, XP_005469153.1, XP_005451129.1, XP_003441845.1, XP_005449655.1, XP_013124189.1, XP_005459559.1, XP_005469733.1, XP_013122630.1, XP_003438520.1,…
GO:0033218	amide binding	F	0.000221136	6.18237e-07	4	110	19	38365	OVER	XP_003454104.1, XP_013132261.1, XP_013132263.1, XP_013132262.1	XP_003449303.1, XP_005458375.1, XP_013121408.1, XP_005468221.1, XP_005464374.1, XP_003441750.1, XP_003458512.1, XP_003443155.1, XP_005450916.1, XP_005452945.1, XP_003449119.1, XP_005467022.1, XP_003458425.1, XP_005467975.1, XP_013121411.1, XP_003451100.1, XP_013121415.1, XP_013122695.1, XP_003455592.1, XP_013121393.1, XP_003438699.1, XP_013123234.1, XP_005468214.1, XP_005458701.1, XP_005468218.1,…
GO:0072330	monocarboxylic acid biosynthetic process	P	0.000237959	6.86061e-07	4	113	19	38362	OVER	XP_003454104.1, XP_013132261.1, XP_013132263.1, XP_013132262.1	XP_003456777.1, XP_003441875.1, XP_005468139.1, XP_003445192.1, XP_013123668.1, XP_003460573.2, XP_013124193.1, XP_005450844.1, XP_003454212.1, XP_013122626.1, XP_003449518.2, XP_003456543.1, XP_003456712.2, XP_005479178.1, XP_003441845.1, XP_013124189.1, XP_005458924.1, XP_003441076.1, XP_005474710.1, XP_005469710.1, XP_005459559.1, XP_013120465.1, XP_013123690.1, XP_003455295.1, XP_013122630.1,…
GO:0016616	oxidoreductase activity, acting on the CH-OH group of donors, NAD or NADP as acceptor	F	0.000282158	8.38142e-07	4	119	19	38356	OVER	XP_003454104.1, XP_013132261.1, XP_013132263.1, XP_013132262.1	XP_013124969.1, XP_003437676.1, XP_003452224.1, XP_003445987.1, XP_003447353.1, XP_005478163.1, XP_003440434.2, XP_003437638.1, XP_005471463.1, XP_005477943.1, XP_003453684.1, XP_005462923.1, XP_005453565.1, XP_003454900.1, XP_005450374.1, XP_003439253.1, XP_003457799.1, XP_003446180.1, XP_003452251.1, XP_005474306.1, XP_005476394.1, XP_003442264.1, NP_001266724.1, XP_013132052.1, XP_005451659.1,…
GO:0016407	acetyltransferase activity	F	0.000321446	9.8293e-07	4	124	19	38351	OVER	XP_003454104.1, XP_013132261.1, XP_013132263.1, XP_013132262.1	XP_003446805.1, XP_013131165.1, XP_005467941.1, XP_005470090.1, XP_003458851.1, XP_005448219.1, XP_003443136.1, XP_005468613.1, XP_005448113.1, XP_013128202.1, XP_005455459.1, XP_005468444.1, XP_013127772.1, XP_005468440.1, XP_005464840.1, XP_003452450.1, XP_013120544.1, XP_013129346.1, XP_005458909.1, XP_005454859.1, XP_005476872.1, XP_005458905.1, XP_003439099.1, XP_013126034.1, XP_013129768.1,…
GO:0044711	single-organism biosynthetic process	P	0.000338507	1.06467e-06	7	960	16	37515	OVER	XP_003454104.1, XP_003452284.2, XP_003448244.1, XP_013132261.1, XP_003452209.1, XP_013132263.1, XP_013132262.1	XP_003455641.1, XP_005468282.1, XP_005471726.1, XP_005467941.1, XP_003445987.1, XP_005450464.1, XP_013123668.1, XP_003450526.3, XP_013127316.1, XP_003449078.1, XP_003454031.2, XP_003443686.1, XP_013122626.1, XP_005479178.1, XP_003450021.1, XP_003458402.2, XP_013121201.1, XP_005471922.1, XP_003451108.1, XP_005472383.1, XP_003459455.1, XP_003444749.1, XP_003447467.2, XP_003456935.1, XP_003457121.2,…
GO:0016614	oxidoreductase activity, acting on CH-OH group of donors	F	0.00050017	1.61683e-06	4	141	19	38334	OVER	XP_003454104.1, XP_013132261.1, XP_013132263.1, XP_013132262.1	XP_013124969.1, XP_003437676.1, XP_003452224.1, XP_003445987.1, XP_005477269.1, XP_003447353.1, XP_003439958.1, XP_005478163.1, XP_003440434.2, XP_003437638.1, XP_005452335.2, XP_005471463.1, XP_005477943.1, XP_013128086.1, XP_003453684.1, XP_005474733.1, XP_005462923.1, XP_005453565.1, XP_003454900.1, XP_005450374.1, XP_003439253.1, XP_003457799.1, XP_003446180.1, XP_003452251.1, XP_003449717.1,…
GO:0006631	fatty acid metabolic process	P	0.000587594	1.95077e-06	4	148	19	38327	OVER	XP_003454104.1, XP_013132261.1, XP_013132263.1, XP_013132262.1	XP_005473111.1, XP_005468139.1, XP_005453298.1, XP_013123664.1, XP_003455102.1, XP_013123668.1, XP_003460573.2, XP_003454212.1, XP_005451433.1, XP_005453300.1, XP_003449518.2, XP_013127026.1, XP_005453294.1, XP_003456712.2, XP_003449650.1, XP_005479178.1, XP_013125381.1, XP_005468749.1, XP_003441845.1, XP_003448493.1, XP_005449655.1, XP_005458924.1, XP_005459559.1, XP_013120465.1, XP_013121586.1,…
GO:0044445	cytosolic part	C	0.00077448	2.63889e-06	4	160	19	38315	OVER	XP_003454104.1, XP_013132261.1, XP_013132263.1, XP_013132262.1	XP_005476864.1, XP_003448191.1, XP_005471726.1, XP_005448155.1, XP_003450940.1, XP_005468820.1, XP_003456065.1, XP_003449078.1, XP_003443633.1, XP_003460147.1, XP_003441524.1, XP_003455280.2, XP_003450631.1, XP_003449725.1, XP_003452876.1, XP_005449915.1, XP_003451510.1, XP_003445026.1, XP_003451514.1, XP_013125046.1, XP_003451605.1, XP_005478241.1, XP_003453702.1, XP_003457069.1, XP_003440483.1,…
GO:0044283	small molecule biosynthetic process	P	0.00117964	4.12247e-06	5	411	18	38064	OVER	XP_003454104.1, XP_003452284.2, XP_013132261.1, XP_013132263.1, XP_013132262.1	XP_003455641.1, XP_005476864.1, XP_005471726.1, XP_005467941.1, XP_003447104.1, XP_013123668.1, XP_013124193.1, XP_005463288.1, XP_013127316.1, XP_013122626.1, XP_005476720.1, XP_003455359.1, XP_005479178.1, XP_003450021.1, XP_003458402.2, XP_003441845.1, XP_003451108.1, XP_005472383.1, XP_003455170.1, XP_005459559.1, XP_005449080.1, XP_003455807.1, XP_003452367.1, XP_003444749.1, XP_003456935.1,…
GO:0016829	lyase activity	F	0.00223144	7.99311e-06	4	213	19	38262	OVER	XP_003454104.1, XP_013132261.1, XP_013132263.1, XP_013132262.1	XP_005462344.1, XP_005450464.1, XP_003457554.1, XP_005467926.1, XP_013131647.1, XP_003453337.1, XP_005454862.1, XP_003438096.1, XP_005465953.1, XP_013121137.1, XP_003439246.1, XP_013128553.1, XP_013127983.1, XP_003437619.1, XP_013120822.1, XP_003437646.1, XP_003447369.1, XP_005473895.1, XP_003455966.1, XP_013132376.1, XP_013132812.1, XP_003444749.1, XP_003443870.1, XP_005457732.1, XP_005457079.1,…
GO:0042967	acyl-carrier-protein biosynthetic process	P	0.00334582	1.22772e-05	4	238	19	38237	OVER	XP_003454104.1, XP_013132261.1, XP_013132263.1, XP_013132262.1	XP_013131165.1, XP_005467941.1, XP_003458851.1, XP_013130327.1, XP_013128202.1, XP_003456671.1, XP_005468440.1, XP_003451059.1, XP_005464840.1, XP_005474187.1, XP_013120544.1, XP_013132424.1, XP_005454859.1, XP_003449838.1, XP_005458905.1, XP_003439099.1, XP_003451146.2, XP_013126034.1, XP_003437597.1, XP_003442054.2, XP_013121262.1, XP_003442621.2, XP_005449776.1, XP_003455062.1, XP_005464837.1,…
GO:0016747	transferase activity, transferring acyl groups other than amino-acyl groups	F	0.00516826	1.9416e-05	4	268	19	38207	OVER	XP_003454104.1, XP_013132261.1, XP_013132263.1, XP_013132262.1	XP_013131165.1, XP_005467941.1, XP_003458851.1, XP_013130327.1, XP_013128202.1, XP_003456671.1, XP_013127776.1, XP_005468440.1, XP_003451059.1, XP_005464840.1, XP_005474187.1, XP_013120544.1, XP_013132424.1, XP_005463400.1, XP_005454859.1, XP_003449838.1, XP_005458905.1, XP_003439099.1, XP_003451146.2, XP_005471402.1, XP_013126034.1, XP_003437597.1, XP_003442054.2, XP_013121262.1, XP_003442621.2,…
GO:0017136	NAD-dependent histone deacetylase activity	F	0.00868915	3.56797e-05	2	13	21	38462	OVER	XP_005462638.1, XP_003457780.1	XP_003443815.1, XP_003453058.2, XP_005450501.1, XP_013125694.1, XP_005450500.1, XP_013125693.1, XP_003446230.1, XP_005454145.1, XP_013125695.1, XP_003449166.1, XP_005454144.1, XP_005457977.1, XP_005477687.1
GO:0070932	histone H3 deacetylation	P	0.00868915	3.56797e-05	2	13	21	38462	OVER	XP_005462638.1, XP_003457780.1	XP_003443815.1, XP_003453058.2, XP_005450501.1, XP_013125694.1, XP_005450500.1, XP_013125693.1, XP_003446230.1, XP_005454145.1, XP_013125695.1, XP_003449166.1, XP_005454144.1, XP_005457977.1, XP_005477687.1
GO:0032041	NAD-dependent histone deacetylase activity (H3-K14 specific)	F	0.00868915	3.56797e-05	2	13	21	38462	OVER	XP_005462638.1, XP_003457780.1	XP_003443815.1, XP_003453058.2, XP_005450501.1, XP_013125694.1, XP_005450500.1, XP_013125693.1, XP_003446230.1, XP_005454145.1, XP_013125695.1, XP_003449166.1, XP_005454144.1, XP_005457977.1, XP_005477687.1
GO:0031078	histone deacetylase activity (H3-K14 specific)	F	0.00868915	3.56797e-05	2	13	21	38462	OVER	XP_005462638.1, XP_003457780.1	XP_003443815.1, XP_003453058.2, XP_005450501.1, XP_013125694.1, XP_005450500.1, XP_013125693.1, XP_003446230.1, XP_005454145.1, XP_013125695.1, XP_003449166.1, XP_005454144.1, XP_005457977.1, XP_005477687.1
GO:0032787	monocarboxylic acid metabolic process	P	0.0150215	6.29944e-05	4	364	19	38111	OVER	XP_003454104.1, XP_013132261.1, XP_013132263.1, XP_013132262.1	XP_005476864.1, XP_005471726.1, XP_003456777.1, XP_005467941.1, XP_005473111.1, XP_003445192.1, XP_005453298.1, XP_013123668.1, XP_013124193.1, XP_003454212.1, XP_013127294.1, XP_005451433.1, XP_005452569.1, XP_005453300.1, XP_013122626.1, XP_005476720.1, XP_005447683.1, XP_013127026.1, XP_003449650.1, XP_005479178.1, XP_005477833.1, XP_013125381.1, XP_005468749.1, XP_003456731.1, XP_003437619.1,…
GO:0034979	NAD-dependent protein deacetylase activity	F	0.0182893	7.82959e-05	2	20	21	38455	OVER	XP_005462638.1, XP_003457780.1	XP_005462094.1, XP_003443815.1, XP_005462095.1, XP_003453058.2, XP_003457354.1, XP_005450501.1, XP_013125694.1, XP_005450500.1, XP_013125693.1, XP_003446230.1, XP_005454145.1, XP_003454623.1, XP_013125695.1, XP_005459098.1, XP_005459099.1, XP_003449166.1, XP_003438167.1, XP_005454144.1, XP_005457977.1, XP_005477687.1
GO:0016746	transferase activity, transferring acyl groups	F	0.0227239	9.92656e-05	4	410	19	38065	OVER	XP_003454104.1, XP_013132261.1, XP_013132263.1, XP_013132262.1	XP_013131165.1, XP_005467941.1, XP_003458851.1, XP_013128202.1, XP_003456671.1, XP_005471353.1, XP_013127776.1, XP_005464840.1, XP_003441167.1, XP_013120544.1, XP_013132424.1, XP_005454859.1, XP_013126034.1, XP_003442054.2, XP_003442621.2, XP_003455062.1, XP_003443555.1, XP_005464776.1, XP_005450256.1, XP_005466728.1, XP_003452476.1, XP_013122769.1, XP_013126626.1, XP_005448881.1, XP_013122471.1,…
GO:0019752	carboxylic acid metabolic process	P	0.0232391	0.000103546	5	811	18	37664	OVER	XP_003454104.1, XP_003452284.2, XP_013132261.1, XP_013132263.1, XP_013132262.1	XP_003455641.1, XP_005471726.1, XP_005467941.1, XP_003451677.1, XP_013123668.1, XP_003450526.3, XP_005452569.1, XP_013125113.1, XP_013122626.1, XP_003445580.1, XP_005479178.1, XP_003458402.2, XP_003453266.1, XP_003447369.1, XP_005463408.1, XP_003451108.1, XP_005452053.1, XP_005472383.1, XP_003440717.1, XP_005449148.1, XP_003444749.1, XP_005473390.1, XP_005468184.1, XP_005476865.1, XP_013121696.1,…
GO:0043436	oxoacid metabolic process	P	0.0238592	0.000108394	5	819	18	37656	OVER	XP_003454104.1, XP_003452284.2, XP_013132261.1, XP_013132263.1, XP_013132262.1	XP_003455641.1, XP_005471726.1, XP_005467941.1, XP_003451677.1, XP_013123668.1, XP_003450526.3, XP_005452569.1, XP_013125113.1, XP_013122626.1, XP_003445580.1, XP_005479178.1, XP_003458402.2, XP_003453266.1, XP_003447369.1, XP_005463408.1, XP_003451108.1, XP_005452053.1, XP_005472383.1, XP_003440717.1, XP_005449148.1, XP_003444749.1, XP_005473390.1, XP_005468184.1, XP_005476865.1, XP_013124651.1,…
GO:0003824	catalytic activity	F	0.030866	0.000142923	15	10388	8	28087	OVER	XP_003454104.1, XP_005462638.1, XP_003446492.1, XP_003448244.1, XP_003452209.1, XP_013132111.1, XP_003457780.1, XP_003452284.2, XP_003446595.1, XP_013132261.1, XP_003437921.1, XP_003458474.2, XP_003451395.1, XP_013132263.1, XP_013132262.1	XP_013124468.1, XP_003441581.1, XP_003454841.1, XP_003442984.2, XP_005468741.1, XP_005452207.1, XP_013126625.1, XP_003451677.1, XP_005476427.1, XP_005476284.1, XP_005476031.1, XP_003448800.1, XP_003448790.1, XP_003454329.1, XP_005470225.1, XP_005470478.1, XP_005477687.1, XP_005449573.1, XP_003450021.1, XP_005465061.1, XP_003448933.1, XP_013129134.1, XP_005457379.1, XP_005451832.1, XP_013120423.1,…
GO:0006629	lipid metabolic process	P	0.0388245	0.000183166	5	917	18	37558	OVER	XP_003454104.1, XP_003448244.1, XP_013132261.1, XP_013132263.1, XP_013132262.1	XP_005472319.1, XP_005475231.1, XP_013121258.1, XP_003458851.1, XP_003445987.1, XP_013120205.1, XP_013123668.1, XP_005479034.1, XP_005457729.1, XP_003446885.1, XP_003452333.1, XP_013122626.1, XP_003443226.1, XP_003439890.1, XP_005474838.1, XP_005463472.1, XP_005479178.1, XP_005448061.1, XP_013121201.1, XP_013132971.1, XP_005457379.1, XP_003445625.1, XP_003457757.1, XP_005461073.1, XP_003457121.2,…
GO:0004407	histone deacetylase activity	F	0.0393991	0.00018932	2	32	21	38443	OVER	XP_005462638.1, XP_003457780.1	XP_005463140.1, XP_005463142.1, XP_005463141.1, XP_003451863.1, XP_005450501.1, XP_005450500.1, XP_003454215.1, XP_005457977.1, XP_005477687.1, XP_003443815.1, XP_003453058.2, XP_003451831.1, XP_005456391.1, XP_013125694.1, XP_005468646.1, XP_013125693.1, XP_005469366.1, XP_005456392.1, XP_005469365.1, XP_003446230.1, XP_005454145.1, XP_005469364.1, XP_003445539.1, XP_005469363.1, XP_013125695.1,…
GO:0005829	cytosol	C	0.0405641	0.000198461	4	492	19	37983	OVER	XP_003454104.1, XP_013132261.1, XP_013132263.1, XP_013132262.1	XP_005476864.1, XP_005471726.1, XP_005467941.1, XP_003444147.1, XP_003450940.1, XP_005468402.1, XP_003449078.1, XP_003449130.1, XP_003455280.2, XP_003451510.1, XP_005463144.1, XP_005476513.1, XP_003443520.1, XP_003458402.2, XP_003453702.1, XP_003457855.2, XP_003457069.1, XP_005447887.1, XP_005459852.1, XP_003451108.1, XP_013119871.1, XP_005459559.1, XP_003443697.1, XP_003446218.1, XP_003456137.1,…

## Sheet: H24_H48_up
GO-ID	Term	Category	FDR	P-Value	#Test	#Ref	#notAnnotTest	#notAnnotRef	Over/Under	TestSeqs	RefSeqs
GO:0005543	phospholipid binding	F	1.01939e-07	8.90605e-12	11	264	66	38157	OVER	XP_005461318.1, XP_003444362.1, XP_013132594.1, XP_003441091.2, XP_005461317.1, XP_013124516.1, XP_013124515.1, XP_005453151.1, XP_005453150.1, XP_013124514.1, XP_013124513.1	XP_005467941.1, XP_005471741.1, XP_005472710.1, XP_005452606.1, XP_013132967.1, XP_003439332.1, XP_003451846.1, XP_003446402.1, XP_005454643.1, XP_003439476.1, XP_013119774.1, XP_003443178.1, XP_003455106.1, XP_005474285.1, XP_013131831.1, XP_005456654.1, XP_005461035.1, XP_003452442.1, XP_013127682.1, XP_003456283.2, XP_003454439.1, XP_005449678.1, XP_005456376.1, XP_003446859.1, XP_005469756.1,…
GO:0051241	negative regulation of multicellular organismal process	P	1.36909e-06	2.39226e-10	9	188	68	38233	OVER	XP_005474095.1, XP_005474096.1, XP_005474097.1, XP_003452076.2, XP_005449949.1, XP_013124548.1, XP_005456713.1, XP_005456714.1, XP_005456715.1	XP_013125264.1, XP_005457243.1, XP_003451199.1, XP_005455914.1, XP_005469417.1, XP_005449829.1, XP_005479219.1, XP_005463223.1, XP_005466934.1, XP_013125260.1, XP_003449078.1, XP_013124566.1, XP_003447564.1, XP_003446402.1, XP_003459580.1, XP_005451193.1, XP_005453919.1, XP_003454720.1, XP_003442698.1, XP_003443788.1, XP_005472443.1, XP_005476513.1, XP_005476649.1, XP_003438778.1, XP_003447843.1,…
GO:0038191	neuropilin binding	F	1.96578e-06	5.15231e-10	4	3	73	38418	OVER	XP_003452076.2, XP_005456713.1, XP_005456714.1, XP_005456715.1	XP_005453575.1, XP_005453577.1, XP_003440624.1
GO:0050919	negative chemotaxis	P	2.9442e-06	1.0289e-09	4	4	73	38417	OVER	XP_003452076.2, XP_005456713.1, XP_005456714.1, XP_005456715.1	XP_005453575.1, XP_005453577.1, XP_003440624.1, XP_013119991.1
GO:0051093	negative regulation of developmental process	P	6.90836e-06	3.12181e-09	8	172	69	38249	OVER	XP_005474095.1, XP_005474096.1, XP_005474097.1, XP_003452076.2, XP_013124548.1, XP_005456713.1, XP_005456714.1, XP_005456715.1	XP_013125264.1, XP_005457243.1, XP_003451199.1, XP_005455914.1, XP_005469417.1, XP_005479219.1, XP_005463223.1, XP_013125260.1, XP_013124566.1, XP_003447564.1, XP_003446402.1, XP_003453657.1, XP_003459580.1, XP_005451193.1, XP_005453919.1, XP_003454720.1, XP_003442698.1, XP_003443788.1, XP_005472443.1, XP_005476513.1, XP_003447843.1, XP_005455907.1, XP_005469134.1, XP_005454587.1, XP_005458635.1,…
GO:0008289	lipid binding	F	6.90836e-06	4.42648e-09	11	484	66	37937	OVER	XP_005461318.1, XP_003444362.1, XP_013132594.1, XP_003441091.2, XP_005461317.1, XP_013124516.1, XP_013124515.1, XP_005453151.1, XP_005453150.1, XP_013124514.1, XP_013124513.1	XP_005467941.1, XP_003444377.1, XP_003441954.2, XP_005472710.1, XP_003439332.1, XP_013122179.1, XP_005455067.1, XP_003446402.1, XP_003439476.1, XP_013119774.1, XP_003455106.1, XP_013131831.1, NP_001266544.1, XP_005456654.1, XP_005476876.1, XP_003452442.1, XP_003443358.2, XP_003452488.1, XP_003454439.1, XP_003444550.1, XP_005459559.1, XP_013125441.1, XP_005452656.1, XP_005449148.1, XP_005462235.1,…
GO:0030215	semaphorin receptor binding	F	6.90836e-06	4.82849e-09	4	7	73	38414	OVER	XP_003452076.2, XP_005456713.1, XP_005456714.1, XP_005456715.1	XP_005453575.1, XP_005453577.1, XP_005463222.1, XP_005463223.1, XP_003440624.1, XP_005463220.1, XP_005463221.1
GO:0045499	chemorepellent activity	F	6.90836e-06	4.82849e-09	4	7	73	38414	OVER	XP_003452076.2, XP_005456713.1, XP_005456714.1, XP_005456715.1	XP_005453575.1, XP_005453577.1, XP_005463222.1, XP_005463223.1, XP_003440624.1, XP_005463220.1, XP_005463221.1
GO:0044421	extracellular region part	C	8.41216e-06	6.61449e-09	13	787	64	37634	OVER	XP_005461318.1, XP_003449473.2, XP_003454643.3, XP_013124548.1, XP_005471217.1, XP_005456713.1, XP_005456714.1, XP_005456715.1, XP_005474095.1, XP_005474096.1, XP_005474097.1, XP_003452076.2, XP_005451970.1	XP_005461819.1, XP_005447875.1, XP_005448531.1, XP_013120665.1, XP_003449078.1, XP_013124324.1, XP_005456982.1, XP_003442219.1, XP_005479121.1, XP_005466716.2, XP_013120883.1, XP_003448243.1, XP_003454273.1, XP_003447323.1, XP_013120280.1, XP_005474575.1, XP_005458701.1, XP_005476318.1, XP_013122121.1, XP_013121103.1, XP_013122988.1, XP_005451407.1, XP_013128312.1, XP_013129857.1, XP_003448463.2,…
GO:1902668	negative regulation of axon guidance	P	1.08529e-05	1.043e-08	4	9	73	38412	OVER	XP_003452076.2, XP_005456713.1, XP_005456714.1, XP_005456715.1	XP_013119995.1, XP_005453575.1, XP_005453577.1, XP_005463222.1, XP_005463223.1, XP_003440624.1, XP_005463220.1, XP_005463221.1, XP_005460747.1
GO:0048843	negative regulation of axon extension involved in axon guidance	P	1.08529e-05	1.043e-08	4	9	73	38412	OVER	XP_003452076.2, XP_005456713.1, XP_005456714.1, XP_005456715.1	XP_013119995.1, XP_005453575.1, XP_005453577.1, XP_005463222.1, XP_005463223.1, XP_003440624.1, XP_005463220.1, XP_005463221.1, XP_005460747.1
GO:0050922	negative regulation of chemotaxis	P	2.52084e-05	2.64285e-08	4	12	73	38409	OVER	XP_003452076.2, XP_005456713.1, XP_005456714.1, XP_005456715.1	XP_005451271.1, XP_013119995.1, XP_005453575.1, XP_003450047.1, XP_005453577.1, XP_005463222.1, XP_005463223.1, XP_003440624.1, XP_005463220.1, XP_005463221.1, XP_013119991.1, XP_005460747.1
GO:0030517	negative regulation of axon extension	P	3.0383e-05	3.4508e-08	4	13	73	38408	OVER	XP_003452076.2, XP_005456713.1, XP_005456714.1, XP_005456715.1	XP_005463222.1, XP_005463223.1, XP_003440624.1, XP_005463220.1, XP_005463221.1, XP_003438146.1, XP_005467341.1, XP_013119995.1, XP_005453575.1, XP_005453577.1, XP_013122122.1, XP_013122121.1, XP_005460747.1
GO:0048841	regulation of axon extension involved in axon guidance	P	3.54878e-05	4.43001e-08	4	14	73	38407	OVER	XP_003452076.2, XP_005456713.1, XP_005456714.1, XP_005456715.1	XP_003450047.1, XP_005463222.1, XP_005463223.1, XP_003440624.1, XP_005463220.1, XP_005463221.1, XP_003446041.2, XP_013119995.1, XP_005453575.1, XP_005453577.1, XP_003442666.1, XP_005448494.1, XP_005460747.1, XP_003455231.1
GO:0051239	regulation of multicellular organismal process	P	3.54878e-05	4.65069e-08	12	765	65	37656	OVER	XP_005474095.1, XP_005474096.1, XP_005461318.1, XP_005474097.1, XP_003452076.2, XP_005449949.1, XP_005457978.1, XP_013124548.1, XP_005458609.1, XP_005456713.1, XP_005456714.1, XP_005456715.1	XP_003450274.1, XP_005453421.1, XP_005467941.1, XP_003457821.1, XP_005471979.1, XP_013119630.1, XP_003453736.2, XP_005475375.1, XP_005463058.1, XP_005450900.1, XP_005466934.1, XP_005456545.1, XP_003448800.1, XP_003449078.1, XP_013124566.1, XP_003447564.1, XP_005465019.2, XP_003458339.2, XP_003449209.1, XP_003446402.1, XP_013126527.1, XP_003456618.1, XP_003454720.1, XP_003451970.1, XP_005465784.1,…
GO:0032102	negative regulation of response to external stimulus	P	3.77236e-05	5.53927e-08	5	45	72	38376	OVER	XP_003452076.2, XP_005449949.1, XP_005456713.1, XP_005456714.1, XP_005456715.1	XP_005474269.1, XP_003450047.1, XP_003456755.2, XP_005466935.1, XP_005475311.1, XP_005463222.1, XP_005463223.1, XP_005463220.1, XP_013120478.1, XP_005463221.1, XP_005466934.1, XP_013120495.1, XP_005453575.1, XP_013129456.1, XP_013129455.1, XP_005453577.1, XP_005457436.1, XP_005473014.1, XP_003455268.1, XP_003456941.1, XP_013131449.1, XP_005475305.1, XP_005475304.1, XP_005451271.1, XP_003442954.1,…
GO:0050771	negative regulation of axonogenesis	P	3.77236e-05	5.60284e-08	4	15	73	38406	OVER	XP_003452076.2, XP_005456713.1, XP_005456714.1, XP_005456715.1	XP_005474269.1, XP_005463222.1, XP_005463223.1, XP_003440624.1, XP_005463220.1, XP_005463221.1, XP_003438146.1, XP_005467341.1, XP_013119995.1, XP_005453575.1, XP_005453577.1, XP_013122122.1, XP_013122121.1, XP_005474270.1, XP_005460747.1
GO:1902667	regulation of axon guidance	P	4.44673e-05	6.99293e-08	4	16	73	38405	OVER	XP_003452076.2, XP_005456713.1, XP_005456714.1, XP_005456715.1	XP_003450047.1, XP_005463222.1, XP_003447588.1, XP_005463223.1, XP_003440624.1, XP_005463220.1, XP_005463221.1, XP_003446041.2, XP_013119995.1, XP_005453575.1, XP_003455043.1, XP_005453577.1, XP_003442666.1, XP_005448494.1, XP_005460747.1, XP_003455231.1
GO:0030308	negative regulation of cell growth	P	5.19602e-05	8.62523e-08	4	17	73	38404	OVER	XP_003452076.2, XP_005456713.1, XP_005456714.1, XP_005456715.1	XP_003448477.1, XP_003449554.1, XP_005463222.1, XP_005463223.1, XP_003440624.1, XP_005463220.1, XP_013120478.1, XP_005463221.1, XP_013127306.1, XP_003438146.1, XP_005467341.1, XP_013119995.1, XP_005453575.1, XP_005453577.1, XP_013122122.1, XP_013122121.1, XP_005460747.1
GO:2000026	regulation of multicellular organismal development	P	6.61925e-05	1.24017e-07	10	528	67	37893	OVER	XP_005474095.1, XP_005474096.1, XP_005474097.1, XP_003452076.2, XP_005457978.1, XP_013124548.1, XP_005458609.1, XP_005456713.1, XP_005456714.1, XP_005456715.1	XP_003450274.1, XP_005453421.1, XP_005467941.1, XP_003457821.1, XP_005463058.1, XP_005450900.1, XP_005456545.1, XP_003448800.1, XP_003449078.1, XP_013124566.1, XP_003447564.1, XP_005465019.2, XP_003449209.1, XP_003446402.1, XP_003454720.1, XP_003451970.1, XP_005476513.1, XP_005448806.1, XP_003459312.1, XP_005472635.1, XP_013124411.1, XP_003448243.1, XP_013126132.1, XP_013125509.1, XP_005449813.1,…
GO:1902284	neuron projection extension involved in neuron projection guidance	P	6.61925e-05	1.27226e-07	4	19	73	38402	OVER	XP_003452076.2, XP_005456713.1, XP_005456714.1, XP_005456715.1	XP_003450047.1, XP_003441412.1, XP_003439055.1, XP_005463222.1, XP_005463223.1, XP_003440624.1, XP_005463220.1, XP_005463221.1, XP_003446041.2, XP_005467341.1, XP_013119995.1, XP_005453575.1, XP_005453577.1, XP_003442666.1, XP_013124023.1, XP_005448494.1, XP_005448806.1, XP_005460747.1, XP_003455231.1
GO:0048846	axon extension involved in axon guidance	P	6.61925e-05	1.27226e-07	4	19	73	38402	OVER	XP_003452076.2, XP_005456713.1, XP_005456714.1, XP_005456715.1	XP_003450047.1, XP_003441412.1, XP_003439055.1, XP_005463222.1, XP_005463223.1, XP_003440624.1, XP_005463220.1, XP_005463221.1, XP_003446041.2, XP_005467341.1, XP_013119995.1, XP_005453575.1, XP_005453577.1, XP_003442666.1, XP_013124023.1, XP_005448494.1, XP_005448806.1, XP_005460747.1, XP_003455231.1
GO:0010977	negative regulation of neuron projection development	P	8.6418e-05	1.81201e-07	4	21	73	38400	OVER	XP_003452076.2, XP_005456713.1, XP_005456714.1, XP_005456715.1	XP_005474269.1, XP_003445488.1, XP_005463222.1, XP_005463223.1, XP_003440624.1, XP_005463220.1, XP_005463221.1, XP_003452370.1, XP_003438146.1, XP_005467341.1, XP_013119995.1, XP_005453575.1, XP_003440652.2, XP_003450853.1, XP_003440736.1, XP_005453577.1, XP_013122122.1, XP_013122121.1, XP_005449771.1, XP_005474270.1, XP_005460747.1
GO:0010771	negative regulation of cell morphogenesis involved in differentiation	P	8.6418e-05	1.81201e-07	4	21	73	38400	OVER	XP_003452076.2, XP_005456713.1, XP_005456714.1, XP_005456715.1	XP_003451832.1, XP_005474269.1, XP_003445488.1, XP_005463222.1, XP_005463223.1, XP_003440624.1, XP_005456393.1, XP_005463220.1, XP_005463221.1, XP_003452370.1, XP_003438146.1, XP_005467341.1, XP_013119995.1, XP_005453575.1, XP_003450853.1, XP_003440736.1, XP_005453577.1, XP_013122122.1, XP_013122121.1, XP_005474270.1, XP_005460747.1
GO:0048640	negative regulation of developmental growth	P	9.41313e-05	2.13823e-07	4	22	73	38399	OVER	XP_003452076.2, XP_005456713.1, XP_005456714.1, XP_005456715.1	XP_005474269.1, XP_013127350.1, XP_005463222.1, XP_005463223.1, XP_003440624.1, XP_005463220.1, XP_013120478.1, XP_005458045.1, XP_005463221.1, XP_005458046.1, XP_013127349.1, XP_003438146.1, XP_005467341.1, XP_013119995.1, XP_005453575.1, XP_005453577.1, XP_005450541.1, XP_013122122.1, XP_013122121.1, XP_003453223.2, XP_005474270.1, XP_005460747.1
GO:0031345	negative regulation of cell projection organization	P	9.41313e-05	2.13823e-07	4	22	73	38399	OVER	XP_003452076.2, XP_005456713.1, XP_005456714.1, XP_005456715.1	XP_005474269.1, XP_003445488.1, XP_005463222.1, XP_005463223.1, XP_003440624.1, XP_005463220.1, XP_005463221.1, XP_003452370.1, XP_003438146.1, XP_005467341.1, XP_003441481.1, XP_013119995.1, XP_005453575.1, XP_003440652.2, XP_003450853.1, XP_003440736.1, XP_005453577.1, XP_013122122.1, XP_013122121.1, XP_005449771.1, XP_005474270.1, XP_005460747.1
GO:0045926	negative regulation of growth	P	0.000153767	3.8959e-07	4	26	73	38395	OVER	XP_003452076.2, XP_005456713.1, XP_005456714.1, XP_005456715.1	XP_005474269.1, XP_003449554.1, XP_005463222.1, XP_005463223.1, XP_005463220.1, XP_013120478.1, XP_005458045.1, XP_005463221.1, XP_005458046.1, XP_013127349.1, XP_005453575.1, XP_005453577.1, XP_003448477.1, XP_003458880.1, XP_013127350.1, XP_003440624.1, XP_013127306.1, XP_003438146.1, XP_005467341.1, XP_013119995.1, XP_005450541.1, XP_013122122.1, XP_013122121.1, XP_003453223.2, XP_005474270.1,…
GO:0048484	enteric nervous system development	P	0.000153767	3.8959e-07	4	26	73	38395	OVER	XP_003452076.2, XP_005456713.1, XP_005456714.1, XP_005456715.1	XP_003449302.1, XP_013124049.1, XP_003453339.1, XP_003453908.1, XP_003441983.1, XP_005476307.1, XP_003438800.1, XP_013124048.1, XP_005476306.1, XP_003442271.1, XP_005448253.1, XP_003455495.1, XP_013119897.1, XP_003440624.1, XP_005470892.1, XP_005473896.1, XP_013124553.1, XP_003443400.1, XP_013124552.1, XP_003449758.2, XP_013120957.1, XP_013120956.1, XP_013120955.1, XP_013120321.1, XP_005476311.1,…
GO:0045665	negative regulation of neuron differentiation	P	0.000153767	3.8959e-07	4	26	73	38395	OVER	XP_003452076.2, XP_005456713.1, XP_005456714.1, XP_005456715.1	XP_005474269.1, XP_003445488.1, XP_005463222.1, XP_005463223.1, XP_005463220.1, XP_005463221.1, XP_003452370.1, XP_005476516.1, XP_005453575.1, XP_005451193.1, XP_005453577.1, XP_005476513.1, XP_005476514.1, XP_005476515.1, XP_003440624.1, XP_003438146.1, XP_005467341.1, XP_013119995.1, XP_003440652.2, XP_003450853.1, XP_003440736.1, XP_013122122.1, XP_013122121.1, XP_005449771.1, XP_005474270.1,…
GO:0022603	regulation of anatomical structure morphogenesis	P	0.000154121	4.03951e-07	8	330	69	38091	OVER	XP_005474095.1, XP_005474096.1, XP_005474097.1, XP_003452076.2, XP_013124548.1, XP_005456713.1, XP_005456714.1, XP_005456715.1	XP_013123080.1, XP_003450274.1, XP_005478837.1, XP_005466162.1, XP_005451471.1, XP_003457238.2, XP_013125260.1, XP_005456545.1, XP_003448800.1, XP_003449078.1, XP_013124566.1, XP_003449209.1, XP_003447470.1, XP_005457959.1, XP_003451970.1, XP_005463505.1, XP_013124023.1, XP_005472443.1, XP_005448806.1, XP_003459312.1, XP_003454536.1, XP_013124411.1, XP_003447843.1, XP_005478260.1, XP_003448243.1,…
GO:0005576	extracellular region	C	0.000219767	5.95211e-07	14	1375	63	37046	OVER	XP_005461318.1, XP_003449473.2, XP_003454643.3, XP_013124548.1, XP_005471217.1, XP_005456713.1, XP_005456714.1, XP_005456715.1, XP_005474095.1, XP_005474096.1, XP_005474097.1, XP_003452076.2, XP_005474098.1, XP_005451970.1	XP_003439792.1, XP_013124170.1, XP_003444377.1, XP_005461819.1, XP_005447875.1, XP_013128225.1, XP_005448531.1, XP_005466934.1, XP_013120665.1, XP_003449078.1, XP_013124324.1, XP_003446885.1, XP_005462728.1, XP_003439890.1, XP_005456982.1, XP_013122931.1, XP_003442219.1, XP_005478027.1, XP_005479121.1, XP_005466716.2, XP_013120883.1, XP_003448243.1, XP_005475495.1, XP_003454273.1, XP_003453823.1,…
GO:0008201	heparin binding	F	0.00024869	7.38727e-07	4	31	73	38390	OVER	XP_005474095.1, XP_005474096.1, XP_005474097.1, XP_013124548.1	NP_001266682.1, XP_013132480.1, XP_003441412.1, XP_013132481.1, XP_005449667.1, XP_005449666.1, XP_003452931.1, NP_001266666.1, XP_013127349.1, XP_005453322.1, XP_003440912.1, XP_005474856.1, XP_005467560.1, XP_003448825.1, XP_003451288.1, XP_013122224.1, XP_013122223.1, XP_005457910.1, XP_013122225.1, XP_003459165.1, XP_005457911.1, XP_005448806.1, XP_003453808.1, XP_003439055.1, XP_013127350.1,…
GO:0030335	positive regulation of cell migration	P	0.00024869	7.38727e-07	4	31	73	38390	OVER	XP_003452076.2, XP_005456713.1, XP_005456714.1, XP_005456715.1	XP_003450047.1, XP_005475711.1, XP_005463222.1, XP_005463223.1, XP_003458518.1, XP_005463220.1, XP_003453377.1, XP_005463221.1, XP_013120606.1, XP_013125919.1, XP_005453575.1, XP_003456409.1, XP_003456613.1, XP_005453577.1, XP_003457484.1, XP_003456719.1, XP_003456404.1, XP_003448121.1, XP_005458411.1, XP_003454177.1, XP_003438778.1, XP_003439783.1, XP_003442915.1, NP_001266633.1, XP_003440624.1,…
GO:2000147	positive regulation of cell motility	P	0.00024869	7.38727e-07	4	31	73	38390	OVER	XP_003452076.2, XP_005456713.1, XP_005456714.1, XP_005456715.1	XP_003450047.1, XP_005475711.1, XP_005463222.1, XP_005463223.1, XP_003458518.1, XP_005463220.1, XP_003453377.1, XP_005463221.1, XP_013120606.1, XP_013125919.1, XP_005453575.1, XP_003456409.1, XP_003456613.1, XP_005453577.1, XP_003457484.1, XP_003456719.1, XP_003456404.1, XP_003448121.1, XP_005458411.1, XP_003454177.1, XP_003438778.1, XP_003439783.1, XP_003442915.1, NP_001266633.1, XP_003440624.1,…
GO:0048514	blood vessel morphogenesis	P	0.000260718	7.97233e-07	8	362	69	38059	OVER	XP_005474095.1, XP_005474096.1, XP_005462346.1, XP_005474097.1, XP_005457978.1, XP_013124548.1, XP_003440157.1, XP_005478999.1	XP_013124422.1, XP_005451761.1, XP_003451639.1, XP_013123792.1, XP_005449667.1, XP_013127670.1, XP_003456610.1, XP_013124566.1, XP_013125704.1, XP_005462077.1, XP_005471873.1, XP_003458780.1, XP_013130764.1, XP_005460371.1, XP_005472443.1, XP_005476513.1, XP_005451264.1, XP_013131188.1, XP_005453018.1, XP_003447843.1, XP_013121476.1, XP_013127667.1, XP_003448243.1, XP_013126132.1, XP_005458905.1,…
GO:0051272	positive regulation of cellular component movement	P	0.000263833	8.29809e-07	4	32	73	38389	OVER	XP_003452076.2, XP_005456713.1, XP_005456714.1, XP_005456715.1	XP_003450047.1, XP_005475711.1, XP_005463222.1, XP_005463223.1, XP_003458518.1, XP_005463220.1, XP_003453377.1, XP_005463221.1, XP_013120606.1, XP_013125919.1, XP_005453575.1, XP_003456409.1, XP_003456613.1, XP_005453577.1, XP_003457484.1, XP_003456719.1, XP_003456404.1, XP_003448121.1, XP_005458411.1, XP_003454177.1, XP_003438778.1, XP_003439783.1, XP_003442915.1, NP_001266633.1, XP_003440624.1,…
GO:0048483	autonomic nervous system development	P	0.000287382	9.28982e-07	4	33	73	38388	OVER	XP_003452076.2, XP_005456713.1, XP_005456714.1, XP_005456715.1	XP_003449302.1, XP_003457343.1, XP_013124049.1, XP_003447356.2, XP_003453339.1, XP_003453908.1, XP_003441983.1, XP_005476307.1, XP_003443269.2, XP_003438800.1, XP_005475946.1, XP_013124048.1, XP_005476306.1, XP_003442271.1, XP_005448253.1, XP_003455495.1, XP_013119897.1, XP_003440624.1, XP_005470892.1, XP_005473896.1, XP_013124553.1, XP_003452793.1, XP_003443400.1, XP_013124552.1, XP_013131270.1,…
GO:0030516	regulation of axon extension	P	0.000304259	1.0367e-06	4	34	73	38387	OVER	XP_003452076.2, XP_005456713.1, XP_005456714.1, XP_005456715.1	XP_003440282.1, XP_003450047.1, XP_005463222.1, XP_005463223.1, XP_003458518.1, XP_005463220.1, XP_003452015.1, XP_005463221.1, XP_005456545.1, XP_005453575.1, XP_005453577.1, XP_013124023.1, XP_003438387.2, XP_005474009.1, XP_003445728.1, XP_005470459.1, XP_005470458.1, XP_003440624.1, XP_003453662.1, XP_003442347.1, XP_005470892.1, XP_003446041.2, XP_003438146.1, XP_005467341.1, XP_013119995.1,…
GO:0040017	positive regulation of locomotion	P	0.000304259	1.0367e-06	4	34	73	38387	OVER	XP_003452076.2, XP_005456713.1, XP_005456714.1, XP_005456715.1	XP_003450047.1, XP_005475711.1, XP_005463222.1, XP_005463223.1, XP_003458518.1, XP_005463220.1, XP_003453377.1, XP_005463221.1, XP_013120606.1, XP_013125919.1, XP_005453575.1, XP_003456409.1, XP_003456613.1, XP_005453577.1, XP_003457484.1, XP_003456719.1, XP_003456404.1, XP_003448121.1, XP_005458411.1, XP_003454177.1, XP_003441168.1, XP_003438778.1, XP_003439783.1, XP_003442915.1, NP_001266633.1,…
GO:0050793	regulation of developmental process	P	0.000307778	1.07558e-06	10	672	67	37749	OVER	XP_005474095.1, XP_005474096.1, XP_005474097.1, XP_003452076.2, XP_005457978.1, XP_013124548.1, XP_005458609.1, XP_005456713.1, XP_005456714.1, XP_005456715.1	XP_013124422.1, XP_003450274.1, XP_005453421.1, XP_005467941.1, XP_003457821.1, XP_005478837.1, XP_005451471.1, XP_005463058.1, XP_005450900.1, XP_005456545.1, XP_003448800.1, XP_003449078.1, XP_013124566.1, XP_003447564.1, XP_005465019.2, XP_003449209.1, XP_003446402.1, XP_005457959.1, XP_003454720.1, XP_003451970.1, XP_005463505.1, XP_005476513.1, XP_005448806.1, XP_003459312.1, XP_003454536.1,…
GO:0050768	negative regulation of neurogenesis	P	0.000322004	1.15343e-06	4	35	73	38386	OVER	XP_003452076.2, XP_005456713.1, XP_005456714.1, XP_005456715.1	XP_005474269.1, XP_003445488.1, XP_005469419.1, XP_005469417.1, XP_005463222.1, XP_005463223.1, XP_005463220.1, XP_005463221.1, XP_003452370.1, XP_005476516.1, XP_003455816.1, XP_005453575.1, XP_003460419.1, XP_005451193.1, XP_005453577.1, XP_003442698.1, XP_005476513.1, XP_003444854.1, XP_005476514.1, XP_005476515.1, XP_003440624.1, XP_003438146.1, XP_005467341.1, XP_013119995.1, XP_003440652.2,…
GO:0051961	negative regulation of nervous system development	P	0.000348735	1.27965e-06	4	36	73	38385	OVER	XP_003452076.2, XP_005456713.1, XP_005456714.1, XP_005456715.1	XP_005474269.1, XP_003445488.1, XP_005469419.1, XP_005469417.1, XP_005463222.1, XP_005463223.1, XP_005463220.1, XP_005463221.1, XP_003452370.1, XP_005476516.1, XP_003455816.1, XP_005453575.1, XP_003460419.1, XP_005451193.1, XP_005453577.1, XP_003451992.1, XP_003442698.1, XP_005476513.1, XP_003444854.1, XP_005476514.1, XP_005476515.1, XP_003440624.1, XP_003438146.1, XP_005467341.1, XP_013119995.1,…
GO:0016525	negative regulation of angiogenesis	P	0.000415918	1.56251e-06	4	38	73	38383	OVER	XP_005474095.1, XP_005474096.1, XP_005474097.1, XP_013124548.1	XP_005453920.1, XP_005453921.1, XP_003438289.2, XP_005457243.1, XP_005475711.1, XP_013124569.1, XP_013124568.1, NP_001266666.1, XP_013124567.1, XP_013124566.1, XP_013129509.1, XP_005453322.1, XP_003441047.1, XP_013124480.1, XP_005453919.1, XP_013129508.1, XP_005472440.1, XP_005472442.1, XP_005472443.1, XP_005472444.1, XP_003447843.1, XP_005460198.1, XP_005454585.1, XP_005454588.1, XP_005454587.1,…
GO:0001568	blood vessel development	P	0.000437531	1.71303e-06	8	402	69	38019	OVER	XP_005474095.1, XP_005474096.1, XP_005462346.1, XP_005474097.1, XP_005457978.1, XP_013124548.1, XP_003440157.1, XP_005478999.1	XP_013124422.1, XP_013124566.1, XP_003454973.1, XP_013125704.1, XP_005460371.1, XP_005476513.1, XP_005451264.1, XP_013131188.1, XP_013124411.1, XP_005453018.1, XP_013121476.1, XP_013127667.1, XP_003448243.1, XP_013126132.1, XP_013125509.1, XP_005478137.1, XP_005466945.1, XP_013121586.1, XP_005472209.1, XP_005450233.2, XP_005474269.1, XP_003448233.1, XP_003446763.1, XP_003450941.1, XP_005458046.1,…
GO:2000181	negative regulation of blood vessel morphogenesis	P	0.000437531	1.72016e-06	4	39	73	38382	OVER	XP_005474095.1, XP_005474096.1, XP_005474097.1, XP_013124548.1	XP_005453920.1, XP_005453921.1, XP_003438289.2, XP_003448233.1, XP_005457243.1, XP_005475711.1, XP_013124569.1, XP_013124568.1, NP_001266666.1, XP_013124567.1, XP_013124566.1, XP_013129509.1, XP_005453322.1, XP_003441047.1, XP_013124480.1, XP_005453919.1, XP_013129508.1, XP_005472440.1, XP_005472442.1, XP_005472443.1, XP_005472444.1, XP_003447843.1, XP_005460198.1, XP_005454585.1, XP_005454588.1,…
GO:1901343	negative regulation of vasculature development	P	0.000460106	1.8893e-06	4	40	73	38381	OVER	XP_005474095.1, XP_005474096.1, XP_005474097.1, XP_013124548.1	XP_005453920.1, XP_005453921.1, XP_003438289.2, XP_003448233.1, XP_005457243.1, XP_005475711.1, XP_013124569.1, XP_013124568.1, NP_001266666.1, XP_013124567.1, XP_013124566.1, XP_013129509.1, XP_005453322.1, XP_003441047.1, XP_003452050.1, XP_013124480.1, XP_005453919.1, XP_013129508.1, XP_005472440.1, XP_005472442.1, XP_005472443.1, XP_005472444.1, XP_003447843.1, XP_005460198.1, XP_005454585.1,…
GO:0050920	regulation of chemotaxis	P	0.000460106	1.8893e-06	4	40	73	38381	OVER	XP_003452076.2, XP_005456713.1, XP_005456714.1, XP_005456715.1	XP_003455661.2, XP_003450047.1, XP_005463222.1, XP_003447588.1, XP_005463223.1, XP_005463220.1, XP_005463221.1, XP_013122620.1, XP_005465171.1, XP_005465172.1, XP_005453575.1, XP_003456409.1, XP_003456613.1, XP_005465173.1, XP_005453577.1, XP_005465880.1, XP_003456404.1, XP_013129262.1, XP_003459585.1, XP_003456219.1, XP_003441168.1, XP_005451271.1, XP_003438778.1, XP_005465879.1, NP_001266633.1,…
GO:0001525	angiogenesis	P	0.000489604	2.05321e-06	7	285	70	38136	OVER	XP_005474095.1, XP_005474096.1, XP_005462346.1, XP_005474097.1, XP_013124548.1, XP_003440157.1, XP_005478999.1	XP_013124422.1, XP_005451761.1, XP_005449667.1, XP_003456610.1, XP_013124566.1, XP_013125704.1, XP_005462077.1, XP_003458780.1, XP_005472443.1, XP_005451264.1, XP_013131188.1, XP_005453018.1, XP_003447843.1, XP_013121476.1, XP_003448243.1, XP_013126132.1, XP_005458905.1, XP_013125509.1, XP_013130897.1, XP_013129510.1, XP_003438375.1, XP_013121586.1, XP_013124570.1, XP_005472209.1, XP_005460344.1,…
GO:0010721	negative regulation of cell development	P	0.000628756	2.69168e-06	4	44	73	38377	OVER	XP_003452076.2, XP_005456713.1, XP_005456714.1, XP_005456715.1	XP_005474269.1, XP_005464279.1, XP_003445488.1, XP_005468845.1, XP_005469419.1, XP_005469417.1, XP_005463222.1, XP_005463223.1, XP_003458998.1, XP_005463220.1, XP_005463221.1, XP_003452370.1, XP_005476516.1, XP_003455816.1, XP_005453575.1, XP_003460419.1, XP_005451193.1, XP_005453577.1, XP_003449845.1, XP_003442698.1, XP_005476513.1, XP_003444854.1, XP_005476514.1, XP_005476515.1, XP_003451832.1,…
GO:0061387	regulation of extent of cell growth	P	0.000787774	3.44126e-06	4	47	73	38374	OVER	XP_003452076.2, XP_005456713.1, XP_005456714.1, XP_005456715.1	XP_003459003.1, XP_003440282.1, XP_003450047.1, XP_005463222.1, XP_005463223.1, XP_003444955.1, XP_003458518.1, XP_005463220.1, XP_003452015.1, XP_005463221.1, XP_005456545.1, XP_005453575.1, XP_005453577.1, XP_005478259.1, XP_013124023.1, XP_003459312.1, XP_003438387.2, XP_003444853.1, XP_005477899.1, XP_005474009.1, XP_003445728.1, XP_005478260.1, XP_005477901.1, XP_005470459.1, XP_005478261.1,…
GO:0001944	vasculature development	P	0.000815516	3.6337e-06	8	446	69	37975	OVER	XP_005474095.1, XP_005474096.1, XP_005462346.1, XP_005474097.1, XP_005457978.1, XP_013124548.1, XP_003440157.1, XP_005478999.1	XP_013124422.1, XP_005476382.1, XP_013124566.1, XP_003440912.1, XP_003454973.1, XP_013125704.1, XP_005460371.1, XP_005476513.1, XP_005451264.1, XP_013131188.1, XP_003450285.1, XP_013124411.1, XP_005453018.1, XP_013121476.1, XP_013127667.1, XP_003448243.1, XP_013126132.1, XP_013125509.1, XP_005478137.1, XP_005466945.1, XP_013121586.1, XP_005472209.1, XP_005450233.2, XP_005474269.1, XP_003448233.1,…
GO:0072358	cardiovascular system development	P	0.000852126	3.93761e-06	8	451	69	37970	OVER	XP_005474095.1, XP_005474096.1, XP_005462346.1, XP_005474097.1, XP_005457978.1, XP_013124548.1, XP_003440157.1, XP_005478999.1	XP_013124422.1, XP_005476382.1, XP_013124566.1, XP_003440912.1, XP_003454973.1, XP_003455359.1, XP_013125704.1, XP_005460371.1, XP_005476513.1, XP_005451264.1, XP_013131188.1, XP_003450285.1, XP_013124411.1, XP_005453018.1, XP_013121476.1, XP_013127667.1, XP_003448243.1, XP_013126132.1, XP_013125509.1, XP_005478137.1, XP_005466945.1, XP_013121586.1, XP_005472209.1, XP_005450233.2, XP_005474269.1,…
GO:0040013	negative regulation of locomotion	P	0.000852126	4.02016e-06	4	49	73	38372	OVER	XP_003452076.2, XP_005456713.1, XP_005456714.1, XP_005456715.1	XP_013123792.1, XP_005469419.1, XP_005469417.1, XP_005463223.1, XP_005463221.1, XP_003440685.1, XP_003447204.1, XP_005471873.1, XP_003459502.1, XP_003451832.1, XP_005451271.1, XP_003444656.1, XP_003454414.1, XP_003440624.1, XP_005456393.1, XP_013130897.1, XP_013121839.1, XP_003449906.1, XP_003443505.1, XP_003446352.1, XP_005474270.1, XP_005460747.1, XP_005474269.1, XP_003446531.1, XP_003450047.1,…
GO:0051271	negative regulation of cellular component movement	P	0.000852126	4.02016e-06	4	49	73	38372	OVER	XP_003452076.2, XP_005456713.1, XP_005456714.1, XP_005456715.1	XP_013123792.1, XP_005469419.1, XP_005469417.1, XP_005463223.1, XP_005463221.1, XP_003440685.1, XP_003447204.1, XP_005471873.1, XP_003459502.1, XP_003451832.1, XP_005451271.1, XP_003444656.1, XP_003454414.1, XP_003440624.1, XP_005456393.1, XP_013130897.1, XP_013121839.1, XP_003449906.1, XP_003443505.1, XP_003446352.1, XP_005474270.1, XP_005460747.1, XP_005474269.1, XP_003446531.1, XP_003450047.1,…
GO:0001558	regulation of cell growth	P	0.000856298	4.11466e-06	5	113	72	38308	OVER	XP_003452076.2, XP_003449473.2, XP_005456713.1, XP_005456714.1, XP_005456715.1	XP_003459003.1, XP_005463223.1, XP_005458047.1, XP_005456545.1, XP_005476701.1, XP_005478698.1, XP_003453062.1, XP_005476709.1, XP_013124023.1, XP_013120713.1, XP_003459312.1, XP_005476705.1, XP_005474009.1, XP_005478260.1, XP_005477901.1, XP_003443298.1, XP_003442347.1, XP_003443214.1, XP_013122121.1, XP_005460747.1, XP_003457106.1, XP_013128312.1, XP_005460161.1, XP_003440827.1, XP_005463222.1,…
GO:0051129	negative regulation of cellular component organization	P	0.00111513	5.45579e-06	5	120	72	38301	OVER	XP_005461318.1, XP_003452076.2, XP_005456713.1, XP_005456714.1, XP_005456715.1	XP_003457821.1, XP_005463223.1, XP_005452504.1, XP_013125919.1, XP_013128956.1, XP_013126640.1, XP_005476110.1, XP_005455507.1, XP_005454817.1, XP_003438778.1, XP_005472800.1, XP_005447887.1, XP_003441469.1, XP_003440148.1, XP_003440736.1, XP_005475852.1, XP_013130424.1, XP_003458754.1, XP_013122121.1, XP_005458400.1, XP_005474631.1, XP_005474270.1, XP_013132010.1, XP_005460747.1, XP_005458883.1,…
GO:0071526	semaphorin-plexin signaling pathway	P	0.00116083	5.7808e-06	4	54	73	38367	OVER	XP_003452076.2, XP_005456713.1, XP_005456714.1, XP_005456715.1	XP_013131620.1, XP_013126667.1, XP_003445152.2, XP_005463223.1, XP_005463221.1, XP_005451706.1, XP_003456409.1, XP_005466452.1, XP_013126665.1, XP_013124612.1, XP_013124610.1, XP_005471717.1, XP_005460500.1, XP_005450474.1, XP_003438778.1, XP_005477901.1, XP_005451067.2, XP_013119835.1, XP_003440624.1, XP_005469344.1, XP_003449163.1, XP_013129195.1, XP_005450120.1, XP_003445054.1, XP_005463222.1,…
GO:0005200	structural constituent of cytoskeleton	F	0.00139684	7.07819e-06	4	57	73	38364	OVER	XP_005461318.1, XP_005461317.1, XP_003454643.3, XP_005451970.1	XP_003446578.2, XP_005458876.1, XP_003450025.1, XP_013130092.1, XP_013126899.1, XP_005455560.1, XP_003449930.1, XP_013124320.1, XP_005454707.1, XP_003441503.1, XP_005454705.2, XP_003440476.1, XP_005447620.1, XP_003441754.1, XP_005454703.2, XP_005451974.1, XP_003438171.1, XP_005451972.1, XP_013124044.1, XP_003460588.1, XP_013120280.1, XP_013127784.1, XP_013120288.1, XP_013123465.1, XP_005448527.1,…
GO:0048675	axon extension	P	0.0016643	8.57886e-06	4	60	73	38361	OVER	XP_003452076.2, XP_005456713.1, XP_005456714.1, XP_005456715.1	XP_005453738.1, XP_003440282.1, XP_005466976.1, XP_005463223.1, XP_003458518.1, XP_003452015.1, XP_005463221.1, XP_005456545.1, XP_005461885.1, XP_013124023.1, XP_013129641.1, XP_005448806.1, XP_005474009.1, XP_005477901.1, XP_005470458.1, XP_003445746.1, XP_003439055.1, XP_003440624.1, XP_003442347.1, XP_003438146.1, XP_005467341.1, XP_003440468.1, XP_003460429.3, XP_013128876.1, XP_005478729.1,…
GO:1990138	neuron projection extension	P	0.00174124	9.12758e-06	4	61	73	38360	OVER	XP_003452076.2, XP_005456713.1, XP_005456714.1, XP_005456715.1	XP_005453738.1, XP_003440282.1, XP_005466976.1, XP_005463223.1, XP_003458518.1, XP_003452015.1, XP_005463221.1, XP_013120606.1, XP_005456545.1, XP_005461885.1, XP_013124023.1, XP_013129641.1, XP_005448806.1, XP_005474009.1, XP_005477901.1, XP_005470458.1, XP_003445746.1, XP_003439055.1, XP_003440624.1, XP_003442347.1, XP_003438146.1, XP_005467341.1, XP_003440468.1, XP_003460429.3, XP_013128876.1,…
GO:0032101	regulation of response to external stimulus	P	0.00197073	1.05028e-05	5	138	72	38283	OVER	XP_003452076.2, XP_005449949.1, XP_005456713.1, XP_005456714.1, XP_005456715.1	XP_005471244.1, XP_005463223.1, XP_005466934.1, XP_003449078.1, XP_005479038.1, XP_013123200.1, XP_013129455.1, XP_003456219.1, XP_005451271.1, XP_003442954.1, XP_003438778.1, XP_005475303.1, XP_005455907.1, XP_003448187.1, XP_003445765.1, XP_003449235.1, XP_005461555.1, XP_005474775.1, XP_013127189.1, XP_005475307.1, XP_005477367.1, XP_003455043.1, XP_013123211.1, XP_003440736.1, XP_013120692.1,…
GO:0001755	neural crest cell migration	P	0.00198569	1.09294e-05	4	64	73	38357	OVER	XP_003452076.2, XP_005456713.1, XP_005456714.1, XP_005456715.1	XP_013127630.1, XP_003442986.1, XP_013131979.1, XP_005463223.1, XP_013125074.1, XP_005463221.1, XP_003453109.1, XP_013131980.1, XP_005472217.1, XP_013131982.1, XP_003456409.1, XP_005456326.1, XP_005472215.1, XP_005476994.1, XP_013124048.1, XP_005452379.1, XP_005476306.1, XP_005472213.1, XP_003458648.1, XP_003438778.1, XP_005452380.1, XP_003440624.1, XP_003454294.1, XP_003445515.1, XP_005450120.1,…
GO:0050770	regulation of axonogenesis	P	0.00198569	1.09294e-05	4	64	73	38357	OVER	XP_003452076.2, XP_005456713.1, XP_005456714.1, XP_005456715.1	XP_003459003.1, XP_003440282.1, XP_005463223.1, XP_003444955.1, XP_003458518.1, XP_003452015.1, XP_005463221.1, XP_005471035.1, XP_003457238.2, XP_005456545.1, XP_005478259.1, XP_013124023.1, XP_005448806.1, XP_003459312.1, XP_003450848.1, XP_003444853.1, XP_005474009.1, XP_005478260.1, XP_005477901.1, XP_005470458.1, XP_003439055.1, XP_003440624.1, XP_003442347.1, XP_013120745.1, XP_003438146.1,…
GO:0040008	regulation of growth	P	0.00200916	1.12342e-05	5	140	72	38281	OVER	XP_003452076.2, XP_003449473.2, XP_005456713.1, XP_005456714.1, XP_005456715.1	XP_003459003.1, XP_005454388.1, XP_005463223.1, XP_005463058.1, XP_005458047.1, XP_005456545.1, XP_003449209.1, XP_005476701.1, XP_005478698.1, XP_003453062.1, XP_005476709.1, XP_013124023.1, XP_013120713.1, XP_003459312.1, XP_005476705.1, XP_005474009.1, XP_005478260.1, XP_005477901.1, XP_003443298.1, XP_003442347.1, XP_003443214.1, XP_013122121.1, XP_005474270.1, XP_005460747.1, XP_003457106.1,…
GO:0030334	regulation of cell migration	P	0.00218446	1.24052e-05	5	143	72	38278	OVER	XP_003452076.2, XP_005457978.1, XP_005456713.1, XP_005456714.1, XP_005456715.1	XP_013123792.1, XP_005464008.1, XP_003459045.1, XP_013127463.1, XP_005469417.1, XP_013130885.1, XP_005463223.1, XP_005452602.1, XP_013125919.1, XP_005451410.1, XP_013126268.1, XP_013129892.1, XP_003445373.1, XP_005471873.1, XP_005463144.1, XP_003456219.1, XP_013123528.1, XP_005476398.1, XP_005451271.1, XP_003444656.1, XP_003438778.1, XP_013121973.1, XP_013130897.1, XP_013127241.1, XP_003449906.1,…
GO:0005539	glycosaminoglycan binding	F	0.00225117	1.29807e-05	4	67	73	38354	OVER	XP_005474095.1, XP_005474096.1, XP_005474097.1, XP_013124548.1	NP_001266682.1, XP_013132481.1, XP_005457326.1, XP_005476239.1, XP_005449667.1, XP_003438010.1, XP_005468073.1, XP_003449207.2, XP_003440912.1, XP_003448825.1, XP_003442330.1, XP_005460045.1, XP_013122223.1, XP_005461697.1, XP_003439666.2, XP_013122225.1, XP_003455453.2, XP_005457911.1, XP_005475277.1, XP_005448806.1, XP_013120141.1, XP_003453808.1, XP_003439055.1, XP_013124147.1, XP_005479042.1,…
GO:0048638	regulation of developmental growth	P	0.00234447	1.37235e-05	4	68	73	38353	OVER	XP_003452076.2, XP_005456713.1, XP_005456714.1, XP_005456715.1	XP_003459003.1, XP_003440282.1, XP_005463223.1, XP_003444955.1, XP_003458518.1, XP_005458045.1, XP_003452015.1, XP_005463221.1, XP_005463058.1, XP_005456545.1, XP_003449209.1, XP_005478259.1, XP_013124023.1, XP_003459312.1, XP_003444853.1, XP_005474009.1, XP_013132996.1, XP_005478260.1, XP_005477901.1, XP_003448890.2, XP_005470458.1, XP_013120282.1, XP_003440624.1, XP_003442347.1, XP_003438146.1,…
GO:2000145	regulation of cell motility	P	0.00250215	1.50319e-05	5	149	72	38272	OVER	XP_003452076.2, XP_005457978.1, XP_005456713.1, XP_005456714.1, XP_005456715.1	XP_003450274.1, XP_013123792.1, XP_005464008.1, XP_003459045.1, XP_013127463.1, XP_005469417.1, XP_013130885.1, XP_005463223.1, XP_005452602.1, XP_013125919.1, XP_005451410.1, XP_013126268.1, XP_013129892.1, XP_003445373.1, XP_003454532.1, XP_005471873.1, XP_005463144.1, XP_003456219.1, XP_013123528.1, XP_005476398.1, XP_005451271.1, XP_003444656.1, XP_003438778.1, XP_013121973.1, XP_013130897.1,…
GO:0045765	regulation of angiogenesis	P	0.00250215	1.53023e-05	4	70	73	38351	OVER	XP_005474095.1, XP_005474096.1, XP_005474097.1, XP_013124548.1	XP_005453920.1, XP_005457243.1, XP_005475711.1, XP_003444226.1, XP_003442773.1, XP_013124568.1, XP_013124566.1, XP_013129509.1, XP_003440685.1, XP_005453919.1, XP_003451132.1, XP_005472443.1, XP_013125510.1, XP_005478534.1, XP_003447843.1, XP_005454585.1, XP_005464971.1, XP_013126132.1, XP_005454587.1, XP_013125507.1, XP_013126130.1, XP_013125509.1, XP_005453918.1, XP_013129512.1, XP_003440895.1,…
GO:0008361	regulation of cell size	P	0.00250215	1.53023e-05	4	70	73	38351	OVER	XP_003452076.2, XP_005456713.1, XP_005456714.1, XP_005456715.1	XP_003459003.1, XP_003440282.1, XP_005463223.1, XP_003444955.1, XP_003458518.1, XP_003452015.1, XP_005463221.1, XP_005456545.1, XP_003456409.1, XP_005478259.1, XP_013124023.1, XP_003438131.1, XP_003438133.1, XP_003459312.1, XP_003444853.1, XP_005474009.1, XP_003438778.1, XP_005478260.1, XP_005477901.1, XP_013128507.1, XP_005471673.1, XP_005470458.1, XP_005471675.1, XP_005471677.1, XP_003440624.1,…
GO:1901342	regulation of vasculature development	P	0.00288824	1.79158e-05	4	73	73	38348	OVER	XP_005474095.1, XP_005474096.1, XP_005474097.1, XP_013124548.1	XP_005453920.1, XP_005457243.1, XP_005475711.1, XP_003444226.1, XP_003442773.1, XP_013124568.1, XP_013124566.1, XP_013129509.1, XP_003440685.1, XP_005453919.1, XP_003451132.1, XP_005472443.1, XP_013125510.1, XP_005478534.1, XP_003447843.1, XP_005454585.1, XP_005464971.1, XP_013126132.1, XP_005454587.1, XP_013125507.1, XP_013126130.1, XP_013125509.1, XP_005453918.1, XP_013129512.1, XP_003440895.1,…
GO:0048588	developmental cell growth	P	0.00299753	1.88557e-05	4	74	73	38347	OVER	XP_003452076.2, XP_005456713.1, XP_005456714.1, XP_005456715.1	XP_005453738.1, XP_003459003.1, XP_003440282.1, XP_005466976.1, XP_005463223.1, XP_003444955.1, XP_003458518.1, XP_003452015.1, XP_005463221.1, XP_013120606.1, XP_005456545.1, XP_005461885.1, XP_005478259.1, XP_013124023.1, XP_013129641.1, XP_005448806.1, XP_003459312.1, XP_003444853.1, XP_003449774.1, XP_005474009.1, XP_005478260.1, XP_005477901.1, XP_005470458.1, XP_003445746.1, XP_003439055.1,…
GO:0040012	regulation of locomotion	P	0.00328589	2.09567e-05	5	160	72	38261	OVER	XP_003452076.2, XP_005457978.1, XP_005456713.1, XP_005456714.1, XP_005456715.1	XP_003450274.1, XP_013123792.1, XP_005464008.1, XP_003459045.1, XP_013127463.1, XP_005469417.1, XP_013130885.1, XP_005463223.1, XP_005452602.1, XP_013125919.1, XP_005451410.1, XP_013126268.1, XP_013129892.1, XP_003445373.1, XP_003454532.1, XP_005471873.1, XP_005463144.1, XP_003456219.1, XP_013123528.1, XP_005476398.1, XP_005451271.1, XP_003444656.1, XP_003438778.1, XP_013121973.1, XP_013130897.1,…
GO:0051270	regulation of cellular component movement	P	0.00333697	2.1574e-05	5	161	72	38260	OVER	XP_003452076.2, XP_005457978.1, XP_005456713.1, XP_005456714.1, XP_005456715.1	XP_003450274.1, XP_013123792.1, XP_005464008.1, XP_003459045.1, XP_013127463.1, XP_005469417.1, XP_013130885.1, XP_005463223.1, XP_005452602.1, XP_013125919.1, XP_005451410.1, XP_013126268.1, XP_013129892.1, XP_003445373.1, XP_003454532.1, XP_005471873.1, XP_005463144.1, XP_003456219.1, XP_013123528.1, XP_005476398.1, XP_005451271.1, XP_003444656.1, XP_003438778.1, XP_013121973.1, XP_013130897.1,…
GO:0032535	regulation of cellular component size	P	0.004241	2.77892e-05	5	170	72	38251	OVER	XP_005461318.1, XP_003452076.2, XP_005456713.1, XP_005456714.1, XP_005456715.1	XP_003459003.1, XP_003456000.1, XP_005463223.1, XP_003455397.1, XP_005472583.1, XP_005468402.1, XP_013127508.1, XP_005456545.1, XP_013125919.1, XP_013128956.1, XP_013124023.1, XP_013126640.1, XP_003438133.1, XP_003459312.1, XP_005474009.1, XP_005454817.1, XP_003438778.1, XP_005478260.1, XP_005477901.1, XP_013128507.1, XP_005471673.1, XP_005453222.1, XP_005471677.1, XP_005448181.1, XP_003441469.1,…
GO:1901681	sulfur compound binding	F	0.00457268	3.0362e-05	4	84	73	38337	OVER	XP_005474095.1, XP_005474096.1, XP_005474097.1, XP_013124548.1	XP_013123626.1, NP_001266682.1, XP_013131852.1, XP_005454766.1, XP_013132481.1, XP_003460514.3, XP_005458162.1, XP_013130885.1, XP_005454114.2, XP_005458160.1, XP_005449667.1, XP_003455102.1, XP_013130881.1, XP_013128054.1, XP_013130883.1, XP_003440912.1, XP_003448825.1, XP_005449093.1, XP_003445294.1, XP_005457191.1, XP_013122223.1, XP_013122225.1, XP_005476321.1, XP_005457911.1, XP_013121845.1,…
GO:0016049	cell growth	P	0.00485322	3.26488e-05	5	176	72	38245	OVER	XP_003452076.2, XP_003449473.2, XP_005456713.1, XP_005456714.1, XP_005456715.1	XP_005453738.1, XP_003459003.1, XP_013128681.1, XP_013130885.1, XP_005466976.1, XP_005463223.1, XP_005458047.1, XP_005456545.1, XP_003438593.1, XP_005476701.1, XP_003451266.1, XP_005478698.1, XP_003453062.1, XP_005476709.1, XP_013124023.1, XP_013120713.1, XP_005448806.1, XP_003459312.1, XP_005476705.1, XP_003449774.1, XP_005474009.1, XP_005478260.1, XP_005477901.1, XP_013128507.1, XP_003443298.1,…
GO:0010769	regulation of cell morphogenesis involved in differentiation	P	0.00530645	3.61614e-05	4	88	73	38333	OVER	XP_003452076.2, XP_005456713.1, XP_005456714.1, XP_005456715.1	XP_003459003.1, XP_003440282.1, XP_003445488.1, XP_005463223.1, XP_003444955.1, XP_003458518.1, XP_003452015.1, XP_005463221.1, XP_005471035.1, XP_003457238.2, XP_005456545.1, XP_003456409.1, XP_005478259.1, XP_013124023.1, XP_005448806.1, XP_003459312.1, XP_003450848.1, XP_003444853.1, XP_003451832.1, XP_005474009.1, XP_003438778.1, XP_005478260.1, XP_005477901.1, XP_005470458.1, XP_005450160.1,…
GO:0048519	negative regulation of biological process	P	0.00550659	3.80063e-05	11	1239	66	37182	OVER	XP_005474095.1, XP_005474096.1, XP_005462346.1, XP_005461318.1, XP_005474097.1, XP_003452076.2, XP_005449949.1, XP_013124548.1, XP_005456713.1, XP_005456714.1, XP_005456715.1	XP_013124422.1, XP_005467941.1, XP_013123622.1, XP_005459382.1, XP_013124927.1, XP_005463058.1, XP_005466934.1, XP_005472526.1, XP_003449078.1, XP_013124566.1, XP_003443686.1, XP_005465019.2, XP_013127523.1, XP_003458995.1, XP_003444475.1, XP_003447225.1, XP_013123524.1, XP_003443019.1, XP_003457690.1, XP_005470018.1, XP_005465290.1, XP_003450744.1, XP_005479121.1, XP_003444342.1, XP_003456476.1,…
GO:0048864	stem cell development	P	0.00681175	4.82047e-05	4	95	73	38326	OVER	XP_003452076.2, XP_005456713.1, XP_005456714.1, XP_005456715.1	XP_003456754.1, XP_013127630.1, XP_003442986.1, NP_001266479.1, XP_013126648.1, XP_013131979.1, XP_005468783.1, XP_005463223.1, XP_013125074.1, XP_005463221.1, XP_003453109.1, XP_013131980.1, XP_005472217.1, XP_013131982.1, XP_003456409.1, XP_005456326.1, XP_005455221.1, XP_005472215.1, XP_005476994.1, XP_013124048.1, XP_005452379.1, XP_005476306.1, XP_005456424.1, XP_005472213.1, XP_003458648.1,…
GO:0014032	neural crest cell development	P	0.00681175	4.82047e-05	4	95	73	38326	OVER	XP_003452076.2, XP_005456713.1, XP_005456714.1, XP_005456715.1	XP_003456754.1, XP_013127630.1, XP_003442986.1, NP_001266479.1, XP_013126648.1, XP_013131979.1, XP_005468783.1, XP_005463223.1, XP_013125074.1, XP_005463221.1, XP_003453109.1, XP_013131980.1, XP_005472217.1, XP_013131982.1, XP_003456409.1, XP_005456326.1, XP_005455221.1, XP_005472215.1, XP_005476994.1, XP_013124048.1, XP_005452379.1, XP_005476306.1, XP_005456424.1, XP_005472213.1, XP_003458648.1,…
GO:0031012	extracellular matrix	C	0.00691255	4.95221e-05	6	319	71	38102	OVER	XP_005474095.1, XP_005474096.1, XP_005474097.1, XP_003454643.3, XP_013124548.1, XP_005471217.1	XP_003443761.1, XP_013122532.1, XP_005461819.1, XP_013130885.1, XP_005447875.1, XP_005463773.1, XP_003449360.1, XP_003449658.1, XP_005456982.1, XP_005457191.1, XP_003442219.1, XP_005476321.1, XP_005448806.1, XP_013129643.1, XP_003438528.1, XP_005475303.1, XP_003448243.1, XP_005478453.1, XP_003460467.3, XP_003454273.1, XP_003443460.2, NP_001269826.1, XP_005476318.1, XP_013122121.1, XP_005473921.1,…
GO:0014031	mesenchymal cell development	P	0.00691413	5.01374e-05	4	96	73	38325	OVER	XP_003452076.2, XP_005456713.1, XP_005456714.1, XP_005456715.1	XP_003456754.1, XP_013127630.1, XP_003442986.1, NP_001266479.1, XP_013126648.1, XP_013131979.1, XP_005468783.1, XP_005463223.1, XP_013125074.1, XP_005463221.1, XP_003453109.1, XP_013131980.1, XP_005472217.1, XP_013131982.1, XP_003456409.1, XP_005456326.1, XP_005455221.1, XP_005472215.1, XP_005476994.1, XP_013124048.1, XP_005452379.1, XP_005476306.1, XP_005456424.1, XP_005472213.1, XP_003458648.1,…
GO:0010975	regulation of neuron projection development	P	0.00766818	5.62753e-05	4	99	73	38322	OVER	XP_003452076.2, XP_005456713.1, XP_005456714.1, XP_005456715.1	XP_003459003.1, XP_003441393.1, XP_005463223.1, XP_005452602.1, XP_003457238.2, XP_005456545.1, XP_005449915.1, XP_013124023.1, XP_005448806.1, XP_003459312.1, XP_005474009.1, XP_003438778.1, XP_005478260.1, XP_005477901.1, XP_005474775.1, XP_003442347.1, XP_005477367.1, XP_003455043.1, XP_003440736.1, XP_013122121.1, XP_005475092.1, XP_005474270.1, XP_005460747.1, XP_005474269.1, XP_003441412.1,…
GO:0005488	binding	F	0.00794912	5.90315e-05	66	25163	11	13258	OVER	XP_003452412.1, XP_005462346.1, XP_005461318.1, XP_003449473.2, XP_013123837.1, XP_005453150.1, XP_005456714.1, XP_005474095.1, XP_005474097.1, XP_003452076.2, XP_005475907.1, XP_005452962.2, XP_005454202.1, XP_013126185.1, XP_005457978.1, XP_005451970.1, XP_005478902.1, XP_013128549.1, XP_003450990.1, XP_003441091.2, XP_013124515.1, XP_003454643.3, XP_013129153.1, XP_003446252.2, XP_013129151.1,…	XP_005465324.1, XP_013126878.1, XP_005467987.1, XP_005476427.1, XP_003439332.1, XP_005471628.1, XP_013130519.1, XP_013132270.1, XP_005463167.1, XP_013130123.1, XP_005463047.1, XP_003440717.1, XP_003456343.1, XP_013123720.1, XP_005454617.1, XP_005478574.1, XP_013121443.1, XP_005462802.1, XP_013130389.1, XP_013130639.1, XP_013132150.1, XP_005457139.1, XP_005463287.1, XP_005467351.2, XP_005465194.1,…
GO:0048731	system development	P	0.00914492	6.87108e-05	17	2967	60	35454	OVER	XP_005462346.1, XP_003444362.1, XP_003453272.2, XP_013124548.1, XP_005458609.1, XP_003440157.1, XP_005456713.1, XP_005456714.1, XP_005456715.1, XP_005474095.1, XP_005474096.1, XP_005474097.1, XP_003452076.2, XP_005457931.1, XP_005457978.1, XP_005478999.1, XP_005451970.1	XP_003453024.1, XP_005476382.1, XP_013125222.1, XP_005471979.1, XP_003458851.1, XP_013119630.1, XP_005475375.1, XP_013124927.1, XP_005472372.1, XP_003448800.1, XP_013124566.1, XP_005458529.1, XP_013130933.1, XP_005474586.1, XP_003439269.1, XP_005459732.1, XP_003442219.1, XP_013120009.1, XP_003445275.1, XP_005448468.1, XP_003442633.2, XP_013124411.1, XP_005449279.1, XP_005453018.1, XP_003445769.1,…
GO:0014033	neural crest cell differentiation	P	0.00990849	7.53135e-05	4	107	73	38314	OVER	XP_003452076.2, XP_005456713.1, XP_005456714.1, XP_005456715.1	XP_003456754.1, XP_013126648.1, XP_013131979.1, XP_005468783.1, XP_005463223.1, XP_005472217.1, XP_013131982.1, XP_005456326.1, XP_005455221.1, XP_005476306.1, XP_005456424.1, XP_005472213.1, XP_003458648.1, XP_003438778.1, XP_005452380.1, XP_005467432.1, XP_003448413.1, XP_003445515.1, XP_005451715.1, XP_003447361.1, XP_003447236.1, XP_005450120.1, XP_013122121.1, XP_013131270.1, XP_003456320.1,…
GO:0045596	negative regulation of cell differentiation	P	0.0101434	7.7985e-05	4	108	73	38313	OVER	XP_003452076.2, XP_005456713.1, XP_005456714.1, XP_005456715.1	XP_013125264.1, XP_003451199.1, XP_005455914.1, XP_005469417.1, XP_005463223.1, XP_013125260.1, XP_003447564.1, XP_003459580.1, XP_005451193.1, XP_003454720.1, XP_003442698.1, XP_005476513.1, XP_005455907.1, XP_005469134.1, XP_005458635.1, XP_005449813.1, XP_003457772.1, XP_003440736.1, XP_013120692.1, XP_013122121.1, XP_003448534.1, XP_005474270.1, XP_005460747.1, XP_013125263.1, XP_005457329.1,…
GO:0033986	response to methanol	P	0.0104773	8.23829e-05	2	5	75	38416	OVER	XP_005471476.1, XP_003441815.2	XP_013123972.1, XP_003440271.2, XP_005470476.1, XP_005470478.1, XP_003458443.2
GO:0071405	cellular response to methanol	P	0.0104773	8.23829e-05	2	5	75	38416	OVER	XP_005471476.1, XP_003441815.2	XP_013123972.1, XP_003440271.2, XP_005470476.1, XP_005470478.1, XP_003458443.2
GO:0090066	regulation of anatomical structure size	P	0.014113	0.000112203	5	230	72	38191	OVER	XP_005461318.1, XP_003452076.2, XP_005456713.1, XP_005456714.1, XP_005456715.1	XP_003449055.1, XP_003455397.1, XP_005468402.1, XP_013127508.1, XP_005456545.1, XP_013125919.1, XP_005452279.1, XP_003456618.1, XP_013124023.1, XP_003452149.1, XP_013126640.1, XP_003438133.1, XP_003459312.1, XP_003455495.1, XP_005478260.1, XP_005471677.1, XP_005448181.1, XP_003441469.1, XP_003440148.1, XP_003460429.3, XP_003450623.1, XP_013126539.1, XP_003447236.1, XP_003458754.1, XP_013127511.1,…
GO:0044707	single-multicellular organism process	P	0.014962	0.000120261	19	3746	58	34675	OVER	XP_005462346.1, XP_005461318.1, XP_003444362.1, XP_003453272.2, XP_013124548.1, XP_005458609.1, XP_003440157.1, XP_005456713.1, XP_005456714.1, XP_005456715.1, XP_005474095.1, XP_005474096.1, XP_005474097.1, XP_003452076.2, XP_005457931.1, XP_005449949.1, XP_005457978.1, XP_005478999.1, XP_005451970.1	XP_003450274.1, XP_003456027.1, XP_013125222.1, XP_013119630.1, XP_005468741.1, XP_013124927.1, XP_005472372.1, XP_003448800.1, XP_005458529.1, XP_005474586.1, XP_003439269.1, XP_005459732.1, XP_003442219.1, XP_005472635.1, XP_013124411.1, XP_005453018.1, XP_003445769.1, XP_005452380.1, XP_003443106.1, XP_003452488.1, XP_005479265.1, XP_013125102.1, XP_003448604.1, XP_013122121.1, XP_003441724.1,…
GO:0031344	regulation of cell projection organization	P	0.0175943	0.000142955	4	127	73	38294	OVER	XP_003452076.2, XP_005456713.1, XP_005456714.1, XP_005456715.1	XP_013123080.1, XP_003459003.1, XP_003441393.1, XP_005463223.1, XP_005452602.1, XP_003457238.2, XP_005456545.1, XP_003448800.1, XP_013125919.1, XP_005457959.1, XP_005449915.1, XP_013124023.1, XP_005448806.1, XP_003459312.1, XP_005474009.1, XP_005453018.1, XP_003438778.1, XP_005478260.1, XP_005477901.1, XP_013120883.1, XP_005474775.1, XP_003442347.1, XP_005462942.1, XP_005477367.1, XP_003455043.1,…
GO:0060560	developmental growth involved in morphogenesis	P	0.0189909	0.000155963	4	130	73	38291	OVER	XP_003452076.2, XP_005456713.1, XP_005456714.1, XP_005456715.1	XP_005453738.1, XP_003459003.1, XP_013130885.1, XP_005466976.1, XP_005463223.1, XP_013131086.1, XP_005456545.1, XP_003454950.1, XP_013124023.1, XP_003446323.1, XP_013121691.1, XP_005448806.1, XP_003459312.1, XP_003449774.1, XP_005474009.1, XP_005478260.1, XP_005477901.1, XP_005452380.1, XP_003445746.1, XP_003442347.1, XP_005451738.1, XP_003440468.1, XP_005476778.1, XP_003460429.3, XP_003437837.1,…
GO:0045664	regulation of neuron differentiation	P	0.0193356	0.000160482	4	131	73	38290	OVER	XP_003452076.2, XP_005456713.1, XP_005456714.1, XP_005456715.1	XP_003459003.1, XP_003441393.1, XP_003455016.1, XP_005463223.1, XP_005452602.1, XP_003457238.2, XP_005456545.1, XP_005455221.1, XP_005451193.1, XP_005449915.1, XP_003442698.1, XP_013124023.1, XP_005476513.1, XP_005448806.1, XP_003459312.1, XP_005474009.1, XP_003438778.1, XP_005478260.1, XP_005477901.1, XP_005477155.1, XP_005474775.1, XP_003442347.1, XP_005477367.1, XP_003455043.1, XP_003440736.1,…
GO:0048762	mesenchymal cell differentiation	P	0.0202457	0.000169805	4	133	73	38288	OVER	XP_003452076.2, XP_005456713.1, XP_005456714.1, XP_005456715.1	XP_003456754.1, XP_003442690.1, XP_005461778.1, XP_013126648.1, XP_013131979.1, XP_005468783.1, XP_013125076.1, XP_005463223.1, XP_005461770.1, XP_005472217.1, XP_013131982.1, XP_005456326.1, XP_005455221.1, XP_005476306.1, XP_013127007.1, XP_005456424.1, XP_013121691.1, XP_005472213.1, XP_003458648.1, XP_003438778.1, XP_005452380.1, XP_005467432.1, XP_003448413.1, XP_013120650.1, XP_003445515.1,…
GO:0097306	cellular response to alcohol	P	0.0253283	0.000214647	2	9	75	38412	OVER	XP_005471476.1, XP_003441815.2	XP_013127349.1, XP_013123972.1, XP_003440271.2, XP_005470476.1, XP_005450666.1, XP_013127350.1, XP_005470478.1, XP_003453097.1, XP_003458443.2
GO:0048863	stem cell differentiation	P	0.0295085	0.00025265	4	148	73	38273	OVER	XP_003452076.2, XP_005456713.1, XP_005456714.1, XP_005456715.1	XP_003456754.1, XP_013126648.1, XP_013131979.1, XP_005468783.1, XP_005463223.1, XP_005472217.1, XP_013131982.1, XP_005456326.1, XP_005455221.1, XP_005476306.1, XP_013127007.1, XP_005456424.1, XP_003441505.1, XP_005472213.1, XP_005476513.1, XP_003458648.1, XP_003438778.1, XP_005452380.1, XP_005467432.1, XP_003448413.1, XP_003445515.1, XP_005451715.1, XP_013132576.1, XP_003447361.1, XP_003456916.1,…
GO:0072359	circulatory system development	P	0.032066	0.000277349	8	832	69	37589	OVER	XP_005474095.1, XP_005474096.1, XP_005462346.1, XP_005474097.1, XP_005457978.1, XP_013124548.1, XP_003440157.1, XP_005478999.1	XP_013124422.1, XP_005473929.1, XP_005476382.1, XP_003452224.1, XP_005471979.1, XP_013119630.1, XP_005475375.1, XP_005463058.1, XP_003448800.1, XP_013124566.1, XP_003454950.1, XP_005466377.1, XP_005448468.1, XP_005460371.1, XP_003442633.2, XP_005451264.1, XP_003454536.1, XP_003450285.1, XP_013124411.1, XP_005449279.1, XP_005453018.1, XP_013121476.1, XP_013127667.1, XP_003448243.1, XP_013125509.1,…
GO:0045471	response to ethanol	P	0.0347523	0.000303619	2	11	75	38410	OVER	XP_005471476.1, XP_003441815.2	XP_003449459.1, XP_013123972.1, XP_003440271.2, XP_013132812.1, XP_013132811.1, XP_003460615.3, XP_005470476.1, XP_005470478.1, XP_005455937.1, XP_003442991.1, XP_003458443.2
GO:0022604	regulation of cell morphogenesis	P	0.0356336	0.000314432	4	157	73	38264	OVER	XP_003452076.2, XP_005456713.1, XP_005456714.1, XP_005456715.1	XP_013123080.1, XP_003459003.1, XP_005478837.1, XP_005466162.1, XP_005451471.1, XP_003443159.1, XP_005463223.1, XP_013131086.1, XP_003457238.2, XP_005456545.1, XP_003448800.1, XP_005477355.1, XP_003447470.1, XP_005457959.1, XP_013124023.1, XP_005448806.1, XP_003459312.1, XP_005471259.1, XP_005474009.1, XP_003438778.1, XP_005478260.1, XP_005477901.1, XP_013123219.1, XP_003442347.1, XP_005478840.1,…
GO:0009653	anatomical structure morphogenesis	P	0.0490242	0.000436875	12	1920	65	36501	OVER	XP_005474095.1, XP_005474096.1, XP_005462346.1, XP_005474097.1, XP_003452076.2, XP_005457978.1, XP_013124548.1, XP_003440157.1, XP_005478999.1, XP_005456713.1, XP_005456714.1, XP_005456715.1	XP_003450274.1, XP_005476382.1, XP_013125222.1, XP_005478837.1, XP_005471979.1, XP_005468741.1, XP_005451471.1, XP_005475375.1, XP_013124927.1, XP_005472372.1, XP_003448800.1, XP_013124566.1, XP_013131010.1, XP_005455779.1, XP_013130933.1, XP_005474586.1, XP_003439269.1, XP_005447777.1, XP_003445275.1, XP_003442633.2, XP_013124411.1, XP_005449279.1, XP_005453018.1, XP_003445769.1, XP_013127667.1,…

## Sheet: H24_L24_down
GO-ID	Term	Category	FDR	P-Value	#Test	#Ref	#notAnnotTest	#notAnnotRef	Over/Under	TestSeqs	RefSeqs
GO:0004683	calmodulin-dependent protein kinase activity	F	6.57065e-12	5.74057e-16	24	55	1400	37019	OVER	XP_005474430.1, XP_005474432.1, XP_005474431.1, XP_005474435.1, XP_005474423.1, XP_005474433.1, XP_005474425.1, XP_005474434.1, XP_005474427.1, XP_005474416.1, XP_013126991.1, XP_005474426.1, XP_013126981.1, XP_005474415.1, XP_005474418.1, XP_005474437.1, XP_005474429.1, XP_005474438.1, XP_005474417.1, XP_005474428.1, XP_013126996.1, XP_005474419.1, XP_013126989.1, XP_013126997.1	XP_003441415.2, XP_003445488.1, XP_003459943.1, XP_005449539.1, XP_005465262.1, XP_013131626.1, XP_013122683.1, XP_003441792.1, XP_005465264.1, XP_005465727.1, XP_003441796.1, XP_013122950.1, XP_005456888.1, XP_005471509.1, XP_003459931.1, XP_003438813.1, XP_003440736.1, XP_013124994.1, XP_005471510.1, XP_013122948.1, XP_005471512.1, XP_013121285.1, XP_013121871.1, XP_005471516.1, XP_005471518.1,…
GO:0006468	protein phosphorylation	P	8.98523e-09	1.57002e-12	133	1772	1291	35302	OVER	XP_005472315.1, XP_013124422.1, XP_005452101.1, XP_005473929.1, XP_013124739.1, XP_005474431.1, XP_005474435.1, XP_003457301.1, XP_003455227.2, XP_005474416.1, XP_013125203.1, XP_013120066.1, XP_013120062.1, XP_013124735.1, XP_005453060.1, XP_013120089.1, XP_005450061.1, XP_005473932.1, XP_003444452.2, XP_003449157.1, XP_005461220.1, XP_005474423.1, XP_005474427.1, XP_013126991.1, XP_013120074.1,…	XP_005449475.1, XP_005476427.1, XP_005473677.1, XP_005476284.1, XP_005448927.1, XP_003450176.1, XP_003448376.1, XP_005459887.1, XP_005470225.1, XP_005457322.1, XP_003439091.2, XP_005455165.1, XP_005478900.1, XP_005473206.1, XP_013133104.1, XP_005459852.1, XP_003438819.1, XP_005449102.1, XP_005472831.1, XP_005478935.1, XP_005468906.1, XP_005456688.2, XP_013121430.1, XP_005449497.1, XP_005450028.1,…
GO:0001889	liver development	P	4.07686e-07	1.19999e-10	23	99	1401	36975	OVER	XP_005459729.1, XP_005459728.1, XP_005459727.1, XP_005473929.1, XP_005473928.1, XP_003448243.1, XP_005473684.1, XP_005478083.1, XP_005459733.1, XP_005459734.1, XP_005473683.1, XP_005449813.1, XP_005449814.1, XP_005473685.1, XP_013128612.1, XP_013128611.1, XP_005473930.1, XP_005459731.1, XP_005459732.1, XP_005473933.1, XP_005459730.1, XP_005473927.1, XP_005473926.1	XP_005471952.1, XP_013131086.1, XP_003442132.1, XP_003442313.1, XP_013130933.1, XP_005477031.1, XP_013125113.1, XP_003451537.2, XP_003451970.1, XP_013128599.1, XP_003446323.1, XP_003448940.2, XP_003437770.1, XP_003460508.1, XP_003451356.1, XP_005452380.1, XP_005450513.1, XP_003449029.1, XP_005456538.1, XP_005456303.1, XP_005471960.1, XP_003451759.1, XP_003452321.2, XP_003438797.2, XP_003454969.2,…
GO:0061008	hepaticobiliary system development	P	4.07686e-07	1.42473e-10	23	100	1401	36974	OVER	XP_005459729.1, XP_005459728.1, XP_005459727.1, XP_005473929.1, XP_005473928.1, XP_003448243.1, XP_005473684.1, XP_005478083.1, XP_005459733.1, XP_005459734.1, XP_005473683.1, XP_005449813.1, XP_005449814.1, XP_005473685.1, XP_013128612.1, XP_013128611.1, XP_005473930.1, XP_005459731.1, XP_005459732.1, XP_005473933.1, XP_005459730.1, XP_005473927.1, XP_005473926.1	XP_005471952.1, XP_013131086.1, XP_003442132.1, XP_003442313.1, XP_013130933.1, XP_005477031.1, XP_013125113.1, XP_003451537.2, XP_003451970.1, XP_013128599.1, XP_003446323.1, XP_003448940.2, XP_003437770.1, XP_003460508.1, XP_003451356.1, XP_005452380.1, XP_005450513.1, XP_003449029.1, XP_005456538.1, XP_005456303.1, XP_005471960.1, XP_003451759.1, XP_003452321.2, XP_003438797.2, XP_003454969.2,…
GO:0048640	negative regulation of developmental growth	P	1.80962e-06	7.90504e-10	11	15	1413	37059	OVER	XP_005453575.1, XP_005453577.1, XP_013122122.1, XP_013122121.1, XP_005463222.1, XP_005463223.1, XP_005458045.1, XP_005463220.1, XP_003453223.2, XP_005463221.1, XP_005458046.1	XP_005474269.1, XP_013127350.1, XP_003440624.1, XP_013120478.1, XP_005456713.1, XP_005456714.1, XP_005456715.1, XP_013127349.1, XP_003438146.1, XP_005467341.1, XP_013119995.1, XP_003452076.2, XP_005450541.1, XP_005474270.1, XP_005460747.1
GO:0004672	protein kinase activity	F	2.79686e-06	1.46612e-09	110	1530	1314	35544	OVER	XP_005472315.1, XP_005452101.1, XP_005473929.1, XP_013124739.1, XP_005474431.1, XP_005474435.1, XP_003457301.1, XP_003455227.2, XP_005474416.1, XP_013125203.1, XP_013124735.1, XP_005453060.1, XP_013120089.1, XP_005473932.1, XP_003444452.2, XP_003449157.1, XP_005461220.1, XP_005474423.1, XP_005474427.1, XP_013126991.1, XP_013131007.1, XP_003444809.1, XP_005477113.1, XP_005476140.1, XP_005474432.1,…	XP_005449475.1, XP_013126120.1, XP_005447731.1, XP_005447984.1, XP_005476427.1, XP_005473677.1, XP_005476284.1, XP_005448927.1, XP_003446436.1, XP_003448376.1, XP_005452316.1, XP_005466475.1, XP_005459887.1, XP_005470225.1, XP_003439091.2, XP_005455165.1, XP_005448675.1, XP_005476175.1, XP_005478900.1, XP_003443566.2, XP_005453478.1, XP_005473206.1, XP_013133104.1, XP_005451505.1, XP_005459852.1,…
GO:0009008	DNA-methyltransferase activity	F	3.8426e-06	2.35001e-09	9	8	1415	37066	OVER	XP_005475141.1, XP_005475143.1, XP_005475142.1, XP_013127460.1, XP_005477831.1, XP_005475145.1, XP_005475144.1, XP_005475147.1, XP_005475146.1	XP_003460483.1, XP_003442135.1, XP_013120377.1, XP_003460508.1, XP_013125113.1, XP_005477315.1, XP_005479272.1, XP_013125550.1
GO:0005516	calmodulin binding	F	4.68371e-06	3.2736e-09	27	166	1397	36908	OVER	XP_005474430.1, XP_005474432.1, XP_005474431.1, XP_005474435.1, XP_005474433.1, XP_005474434.1, XP_005474416.1, XP_013126981.1, XP_005474415.1, XP_005474418.1, XP_005474437.1, XP_003455123.1, XP_005474438.1, XP_005474417.1, XP_005474419.1, XP_013126989.1, XP_005459659.1, XP_005459660.1, XP_005474423.1, XP_005474425.1, XP_005474427.1, XP_013126991.1, XP_005474426.1, XP_005474429.1, XP_005474428.1,…	XP_003441415.2, XP_005461318.1, XP_005449539.1, XP_013126101.1, XP_005456259.1, XP_005476280.1, XP_013122683.1, XP_003441792.1, XP_013122114.1, XP_005451362.1, XP_013121152.1, XP_005465264.1, XP_005465727.1, XP_013129455.1, XP_003448376.1, XP_003443203.1, XP_003441796.1, XP_013130131.1, XP_013121156.1, XP_013122950.1, XP_005456888.1, XP_005454021.1, XP_013121160.1, XP_005475303.1, XP_013125256.1,…
GO:0045926	negative regulation of growth	P	6.20183e-06	4.8765e-09	11	19	1413	37055	OVER	XP_005453575.1, XP_005453577.1, XP_013122122.1, XP_013122121.1, XP_005463222.1, XP_005463223.1, XP_005458045.1, XP_005463220.1, XP_003453223.2, XP_005463221.1, XP_005458046.1	XP_003448477.1, XP_005474269.1, XP_003458880.1, XP_003449554.1, XP_013127350.1, XP_003440624.1, XP_013120478.1, XP_005456713.1, XP_005456714.1, XP_013127306.1, XP_005456715.1, XP_013127349.1, XP_003438146.1, XP_005467341.1, XP_013119995.1, XP_003452076.2, XP_005450541.1, XP_005474270.1, XP_005460747.1
GO:0004674	protein serine/threonine kinase activity	F	8.59282e-06	8.26896e-09	67	787	1357	36287	OVER	XP_005452101.1, XP_013124739.1, XP_005474431.1, XP_005474435.1, XP_005476139.1, XP_005474433.1, XP_013132961.1, XP_003457301.1, XP_003455227.2, XP_005474416.1, XP_013126981.1, XP_005474418.1, XP_005474437.1, XP_013124735.1, XP_005453060.1, XP_013126989.1, XP_003449155.1, XP_003446931.2, XP_003444452.2, XP_003449157.1, XP_005474423.1, XP_013131009.1, XP_005474425.1, XP_005474427.1, XP_013126991.1,…	XP_005447731.1, XP_005447984.1, XP_003446436.1, XP_005470225.1, XP_003439091.2, XP_005448675.1, XP_005476175.1, XP_003443566.2, XP_005453478.1, XP_005473206.1, XP_003438819.1, XP_003438314.1, XP_005459996.1, XP_013121430.1, XP_005449923.1, XP_005449562.1, XP_005449451.1, XP_005449497.1, XP_003458206.1, XP_013124903.1, XP_003452248.1, XP_005461193.1, XP_013125092.1, XP_003455567.1, XP_005450849.1,…
GO:0016773	phosphotransferase activity, alcohol group as acceptor	F	8.59282e-06	9.1179e-09	118	1743	1306	35331	OVER	XP_005472315.1, XP_005452101.1, XP_005473929.1, XP_013124739.1, XP_005474431.1, XP_005474435.1, XP_003457301.1, XP_003455227.2, XP_005474416.1, XP_013125203.1, XP_013124735.1, XP_005453060.1, XP_013121615.1, XP_013120089.1, XP_013121611.1, XP_005473932.1, XP_003444452.2, XP_003449157.1, XP_005461220.1, XP_005474423.1, XP_005474427.1, XP_013126991.1, XP_013131007.1, XP_003444809.1, XP_005477113.1,…	XP_005471726.1, XP_005449475.1, XP_005476427.1, XP_005473677.1, XP_005476284.1, XP_005479034.1, XP_005448927.1, XP_003448376.1, XP_003453375.1, XP_005459887.1, XP_005470225.1, XP_003439091.2, XP_005455165.1, XP_005478900.1, XP_005473206.1, XP_013133104.1, XP_005459852.1, XP_003438819.1, XP_005478935.1, XP_005468906.1, XP_005456688.2, XP_013121430.1, XP_005449497.1, XP_005450028.1, XP_003458206.1,…
GO:0046872	metal ion binding	F	8.59282e-06	9.18476e-09	330	6365	1094	30709	OVER	XP_013126832.1, XP_005452101.1, XP_005466919.1, XP_013122495.1, XP_005473157.1, XP_005451784.1, XP_003440513.2, XP_005457431.1, XP_005456594.1, XP_005449851.1, XP_005453711.1, XP_003438073.2, XP_013124735.1, XP_005454459.1, XP_013126456.1, XP_003459166.2, XP_005462382.1, XP_013120989.1, XP_005460394.1, XP_003452492.1, XP_013131549.1, XP_003445769.1, XP_003456727.1, XP_013127124.1, XP_005454462.1,…	XP_003450274.1, XP_003451677.1, XP_003439332.1, XP_005449320.1, XP_013130519.1, XP_003448790.1, XP_013120160.1, XP_003448025.2, XP_005463167.1, XP_003443106.1, XP_003459640.1, XP_013120423.1, XP_005463047.1, XP_003440717.1, XP_003441724.1, XP_005455997.1, XP_005464054.1, XP_005478574.1, XP_003460117.1, XP_005463702.1, XP_003442196.2, XP_003451807.1, XP_003458098.2, XP_013126495.1, XP_013126505.1,…
GO:0048732	gland development	P	8.59282e-06	9.75945e-09	29	201	1395	36873	OVER	XP_013123830.1, XP_005473929.1, XP_005473928.1, XP_003448234.1, XP_005478083.1, XP_005459733.1, XP_005459734.1, XP_003445379.1, XP_013128612.1, XP_013128611.1, XP_005473930.1, XP_005459731.1, XP_005459732.1, XP_005473933.1, XP_005459730.1, XP_005459729.1, XP_005459728.1, XP_005459727.1, XP_003448243.1, XP_013123829.1, XP_005473684.1, XP_005473683.1, XP_013123826.1, XP_013123827.1, XP_005449813.1,…	XP_013121198.1, XP_013121190.1, XP_013130933.1, XP_005456326.1, XP_005451193.1, XP_013125113.1, XP_003456426.1, XP_003451970.1, XP_013128599.1, XP_003437770.1, XP_005448253.1, XP_013131188.1, XP_013124411.1, XP_005452380.1, XP_003437623.1, XP_005467432.1, XP_005450513.1, XP_003449029.1, XP_005456303.1, XP_005471960.1, XP_003440891.1, XP_003439901.1, NP_001266628.1, XP_003451759.1, XP_003452321.2,…
GO:0007498	mesoderm development	P	9.21064e-06	1.12659e-08	18	77	1406	36997	OVER	XP_005473929.1, XP_005460392.1, XP_005473928.1, XP_005449813.1, XP_005449814.1, XP_003446197.1, XP_005473930.1, XP_013122122.1, XP_013122121.1, XP_005460398.1, XP_005460397.1, XP_005473933.1, XP_005473927.1, XP_005460394.1, XP_005473926.1, XP_005460393.1, XP_005460396.1, XP_005460395.1	XP_013123080.1, XP_013121007.1, XP_003441854.1, XP_005471979.1, XP_005479219.1, XP_003447370.1, XP_013121964.1, XP_003443800.3, XP_003442313.1, XP_003458032.1, XP_003441263.1, XP_003448589.2, XP_005465880.1, XP_003437826.1, XP_003455079.1, XP_005451450.1, XP_003456426.1, XP_005454687.1, XP_003457251.1, XP_005477242.1, XP_013127007.1, XP_003448219.2, XP_003455092.1, XP_013131188.1, XP_003447887.1,…
GO:0043169	cation binding	F	9.32295e-06	1.22177e-08	330	6383	1094	30691	OVER	XP_013126832.1, XP_005452101.1, XP_005466919.1, XP_013122495.1, XP_005473157.1, XP_005451784.1, XP_003440513.2, XP_005457431.1, XP_005456594.1, XP_005449851.1, XP_005453711.1, XP_003438073.2, XP_013124735.1, XP_005454459.1, XP_013126456.1, XP_003459166.2, XP_005462382.1, XP_013120989.1, XP_005460394.1, XP_003452492.1, XP_013131549.1, XP_003445769.1, XP_003456727.1, XP_013127124.1, XP_005454462.1,…	XP_003450274.1, XP_003451677.1, XP_003439332.1, XP_005449320.1, XP_013130519.1, XP_003448790.1, XP_013120160.1, XP_003448025.2, XP_005463167.1, XP_003443106.1, XP_003459640.1, XP_013120423.1, XP_005463047.1, XP_003440717.1, XP_003441724.1, XP_005455997.1, XP_005464054.1, XP_005478574.1, XP_003460117.1, XP_005463702.1, XP_003442196.2, XP_003451807.1, XP_003458098.2, XP_013126495.1, XP_013126505.1,…
GO:0019838	growth factor binding	F	1.33071e-05	1.86016e-08	14	44	1410	37030	OVER	XP_005473929.1, XP_005473928.1, XP_005458045.1, XP_005458046.1, XP_005476527.1, XP_005473930.1, XP_003458710.1, XP_005473933.1, XP_003453223.2, XP_005471717.1, XP_005473927.1, XP_005473926.1, XP_003450286.2, XP_013129867.1	XP_005460161.1, XP_003440827.1, XP_003459047.1, XP_003449473.2, XP_005458047.1, XP_003451887.1, XP_005476848.1, XP_013120837.1, XP_003451888.1, XP_005474357.1, XP_003458319.1, XP_003443749.1, XP_005478698.1, XP_003451538.1, XP_005467541.1, XP_003453062.1, XP_003448004.1, XP_003444664.1, XP_013120713.1, XP_003455094.1, XP_005478940.1, XP_005459046.1, XP_005459045.1, XP_003447863.2, XP_005476419.1,…
GO:0016310	phosphorylation	P	2.7275e-05	4.05098e-08	145	2346	1279	34728	OVER	XP_005472315.1, XP_013124422.1, XP_005452101.1, XP_005473929.1, XP_013124739.1, XP_005474431.1, XP_005467941.1, XP_005474435.1, XP_003457301.1, XP_003459026.1, XP_003455227.2, XP_005474416.1, XP_013125203.1, XP_013120066.1, XP_013120062.1, XP_013124735.1, XP_005453060.1, XP_013120089.1, XP_005450061.1, XP_005473932.1, XP_003444452.2, XP_003449157.1, XP_005461220.1, XP_005474423.1, XP_005462626.1,…	XP_005471726.1, XP_005449475.1, XP_003450733.1, XP_005476427.1, XP_005473677.1, XP_005476284.1, XP_005448927.1, XP_003448800.1, XP_013127316.1, XP_003454031.2, XP_003450176.1, XP_003448376.1, XP_005453828.1, XP_003443226.1, XP_005459887.1, XP_005470225.1, XP_005457322.1, XP_003439091.2, XP_005455165.1, XP_005478900.1, XP_003450021.1, XP_005473206.1, XP_013133104.1, XP_005459852.1, XP_003438819.1,…
GO:0005543	phospholipid binding	F	2.7629e-05	4.34494e-08	31	244	1393	36830	OVER	XP_005467940.1, XP_005467941.1, XP_005471742.1, XP_013127170.1, XP_005471740.1, XP_005471741.1, XP_013121139.1, XP_013124823.1, XP_013129874.1, XP_003449749.1, XP_013129877.1, XP_013130950.1, XP_013129876.1, XP_013130951.1, XP_005452657.1, XP_005452658.1, XP_003452925.1, XP_005462626.1, XP_005462625.1, XP_005452655.1, XP_005452656.1, XP_013127783.1, XP_013127784.1, XP_013127781.1, XP_003457757.1,…	XP_005472710.1, XP_005452606.1, XP_013132967.1, XP_003439332.1, XP_003451846.1, XP_003446402.1, XP_005454643.1, XP_003439476.1, XP_013119774.1, XP_003443178.1, XP_003455106.1, XP_005474285.1, XP_013131831.1, XP_005456654.1, XP_005461035.1, XP_003452442.1, XP_013127682.1, XP_003456283.2, XP_003454439.1, XP_005449678.1, XP_005456376.1, XP_003446859.1, XP_005469756.1, XP_003444550.1, XP_005459559.1,…
GO:0030246	carbohydrate binding	F	2.98783e-05	4.9597e-08	28	205	1396	36869	OVER	XP_005467940.1, XP_005454869.1, XP_005454868.1, XP_013127170.1, XP_005476446.1, XP_005454867.1, XP_005454866.1, XP_013125849.1, XP_005476442.1, XP_005476443.1, XP_005476444.1, XP_005476445.1, XP_005476440.1, XP_013125840.1, XP_005476441.1, XP_003442421.1, XP_005461971.1, XP_005474172.1, XP_005452444.1, XP_013125835.1, XP_013125831.1, XP_003441238.1, XP_005452443.1, XP_005454871.1, XP_005454870.1,…	XP_003448944.2, XP_005453068.1, XP_013132338.1, XP_003456610.1, XP_003458283.2, XP_005468459.1, XP_013128116.1, XP_003452853.1, XP_005469831.1, XP_003456731.1, XP_003448205.1, XP_005461931.1, XP_005477928.1, XP_005472383.1, XP_005468294.1, XP_005467602.1, XP_005472360.1, XP_005458747.2, XP_003447467.2, XP_005459973.1, XP_005456873.1, XP_013127497.1, XP_005477461.1, XP_005465073.1, XP_005477930.2,…
GO:0030517	negative regulation of axon extension	P	3.17512e-05	6.19985e-08	8	9	1416	37065	OVER	XP_005453575.1, XP_005453577.1, XP_013122122.1, XP_013122121.1, XP_005463222.1, XP_005463223.1, XP_005463220.1, XP_005463221.1	XP_003438146.1, XP_005467341.1, XP_013119995.1, XP_003452076.2, XP_003440624.1, XP_005456713.1, XP_005460747.1, XP_005456714.1, XP_005456715.1
GO:0043167	ion binding	F	3.17512e-05	6.44719e-08	331	6515	1093	30559	OVER	XP_013126832.1, XP_005452101.1, XP_005466919.1, XP_013122495.1, XP_005473157.1, XP_005451784.1, XP_003440513.2, XP_005457431.1, XP_005456594.1, XP_005449851.1, XP_005453711.1, XP_003438073.2, XP_013124735.1, XP_005454459.1, XP_013126456.1, XP_003459166.2, XP_005462382.1, XP_013120989.1, XP_005460394.1, XP_003452492.1, XP_013131549.1, XP_003445769.1, XP_003456727.1, XP_013127124.1, XP_005454462.1,…	XP_003450274.1, XP_003451677.1, XP_003439332.1, XP_005449320.1, XP_013130519.1, XP_003448790.1, XP_013120160.1, XP_003448025.2, XP_005463167.1, XP_003443106.1, XP_003459640.1, XP_013120423.1, XP_005463047.1, XP_003440717.1, XP_013123720.1, XP_003441724.1, XP_005455997.1, XP_005464054.1, XP_005478574.1, XP_003460117.1, XP_005463702.1, XP_003442196.2, XP_003451807.1, XP_003458098.2, XP_013126495.1,…
GO:0006306	DNA methylation	P	3.17512e-05	6.46013e-08	9	14	1415	37060	OVER	XP_005475141.1, XP_005475143.1, XP_005475142.1, XP_013127460.1, XP_005477831.1, XP_005475145.1, XP_005475144.1, XP_005475147.1, XP_005475146.1	XP_005450233.2, XP_003438961.1, XP_003460483.1, XP_005473387.1, XP_003460508.1, XP_005473386.1, XP_003451696.1, XP_003442135.1, XP_005451421.1, XP_013125110.1, XP_013125113.1, XP_005477315.1, XP_003444455.1, XP_013125550.1
GO:0006305	DNA alkylation	P	3.17512e-05	6.46013e-08	9	14	1415	37060	OVER	XP_005475141.1, XP_005475143.1, XP_005475142.1, XP_013127460.1, XP_005477831.1, XP_005475145.1, XP_005475144.1, XP_005475147.1, XP_005475146.1	XP_005450233.2, XP_003438961.1, XP_003460483.1, XP_005473387.1, XP_003460508.1, XP_005473386.1, XP_003451696.1, XP_003442135.1, XP_005451421.1, XP_013125110.1, XP_013125113.1, XP_005477315.1, XP_003444455.1, XP_013125550.1
GO:0016524	latrotoxin receptor activity	F	3.17512e-05	6.6576e-08	6	2	1418	37072	OVER	XP_005454870.1, XP_005454869.1, XP_005454868.1, XP_005454867.1, XP_005454866.1, XP_005454871.1	XP_005468747.1, XP_005468746.1
GO:0016301	kinase activity	F	3.48096e-05	7.74622e-08	125	1960	1299	35114	OVER	XP_005472315.1, XP_005452101.1, XP_005473929.1, XP_013124739.1, XP_005474431.1, XP_005474435.1, XP_003457301.1, XP_003459026.1, XP_003455227.2, XP_005474416.1, XP_013125203.1, XP_013124735.1, XP_005453060.1, XP_013121615.1, XP_013120089.1, XP_013121611.1, XP_005473932.1, XP_003444452.2, XP_003449157.1, XP_005461220.1, XP_005474423.1, XP_005462626.1, XP_005474427.1, XP_013126991.1, XP_013131007.1,…	XP_005471726.1, XP_005449475.1, XP_005476427.1, XP_005473677.1, XP_005476284.1, XP_005479034.1, XP_005448927.1, XP_003454031.2, XP_003450176.1, XP_003448376.1, XP_005453828.1, XP_005459887.1, XP_005470225.1, XP_003439091.2, XP_005455165.1, XP_005478900.1, XP_005473206.1, XP_013133104.1, XP_005459852.1, XP_003438819.1, XP_013124784.1, XP_005478935.1, XP_005468906.1, XP_005456688.2, XP_013121430.1,…
GO:0009069	serine family amino acid metabolic process	P	3.48096e-05	7.90712e-08	68	857	1356	36217	OVER	XP_005452101.1, XP_013124739.1, XP_005474431.1, XP_005474435.1, XP_005476139.1, XP_005474433.1, XP_013132961.1, XP_003457301.1, XP_003455227.2, XP_005474416.1, XP_013126981.1, XP_005474418.1, XP_005474437.1, XP_013124735.1, XP_005453060.1, XP_013126989.1, XP_003449155.1, XP_003446931.2, XP_003444452.2, XP_003449157.1, XP_005474423.1, XP_013131009.1, XP_005474425.1, XP_005474427.1, XP_013126991.1,…	XP_005447731.1, XP_005447984.1, XP_003446436.1, XP_005470225.1, XP_003439091.2, XP_005448675.1, XP_005476175.1, XP_003443566.2, XP_005453478.1, XP_005473206.1, XP_003451108.1, XP_003438819.1, XP_003438314.1, XP_005459996.1, XP_005473390.1, XP_013121430.1, XP_005449923.1, XP_005449562.1, XP_005449451.1, XP_005449497.1, XP_003458206.1, XP_013124903.1, XP_003452248.1, XP_005461193.1, XP_013125092.1,…
GO:1901363	heterocyclic compound binding	F	4.03649e-05	9.52168e-08	453	9452	971	27622	OVER	XP_005473929.1, XP_005474431.1, XP_013122495.1, XP_003455227.2, XP_005457431.1, XP_003445504.1, XP_013120062.1, XP_003438073.2, XP_003446380.1, XP_005453060.1, XP_003446196.2, XP_003444452.2, XP_005452500.1, XP_013124061.1, XP_005469685.1, XP_005471463.1, XP_003456727.1, XP_013120074.1, XP_005475110.1, XP_003448135.1, XP_003445079.1, XP_013123151.1, XP_005469213.1, XP_005468753.1, XP_005476140.1,…	XP_013124468.1, XP_005465324.1, XP_003450274.1, XP_003441581.1, XP_013125222.1, XP_013127885.1, XP_005468741.1, XP_003451677.1, XP_005476427.1, XP_005476284.1, XP_005456119.1, XP_013130519.1, XP_003448790.1, XP_003456080.2, XP_003454329.1, XP_005470225.1, XP_013132270.1, XP_005456631.1, XP_005449573.1, XP_013130123.1, XP_003443106.1, XP_005460658.1, XP_013120280.1, XP_005463047.1, XP_003447926.1,…
GO:0023014	signal transduction by protein phosphorylation	P	4.31357e-05	1.06387e-07	31	255	1393	36819	OVER	XP_013124422.1, XP_013124421.1, XP_005452100.1, XP_005452101.1, XP_005452102.1, XP_013120064.1, XP_013120066.1, XP_013120065.1, XP_013120062.1, XP_005453060.1, XP_003449155.1, XP_003439738.1, XP_005453061.1, XP_013120068.1, XP_013120067.1, XP_005450062.1, XP_005450061.1, XP_005450060.1, XP_013120069.1, XP_013120075.1, XP_013120074.1, XP_005452098.1, XP_005453059.1, XP_005453058.1, XP_013120076.1,…	XP_005448132.1, XP_013123898.1, XP_003439961.1, XP_013124505.1, XP_003456464.1, XP_005470843.1, XP_003449078.1, XP_003449209.1, XP_003438593.1, XP_003446402.1, XP_003444475.1, XP_005451602.1, XP_005449512.1, XP_005457322.1, XP_005448675.1, XP_005476175.1, XP_013120736.1, XP_013132232.1, XP_003439030.1, XP_005478077.1, XP_005449509.1, XP_003447199.1, XP_003448266.1, XP_003449235.1, XP_003448850.1,…
GO:0055123	digestive system development	P	4.31357e-05	1.0929e-07	21	125	1403	36949	OVER	XP_005459729.1, XP_005459728.1, XP_005459727.1, XP_005473929.1, XP_005473928.1, XP_003448243.1, XP_003448234.1, XP_005478083.1, XP_005459733.1, XP_005459734.1, XP_003445379.1, XP_013128612.1, XP_013128611.1, XP_005473930.1, XP_005459731.1, XP_005459732.1, XP_005473933.1, XP_005459730.1, XP_005473927.1, XP_003448711.1, XP_005473926.1	XP_013124923.1, XP_005471952.1, XP_013124942.1, XP_003456359.1, XP_005467339.1, XP_005450299.1, XP_013124927.1, XP_003437717.1, XP_005463058.1, XP_013133093.1, XP_003442313.1, XP_013130933.1, XP_013125113.1, XP_003451970.1, XP_003442652.1, XP_003445275.1, XP_003441505.1, XP_005476513.1, XP_003459968.1, XP_013124935.1, XP_003460508.1, XP_003437623.1, XP_013124931.1, XP_003451770.1, XP_005470979.2,…
GO:0097159	organic cyclic compound binding	F	5.0345e-05	1.31954e-07	453	9478	971	27596	OVER	XP_005473929.1, XP_005474431.1, XP_013122495.1, XP_003455227.2, XP_005457431.1, XP_003445504.1, XP_013120062.1, XP_003438073.2, XP_003446380.1, XP_005453060.1, XP_003446196.2, XP_003444452.2, XP_005452500.1, XP_013124061.1, XP_005469685.1, XP_005471463.1, XP_003456727.1, XP_013120074.1, XP_005475110.1, XP_003448135.1, XP_003445079.1, XP_013123151.1, XP_005469213.1, XP_005468753.1, XP_005476140.1,…	XP_013124468.1, XP_005465324.1, XP_003450274.1, XP_003441581.1, XP_013125222.1, XP_013127885.1, XP_005468741.1, XP_003451677.1, XP_005476427.1, XP_005476284.1, XP_005456119.1, XP_013130519.1, XP_003448790.1, XP_003456080.2, XP_003454329.1, XP_005470225.1, XP_013132270.1, XP_005456631.1, XP_005449573.1, XP_013130123.1, XP_003443106.1, XP_005460658.1, XP_013120280.1, XP_005463047.1, XP_003447926.1,…
GO:0010977	negative regulation of neuron projection development	P	5.57688e-05	1.51043e-07	9	16	1415	37058	OVER	XP_005453575.1, XP_003440652.2, XP_005453577.1, XP_013122122.1, XP_013122121.1, XP_005463222.1, XP_005463223.1, XP_005463220.1, XP_005463221.1	XP_005474269.1, XP_003445488.1, XP_003440624.1, XP_003452370.1, XP_005456713.1, XP_005456714.1, XP_005456715.1, XP_003438146.1, XP_005467341.1, XP_013119995.1, XP_003452076.2, XP_003450853.1, XP_003440736.1, XP_005449771.1, XP_005474270.1, XP_005460747.1
GO:0050771	negative regulation of axonogenesis	P	6.45288e-05	1.80405e-07	8	11	1416	37063	OVER	XP_005453575.1, XP_005453577.1, XP_013122122.1, XP_013122121.1, XP_005463222.1, XP_005463223.1, XP_005463220.1, XP_005463221.1	XP_003438146.1, XP_005467341.1, XP_013119995.1, XP_005474269.1, XP_003452076.2, XP_003440624.1, XP_005474270.1, XP_005456713.1, XP_005460747.1, XP_005456714.1, XP_005456715.1
GO:0017134	fibroblast growth factor binding	F	6.70908e-05	1.9343e-07	6	3	1418	37071	OVER	XP_005473929.1, XP_005473928.1, XP_005473930.1, XP_005473933.1, XP_005473927.1, XP_005473926.1	XP_003458319.1, XP_005467541.1, XP_003444664.1
GO:0031345	negative regulation of cell projection organization	P	7.10301e-05	2.23404e-07	9	17	1415	37057	OVER	XP_005453575.1, XP_003440652.2, XP_005453577.1, XP_013122122.1, XP_013122121.1, XP_005463222.1, XP_005463223.1, XP_005463220.1, XP_005463221.1	XP_005474269.1, XP_003445488.1, XP_003440624.1, XP_003452370.1, XP_005456713.1, XP_005456714.1, XP_005456715.1, XP_003438146.1, XP_005467341.1, XP_003441481.1, XP_013119995.1, XP_003452076.2, XP_003450853.1, XP_003440736.1, XP_005449771.1, XP_005474270.1, XP_005460747.1
GO:0006304	DNA modification	P	7.10301e-05	2.23404e-07	9	17	1415	37057	OVER	XP_005475141.1, XP_005475143.1, XP_005475142.1, XP_013127460.1, XP_005477831.1, XP_005475145.1, XP_005475144.1, XP_005475147.1, XP_005475146.1	XP_005450233.2, XP_003438961.1, XP_003460483.1, XP_005473387.1, XP_003460508.1, XP_005473386.1, XP_013120282.1, XP_003451696.1, XP_003442135.1, XP_005451421.1, XP_013125110.1, XP_013125113.1, XP_005460035.1, XP_005477315.1, XP_005447700.1, XP_003444455.1, XP_013125550.1
GO:0044728	DNA methylation or demethylation	P	7.10301e-05	2.23404e-07	9	17	1415	37057	OVER	XP_005475141.1, XP_005475143.1, XP_005475142.1, XP_013127460.1, XP_005477831.1, XP_005475145.1, XP_005475144.1, XP_005475147.1, XP_005475146.1	XP_005450233.2, XP_003438961.1, XP_003460483.1, XP_005473387.1, XP_003460508.1, XP_005473386.1, XP_013120282.1, XP_003451696.1, XP_003442135.1, XP_005451421.1, XP_013125110.1, XP_013125113.1, XP_005460035.1, XP_005477315.1, XP_005447700.1, XP_003444455.1, XP_013125550.1
GO:0001012	RNA polymerase II regulatory region DNA binding	F	8.1619e-05	2.7097e-07	17	87	1407	36987	OVER	XP_013120075.1, XP_013120064.1, XP_013120074.1, XP_013120066.1, XP_013120076.1, XP_013120065.1, XP_013120071.1, XP_013120070.1, XP_013120062.1, XP_005479045.1, XP_013120073.1, XP_013120072.1, XP_003439738.1, XP_013120068.1, XP_013120067.1, XP_013120069.1, XP_003455643.1	XP_003456464.1, XP_005450299.1, XP_005470843.1, XP_003439522.2, XP_013120296.1, XP_005470841.1, XP_005451193.1, XP_013120298.1, XP_003449422.2, XP_013131988.1, XP_005467089.1, XP_003449844.1, XP_005449512.1, XP_003445275.1, XP_005457322.1, XP_003441505.1, XP_005467085.1, XP_003446302.1, XP_005467087.1, XP_013131188.1, XP_013129321.1, XP_005449509.1, XP_003458968.1, XP_003443568.2, XP_013128318.1,…
GO:0000977	RNA polymerase II regulatory region sequence-specific DNA binding	F	8.1619e-05	2.7097e-07	17	87	1407	36987	OVER	XP_013120075.1, XP_013120064.1, XP_013120074.1, XP_013120066.1, XP_013120076.1, XP_013120065.1, XP_013120071.1, XP_013120070.1, XP_013120062.1, XP_005479045.1, XP_013120073.1, XP_013120072.1, XP_003439738.1, XP_013120068.1, XP_013120067.1, XP_013120069.1, XP_003455643.1	XP_003456464.1, XP_005450299.1, XP_005470843.1, XP_003439522.2, XP_013120296.1, XP_005470841.1, XP_005451193.1, XP_013120298.1, XP_003449422.2, XP_013131988.1, XP_005467089.1, XP_003449844.1, XP_005449512.1, XP_003445275.1, XP_005457322.1, XP_003441505.1, XP_005467085.1, XP_003446302.1, XP_005467087.1, XP_013131188.1, XP_013129321.1, XP_005449509.1, XP_003458968.1, XP_003443568.2, XP_013128318.1,…
GO:0071157	negative regulation of cell cycle arrest	P	0.000117384	3.99963e-07	5	1	1419	37073	OVER	XP_005469404.1, XP_005469402.1, XP_005469403.1, XP_005469400.1, XP_005469401.1	XP_005475872.1
GO:1903508	positive regulation of nucleic acid-templated transcription	P	0.000119124	4.51369e-07	36	350	1388	36724	OVER	XP_005467940.1, XP_005467941.1, XP_013130031.1, XP_013127170.1, XP_013120064.1, XP_013120066.1, XP_005450753.1, XP_013120065.1, XP_013120062.1, XP_003446196.2, XP_003439738.1, XP_005465769.1, XP_013120068.1, XP_013120067.1, XP_013120069.1, XP_005465768.1, XP_005454043.1, XP_005455363.1, XP_013129138.1, XP_005455365.1, XP_005465770.1, XP_005455364.1, XP_005454044.1, XP_013129137.1, XP_013120075.1,…	XP_005473387.1, XP_005473364.1, XP_005476137.1, XP_003457821.1, XP_013125222.1, XP_003456065.1, XP_005448882.1, XP_005457115.1, XP_003449017.1, XP_003456464.1, XP_005470843.1, XP_003447937.1, XP_003449078.1, XP_005476212.1, XP_003447564.1, XP_013127523.1, XP_005451193.1, XP_005468440.1, XP_003450236.1, XP_003440720.1, XP_013130971.1, XP_005449512.1, XP_005457322.1, XP_005476574.1, XP_003441505.1,…
GO:0030308	negative regulation of cell growth	P	0.000119124	4.54606e-07	8	13	1416	37061	OVER	XP_005453575.1, XP_005453577.1, XP_013122122.1, XP_013122121.1, XP_005463222.1, XP_005463223.1, XP_005463220.1, XP_005463221.1	XP_003448477.1, XP_003449554.1, XP_003440624.1, XP_013120478.1, XP_005456713.1, XP_005456714.1, XP_013127306.1, XP_005456715.1, XP_003438146.1, XP_005467341.1, XP_013119995.1, XP_003452076.2, XP_005460747.1
GO:0051287	NAD binding	F	0.000119124	4.60006e-07	16	80	1408	36994	OVER	XP_005471463.1, XP_013124969.1, XP_005471464.1, XP_013124968.1, XP_013124967.1, XP_005471465.1, XP_013124966.1, XP_005471461.1, XP_005467338.1, XP_005467337.2, XP_003438437.1, XP_003443484.1, XP_005467336.2, XP_005474307.1, XP_005474306.1, XP_005474309.1	XP_005462094.1, XP_003437676.1, XP_003448420.1, XP_005454348.1, XP_003453233.1, XP_003452224.1, XP_003448211.1, XP_005478526.1, XP_005476421.1, XP_005467860.1, XP_005472675.1, XP_003456635.1, XP_003450393.1, XP_005455495.1, XP_005470971.1, XP_003437638.1, XP_003447434.1, XP_003455858.1, XP_003444870.1, XP_005470762.1, XP_005470975.1, XP_005477943.1, XP_003449312.1, XP_003457354.1, XP_003456827.1,…
GO:0051058	negative regulation of small GTPase mediated signal transduction	P	0.000119124	4.68335e-07	6	4	1418	37070	OVER	XP_013124422.1, XP_013124421.1, XP_005450062.1, XP_005450061.1, XP_005450060.1, XP_005450059.1	XP_003449300.1, XP_013120079.1, XP_013120077.1, XP_005467269.1
GO:0033278	cell proliferation in midbrain	P	0.000119124	4.68335e-07	6	4	1418	37070	OVER	XP_005473929.1, XP_005473928.1, XP_005473930.1, XP_005473933.1, XP_005473927.1, XP_005473926.1	XP_003451669.1, XP_003439717.1, NP_001266547.1, XP_003451668.1
GO:0046580	negative regulation of Ras protein signal transduction	P	0.000119124	4.68335e-07	6	4	1418	37070	OVER	XP_013124422.1, XP_013124421.1, XP_005450062.1, XP_005450061.1, XP_005450060.1, XP_005450059.1	XP_003449300.1, XP_013120079.1, XP_013120077.1, XP_005467269.1
GO:1902680	positive regulation of RNA biosynthetic process	P	0.000143741	5.77675e-07	36	354	1388	36720	OVER	XP_005467940.1, XP_005467941.1, XP_013130031.1, XP_013127170.1, XP_013120064.1, XP_013120066.1, XP_005450753.1, XP_013120065.1, XP_013120062.1, XP_003446196.2, XP_003439738.1, XP_005465769.1, XP_013120068.1, XP_013120067.1, XP_013120069.1, XP_005465768.1, XP_005454043.1, XP_005455363.1, XP_013129138.1, XP_005455365.1, XP_005465770.1, XP_005455364.1, XP_005454044.1, XP_013129137.1, XP_013120075.1,…	XP_005473387.1, XP_005473364.1, XP_005476137.1, XP_003457821.1, XP_013125222.1, XP_003456065.1, XP_005448882.1, XP_005457115.1, XP_003449017.1, XP_003456464.1, XP_005470843.1, XP_003447937.1, XP_003449078.1, XP_005476212.1, XP_003447564.1, XP_013127523.1, XP_005451193.1, XP_005468440.1, XP_003450236.1, XP_003440720.1, XP_013130971.1, XP_005449512.1, XP_005457322.1, XP_005476574.1, XP_003441505.1,…
GO:0005488	binding	F	0.000144013	5.91351e-07	1018	24211	406	12863	OVER	XP_013126832.1, XP_005473929.1, XP_005474431.1, XP_005467941.1, XP_003452936.1, XP_003455227.2, XP_005454474.1, XP_005451769.1, XP_005457431.1, XP_013120062.1, XP_003438073.2, XP_003446380.1, XP_005453060.1, XP_013124980.1, XP_005459732.1, XP_013122419.1, XP_003454536.1, XP_013124061.1, XP_005469685.1, XP_005471463.1, XP_003445769.1, XP_003448243.1, XP_005476830.1, XP_005454169.1, XP_005452656.1,…	XP_005467734.1, XP_013124468.1, XP_005465324.1, XP_013126878.1, XP_005467987.1, XP_013126625.1, XP_003451677.1, XP_005476427.1, XP_013132929.1, XP_003439332.1, XP_005476284.1, XP_005474017.1, XP_005471628.1, XP_013130519.1, XP_003456080.2, XP_013129267.1, XP_003445889.1, XP_003445373.1, XP_003454329.1, XP_003448025.2, XP_013132270.1, XP_005456631.1, XP_005463167.1, XP_013121706.1, XP_005459393.1,…
GO:0045944	positive regulation of transcription from RNA polymerase II promoter	P	0.000154179	6.46565e-07	24	180	1400	36894	OVER	XP_005467940.1, XP_005465770.1, XP_005467941.1, XP_013127170.1, XP_013120075.1, XP_013120064.1, XP_013120074.1, XP_013120066.1, XP_013120076.1, XP_013120065.1, XP_013120071.1, XP_013120070.1, XP_013120062.1, XP_005479045.1, XP_013120073.1, XP_013120072.1, XP_003446196.2, XP_003439738.1, XP_005465769.1, XP_013120068.1, XP_013120067.1, XP_013120069.1, XP_005465768.1, XP_013123134.1	XP_013125222.1, XP_003456065.1, XP_003449017.1, XP_003456464.1, XP_005450299.1, XP_005470843.1, XP_013120296.1, XP_013124524.1, XP_003449078.1, XP_005476212.1, XP_003447564.1, XP_013121062.1, XP_013127523.1, XP_005451193.1, XP_013129455.1, XP_003440720.1, XP_005449512.1, XP_003438574.2, XP_005457322.1, XP_005476574.1, XP_003441505.1, XP_003443520.1, XP_005457751.2, XP_005475303.1, XP_005449509.1,…
GO:0051254	positive regulation of RNA metabolic process	P	0.000161835	6.93209e-07	36	357	1388	36717	OVER	XP_005467940.1, XP_005467941.1, XP_013130031.1, XP_013127170.1, XP_013120064.1, XP_013120066.1, XP_005450753.1, XP_013120065.1, XP_013120062.1, XP_003446196.2, XP_003439738.1, XP_005465769.1, XP_013120068.1, XP_013120067.1, XP_013120069.1, XP_005465768.1, XP_005454043.1, XP_005455363.1, XP_013129138.1, XP_005455365.1, XP_005465770.1, XP_005455364.1, XP_005454044.1, XP_013129137.1, XP_013120075.1,…	XP_005473387.1, XP_005473364.1, XP_005476137.1, XP_003457821.1, XP_013125222.1, XP_003456065.1, XP_005448882.1, XP_005457115.1, XP_003449017.1, XP_003456464.1, XP_005470843.1, XP_003447937.1, XP_003449078.1, XP_005476212.1, XP_003447564.1, XP_013127523.1, XP_005451193.1, XP_005468440.1, XP_003450236.1, XP_003440720.1, XP_013130971.1, XP_005449512.1, XP_005457322.1, XP_005476574.1, XP_003441505.1,…
GO:0035091	phosphatidylinositol binding	F	0.000161835	7.0695e-07	24	181	1400	36893	OVER	XP_005452657.1, XP_005452658.1, XP_005467940.1, XP_003452925.1, XP_005467941.1, XP_005471742.1, XP_005462626.1, XP_013127170.1, XP_005462625.1, XP_005471740.1, XP_005471741.1, XP_005452655.1, XP_005452656.1, XP_013121139.1, XP_013124823.1, XP_003457757.1, XP_013129874.1, XP_003449749.1, XP_013129877.1, XP_005469842.1, XP_005469843.1, XP_005469844.1, XP_003444480.1, XP_013129876.1	XP_005454783.1, XP_005459699.1, XP_005459653.1, XP_013131956.1, XP_005472710.1, XP_005452606.1, XP_013132967.1, XP_005453150.1, XP_003451846.1, XP_003446402.1, XP_005449625.1, XP_005470244.1, XP_005476058.1, XP_005476762.2, XP_003449955.2, XP_005447965.1, XP_003443178.1, XP_003455106.1, XP_005474285.1, XP_003446998.1, XP_013131831.1, XP_013128327.1, XP_013125700.1, XP_013129624.1, XP_005461035.1,…
GO:0001707	mesoderm formation	P	0.000191279	8.52281e-07	10	28	1414	37046	OVER	XP_003446197.1, XP_005460392.1, XP_005460398.1, XP_005460397.1, XP_005449813.1, XP_005460394.1, XP_005449814.1, XP_005460393.1, XP_005460396.1, XP_005460395.1	XP_003442987.1, XP_013121008.1, XP_013124467.1, XP_013121007.1, XP_003441854.1, XP_005474937.2, XP_003440157.1, XP_003443800.3, XP_003458032.1, XP_005477242.1, XP_005477243.1, XP_003448219.2, XP_003458033.1, XP_003455092.1, XP_003447887.1, XP_005468064.2, XP_013129570.1, XP_003458302.2, XP_005449560.1, XP_013130440.1, XP_003447982.1, XP_003451508.1, XP_005476029.1, XP_013124470.1, XP_003448534.1,…
GO:0045665	negative regulation of neuron differentiation	P	0.000193591	8.94907e-07	9	21	1415	37053	OVER	XP_005453575.1, XP_003440652.2, XP_005453577.1, XP_013122122.1, XP_013122121.1, XP_005463222.1, XP_005463223.1, XP_005463220.1, XP_005463221.1	XP_005474269.1, XP_003445488.1, XP_003440624.1, XP_003452370.1, XP_005456713.1, XP_005456714.1, XP_005456715.1, XP_003438146.1, XP_005476516.1, XP_005467341.1, XP_013119995.1, XP_003452076.2, XP_005451193.1, XP_003450853.1, XP_003440736.1, XP_005449771.1, XP_005474270.1, XP_005476513.1, XP_005460747.1, XP_005476514.1, XP_005476515.1
GO:0008543	fibroblast growth factor receptor signaling pathway	P	0.000193591	9.33921e-07	16	85	1408	36989	OVER	XP_013124422.1, XP_005475773.1, XP_013124421.1, XP_005475774.1, XP_005473929.1, XP_005473928.1, XP_005475775.1, XP_005450059.1, XP_005473930.1, XP_005450062.1, XP_005450061.1, XP_005450060.1, XP_005473933.1, XP_005473932.1, XP_005473927.1, XP_005473926.1	XP_005453442.1, XP_003444437.2, XP_005453444.1, XP_005463432.1, XP_005464562.1, XP_013120606.1, XP_003449078.1, XP_003449209.1, XP_013126475.1, NP_001266618.1, XP_003438208.1, XP_013125134.1, XP_005451450.1, XP_003459218.1, XP_005473609.1, XP_003448121.1, XP_005476325.1, XP_003453659.2, XP_013121691.1, XP_013130975.1, XP_003458435.1, XP_005474943.1, XP_005452635.1, XP_003444635.1, XP_005458384.1,…
GO:0044344	cellular response to fibroblast growth factor stimulus	P	0.000193591	9.33921e-07	16	85	1408	36989	OVER	XP_013124422.1, XP_005475773.1, XP_013124421.1, XP_005475774.1, XP_005473929.1, XP_005473928.1, XP_005475775.1, XP_005450059.1, XP_005473930.1, XP_005450062.1, XP_005450061.1, XP_005450060.1, XP_005473933.1, XP_005473932.1, XP_005473927.1, XP_005473926.1	XP_005453442.1, XP_003444437.2, XP_005453444.1, XP_005463432.1, XP_005464562.1, XP_013120606.1, XP_003449078.1, XP_003449209.1, XP_013126475.1, NP_001266618.1, XP_003438208.1, XP_013125134.1, XP_005451450.1, XP_003459218.1, XP_005473609.1, XP_003448121.1, XP_005476325.1, XP_003453659.2, XP_013121691.1, XP_013130975.1, XP_003458435.1, XP_005474943.1, XP_005452635.1, XP_003444635.1, XP_005458384.1,…
GO:0071774	response to fibroblast growth factor	P	0.000193591	9.33921e-07	16	85	1408	36989	OVER	XP_013124422.1, XP_005475773.1, XP_013124421.1, XP_005475774.1, XP_005473929.1, XP_005473928.1, XP_005475775.1, XP_005450059.1, XP_005473930.1, XP_005450062.1, XP_005450061.1, XP_005450060.1, XP_005473933.1, XP_005473932.1, XP_005473927.1, XP_005473926.1	XP_005453442.1, XP_003444437.2, XP_005453444.1, XP_005463432.1, XP_005464562.1, XP_013120606.1, XP_003449078.1, XP_003449209.1, XP_013126475.1, NP_001266618.1, XP_003438208.1, XP_013125134.1, XP_005451450.1, XP_003459218.1, XP_005473609.1, XP_003448121.1, XP_005476325.1, XP_003453659.2, XP_013121691.1, XP_013130975.1, XP_003458435.1, XP_005474943.1, XP_005452635.1, XP_003444635.1, XP_005458384.1,…
GO:0007157	heterophilic cell-cell adhesion via plasma membrane cell adhesion molecules	P	0.000193591	9.9789e-07	6	5	1418	37069	OVER	XP_005454870.1, XP_005454869.1, XP_005454868.1, XP_005454867.1, XP_005454866.1, XP_005454871.1	XP_005449560.1, XP_005468747.1, XP_005468746.1, XP_005473663.1, XP_003455092.1
GO:0040037	negative regulation of fibroblast growth factor receptor signaling pathway	P	0.000193591	9.9789e-07	6	5	1418	37069	OVER	XP_013124422.1, XP_013124421.1, XP_005450062.1, XP_005450061.1, XP_005450060.1, XP_005450059.1	XP_005463432.1, XP_003446352.1, XP_013121690.1, XP_013121691.1, XP_003458435.1
GO:0030215	semaphorin receptor binding	F	0.000193591	9.9789e-07	6	5	1418	37069	OVER	XP_005453575.1, XP_005453577.1, XP_005463222.1, XP_005463223.1, XP_005463220.1, XP_005463221.1	XP_003452076.2, XP_003440624.1, XP_005456713.1, XP_005456714.1, XP_005456715.1
GO:0045499	chemorepellent activity	F	0.000193591	9.9789e-07	6	5	1418	37069	OVER	XP_005453575.1, XP_005453577.1, XP_005463222.1, XP_005463223.1, XP_005463220.1, XP_005463221.1	XP_003452076.2, XP_003440624.1, XP_005456713.1, XP_005456714.1, XP_005456715.1
GO:1901605	alpha-amino acid metabolic process	P	0.000222652	1.16714e-06	99	1535	1325	35539	OVER	XP_005475774.1, XP_005452101.1, XP_013124739.1, XP_005474431.1, XP_005474435.1, XP_005468139.1, XP_003457301.1, XP_003455227.2, XP_005474416.1, XP_013123980.1, XP_013124735.1, XP_005453060.1, XP_003456923.1, XP_003444452.2, XP_003449157.1, XP_005477898.1, XP_005474423.1, XP_005474427.1, XP_013126991.1, XP_013123826.1, XP_013131007.1, XP_003442324.1, XP_003444809.1, XP_005452760.1, XP_005476140.1,…	XP_003446327.1, XP_003455641.1, XP_005453421.1, XP_013128783.1, XP_005452207.1, XP_005447731.1, XP_005447984.1, XP_003451677.1, XP_003450526.3, XP_005452271.1, XP_003446436.1, XP_013125113.1, XP_003444475.1, XP_005463472.1, XP_005470225.1, XP_003445580.1, XP_003439091.2, XP_005448675.1, XP_005476175.1, XP_003458402.2, XP_003453266.1, XP_003443566.2, XP_005468271.1, XP_005453478.1, XP_005473206.1,…
GO:0040036	regulation of fibroblast growth factor receptor signaling pathway	P	0.000228841	1.21958e-06	9	22	1415	37052	OVER	XP_013124422.1, XP_005475773.1, XP_013124421.1, XP_005475774.1, XP_005450062.1, XP_005475775.1, XP_005450061.1, XP_005450060.1, XP_005450059.1	XP_005468064.2, XP_005463432.1, XP_005474937.2, XP_005464562.1, XP_003442347.1, XP_003449209.1, XP_005474357.1, XP_003437589.1, XP_005451450.1, XP_003459218.1, XP_005450666.1, XP_003446330.1, XP_003447422.1, XP_005448431.1, XP_003446352.1, XP_013121690.1, XP_003438989.1, XP_013121691.1, XP_013130975.1, XP_005448432.1, XP_003458435.1, XP_005467036.1
GO:0061011	hepatic duct development	P	0.000338717	1.86433e-06	4	0	1420	37074	OVER	XP_013128612.1, XP_013128611.1, XP_003448243.1, XP_005478083.1
GO:0061010	gall bladder development	P	0.000338717	1.86433e-06	4	0	1420	37074	OVER	XP_013128612.1, XP_013128611.1, XP_003448243.1, XP_005478083.1
GO:0007169	transmembrane receptor protein tyrosine kinase signaling pathway	P	0.000351939	1.96786e-06	31	296	1393	36778	OVER	XP_013124422.1, XP_005475773.1, XP_005467940.1, XP_013124421.1, XP_005475774.1, XP_005473929.1, XP_005467941.1, XP_005473928.1, XP_005475775.1, XP_013127170.1, XP_005458045.1, XP_005461219.1, XP_005458046.1, XP_005473930.1, XP_005450062.1, XP_005450061.1, XP_005450060.1, XP_005473933.1, XP_005473932.1, XP_005471717.1, XP_005461220.1, XP_013131235.1, XP_005450059.1, XP_005457143.1, XP_005457965.1,…	XP_013128308.1, XP_003451571.2, XP_003444437.2, XP_005453444.1, XP_005474706.1, XP_005477121.1, XP_005464562.1, XP_005468402.1, XP_003449078.1, XP_005467820.1, XP_003449209.1, XP_005452316.1, XP_003450673.2, XP_013120736.1, XP_013122231.1, XP_013127979.1, XP_005463943.1, XP_005467708.1, XP_005451505.1, XP_005448181.1, XP_005478114.1, XP_005475748.1, XP_013128044.1, XP_003445599.2, XP_005453580.1,…
GO:0010771	negative regulation of cell morphogenesis involved in differentiation	P	0.000372808	2.11712e-06	8	17	1416	37057	OVER	XP_005453575.1, XP_005453577.1, XP_013122122.1, XP_013122121.1, XP_005463222.1, XP_005463223.1, XP_005463220.1, XP_005463221.1	XP_003451832.1, XP_005474269.1, XP_003445488.1, XP_003440624.1, XP_005456393.1, XP_003452370.1, XP_005456713.1, XP_005456714.1, XP_005456715.1, XP_003438146.1, XP_005467341.1, XP_013119995.1, XP_003452076.2, XP_003450853.1, XP_003440736.1, XP_005474270.1, XP_005460747.1
GO:0003676	nucleic acid binding	F	0.000419894	2.4212e-06	266	5252	1158	31822	OVER	XP_013122495.1, XP_005473157.1, XP_005451784.1, XP_005457431.1, XP_003445504.1, XP_005456594.1, XP_003447142.1, XP_005449851.1, XP_005453711.1, XP_005452498.1, XP_013120062.1, XP_003438073.2, XP_003446380.1, XP_003446196.2, XP_013126456.1, XP_003459166.2, XP_013129459.1, XP_013120989.1, XP_005452500.1, XP_013124061.1, XP_005469685.1, XP_013131104.1, XP_005451479.1, XP_005457318.1, XP_013123136.1,…	XP_005465324.1, XP_003450274.1, XP_005467275.1, XP_003441581.1, XP_013125222.1, XP_013127885.1, XP_003445177.1, XP_003450986.2, XP_005456119.1, XP_013130519.1, XP_005476743.1, XP_005464886.1, XP_003456080.2, XP_003439269.1, XP_013132270.1, XP_005457322.1, XP_005456631.1, XP_005449573.1, XP_013128323.1, XP_003440770.1, XP_005452380.1, XP_013130123.1, XP_003443106.1, XP_005478245.1, XP_005460658.1,…
GO:0019199	transmembrane receptor protein kinase activity	F	0.000483801	2.89487e-06	22	170	1402	36904	OVER	XP_005452100.1, XP_005452101.1, XP_005461220.1, XP_005473929.1, XP_005452102.1, XP_005473928.1, XP_005452098.1, XP_005453059.1, XP_005453058.1, XP_005461219.1, XP_005453060.1, XP_005453061.1, XP_005473930.1, XP_005457965.1, XP_005473933.1, XP_005473932.1, XP_013131670.1, XP_005471717.1, XP_005473927.1, XP_005473926.1, XP_003450286.2, XP_013129867.1	XP_013128308.1, XP_003451571.2, XP_005476179.1, XP_005453444.1, XP_005477121.1, XP_003454012.1, XP_005467820.1, XP_005465911.1, XP_005452316.1, XP_003450673.2, XP_013120736.1, XP_013122231.1, XP_005463943.1, XP_005451505.1, XP_005453994.1, XP_005478137.1, XP_005478114.1, XP_003448220.1, XP_005458382.1, XP_005457231.1, XP_013128044.1, XP_003445599.2, XP_005453580.1, XP_005463427.1, XP_005478939.1,…
GO:0048332	mesoderm morphogenesis	P	0.000483801	2.92108e-06	10	33	1414	37041	OVER	XP_003446197.1, XP_005460392.1, XP_005460398.1, XP_005460397.1, XP_005449813.1, XP_005460394.1, XP_005449814.1, XP_005460393.1, XP_005460396.1, XP_005460395.1	XP_003442987.1, XP_013121008.1, XP_013124467.1, XP_013121007.1, XP_003441854.1, XP_005474937.2, XP_003446220.1, XP_003440157.1, XP_003447370.1, XP_003443800.3, XP_003458032.1, XP_003441263.1, XP_003456426.1, XP_003457251.1, XP_005477242.1, XP_005477243.1, XP_003448219.2, XP_003458033.1, XP_003455092.1, XP_003447887.1, XP_005468064.2, XP_013129570.1, XP_003458302.2, XP_005449560.1, XP_013130440.1,…
GO:0043414	macromolecule methylation	P	0.000483801	2.94883e-06	23	184	1401	36890	OVER	XP_005467940.1, XP_005467941.1, XP_013127170.1, XP_013127460.1, XP_005475145.1, XP_005475144.1, XP_005475147.1, XP_013123980.1, XP_005475146.1, XP_005472686.1, XP_005475141.1, XP_005472687.1, XP_005475143.1, XP_005470494.1, XP_005475142.1, XP_013123979.1, XP_013123978.1, XP_005467874.1, XP_005452761.1, XP_005452760.1, XP_005477831.1, XP_005452759.1, XP_003455240.1	XP_013124652.1, XP_005473387.1, XP_003443095.2, XP_003441186.1, XP_005478777.1, XP_005471244.1, XP_013122743.1, XP_003459527.1, XP_013121699.1, XP_003446139.1, XP_003459007.1, XP_003449721.2, XP_005477720.1, XP_005461333.1, XP_005476096.1, XP_003446263.1, XP_003451696.1, XP_003447564.1, XP_013132387.1, XP_003447079.1, XP_013125113.1, XP_005479272.1, XP_005454342.1, XP_013125550.1, XP_005470595.1,…
GO:0007029	endoplasmic reticulum organization	P	0.000483801	2.95877e-06	8	18	1416	37056	OVER	XP_005459729.1, XP_005459728.1, XP_005459727.1, XP_005459731.1, XP_005459732.1, XP_005459733.1, XP_005459734.1, XP_005459730.1	XP_003451614.2, XP_003446295.1, XP_005454567.1, XP_005469175.1, XP_003441662.1, XP_003453806.1, XP_005475553.1, XP_003446602.1, XP_003452720.1, XP_013130933.1, XP_003449679.1, XP_005467291.1, XP_003443399.1, XP_005448129.1, XP_003441661.1, XP_003457135.1, XP_005466673.1, XP_005456487.1
GO:0016616	oxidoreductase activity, acting on the CH-OH group of donors, NAD or NADP as acceptor	F	0.000487928	3.03505e-06	17	106	1407	36968	OVER	XP_005471463.1, XP_013124969.1, XP_005471464.1, XP_013124968.1, XP_013124967.1, XP_005471465.1, XP_013124966.1, XP_005471461.1, XP_005467338.1, XP_005467337.2, XP_003438437.1, XP_003443484.1, XP_005467336.2, XP_005474307.1, XP_005474306.1, XP_003447476.1, XP_005474309.1	XP_003437676.1, XP_003452224.1, XP_003445987.1, XP_003447353.1, XP_005478163.1, XP_003440434.2, XP_003437638.1, XP_005477943.1, XP_003453684.1, XP_005462923.1, XP_005453565.1, XP_003454900.1, XP_005450374.1, XP_003439253.1, XP_003457799.1, XP_003446180.1, XP_003452251.1, XP_005476394.1, XP_003442264.1, XP_013132262.1, NP_001266724.1, XP_013132052.1, XP_005451659.1, XP_005456924.1, XP_005478527.1,…
GO:0045935	positive regulation of nucleobase-containing compound metabolic process	P	0.000487928	3.06927e-06	36	383	1388	36691	OVER	XP_005467940.1, XP_005467941.1, XP_013130031.1, XP_013127170.1, XP_013120064.1, XP_013120066.1, XP_005450753.1, XP_013120065.1, XP_013120062.1, XP_003446196.2, XP_003439738.1, XP_005465769.1, XP_013120068.1, XP_013120067.1, XP_013120069.1, XP_005465768.1, XP_005454043.1, XP_005455363.1, XP_013129138.1, XP_005455365.1, XP_005465770.1, XP_005455364.1, XP_005454044.1, XP_013129137.1, XP_013120075.1,…	XP_005473387.1, XP_005473364.1, XP_005476137.1, XP_003457821.1, XP_013125222.1, XP_003456065.1, XP_005448882.1, XP_005457115.1, XP_003449017.1, XP_003456464.1, XP_005470843.1, XP_003447937.1, XP_003449078.1, XP_005476212.1, XP_003447564.1, XP_013127523.1, XP_005451193.1, XP_005468440.1, XP_003450236.1, XP_003440720.1, XP_013130971.1, XP_005449512.1, XP_005457322.1, XP_005476574.1, XP_003441505.1,…
GO:0007167	enzyme linked receptor protein signaling pathway	P	0.000506128	3.22797e-06	48	589	1376	36485	OVER	XP_013124422.1, XP_005475773.1, XP_005467940.1, XP_013124421.1, XP_005475774.1, XP_005452100.1, XP_005452101.1, XP_005473929.1, XP_005452102.1, XP_005467941.1, XP_005473928.1, XP_005475775.1, XP_003444415.1, XP_013127170.1, XP_005458045.1, XP_005451343.1, XP_005461219.1, XP_005458046.1, XP_005453060.1, XP_003449155.1, XP_005453061.1, XP_005473930.1, XP_005450062.1, XP_005450061.1, XP_005450060.1,…	XP_005453444.1, XP_013123898.1, XP_005474706.1, XP_005468402.1, XP_003449078.1, XP_005467820.1, XP_003449209.1, XP_005452316.1, XP_013126287.1, XP_003451970.1, XP_003443019.1, XP_005448675.1, XP_005476175.1, XP_013124411.1, XP_005454836.1, XP_013122231.1, XP_005463943.1, XP_003448266.1, XP_005451505.1, XP_005448181.1, XP_005478137.1, XP_005478114.1, XP_003448220.1, XP_003447323.1, XP_005475748.1,…
GO:1902668	negative regulation of axon guidance	P	0.00052364	3.4769e-06	6	7	1418	37067	OVER	XP_005453575.1, XP_005453577.1, XP_005463222.1, XP_005463223.1, XP_005463220.1, XP_005463221.1	XP_013119995.1, XP_003452076.2, XP_003440624.1, XP_005456713.1, XP_005460747.1, XP_005456714.1, XP_005456715.1
GO:0048843	negative regulation of axon extension involved in axon guidance	P	0.00052364	3.4769e-06	6	7	1418	37067	OVER	XP_005453575.1, XP_005453577.1, XP_005463222.1, XP_005463223.1, XP_005463220.1, XP_005463221.1	XP_013119995.1, XP_003452076.2, XP_003440624.1, XP_005456713.1, XP_005460747.1, XP_005456714.1, XP_005456715.1
GO:0035469	determination of pancreatic left/right asymmetry	P	0.00052364	3.4769e-06	6	7	1418	37067	OVER	XP_005473929.1, XP_005473928.1, XP_005473930.1, XP_005473933.1, XP_005473927.1, XP_005473926.1	XP_003442987.1, XP_005471951.1, XP_005471952.1, XP_003451759.1, XP_003453859.1, XP_003438332.1, XP_003441045.1
GO:0010557	positive regulation of macromolecule biosynthetic process	P	0.000565702	3.80561e-06	36	387	1388	36687	OVER	XP_005467940.1, XP_005467941.1, XP_013130031.1, XP_013127170.1, XP_013120064.1, XP_013120066.1, XP_005450753.1, XP_013120065.1, XP_013120062.1, XP_003446196.2, XP_003439738.1, XP_005465769.1, XP_013120068.1, XP_013120067.1, XP_013120069.1, XP_005465768.1, XP_005454043.1, XP_005455363.1, XP_013129138.1, XP_005455365.1, XP_005465770.1, XP_005455364.1, XP_005454044.1, XP_013129137.1, XP_013120075.1,…	XP_003457821.1, XP_013125222.1, XP_005448882.1, XP_005457115.1, XP_003456464.1, XP_003447937.1, XP_003449078.1, XP_003447564.1, XP_013127523.1, XP_013126527.1, XP_005457322.1, XP_003441505.1, XP_003443520.1, XP_005449509.1, XP_005454859.1, XP_005448105.1, XP_003451872.1, XP_005459559.1, XP_005462464.1, XP_003457711.2, XP_005447766.1, XP_005472831.1, XP_005459996.1, NP_001266556.1, XP_005449946.1,…
GO:0000976	transcription regulatory region sequence-specific DNA binding	F	0.000594456	4.05099e-06	18	121	1406	36953	OVER	XP_013120075.1, XP_013120064.1, XP_013120074.1, XP_013120066.1, XP_013120076.1, XP_013120065.1, XP_013120071.1, XP_013120070.1, XP_013120062.1, XP_005479045.1, XP_013120073.1, XP_013120072.1, XP_003439738.1, XP_013120068.1, XP_013120067.1, XP_013120069.1, XP_013124050.1, XP_003455643.1	XP_003456464.1, XP_005450299.1, XP_005470843.1, XP_013120296.1, XP_013124524.1, XP_003444527.1, XP_005451193.1, XP_013128572.1, XP_005449512.1, XP_003445275.1, XP_005457322.1, XP_005473195.1, XP_003441505.1, XP_005467087.1, XP_013131188.1, XP_005449509.1, XP_003458968.1, XP_003453804.1, XP_013130897.1, XP_005475909.1, XP_005473643.1, XP_013124096.1, XP_005467090.1, XP_005470944.1, XP_005472831.1,…
GO:0050807	regulation of synapse organization	P	0.000798409	5.5106e-06	8	20	1416	37054	OVER	XP_005454870.1, XP_013122122.1, XP_013122121.1, XP_005454869.1, XP_005454868.1, XP_005454867.1, XP_005454866.1, XP_005454871.1	XP_005448611.1, XP_005450160.1, XP_013120137.1, XP_013125236.1, XP_005449861.1, XP_003438991.1, XP_005449863.1, XP_003455787.1, XP_005449864.1, XP_005468922.1, XP_003442573.1, XP_003442834.1, XP_005468921.1, XP_003460615.3, XP_013125237.1, XP_005468747.1, XP_003438513.1, XP_013124286.1, XP_005468746.1, XP_013124285.1
GO:0090129	positive regulation of synapse maturation	P	0.000843191	5.89335e-06	6	8	1418	37066	OVER	XP_005454870.1, XP_005454869.1, XP_005454868.1, XP_005454867.1, XP_005454866.1, XP_005454871.1	XP_013120137.1, XP_005449861.1, XP_005449863.1, XP_005468747.1, XP_013124286.1, XP_005468746.1, XP_013124285.1, XP_005449864.1
GO:0071326	cellular response to monosaccharide stimulus	P	0.000937149	6.87756e-06	7	14	1417	37060	OVER	XP_005467940.1, XP_005461379.1, XP_003437803.1, XP_013127170.1, XP_005461378.1, XP_003456608.2, XP_013120393.1	XP_003456777.1, XP_003449281.1, XP_005449829.1, XP_005449839.1, XP_005449838.1, XP_005449840.1, XP_003447381.1, XP_013124327.1, XP_003439921.1, XP_003440720.1, XP_003440721.1, XP_003440722.1, XP_013129275.1, XP_005469231.1
GO:0071331	cellular response to hexose stimulus	P	0.000937149	6.87756e-06	7	14	1417	37060	OVER	XP_005467940.1, XP_005461379.1, XP_003437803.1, XP_013127170.1, XP_005461378.1, XP_003456608.2, XP_013120393.1	XP_003456777.1, XP_003449281.1, XP_005449829.1, XP_005449839.1, XP_005449838.1, XP_005449840.1, XP_003447381.1, XP_013124327.1, XP_003439921.1, XP_003440720.1, XP_003440721.1, XP_003440722.1, XP_013129275.1, XP_005469231.1
GO:0071322	cellular response to carbohydrate stimulus	P	0.000937149	6.87756e-06	7	14	1417	37060	OVER	XP_005467940.1, XP_005461379.1, XP_003437803.1, XP_013127170.1, XP_005461378.1, XP_003456608.2, XP_013120393.1	XP_003456777.1, XP_003449281.1, XP_005449829.1, XP_005449839.1, XP_005449838.1, XP_005449840.1, XP_003447381.1, XP_013124327.1, XP_003439921.1, XP_003440720.1, XP_003440721.1, XP_003440722.1, XP_013129275.1, XP_005469231.1
GO:0071333	cellular response to glucose stimulus	P	0.000937149	6.87756e-06	7	14	1417	37060	OVER	XP_005467940.1, XP_005461379.1, XP_003437803.1, XP_013127170.1, XP_005461378.1, XP_003456608.2, XP_013120393.1	XP_003456777.1, XP_003449281.1, XP_005449829.1, XP_005449839.1, XP_005449838.1, XP_005449840.1, XP_003447381.1, XP_013124327.1, XP_003439921.1, XP_003440720.1, XP_003440721.1, XP_003440722.1, XP_013129275.1, XP_005469231.1
GO:0021700	developmental maturation	P	0.000964056	7.15925e-06	14	78	1410	36996	OVER	XP_003444199.1, XP_003443992.2, XP_005454869.1, XP_005454868.1, XP_005454867.1, XP_005454866.1, XP_005450903.1, XP_013125095.1, XP_003457021.1, XP_013121545.1, XP_005454871.1, XP_005454870.1, XP_003440239.1, XP_005474309.1	XP_005479093.1, XP_003446511.2, XP_005468845.1, XP_005479091.1, XP_005462538.1, XP_005455438.1, XP_005456756.1, XP_005455436.1, XP_005468636.1, XP_003440683.1, XP_003456409.1, XP_013120682.1, XP_013120009.1, XP_013125761.1, XP_005468747.1, NP_001266565.1, XP_003438778.1, XP_005478096.1, XP_005478823.1, XP_003439514.1, XP_005478094.1, XP_005459746.1, XP_005449861.1, XP_005449863.1, XP_003457772.1,…
GO:0016772	transferase activity, transferring phosphorus-containing groups	F	0.000966228	7.25979e-06	126	2176	1298	34898	OVER	XP_005472315.1, XP_005452101.1, XP_005473929.1, XP_013124739.1, XP_005474431.1, XP_005474435.1, XP_003457301.1, XP_003459026.1, XP_003455227.2, XP_005474416.1, XP_013125203.1, XP_013124735.1, XP_005453060.1, XP_013121615.1, XP_013120089.1, XP_013121611.1, XP_005473932.1, XP_003444452.2, XP_003449157.1, XP_005461220.1, XP_005474423.1, XP_005462626.1, XP_005474427.1, XP_013126991.1, XP_013131007.1,…	XP_003446327.1, XP_013130617.1, XP_005471726.1, XP_005449475.1, XP_005476427.1, XP_005473677.1, XP_005476284.1, XP_005479034.1, XP_005448927.1, XP_003454031.2, XP_003450176.1, XP_003448376.1, XP_003453375.1, XP_005453828.1, XP_005459887.1, XP_005470225.1, XP_003439091.2, XP_005455165.1, XP_005478900.1, XP_005473206.1, XP_013133104.1, XP_005459852.1, XP_003438819.1, XP_013124784.1, XP_005471824.1,…
GO:1990837	sequence-specific double-stranded DNA binding	F	0.00113788	8.96427e-06	18	129	1406	36945	OVER	XP_013120075.1, XP_013120064.1, XP_013120074.1, XP_013120066.1, XP_013120076.1, XP_013120065.1, XP_013120071.1, XP_013120070.1, XP_013120062.1, XP_005479045.1, XP_013120073.1, XP_013120072.1, XP_003439738.1, XP_013120068.1, XP_013120067.1, XP_013120069.1, XP_013124050.1, XP_003455643.1	XP_003456464.1, XP_005450299.1, XP_005470843.1, XP_013120296.1, XP_013124524.1, XP_003444527.1, XP_005451193.1, XP_013128572.1, XP_005449512.1, XP_003445275.1, XP_005457322.1, XP_005473195.1, XP_003441505.1, XP_005467087.1, XP_013131188.1, XP_005449509.1, XP_005452388.1, XP_013128507.1, XP_003458968.1, XP_003453804.1, XP_013130897.1, XP_005475909.1, XP_005473643.1, XP_013124096.1, XP_005467090.1,…
GO:2000056	regulation of Wnt signaling pathway involved in digestive tract morphogenesis	P	0.00113788	9.04657e-06	4	1	1420	37073	OVER	XP_013128612.1, XP_013128611.1, XP_003448243.1, XP_005478083.1	XP_003451970.1
GO:0072574	hepatocyte proliferation	P	0.00113788	9.04657e-06	4	1	1420	37073	OVER	XP_013128612.1, XP_013128611.1, XP_003448243.1, XP_005478083.1	XP_003449217.1
GO:0060052	neurofilament cytoskeleton organization	P	0.00113788	9.04657e-06	4	1	1420	37073	OVER	XP_003448689.2, XP_005453798.1, XP_005453797.1, XP_005453799.1	XP_003442167.1
GO:0072575	epithelial cell proliferation involved in liver morphogenesis	P	0.00113788	9.04657e-06	4	1	1420	37073	OVER	XP_013128612.1, XP_013128611.1, XP_003448243.1, XP_005478083.1	XP_003449217.1
GO:0050803	regulation of synapse structure or activity	P	0.00120836	9.7152e-06	8	22	1416	37052	OVER	XP_005454870.1, XP_013122122.1, XP_013122121.1, XP_005454869.1, XP_005454868.1, XP_005454867.1, XP_005454866.1, XP_005454871.1	XP_005448611.1, XP_005450160.1, XP_013120137.1, XP_013125236.1, XP_005449861.1, XP_003438991.1, XP_005449863.1, XP_003455787.1, XP_005449864.1, XP_005468922.1, XP_003442573.1, XP_003442834.1, XP_005468921.1, XP_003460615.3, XP_013125237.1, XP_003440381.1, XP_003458443.2, XP_005468747.1, XP_003438513.1, XP_013124286.1, XP_005468746.1, XP_013124285.1
GO:0050768	negative regulation of neurogenesis	P	0.00120836	9.81804e-06	9	30	1415	37044	OVER	XP_005453575.1, XP_003440652.2, XP_005453577.1, XP_013122122.1, XP_013122121.1, XP_005463222.1, XP_005463223.1, XP_005463220.1, XP_005463221.1	XP_005474269.1, XP_003445488.1, XP_005469419.1, XP_005469417.1, XP_003452370.1, XP_005456713.1, XP_005456714.1, XP_005456715.1, XP_005476516.1, XP_003455816.1, XP_003452076.2, XP_003460419.1, XP_005451193.1, XP_003442698.1, XP_005476513.1, XP_003444854.1, XP_005476514.1, XP_005476515.1, XP_003440624.1, XP_003438146.1, XP_005467341.1, XP_013119995.1, XP_003450853.1, XP_003440736.1, XP_005453314.1,…
GO:0031328	positive regulation of cellular biosynthetic process	P	0.00127692	1.05983e-05	36	407	1388	36667	OVER	XP_005467940.1, XP_005467941.1, XP_013130031.1, XP_013127170.1, XP_013120064.1, XP_013120066.1, XP_005450753.1, XP_013120065.1, XP_013120062.1, XP_003446196.2, XP_003439738.1, XP_005465769.1, XP_013120068.1, XP_013120067.1, XP_013120069.1, XP_005465768.1, XP_005454043.1, XP_005455363.1, XP_013129138.1, XP_005455365.1, XP_005465770.1, XP_005455364.1, XP_005454044.1, XP_013129137.1, XP_013120075.1,…	XP_003457821.1, XP_013125222.1, XP_005448882.1, XP_005457115.1, XP_003456464.1, XP_003447937.1, XP_005463288.1, XP_003449078.1, XP_003447564.1, XP_013127523.1, XP_013126527.1, XP_005457322.1, XP_003441505.1, XP_003443520.1, XP_005449509.1, XP_005454859.1, XP_005448105.1, XP_003451872.1, XP_005459559.1, XP_005462464.1, XP_003457711.2, XP_005447766.1, XP_005472831.1, XP_005459996.1, NP_001266556.1,…
GO:0009891	positive regulation of biosynthetic process	P	0.00127692	1.05983e-05	36	407	1388	36667	OVER	XP_005467940.1, XP_005467941.1, XP_013130031.1, XP_013127170.1, XP_013120064.1, XP_013120066.1, XP_005450753.1, XP_013120065.1, XP_013120062.1, XP_003446196.2, XP_003439738.1, XP_005465769.1, XP_013120068.1, XP_013120067.1, XP_013120069.1, XP_005465768.1, XP_005454043.1, XP_005455363.1, XP_013129138.1, XP_005455365.1, XP_005465770.1, XP_005455364.1, XP_005454044.1, XP_013129137.1, XP_013120075.1,…	XP_003457821.1, XP_013125222.1, XP_005448882.1, XP_005457115.1, XP_003456464.1, XP_003447937.1, XP_005463288.1, XP_003449078.1, XP_003447564.1, XP_013127523.1, XP_013126527.1, XP_005457322.1, XP_003441505.1, XP_003443520.1, XP_005449509.1, XP_005454859.1, XP_005448105.1, XP_003451872.1, XP_005459559.1, XP_005462464.1, XP_003457711.2, XP_005447766.1, XP_005472831.1, XP_005459996.1, NP_001266556.1,…
GO:0051173	positive regulation of nitrogen compound metabolic process	P	0.00139365	1.16888e-05	36	409	1388	36665	OVER	XP_005467940.1, XP_005467941.1, XP_013130031.1, XP_013127170.1, XP_013120064.1, XP_013120066.1, XP_005450753.1, XP_013120065.1, XP_013120062.1, XP_003446196.2, XP_003439738.1, XP_005465769.1, XP_013120068.1, XP_013120067.1, XP_013120069.1, XP_005465768.1, XP_005454043.1, XP_005455363.1, XP_013129138.1, XP_005455365.1, XP_005465770.1, XP_005455364.1, XP_005454044.1, XP_013129137.1, XP_013120075.1,…	XP_003457821.1, XP_013125222.1, XP_005448882.1, XP_005457115.1, XP_003456464.1, XP_003447937.1, XP_003449078.1, XP_003447564.1, XP_013127523.1, XP_005457322.1, XP_003441505.1, XP_003443520.1, XP_005449509.1, XP_005454859.1, XP_005448105.1, XP_003451872.1, XP_005459559.1, XP_005462464.1, XP_003457711.2, XP_005447766.1, XP_005472831.1, XP_005459996.1, NP_001266556.1, XP_005449946.1, XP_013121684.1,…
GO:0051961	negative regulation of nervous system development	P	0.00144593	1.22537e-05	9	31	1415	37043	OVER	XP_005453575.1, XP_003440652.2, XP_005453577.1, XP_013122122.1, XP_013122121.1, XP_005463222.1, XP_005463223.1, XP_005463220.1, XP_005463221.1	XP_005474269.1, XP_003445488.1, XP_005469419.1, XP_005469417.1, XP_003452370.1, XP_005456713.1, XP_005456714.1, XP_005456715.1, XP_005476516.1, XP_003455816.1, XP_003452076.2, XP_003460419.1, XP_005451193.1, XP_003451992.1, XP_003442698.1, XP_005476513.1, XP_003444854.1, XP_005476514.1, XP_005476515.1, XP_003440624.1, XP_003438146.1, XP_005467341.1, XP_013119995.1, XP_003450853.1, XP_003440736.1,…
GO:0004143	diacylglycerol kinase activity	F	0.00146488	1.26702e-05	8	23	1416	37051	OVER	XP_013121615.1, XP_013121611.1, XP_013121612.1, XP_013121613.1, XP_003447693.1, XP_013121614.1, XP_003438949.1, XP_013121610.1	XP_013121259.1, XP_005458669.1, XP_013120199.1, XP_005469458.1, XP_013121258.1, XP_005458667.1, XP_013129478.1, XP_003449640.2, XP_013129900.1, XP_005475934.1, XP_005475933.1, XP_013129479.1, XP_005475935.1, XP_013132698.1, XP_013132697.1, XP_003448059.1, XP_005475932.1, XP_013132696.1, XP_005475931.1, XP_013132695.1, XP_005475287.1, XP_013129899.1, XP_005458670.1
GO:0007205	protein kinase C-activating G-protein coupled receptor signaling pathway	P	0.00146488	1.26702e-05	8	23	1416	37051	OVER	XP_013121615.1, XP_013121611.1, XP_013121612.1, XP_013121613.1, XP_003447693.1, XP_013121614.1, XP_003438949.1, XP_013121610.1	XP_013121259.1, XP_005458669.1, XP_013120199.1, XP_005469458.1, XP_013121258.1, XP_005458667.1, XP_013129478.1, XP_003449640.2, XP_013129900.1, XP_005475934.1, XP_005475933.1, XP_013129479.1, XP_005475935.1, XP_013132698.1, XP_013132697.1, XP_003448059.1, XP_005475932.1, XP_013132696.1, XP_005475931.1, XP_013132695.1, XP_005475287.1, XP_013129899.1, XP_005458670.1
GO:0045197	establishment or maintenance of epithelial cell apical/basal polarity	P	0.00153988	1.3588e-05	7	16	1417	37058	OVER	XP_005460392.1, XP_005460398.1, XP_005460397.1, XP_005460394.1, XP_005460393.1, XP_005460396.1, XP_005460395.1	XP_005456692.1, XP_005450465.1, XP_005461657.1, XP_005449560.1, XP_005461655.1, XP_005461656.1, XP_003457244.2, XP_003448589.2, XP_003452070.2, XP_005476029.1, XP_003456911.1, XP_003445273.1, XP_003445740.1, XP_013123109.1, XP_005450558.1, XP_003455092.1
GO:0005007	fibroblast growth factor-activated receptor activity	F	0.00153988	1.3588e-05	7	16	1417	37058	OVER	XP_005473929.1, XP_005473928.1, XP_005473930.1, XP_005473933.1, XP_005473932.1, XP_005473927.1, XP_005473926.1	XP_005473133.1, XP_005453442.1, XP_005453441.1, XP_005473131.1, XP_005453444.1, XP_005453443.1, XP_005458384.1, XP_013132036.1, XP_005458383.1, XP_005453439.1, XP_003451467.2, XP_005458382.1, XP_005458381.1, XP_003445599.2, XP_003445598.2, XP_003453659.2
GO:0090128	regulation of synapse maturation	P	0.00163233	1.47443e-05	6	10	1418	37064	OVER	XP_005454870.1, XP_005454869.1, XP_005454868.1, XP_005454867.1, XP_005454866.1, XP_005454871.1	XP_005468922.1, XP_005468921.1, XP_013120137.1, XP_005449861.1, XP_005449863.1, XP_005468747.1, XP_013124286.1, XP_005468746.1, XP_013124285.1, XP_005449864.1
GO:0050922	negative regulation of chemotaxis	P	0.00163233	1.47443e-05	6	10	1418	37064	OVER	XP_005453575.1, XP_005453577.1, XP_005463222.1, XP_005463223.1, XP_005463220.1, XP_005463221.1	XP_005451271.1, XP_013119995.1, XP_003450047.1, XP_003452076.2, XP_003440624.1, XP_005456713.1, XP_013119991.1, XP_005460747.1, XP_005456714.1, XP_005456715.1
GO:0071156	regulation of cell cycle arrest	P	0.00163233	1.48316e-05	5	5	1419	37069	OVER	XP_005469404.1, XP_005469402.1, XP_005469403.1, XP_005469400.1, XP_005469401.1	XP_003438146.1, XP_005475872.1, XP_003455526.1, XP_005463105.1, XP_003449078.1
GO:0048522	positive regulation of cellular process	P	0.00183435	1.69876e-05	69	1032	1355	36042	OVER	XP_005473929.1, XP_005467941.1, XP_013130031.1, XP_005454868.1, XP_013120064.1, XP_005454866.1, XP_005463223.1, XP_013120066.1, XP_005463221.1, XP_013120062.1, XP_003446196.2, XP_005465769.1, XP_013120068.1, XP_005473930.1, XP_005473932.1, XP_005455363.1, XP_005469404.1, XP_013129138.1, XP_005455365.1, XP_005469402.1, XP_005465770.1, XP_005454044.1, XP_013120074.1, XP_013120076.1, XP_003443832.2,…	XP_005453421.1, XP_013125222.1, XP_003452224.1, XP_005448882.1, XP_005459382.1, XP_013127632.1, XP_005457115.1, XP_003447937.1, XP_003449078.1, XP_013127523.1, XP_013126527.1, XP_005466377.1, XP_005457322.1, XP_003447839.1, XP_005448675.1, XP_005476175.1, XP_003443520.1, XP_005449509.1, XP_005454859.1, XP_013120883.1, XP_003447323.1, XP_013128817.1, XP_005476778.1, XP_005458701.1, XP_003457711.2,…
GO:0046578	regulation of Ras protein signal transduction	P	0.00188506	1.7622e-05	32	350	1392	36724	OVER	XP_013130780.1, XP_013124422.1, XP_005467940.1, XP_013124421.1, XP_005459901.1, XP_005467941.1, XP_005467501.1, XP_013123794.1, XP_013127170.1, XP_013123795.1, XP_005469585.1, XP_013125094.1, XP_005469355.1, XP_005450062.1, XP_005450061.1, XP_005450060.1, XP_013130781.1, XP_005455090.1, XP_005475572.2, XP_013126805.1, XP_013122020.1, XP_005475574.1, XP_013126806.1, XP_005450059.1, XP_013130778.1,…	XP_013127218.1, XP_005474721.1, XP_013121901.1, XP_005448193.1, XP_005470990.1, XP_013119774.1, XP_013123900.1, XP_005450848.1, XP_005471330.1, XP_005478355.1, XP_005454666.1, XP_003442633.2, XP_013123908.1, XP_005452679.1, XP_005450996.1, XP_003448289.2, XP_005477860.1, XP_013123887.1, XP_005478054.1, XP_013124374.1, XP_005479000.1, XP_005456376.1, XP_005477735.1, XP_005448723.1, XP_013124143.1,…
GO:0007166	cell surface receptor signaling pathway	P	0.00202965	1.9151e-05	97	1607	1327	35467	OVER	XP_013124422.1, XP_005475774.1, XP_005452101.1, XP_005473929.1, XP_005467941.1, XP_005476446.1, XP_005454866.1, XP_005463223.1, XP_005451343.1, XP_005476442.1, XP_005453060.1, XP_005461611.1, XP_013125840.1, XP_005450061.1, XP_003449748.1, XP_005473932.1, XP_005451479.1, XP_003456309.1, XP_005461220.1, XP_003448243.1, XP_005449813.1, XP_005454870.1, XP_005475773.1, XP_005452102.1, XP_005461961.1,…	XP_003456027.1, XP_013124927.1, XP_013124566.1, XP_003445373.1, XP_003442219.1, XP_003459903.1, XP_005478027.1, XP_005472635.1, XP_013124411.1, XP_005457838.1, XP_003450470.2, XP_013130354.1, XP_013125836.1, XP_005476645.1, XP_005467538.2, XP_005476778.1, XP_003452115.1, XP_003448604.1, XP_013120195.1, XP_005478935.1, XP_005467079.1, XP_003458206.1, XP_013126397.1, XP_003441047.1, XP_005475967.1,…
GO:0010628	positive regulation of gene expression	P	0.00227684	2.16823e-05	36	422	1388	36652	OVER	XP_005467940.1, XP_005467941.1, XP_013130031.1, XP_013127170.1, XP_013120064.1, XP_013120066.1, XP_005450753.1, XP_013120065.1, XP_013120062.1, XP_003446196.2, XP_003439738.1, XP_005465769.1, XP_013120068.1, XP_013120067.1, XP_013120069.1, XP_005465768.1, XP_005454043.1, XP_005455363.1, XP_013129138.1, XP_005455365.1, XP_005465770.1, XP_005455364.1, XP_005454044.1, XP_013129137.1, XP_013120075.1,…	XP_003457821.1, XP_013125222.1, XP_005448882.1, XP_005457115.1, XP_003456464.1, XP_003447937.1, XP_003449078.1, XP_003447564.1, XP_013127523.1, XP_003454720.1, XP_005457322.1, XP_003441505.1, XP_003443520.1, XP_005449509.1, XP_005454859.1, XP_005448105.1, XP_003451872.1, XP_005459559.1, XP_005462464.1, XP_003457711.2, XP_005447766.1, XP_005472831.1, XP_005459996.1, NP_001266556.1, XP_005449946.1,…
GO:0006082	organic acid metabolic process	P	0.0024938	2.39663e-05	113	1956	1311	35118	OVER	XP_005475774.1, XP_005452101.1, XP_013124739.1, XP_005474431.1, XP_005467941.1, XP_005474435.1, XP_005468139.1, XP_003457301.1, XP_003455227.2, XP_005474416.1, XP_013123980.1, XP_013124735.1, XP_005453060.1, XP_003456923.1, XP_003444452.2, XP_003449157.1, XP_005477898.1, XP_005474423.1, XP_005474427.1, XP_013126991.1, XP_013122509.1, XP_013123826.1, XP_013131007.1, XP_003442324.1, XP_003444809.1,…	XP_003446327.1, XP_005471726.1, XP_005452207.1, XP_003451677.1, XP_005470225.1, XP_003439091.2, XP_003458402.2, XP_003447369.1, XP_005473206.1, XP_003452213.1, XP_003442370.1, XP_005463408.1, XP_003451108.1, XP_003438819.1, XP_003440717.1, XP_013129922.1, XP_003444749.1, XP_005451965.1, XP_003449899.1, XP_013121430.1, XP_005468184.1, XP_005449497.1, XP_013121696.1, XP_003458206.1, XP_003452248.1,…
GO:0070273	phosphatidylinositol-4-phosphate binding	F	0.00271608	2.63398e-05	4	2	1420	37072	OVER	XP_003449749.1, XP_005469842.1, XP_005469843.1, XP_005469844.1	XP_003457081.1, XP_003451522.1
GO:0043412	macromolecule modification	P	0.00280696	2.74663e-05	201	3923	1223	33151	OVER	XP_013124422.1, XP_005475774.1, XP_005452101.1, XP_005473929.1, XP_005474431.1, XP_005467941.1, XP_003457301.1, XP_003455227.2, XP_005474416.1, XP_005451769.1, XP_005475145.1, XP_013120062.1, XP_013124735.1, XP_005453060.1, XP_003456923.1, XP_005473932.1, XP_003444452.2, XP_005461220.1, XP_005474427.1, XP_013126991.1, XP_013120074.1, XP_013123826.1, XP_013131007.1, XP_003444809.1, XP_005476140.1,…	XP_003446327.1, XP_013120872.1, XP_005452207.1, XP_013122517.1, XP_005476427.1, XP_005476284.1, XP_005476031.1, XP_003445889.1, XP_005470225.1, XP_013128576.1, XP_005457322.1, XP_005455165.1, XP_003447071.1, XP_005477687.1, XP_005478900.1, XP_005473206.1, XP_013133104.1, XP_005459852.1, XP_013129922.1, XP_005464909.1, XP_005463230.1, XP_003438129.1, XP_005451965.1, XP_013131722.1, XP_003447467.2,…
GO:0016614	oxidoreductase activity, acting on CH-OH group of donors	F	0.00282387	2.78786e-05	17	128	1407	36946	OVER	XP_005471463.1, XP_013124969.1, XP_005471464.1, XP_013124968.1, XP_013124967.1, XP_005471465.1, XP_013124966.1, XP_005471461.1, XP_005467338.1, XP_005467337.2, XP_003438437.1, XP_003443484.1, XP_005467336.2, XP_005474307.1, XP_005474306.1, XP_003447476.1, XP_005474309.1	XP_003437676.1, XP_003452224.1, XP_003445987.1, XP_005477269.1, XP_003447353.1, XP_003439958.1, XP_005478163.1, XP_003440434.2, XP_003437638.1, XP_005452335.2, XP_005477943.1, XP_013128086.1, XP_003453684.1, XP_005474733.1, XP_005462923.1, XP_005453565.1, XP_003454900.1, XP_005450374.1, XP_003439253.1, XP_003457799.1, XP_003446180.1, XP_003452251.1, XP_003449717.1, XP_005476394.1, XP_003442264.1,…
GO:0051336	regulation of hydrolase activity	P	0.00286401	2.8525e-05	62	912	1362	36162	OVER	XP_005459901.1, XP_013123794.1, XP_005473178.1, XP_005469585.1, XP_005453797.1, XP_005469355.1, XP_005453799.1, XP_005463012.1, XP_013124775.1, XP_005460201.1, XP_013121570.1, XP_013124777.1, XP_013121572.1, XP_005475657.1, XP_013124773.1, XP_013129603.1, XP_013130781.1, XP_005469446.1, XP_005475572.2, XP_013126805.1, XP_005475574.1, XP_003454065.2, XP_013130778.1, XP_013121569.1, XP_013124621.1,…	XP_003455641.1, XP_013127218.1, XP_013121005.1, XP_013123622.1, XP_013127632.1, XP_013128071.1, XP_005467843.1, XP_003439683.1, XP_005470990.1, XP_013119774.1, XP_003445889.1, XP_005471330.1, XP_005455986.1, XP_005466377.1, XP_013123524.1, XP_003447839.1, XP_005479121.1, XP_003448289.2, XP_013120883.1, XP_013128817.1, XP_005456183.1, XP_005452558.1, XP_013131274.1, XP_005456315.1, XP_003453593.3,…
GO:0000165	MAPK cascade	P	0.00290706	2.92078e-05	23	215	1401	36859	OVER	XP_013124422.1, XP_013124421.1, XP_013120075.1, XP_013120064.1, XP_013120074.1, XP_013120066.1, XP_013120076.1, XP_013120065.1, XP_013120071.1, XP_005450059.1, XP_013120070.1, XP_013120062.1, XP_005479045.1, XP_013120073.1, XP_013120072.1, XP_003449155.1, XP_003439738.1, XP_013120068.1, XP_013120067.1, XP_005450062.1, XP_005450061.1, XP_005450060.1, XP_013120069.1	XP_005448132.1, XP_013123898.1, XP_013124505.1, XP_003456464.1, XP_005470843.1, XP_003449078.1, XP_003449209.1, XP_003438593.1, XP_003446402.1, XP_003444475.1, XP_005451602.1, XP_005449512.1, XP_005457322.1, XP_005448675.1, XP_005476175.1, XP_013132232.1, XP_003439030.1, XP_005478077.1, XP_005449509.1, XP_003447199.1, XP_003448266.1, XP_003449235.1, XP_003448850.1, XP_003447323.1, XP_005456303.1,…
GO:0006796	phosphate-containing compound metabolic process	P	0.0030337	3.08654e-05	180	3452	1244	33622	OVER	XP_005472315.1, XP_013124422.1, XP_005475774.1, XP_005452101.1, XP_005473929.1, XP_013124739.1, XP_005474431.1, XP_005467941.1, XP_005474435.1, XP_003457301.1, XP_003459026.1, XP_003455227.2, XP_005474416.1, XP_013125203.1, XP_013125095.1, XP_013120066.1, XP_003442178.1, XP_013120062.1, XP_013124735.1, XP_005453060.1, XP_005456368.1, XP_013121615.1, XP_013120089.1, XP_005450061.1, XP_013121611.1,…	XP_003446327.1, XP_003450733.1, XP_005472319.1, XP_005452207.1, XP_005476427.1, XP_005476284.1, XP_003448800.1, XP_013127316.1, XP_003445889.1, XP_003443226.1, XP_005470225.1, XP_005457322.1, XP_005455165.1, XP_005478900.1, XP_003450021.1, XP_005473206.1, XP_013133104.1, XP_005459852.1, XP_013129922.1, XP_013124784.1, XP_003444749.1, XP_005451965.1, XP_013131722.1, XP_005461073.1, XP_003447467.2,…
GO:0098793	presynapse	C	0.0030337	3.11701e-05	19	157	1405	36917	OVER	XP_013130346.1, XP_003440595.1, XP_003451139.1, XP_005454869.1, XP_005470959.1, XP_005454868.1, XP_005454867.1, XP_005454866.1, XP_013124103.1, XP_005471478.1, XP_013124978.1, XP_013124979.1, XP_005454871.1, XP_005454870.1, XP_013124980.1, XP_013124104.1, XP_013124105.1, XP_013124981.1, XP_013124982.1	XP_005479091.1, XP_013128662.1, XP_003444629.1, XP_013129391.1, XP_013132587.1, XP_013131248.1, XP_003439476.1, XP_013129455.1, XP_005451870.1, XP_005450916.1, XP_005449915.1, XP_005467022.1, XP_013124084.1, XP_005475303.1, XP_005451730.1, XP_003457855.2, XP_005457104.1, XP_013124580.1, XP_013131259.1, XP_005449863.1, XP_013131255.1, XP_013124578.1, XP_005475307.1, XP_013131251.1, XP_013128659.1,…
GO:0006793	phosphorus metabolic process	P	0.0030337	3.18166e-05	180	3454	1244	33620	OVER	XP_005472315.1, XP_013124422.1, XP_005475774.1, XP_005452101.1, XP_005473929.1, XP_013124739.1, XP_005474431.1, XP_005467941.1, XP_005474435.1, XP_003457301.1, XP_003459026.1, XP_003455227.2, XP_005474416.1, XP_013125203.1, XP_013125095.1, XP_013120066.1, XP_003442178.1, XP_013120062.1, XP_013124735.1, XP_005453060.1, XP_005456368.1, XP_013121615.1, XP_013120089.1, XP_005450061.1, XP_013121611.1,…	XP_003446327.1, XP_003450733.1, XP_005472319.1, XP_005452207.1, XP_005476427.1, XP_005476284.1, XP_003448800.1, XP_013127316.1, XP_003445889.1, XP_003443226.1, XP_005470225.1, XP_005457322.1, XP_005455165.1, XP_005478900.1, XP_003450021.1, XP_005473206.1, XP_013133104.1, XP_005459852.1, XP_013129922.1, XP_013124784.1, XP_003444749.1, XP_005451965.1, XP_013131722.1, XP_005461073.1, XP_003447467.2,…
GO:0048841	regulation of axon extension involved in axon guidance	P	0.0030337	3.20704e-05	6	12	1418	37062	OVER	XP_005453575.1, XP_005453577.1, XP_005463222.1, XP_005463223.1, XP_005463220.1, XP_005463221.1	XP_013119995.1, XP_003450047.1, XP_003452076.2, XP_003442666.1, XP_003440624.1, XP_005456713.1, XP_005448494.1, XP_005460747.1, XP_005456714.1, XP_003455231.1, XP_005456715.1, XP_003446041.2
GO:0060841	venous blood vessel development	P	0.0030337	3.20704e-05	6	12	1418	37062	OVER	XP_013124422.1, XP_013124421.1, XP_005450062.1, XP_005450061.1, XP_005450060.1, XP_005450059.1	XP_003438375.1, XP_005456323.1, XP_005456324.1, XP_003440452.1, XP_003440685.1, XP_013130646.1, XP_003440451.1, XP_005459234.1, XP_005456320.1, XP_003459837.1, XP_003454728.1, XP_005456322.1
GO:0070373	negative regulation of ERK1 and ERK2 cascade	P	0.0030337	3.20704e-05	6	12	1418	37062	OVER	XP_013124422.1, XP_013124421.1, XP_005450062.1, XP_005450061.1, XP_005450060.1, XP_005450059.1	XP_003449209.1, XP_013127186.1, XP_005468005.1, XP_013127190.1, XP_005460418.1, XP_005460417.1, XP_013127189.1, XP_005467269.1, XP_013127187.1, XP_013127306.1, XP_005452633.1, XP_013127188.1
GO:0045095	keratin filament	C	0.00407658	4.38074e-05	5	7	1419	37067	OVER	XP_013129213.1, XP_013129211.1, XP_013129212.1, XP_013129210.1, XP_005463134.1	XP_003449188.1, XP_013129782.1, XP_003441591.1, XP_013130970.1, XP_003438913.1, XP_005458893.1, XP_005469357.1
GO:0004499	N,N-dimethylaniline monooxygenase activity	F	0.00407658	4.38074e-05	5	7	1419	37067	OVER	XP_005478992.1, XP_003439945.1, XP_005478993.1, XP_013122929.1, XP_005478991.1	XP_003439944.1, XP_005462578.1, XP_013122921.1, XP_005462579.1, XP_013121131.1, XP_013122922.1, XP_003439946.2
GO:0034968	histone lysine methylation	P	0.00428207	4.74171e-05	12	70	1412	37004	OVER	XP_005467940.1, XP_005472686.1, XP_005472687.1, XP_005470494.1, XP_005467941.1, XP_013123979.1, XP_013123978.1, XP_005452761.1, XP_005452760.1, XP_013127170.1, XP_005452759.1, XP_013123980.1	XP_005478775.1, XP_005473387.1, XP_013121697.1, XP_005478777.1, XP_003459527.1, XP_003455165.1, XP_013121699.1, XP_005466398.1, XP_003446139.1, XP_005461333.1, XP_005476098.1, XP_005476096.1, XP_003451696.1, XP_003447564.1, XP_013132387.1, XP_003439681.1, XP_013125113.1, XP_013120730.1, XP_005468557.1, XP_013130570.1, XP_003452642.1, XP_005472464.1, XP_003460508.1, XP_005463592.1, XP_003455552.1,…
GO:0008289	lipid binding	F	0.00428207	4.90462e-05	37	458	1387	36616	OVER	XP_005467940.1, XP_005467941.1, XP_013126601.1, XP_005471742.1, XP_013127170.1, XP_005471740.1, XP_005471741.1, XP_003450525.1, XP_013121139.1, XP_013124823.1, XP_013129874.1, XP_003444430.1, XP_003449749.1, XP_013126600.1, XP_013129877.1, XP_013130950.1, XP_013129876.1, XP_013130951.1, XP_005452657.1, XP_005452658.1, XP_003452925.1, XP_013126599.1, XP_005462626.1, XP_005462625.1, XP_005452655.1,…	XP_003444377.1, XP_003441954.2, XP_005472710.1, XP_003439332.1, XP_013122179.1, XP_005455067.1, XP_003446402.1, XP_003439476.1, XP_013119774.1, XP_003455106.1, XP_013131831.1, NP_001266544.1, XP_005456654.1, XP_005476876.1, XP_003452442.1, XP_003443358.2, XP_003452488.1, XP_003454439.1, XP_003444550.1, XP_005459559.1, XP_013125441.1, XP_005449148.1, XP_005462235.1, XP_005475012.1, XP_005468929.1,…
GO:0002763	positive regulation of myeloid leukocyte differentiation	P	0.00428207	5.05049e-05	3	0	1421	37074	OVER	XP_005467940.1, XP_005467941.1, XP_013127170.1
GO:0004736	pyruvate carboxylase activity	F	0.00428207	5.05049e-05	3	0	1421	37074	OVER	XP_003452463.2, XP_005468139.1, XP_005468140.1
GO:0043567	regulation of insulin-like growth factor receptor signaling pathway	P	0.00428207	5.05049e-05	3	0	1421	37074	OVER	XP_005458045.1, XP_003453223.2, XP_005458046.1
GO:0061085	regulation of histone H3-K27 methylation	P	0.00428207	5.05049e-05	3	0	1421	37074	OVER	XP_005467940.1, XP_005467941.1, XP_013127170.1
GO:0090526	regulation of gluconeogenesis involved in cellular glucose homeostasis	P	0.00428207	5.05049e-05	3	0	1421	37074	OVER	XP_005467940.1, XP_005467941.1, XP_013127170.1
GO:0016262	protein N-acetylglucosaminyltransferase activity	F	0.00428207	5.05049e-05	3	0	1421	37074	OVER	XP_005467940.1, XP_005467941.1, XP_013127170.1
GO:0030854	positive regulation of granulocyte differentiation	P	0.00428207	5.05049e-05	3	0	1421	37074	OVER	XP_005467940.1, XP_005467941.1, XP_013127170.1
GO:0061087	positive regulation of histone H3-K27 methylation	P	0.00428207	5.05049e-05	3	0	1421	37074	OVER	XP_005467940.1, XP_005467941.1, XP_013127170.1
GO:0009374	biotin binding	F	0.00428207	5.05049e-05	3	0	1421	37074	OVER	XP_003452463.2, XP_005468139.1, XP_005468140.1
GO:0097363	protein O-GlcNAc transferase activity	F	0.00428207	5.05049e-05	3	0	1421	37074	OVER	XP_005467940.1, XP_005467941.1, XP_013127170.1
GO:0010721	negative regulation of cell development	P	0.00480815	5.76126e-05	9	39	1415	37035	OVER	XP_005453575.1, XP_003440652.2, XP_005453577.1, XP_013122122.1, XP_013122121.1, XP_005463222.1, XP_005463223.1, XP_005463220.1, XP_005463221.1	XP_005474269.1, XP_005464279.1, XP_003445488.1, XP_005468845.1, XP_005469419.1, XP_005469417.1, XP_003458998.1, XP_003452370.1, XP_005456713.1, XP_005456714.1, XP_005456715.1, XP_005476516.1, XP_003455816.1, XP_003452076.2, XP_003460419.1, XP_005451193.1, XP_003449845.1, XP_003442698.1, XP_005476513.1, XP_003444854.1, XP_005476514.1, XP_005476515.1, XP_003451832.1, XP_003440624.1, XP_005456393.1,…
GO:0035774	positive regulation of insulin secretion involved in cellular response to glucose stimulus	P	0.00480815	5.96503e-05	4	3	1420	37071	OVER	XP_005461379.1, XP_005461378.1, XP_003456608.2, XP_013120393.1	XP_003449281.1, XP_013129275.1, XP_003447381.1
GO:0007100	mitotic centrosome separation	P	0.00480815	5.96503e-05	4	3	1420	37071	OVER	XP_003448689.2, XP_005453798.1, XP_005453797.1, XP_005453799.1	XP_003453848.1, XP_013132381.1, XP_003442167.1
GO:0045103	intermediate filament-based process	P	0.00480815	5.96503e-05	4	3	1420	37071	OVER	XP_003448689.2, XP_005453798.1, XP_005453797.1, XP_005453799.1	XP_003458180.2, XP_005458893.1, XP_003442167.1
GO:0045104	intermediate filament cytoskeleton organization	P	0.00480815	5.96503e-05	4	3	1420	37071	OVER	XP_003448689.2, XP_005453798.1, XP_005453797.1, XP_005453799.1	XP_003458180.2, XP_005458893.1, XP_003442167.1
GO:0034605	cellular response to heat	P	0.00480815	5.96503e-05	4	3	1420	37071	OVER	XP_005461379.1, XP_005461378.1, XP_003456608.2, XP_013120393.1	XP_013128507.1, XP_003449281.1, XP_013129275.1
GO:0051299	centrosome separation	P	0.00480815	5.96503e-05	4	3	1420	37071	OVER	XP_003448689.2, XP_005453798.1, XP_005453797.1, XP_005453799.1	XP_003453848.1, XP_013132381.1, XP_003442167.1
GO:0001678	cellular glucose homeostasis	P	0.00492594	6.24007e-05	8	30	1416	37044	OVER	XP_005467940.1, XP_005467941.1, XP_005461379.1, XP_003437803.1, XP_013127170.1, XP_005461378.1, XP_003456608.2, XP_013120393.1	XP_003456777.1, XP_003449281.1, XP_005449829.1, XP_005458980.1, XP_013124327.1, XP_003440720.1, XP_003454556.1, XP_003455268.1, XP_003440721.1, XP_003440722.1, XP_003454178.1, XP_003456941.1, XP_003442954.1, XP_005473608.1, XP_003449235.1, XP_005449839.1, XP_003451457.2, XP_005449838.1, XP_005472383.1, XP_005449840.1, XP_003447381.1, XP_003448663.1, XP_003452592.1, XP_005472382.1, XP_003439921.1,…
GO:0030516	regulation of axon extension	P	0.00492594	6.24007e-05	8	30	1416	37044	OVER	XP_005453575.1, XP_005453577.1, XP_013122122.1, XP_013122121.1, XP_005463222.1, XP_005463223.1, XP_005463220.1, XP_005463221.1	XP_003440282.1, XP_003450047.1, XP_003458518.1, XP_003452015.1, XP_005456713.1, XP_005456714.1, XP_005456545.1, XP_005456715.1, XP_003452076.2, XP_013124023.1, XP_003438387.2, XP_005474009.1, XP_003445728.1, XP_005470459.1, XP_005470458.1, XP_003440624.1, XP_003453662.1, XP_003442347.1, XP_005470892.1, XP_003446041.2, XP_003438146.1, XP_005467341.1, XP_013119995.1, XP_003446330.1, XP_003442666.1,…
GO:0071910	determination of liver left/right asymmetry	P	0.00492594	6.2833e-05	6	14	1418	37060	OVER	XP_005473929.1, XP_005473928.1, XP_005473930.1, XP_005473933.1, XP_005473927.1, XP_005473926.1	XP_003442987.1, XP_005471951.1, XP_005471952.1, XP_005451060.1, XP_005460429.1, XP_005450513.1, XP_005450512.1, XP_005450511.1, XP_005479228.1, XP_003441045.1, XP_003443958.2, XP_003451759.1, XP_003453859.1, XP_005451059.1
GO:1902667	regulation of axon guidance	P	0.00492594	6.2833e-05	6	14	1418	37060	OVER	XP_005453575.1, XP_005453577.1, XP_005463222.1, XP_005463223.1, XP_005463220.1, XP_005463221.1	XP_003450047.1, XP_003447588.1, XP_003440624.1, XP_005456713.1, XP_005456714.1, XP_005456715.1, XP_003446041.2, XP_013119995.1, XP_003452076.2, XP_003455043.1, XP_003442666.1, XP_005448494.1, XP_005460747.1, XP_003455231.1
GO:0048638	regulation of developmental growth	P	0.0050594	6.49774e-05	11	61	1413	37013	OVER	XP_005453575.1, XP_005453577.1, XP_013122122.1, XP_013122121.1, XP_005463222.1, XP_005463223.1, XP_005458045.1, XP_005463220.1, XP_003453223.2, XP_005463221.1, XP_005458046.1	XP_003459003.1, XP_003440282.1, XP_003444955.1, XP_003458518.1, XP_003452015.1, XP_005463058.1, XP_005456714.1, XP_005456545.1, XP_003449209.1, XP_003452076.2, XP_005478259.1, XP_013124023.1, XP_003459312.1, XP_003444853.1, XP_005474009.1, XP_013132996.1, XP_005478260.1, XP_005477901.1, XP_003448890.2, XP_005470458.1, XP_013120282.1, XP_003440624.1, XP_003442347.1, XP_003438146.1, XP_005467341.1,…
GO:0009749	response to glucose	P	0.00538866	7.12178e-05	7	22	1417	37052	OVER	XP_005467940.1, XP_005461379.1, XP_003437803.1, XP_013127170.1, XP_005461378.1, XP_003456608.2, XP_013120393.1	XP_005448611.1, XP_003456777.1, XP_005450160.1, XP_003449281.1, XP_003448423.1, XP_005449829.1, XP_005449839.1, XP_005449838.1, XP_003438991.1, XP_005449840.1, XP_003458727.1, XP_003447381.1, XP_013124327.1, XP_003439921.1, XP_003442834.1, XP_003451068.1, XP_003440720.1, XP_003440721.1, XP_003440722.1, XP_013129275.1, XP_003458443.2, XP_005469231.1
GO:0009743	response to carbohydrate	P	0.00538866	7.12178e-05	7	22	1417	37052	OVER	XP_005467940.1, XP_005461379.1, XP_003437803.1, XP_013127170.1, XP_005461378.1, XP_003456608.2, XP_013120393.1	XP_005448611.1, XP_003456777.1, XP_005450160.1, XP_003449281.1, XP_003448423.1, XP_005449829.1, XP_005449839.1, XP_005449838.1, XP_003438991.1, XP_005449840.1, XP_003458727.1, XP_003447381.1, XP_013124327.1, XP_003439921.1, XP_003442834.1, XP_003451068.1, XP_003440720.1, XP_003440721.1, XP_003440722.1, XP_013129275.1, XP_003458443.2, XP_005469231.1
GO:0034284	response to monosaccharide	P	0.00538866	7.12178e-05	7	22	1417	37052	OVER	XP_005467940.1, XP_005461379.1, XP_003437803.1, XP_013127170.1, XP_005461378.1, XP_003456608.2, XP_013120393.1	XP_005448611.1, XP_003456777.1, XP_005450160.1, XP_003449281.1, XP_003448423.1, XP_005449829.1, XP_005449839.1, XP_005449838.1, XP_003438991.1, XP_005449840.1, XP_003458727.1, XP_003447381.1, XP_013124327.1, XP_003439921.1, XP_003442834.1, XP_003451068.1, XP_003440720.1, XP_003440721.1, XP_003440722.1, XP_013129275.1, XP_003458443.2, XP_005469231.1
GO:0009746	response to hexose	P	0.00538866	7.12178e-05	7	22	1417	37052	OVER	XP_005467940.1, XP_005461379.1, XP_003437803.1, XP_013127170.1, XP_005461378.1, XP_003456608.2, XP_013120393.1	XP_005448611.1, XP_003456777.1, XP_005450160.1, XP_003449281.1, XP_003448423.1, XP_005449829.1, XP_005449839.1, XP_005449838.1, XP_003438991.1, XP_005449840.1, XP_003458727.1, XP_003447381.1, XP_013124327.1, XP_003439921.1, XP_003442834.1, XP_003451068.1, XP_003440720.1, XP_003440721.1, XP_003440722.1, XP_013129275.1, XP_003458443.2, XP_005469231.1
GO:0070848	response to growth factor	P	0.00538866	7.20309e-05	27	294	1397	36780	OVER	XP_013124422.1, XP_005475773.1, XP_013124421.1, XP_005475774.1, XP_005473929.1, XP_005473928.1, XP_005475775.1, XP_003444415.1, XP_005473930.1, XP_005450062.1, XP_005450061.1, XP_005450060.1, XP_005473933.1, XP_005473932.1, XP_005471717.1, XP_005451479.1, XP_005451480.1, XP_005452098.1, XP_005450059.1, XP_005449813.1, XP_005449814.1, XP_003440652.2, XP_005448338.1, XP_005473927.1, XP_005473926.1,…	XP_003451571.2, XP_003444437.2, XP_005453444.1, XP_013130862.1, XP_005464562.1, XP_013125260.1, XP_003449078.1, XP_003449209.1, XP_003438593.1, XP_013121066.1, XP_013126287.1, XP_003451970.1, XP_003453062.1, XP_003443019.1, XP_013124411.1, XP_005475303.1, XP_005454836.1, XP_013127979.1, XP_005467708.1, XP_003447323.1, XP_013130897.1, XP_003445599.2, XP_005476645.1, XP_013129510.1, XP_005455745.1,…
GO:0071363	cellular response to growth factor stimulus	P	0.00538866	7.20309e-05	27	294	1397	36780	OVER	XP_013124422.1, XP_005475773.1, XP_013124421.1, XP_005475774.1, XP_005473929.1, XP_005473928.1, XP_005475775.1, XP_003444415.1, XP_005473930.1, XP_005450062.1, XP_005450061.1, XP_005450060.1, XP_005473933.1, XP_005473932.1, XP_005471717.1, XP_005451479.1, XP_005451480.1, XP_005452098.1, XP_005450059.1, XP_005449813.1, XP_005449814.1, XP_003440652.2, XP_005448338.1, XP_005473927.1, XP_005473926.1,…	XP_003451571.2, XP_003444437.2, XP_005453444.1, XP_013130862.1, XP_005464562.1, XP_013125260.1, XP_003449078.1, XP_003449209.1, XP_003438593.1, XP_013121066.1, XP_013126287.1, XP_003451970.1, XP_003453062.1, XP_003443019.1, XP_013124411.1, XP_005475303.1, XP_005454836.1, XP_013127979.1, XP_005467708.1, XP_003447323.1, XP_013130897.1, XP_003445599.2, XP_005476645.1, XP_013129510.1, XP_005455745.1,…
GO:0018022	peptidyl-lysine methylation	P	0.00558008	7.64147e-05	12	74	1412	37000	OVER	XP_005467940.1, XP_005472686.1, XP_005472687.1, XP_005470494.1, XP_005467941.1, XP_013123979.1, XP_013123978.1, XP_005452761.1, XP_005452760.1, XP_013127170.1, XP_005452759.1, XP_013123980.1	XP_005478775.1, XP_005473387.1, XP_013121697.1, XP_005478777.1, XP_005471244.1, XP_003459527.1, XP_003455165.1, XP_013121699.1, XP_005466398.1, XP_003446139.1, XP_005461333.1, XP_005476098.1, XP_005476096.1, XP_003451696.1, XP_003447564.1, XP_013132387.1, XP_003439681.1, XP_003447079.1, XP_013125113.1, XP_013120730.1, XP_005468557.1, XP_013130570.1, XP_003452642.1, XP_005472464.1, XP_003460508.1,…
GO:0016571	histone methylation	P	0.00558008	7.64147e-05	12	74	1412	37000	OVER	XP_005467940.1, XP_005472686.1, XP_005472687.1, XP_005470494.1, XP_005467941.1, XP_013123979.1, XP_013123978.1, XP_005452761.1, XP_005452760.1, XP_013127170.1, XP_005452759.1, XP_013123980.1	XP_005478775.1, XP_005473387.1, XP_013121697.1, XP_003443095.2, XP_005478777.1, XP_003459527.1, XP_003455165.1, XP_013121699.1, XP_005466398.1, XP_003446139.1, XP_005461333.1, XP_005476098.1, XP_005476096.1, XP_003451696.1, XP_003447564.1, XP_013132387.1, XP_003439681.1, XP_013125113.1, XP_013120730.1, XP_005468557.1, XP_013130570.1, XP_003452642.1, XP_005472464.1, XP_003460508.1, XP_005463592.1,…
GO:0006464	cellular protein modification process	P	0.00558008	7.65397e-05	192	3789	1232	33285	OVER	XP_005472315.1, XP_013124422.1, XP_005475774.1, XP_005452101.1, XP_005473929.1, XP_005452143.1, XP_013124739.1, XP_005474431.1, XP_005467941.1, XP_005474435.1, XP_003457301.1, XP_003455227.2, XP_005474416.1, XP_013125203.1, XP_005451769.1, XP_013120066.1, XP_013120062.1, XP_013123980.1, XP_013124735.1, XP_005453060.1, XP_005456368.1, XP_013120089.1, XP_005450061.1, XP_003456923.1, XP_005473932.1,…	XP_003446327.1, XP_013120872.1, XP_005452207.1, XP_013122517.1, XP_005476427.1, XP_005476284.1, XP_005476031.1, XP_003445889.1, XP_005470225.1, XP_013128576.1, XP_005457322.1, XP_005455165.1, XP_003447071.1, XP_005477687.1, XP_005478900.1, XP_005473206.1, XP_013133104.1, XP_005459852.1, XP_013129922.1, XP_005464909.1, XP_005463230.1, XP_003438129.1, XP_005451965.1, XP_013131722.1, XP_003447467.2,…
GO:0036211	protein modification process	P	0.00558008	7.65397e-05	192	3789	1232	33285	OVER	XP_005472315.1, XP_013124422.1, XP_005475774.1, XP_005452101.1, XP_005473929.1, XP_005452143.1, XP_013124739.1, XP_005474431.1, XP_005467941.1, XP_005474435.1, XP_003457301.1, XP_003455227.2, XP_005474416.1, XP_013125203.1, XP_005451769.1, XP_013120066.1, XP_013120062.1, XP_013123980.1, XP_013124735.1, XP_005453060.1, XP_005456368.1, XP_013120089.1, XP_005450061.1, XP_003456923.1, XP_005473932.1,…	XP_003446327.1, XP_013120872.1, XP_005452207.1, XP_013122517.1, XP_005476427.1, XP_005476284.1, XP_005476031.1, XP_003445889.1, XP_005470225.1, XP_013128576.1, XP_005457322.1, XP_005455165.1, XP_003447071.1, XP_005477687.1, XP_005478900.1, XP_005473206.1, XP_013133104.1, XP_005459852.1, XP_013129922.1, XP_005464909.1, XP_005463230.1, XP_003438129.1, XP_005451965.1, XP_013131722.1, XP_003447467.2,…
GO:0000989	transcription factor activity, transcription factor binding	F	0.00579658	8.00158e-05	23	231	1401	36843	OVER	XP_005455363.1, XP_005455365.1, XP_005465770.1, XP_005455364.1, XP_005454563.1, XP_013130031.1, XP_005458576.1, XP_005458577.1, XP_005450753.1, XP_003453820.1, XP_003443832.2, XP_003443484.1, XP_005467336.2, XP_005465769.1, XP_003449706.1, XP_003460145.1, XP_003450571.1, XP_003450570.1, XP_005465768.1, XP_005470257.1, XP_003448018.1, XP_013123134.1, XP_005474309.1	XP_013131165.1, XP_003451639.1, XP_003450549.1, XP_013128202.1, XP_013127135.1, XP_005468440.1, XP_013126287.1, XP_003450236.1, XP_005476574.1, XP_005465290.1, XP_003458448.1, XP_005474213.1, XP_003444656.1, XP_005454859.1, XP_003444342.1, XP_005467432.1, XP_013125316.1, XP_005448120.1, XP_003447768.2, NP_001266628.1, XP_003457711.2, XP_013127595.1, XP_005463291.1, XP_013129518.1, XP_005478606.1,…
GO:0007265	Ras protein signal transduction	P	0.00597119	8.29476e-05	32	382	1392	36692	OVER	XP_013130780.1, XP_013124422.1, XP_005467940.1, XP_013124421.1, XP_005459901.1, XP_005467941.1, XP_005467501.1, XP_013123794.1, XP_013127170.1, XP_013123795.1, XP_005469585.1, XP_013125094.1, XP_005469355.1, XP_005450062.1, XP_005450061.1, XP_005450060.1, XP_013130781.1, XP_005455090.1, XP_005475572.2, XP_013126805.1, XP_013122020.1, XP_005475574.1, XP_013126806.1, XP_005450059.1, XP_013130778.1,…	XP_013127218.1, XP_005474721.1, XP_013121901.1, XP_005448193.1, XP_005470990.1, XP_013119774.1, XP_013123900.1, XP_005450848.1, XP_005471330.1, XP_005478355.1, XP_005454666.1, XP_003442633.2, XP_013123908.1, XP_005452679.1, XP_003444656.1, XP_005450996.1, XP_003448289.2, XP_005477860.1, XP_013123887.1, XP_005478054.1, XP_013124374.1, XP_005479000.1, XP_005456376.1, XP_005477735.1, XP_005448723.1,…
GO:0000988	transcription factor activity, protein binding	F	0.00607539	8.49259e-05	23	232	1401	36842	OVER	XP_005455363.1, XP_005455365.1, XP_005465770.1, XP_005455364.1, XP_005454563.1, XP_013130031.1, XP_005458576.1, XP_005458577.1, XP_005450753.1, XP_003453820.1, XP_003443832.2, XP_003443484.1, XP_005467336.2, XP_005465769.1, XP_003449706.1, XP_003460145.1, XP_003450571.1, XP_003450570.1, XP_005465768.1, XP_005470257.1, XP_003448018.1, XP_013123134.1, XP_005474309.1	XP_013131165.1, XP_003451639.1, XP_003450549.1, XP_013128202.1, XP_013127135.1, XP_005468440.1, XP_013126287.1, XP_003450236.1, XP_005476574.1, XP_005465290.1, XP_003458448.1, XP_005474213.1, XP_003444656.1, XP_005454859.1, XP_003444342.1, XP_005467432.1, XP_013125316.1, XP_005448120.1, XP_003447768.2, NP_001266628.1, XP_003457711.2, XP_013127595.1, XP_005463291.1, XP_013129518.1, XP_005478606.1,…
GO:0061245	establishment or maintenance of bipolar cell polarity	P	0.00631538	8.9936e-05	7	23	1417	37051	OVER	XP_005460392.1, XP_005460398.1, XP_005460397.1, XP_005460394.1, XP_005460393.1, XP_005460396.1, XP_005460395.1	XP_005448611.1, XP_005450160.1, XP_005456692.1, XP_005450465.1, XP_003438991.1, XP_003451875.1, XP_003451877.1, XP_005461657.1, XP_005449560.1, XP_005461655.1, XP_005461656.1, XP_003442834.1, XP_003457244.2, XP_003448589.2, XP_003452070.2, XP_005476029.1, XP_003456911.1, XP_003445273.1, XP_003445740.1, XP_013123109.1, XP_005450558.1, XP_003455092.1, XP_005456444.1
GO:1901981	phosphatidylinositol phosphate binding	F	0.00631538	8.9936e-05	7	23	1417	37051	OVER	XP_005467940.1, XP_005467941.1, XP_013127170.1, XP_003449749.1, XP_005469842.1, XP_005469843.1, XP_005469844.1	XP_003438700.1, XP_003456283.2, XP_003457081.1, XP_005468419.1, XP_005472710.1, XP_013126970.1, XP_005468417.1, XP_013120606.1, XP_003446859.1, XP_013126971.1, XP_005459559.1, XP_005469807.1, XP_005447964.1, XP_013126969.1, XP_003439518.1, XP_005447963.1, XP_005447966.1, XP_005447965.1, XP_003443178.1, XP_003451025.1, XP_005478944.1, XP_003438787.1, XP_003451522.1
GO:0035088	establishment or maintenance of apical/basal cell polarity	P	0.00631538	8.9936e-05	7	23	1417	37051	OVER	XP_005460392.1, XP_005460398.1, XP_005460397.1, XP_005460394.1, XP_005460393.1, XP_005460396.1, XP_005460395.1	XP_005448611.1, XP_005450160.1, XP_005456692.1, XP_005450465.1, XP_003438991.1, XP_003451875.1, XP_003451877.1, XP_005461657.1, XP_005449560.1, XP_005461655.1, XP_005461656.1, XP_003442834.1, XP_003457244.2, XP_003448589.2, XP_003452070.2, XP_005476029.1, XP_003456911.1, XP_003445273.1, XP_003445740.1, XP_013123109.1, XP_005450558.1, XP_003455092.1, XP_005456444.1
GO:0004675	transmembrane receptor protein serine/threonine kinase activity	F	0.00641392	9.18997e-05	8	32	1416	37042	OVER	XP_005453060.1, XP_005452100.1, XP_005452101.1, XP_005452102.1, XP_005453061.1, XP_005452098.1, XP_005453059.1, XP_005453058.1	XP_005463435.1, XP_003452478.1, XP_005461922.1, XP_003454012.1, XP_005465911.1, XP_003456888.1, XP_003453926.1, XP_003439529.1, XP_003447203.1, XP_013125533.1, XP_003457563.1, XP_003448516.1, XP_005478137.1, XP_003448220.1, XP_005457231.1, XP_005457230.1, XP_005463427.1, XP_005469574.1, XP_005472412.1, XP_013129467.1, XP_013132168.1, XP_013132167.1, XP_013119680.1, XP_013129469.1, XP_013129468.1,…
GO:0004713	protein tyrosine kinase activity	F	0.00660423	9.52034e-05	24	250	1400	36824	OVER	XP_005461220.1, XP_005473929.1, XP_005473928.1, XP_005460884.1, XP_003445176.1, XP_013125203.1, XP_013120088.1, XP_003442380.2, XP_005461219.1, XP_003456492.1, XP_005467167.1, XP_005451920.1, XP_005473930.1, XP_013120089.1, XP_013125204.1, XP_005457965.1, XP_005473933.1, XP_005473932.1, XP_013131670.1, XP_005471717.1, XP_005473927.1, XP_005473926.1, XP_003450286.2, XP_013129867.1	XP_013128308.1, XP_003451571.2, XP_005453444.1, XP_013125038.1, XP_005449475.1, XP_013126120.1, XP_005477121.1, XP_013123837.1, XP_005467820.1, XP_005452316.1, XP_003450673.2, XP_013131127.1, XP_005474876.1, XP_003456219.1, XP_013120736.1, NP_001296334.1, XP_013122231.1, XP_005463943.1, XP_003455340.2, XP_005451505.1, XP_005478114.1, XP_013128044.1, XP_003445599.2, XP_005453580.1, XP_005466596.2,…
GO:0006357	regulation of transcription from RNA polymerase II promoter	P	0.00783176	0.000113583	48	685	1376	36389	OVER	XP_005467940.1, XP_005467941.1, XP_013127170.1, XP_013120064.1, XP_005474787.1, XP_013120066.1, XP_005474785.1, XP_005474786.1, XP_013120065.1, XP_005474784.1, XP_013120062.1, XP_005467336.2, XP_003446196.2, XP_003439738.1, XP_005465769.1, XP_003449706.1, XP_013120068.1, XP_013120067.1, XP_003460145.1, XP_003449703.1, XP_013120069.1, XP_005465768.1, XP_003455643.1, XP_005465770.1, XP_005454563.1,…	XP_013125222.1, XP_003456464.1, XP_013132775.1, XP_013124927.1, XP_003450549.1, XP_003449078.1, XP_003447564.1, XP_005465019.2, XP_003449176.2, XP_013127523.1, XP_005454956.1, XP_003451970.1, XP_005447852.1, XP_003445275.1, XP_005476306.1, XP_005457322.1, XP_003443019.1, NP_001266544.1, XP_003441505.1, XP_013131188.1, XP_003458448.1, XP_003443520.1, XP_005471486.1, XP_005474213.1, XP_013124411.1,…
GO:0001704	formation of primary germ layer	P	0.00832045	0.000121397	11	66	1413	37008	OVER	XP_003446197.1, XP_005460392.1, XP_005460398.1, XP_005460397.1, XP_005451343.1, XP_005449813.1, XP_005460394.1, XP_005449814.1, XP_005460393.1, XP_005460396.1, XP_005460395.1	XP_013125262.1, XP_005467277.1, XP_013121007.1, XP_013125264.1, XP_003441854.1, XP_005454768.1, XP_003443800.3, XP_013125260.1, XP_003458032.1, XP_003449209.1, XP_005474813.1, XP_003444475.1, XP_003455079.1, XP_005477242.1, XP_003448219.2, XP_003455092.1, XP_003447887.1, XP_003451148.1, XP_005469132.1, XP_005469134.1, XP_005462817.1, XP_003458302.2, XP_005449560.1, XP_003453873.2, XP_003451258.1,…
GO:0050708	regulation of protein secretion	P	0.00878816	0.000128989	9	44	1415	37030	OVER	XP_005460813.2, XP_005461379.1, XP_005461378.1, XP_003456608.2, XP_003449749.1, XP_005469842.1, XP_005469843.1, XP_013120393.1, XP_005469844.1	XP_005455168.2, XP_005461318.1, XP_003449281.1, XP_005449829.1, XP_003450333.1, XP_005459690.1, XP_013120478.1, XP_003443913.1, XP_005460814.1, XP_003439476.1, XP_013124327.1, XP_013126527.1, XP_013119752.1, XP_013132860.1, XP_005466857.2, XP_013129896.1, XP_003440720.1, XP_005449915.1, XP_003440721.1, XP_005466856.2, XP_013129895.1, XP_003440722.1, XP_005454721.1, XP_003460642.3, XP_003454605.1,…
GO:0018024	histone-lysine N-methyltransferase activity	F	0.00925528	0.000136654	11	67	1413	37007	OVER	XP_005472686.1, XP_005472687.1, XP_005470494.1, XP_013123979.1, XP_013123978.1, XP_005467874.1, XP_005452761.1, XP_005452760.1, XP_005452759.1, XP_003455240.1, XP_013123980.1	XP_005478775.1, XP_013121697.1, XP_005478777.1, XP_003459527.1, XP_003455165.1, XP_013121699.1, XP_005453446.1, XP_005466398.1, XP_003446139.1, XP_005461333.1, XP_013130611.1, XP_013132387.1, XP_003439681.1, XP_013120730.1, XP_013130570.1, XP_003452642.1, XP_005472464.1, XP_013130607.1, XP_005457275.1, XP_013130609.1, XP_005457277.1, XP_005459700.1, XP_013130333.1, XP_005463592.1, XP_013121700.1,…
GO:0060074	synapse maturation	P	0.00984326	0.000148776	6	17	1418	37057	OVER	XP_005454870.1, XP_005454869.1, XP_005454868.1, XP_005454867.1, XP_005454866.1, XP_005454871.1	XP_005474269.1, XP_013130097.1, XP_013120137.1, XP_005478823.1, XP_005449861.1, XP_005455438.1, XP_005449863.1, XP_005455436.1, XP_005478820.1, XP_005449864.1, XP_005468922.1, XP_005468921.1, XP_005474270.1, XP_005468747.1, XP_013124286.1, XP_005468746.1, XP_013124285.1
GO:0003140	determination of left/right asymmetry in lateral mesoderm	P	0.00984326	0.000148776	6	17	1418	37057	OVER	XP_005473929.1, XP_005473928.1, XP_005473930.1, XP_005473933.1, XP_005473927.1, XP_005473926.1	XP_003447887.1, XP_013123080.1, XP_003440044.1, XP_005460429.1, XP_005474937.2, XP_005465990.1, XP_005479219.1, XP_013125202.1, XP_013121964.1, XP_003443800.3, XP_003441045.1, XP_003451759.1, XP_003447982.1, XP_005479220.1, XP_005451450.1, XP_003438332.1, XP_013131188.1
GO:1902284	neuron projection extension involved in neuron projection guidance	P	0.00984326	0.000148776	6	17	1418	37057	OVER	XP_005453575.1, XP_005453577.1, XP_005463222.1, XP_005463223.1, XP_005463220.1, XP_005463221.1	XP_003450047.1, XP_003441412.1, XP_003439055.1, XP_003440624.1, XP_005456713.1, XP_005456714.1, XP_005456715.1, XP_003446041.2, XP_005467341.1, XP_013119995.1, XP_003452076.2, XP_003442666.1, XP_013124023.1, XP_005448494.1, XP_005448806.1, XP_005460747.1, XP_003455231.1
GO:0048846	axon extension involved in axon guidance	P	0.00984326	0.000148776	6	17	1418	37057	OVER	XP_005453575.1, XP_005453577.1, XP_005463222.1, XP_005463223.1, XP_005463220.1, XP_005463221.1	XP_003450047.1, XP_003441412.1, XP_003439055.1, XP_003440624.1, XP_005456713.1, XP_005456714.1, XP_005456715.1, XP_003446041.2, XP_005467341.1, XP_013119995.1, XP_003452076.2, XP_003442666.1, XP_013124023.1, XP_005448494.1, XP_005448806.1, XP_005460747.1, XP_003455231.1
GO:0043087	regulation of GTPase activity	P	0.0106001	0.000161141	50	735	1374	36339	OVER	XP_005459901.1, XP_013123794.1, XP_005473178.1, XP_005469585.1, XP_005469355.1, XP_005463012.1, XP_013124775.1, XP_005460201.1, XP_013124777.1, XP_005475657.1, XP_013124773.1, XP_013129603.1, XP_013130781.1, XP_005469446.1, XP_005475572.2, XP_013126805.1, XP_005475574.1, XP_003454065.2, XP_013130778.1, XP_013124621.1, XP_005474539.1, XP_013128568.1, XP_005475438.1, XP_013130780.1, XP_005473179.1,…	XP_003455641.1, XP_013127218.1, XP_005449038.1, XP_013123852.1, XP_013127632.1, XP_013126350.1, XP_013128071.1, XP_013121901.1, XP_005448193.1, XP_005467843.1, XP_003439683.1, XP_005470990.1, XP_013119774.1, XP_005450848.1, XP_005471330.1, XP_005478355.1, XP_003438348.2, XP_005465915.1, XP_013123908.1, XP_005452679.1, XP_003448289.2, XP_005477860.1, XP_013120883.1, XP_013123887.1, XP_003442393.1,…
GO:0006554	lysine catabolic process	P	0.0107444	0.000164273	12	81	1412	36993	OVER	XP_005472686.1, XP_005472687.1, XP_005470494.1, XP_013123979.1, XP_013123978.1, XP_005467874.1, XP_005452761.1, XP_005452760.1, XP_005452759.1, XP_003455240.1, XP_003447476.1, XP_013123980.1	XP_013121697.1, XP_003459527.1, XP_003455165.1, XP_013121699.1, XP_005453446.1, XP_005466398.1, XP_005477789.1, XP_013130611.1, XP_003444038.1, XP_003456635.1, XP_013132387.1, XP_005460316.1, XP_013120730.1, XP_013130206.1, XP_005472464.1, XP_013130607.1, XP_005457275.1, XP_013130609.1, XP_005457277.1, XP_003451106.1, XP_005459700.1, XP_013130333.1, XP_003439533.1, XP_003446212.1, XP_013121700.1,…
GO:0042054	histone methyltransferase activity	F	0.0111924	0.0001721	11	69	1413	37005	OVER	XP_005472686.1, XP_005472687.1, XP_005470494.1, XP_013123979.1, XP_013123978.1, XP_005467874.1, XP_005452761.1, XP_005452760.1, XP_005452759.1, XP_003455240.1, XP_013123980.1	XP_005478775.1, XP_013121697.1, XP_005478777.1, XP_003459527.1, XP_003455165.1, XP_013121699.1, XP_005453446.1, XP_005466398.1, XP_003446139.1, XP_005461333.1, XP_013130611.1, XP_013132387.1, XP_003439681.1, XP_013120730.1, XP_013130570.1, XP_003452642.1, XP_005472464.1, XP_013130607.1, XP_005457275.1, XP_013130609.1, XP_005457277.1, XP_005459700.1, XP_013130333.1, XP_005463592.1, XP_003446214.2,…
GO:0044710	single-organism metabolic process	P	0.0119469	0.000184918	226	4650	1198	32424	OVER	XP_013124422.1, XP_005475774.1, XP_005452101.1, XP_005474431.1, XP_005467941.1, XP_003457301.1, XP_003455227.2, XP_005451784.1, XP_005474416.1, XP_013120062.1, XP_013124735.1, XP_005453060.1, XP_013121611.1, XP_003456923.1, XP_003444452.2, XP_005471463.1, XP_005474427.1, XP_013126991.1, XP_013120074.1, XP_013123826.1, XP_013131007.1, XP_003455966.1, XP_003441238.1, XP_003444809.1, XP_003457757.1,…	XP_003446327.1, XP_005468282.1, XP_003450733.1, XP_005472319.1, XP_005452207.1, XP_003451677.1, XP_003448800.1, XP_013127316.1, XP_013125159.1, XP_003443226.1, XP_005470225.1, XP_013128576.1, XP_005457322.1, XP_003450021.1, XP_005473206.1, XP_005457379.1, XP_005451832.1, XP_003451108.1, XP_003440717.1, XP_013129922.1, XP_005464909.1, XP_005479265.1, XP_003444749.1, XP_005451965.1, XP_005455997.1,…
GO:0030099	myeloid cell differentiation	P	0.0119469	0.000185789	19	182	1405	36892	OVER	XP_005467940.1, XP_003444199.1, XP_005467941.1, XP_013127170.1, XP_005461608.1, XP_005461609.1, XP_003457021.1, XP_005461611.1, XP_003440239.1, XP_005461601.1, XP_005461602.1, XP_005461604.1, XP_003449455.1, XP_005461606.1, XP_003456793.1, XP_003456795.1, XP_005461600.1, XP_005461610.1, XP_005472020.1	XP_003444350.1, XP_005476382.1, XP_003450940.1, XP_003451199.1, XP_005455914.1, XP_003457679.1, XP_005450299.1, XP_005450900.1, XP_005476096.1, XP_013127116.1, XP_005450215.1, XP_003444019.1, XP_013129541.1, XP_013123457.1, XP_003447564.1, XP_003459580.1, XP_003449176.2, XP_003438179.1, XP_005451193.1, XP_003441280.1, XP_003454720.1, XP_013127007.1, XP_013125761.1, XP_005477465.1, XP_005455907.1,…
GO:0071300	cellular response to retinoic acid	P	0.012023	0.000196427	3	1	1421	37073	OVER	XP_005467940.1, XP_005467941.1, XP_013127170.1	NP_001269823.1
GO:0080182	histone H3-K4 trimethylation	P	0.012023	0.000196427	3	1	1421	37073	OVER	XP_005467940.1, XP_005467941.1, XP_013127170.1	XP_003447564.1
GO:0006110	regulation of glycolytic process	P	0.012023	0.000196427	3	1	1421	37073	OVER	XP_005467940.1, XP_005467941.1, XP_013127170.1	XP_005460931.1
GO:0048009	insulin-like growth factor receptor signaling pathway	P	0.012023	0.000196427	3	1	1421	37073	OVER	XP_005458045.1, XP_003453223.2, XP_005458046.1	XP_003440646.2
GO:0030852	regulation of granulocyte differentiation	P	0.012023	0.000196427	3	1	1421	37073	OVER	XP_005467940.1, XP_005467941.1, XP_013127170.1	XP_003445736.1
GO:0043995	histone acetyltransferase activity (H4-K5 specific)	F	0.012023	0.000196427	3	1	1421	37073	OVER	XP_005467940.1, XP_005467941.1, XP_013127170.1	XP_003440151.1
GO:0043996	histone acetyltransferase activity (H4-K8 specific)	F	0.012023	0.000196427	3	1	1421	37073	OVER	XP_005467940.1, XP_005467941.1, XP_013127170.1	XP_003440151.1
GO:0007412	axon target recognition	P	0.012023	0.000196427	3	1	1421	37073	OVER	XP_005459784.1, XP_003451948.1, XP_003455293.1	XP_005470777.1
GO:0046972	histone acetyltransferase activity (H4-K16 specific)	F	0.012023	0.000196427	3	1	1421	37073	OVER	XP_005467940.1, XP_005467941.1, XP_013127170.1	XP_003440151.1
GO:0009068	aspartate family amino acid catabolic process	P	0.0121875	0.000201448	12	83	1412	36991	OVER	XP_005472686.1, XP_005472687.1, XP_005470494.1, XP_013123979.1, XP_013123978.1, XP_005467874.1, XP_005452761.1, XP_005452760.1, XP_005452759.1, XP_003455240.1, XP_003447476.1, XP_013123980.1	XP_013121697.1, XP_003459527.1, XP_003455165.1, XP_013121699.1, XP_005453446.1, XP_005466398.1, XP_003443136.1, XP_005477789.1, XP_013130611.1, XP_003444038.1, XP_003456635.1, XP_013132387.1, XP_005460316.1, XP_013120730.1, XP_013130206.1, XP_005472464.1, XP_013130607.1, XP_005457275.1, XP_013130609.1, XP_005457277.1, XP_003451106.1, XP_005459700.1, XP_013130333.1, XP_003439533.1, XP_003442303.1,…
GO:0006553	lysine metabolic process	P	0.0121875	0.000201448	12	83	1412	36991	OVER	XP_005472686.1, XP_005472687.1, XP_005470494.1, XP_013123979.1, XP_013123978.1, XP_005467874.1, XP_005452761.1, XP_005452760.1, XP_005452759.1, XP_003455240.1, XP_003447476.1, XP_013123980.1	XP_013121697.1, XP_003459527.1, XP_003455165.1, XP_013121699.1, XP_005453446.1, XP_005466398.1, XP_005477789.1, XP_013130611.1, XP_003444038.1, XP_003456635.1, XP_013132387.1, XP_005460316.1, XP_013120730.1, XP_013130206.1, XP_005472464.1, XP_013130607.1, XP_005457275.1, XP_013130609.1, XP_005457277.1, XP_003451106.1, XP_005459700.1, XP_013130333.1, XP_003439533.1, XP_003446212.1, XP_013121700.1,…
GO:2000574	regulation of microtubule motor activity	P	0.0121875	0.000202308	4	5	1420	37069	OVER	XP_003448689.2, XP_005453798.1, XP_005453797.1, XP_005453799.1	XP_005469142.1, XP_005452721.1, XP_003453848.1, XP_003447020.1, XP_003442167.1
GO:0042127	regulation of cell proliferation	P	0.0128217	0.000213956	22	232	1402	36842	OVER	XP_013124422.1, XP_013124421.1, XP_005473929.1, XP_005473928.1, XP_003457301.1, XP_005458045.1, XP_013120818.1, XP_005450059.1, XP_005458046.1, XP_005473930.1, XP_005450062.1, XP_013122122.1, XP_003449455.1, XP_013122121.1, XP_005450061.1, XP_005450060.1, XP_005473933.1, XP_005473932.1, XP_003453223.2, XP_005473927.1, XP_005473926.1, XP_003459754.1	XP_005453444.1, XP_013125222.1, XP_005459382.1, XP_013125076.1, XP_013124528.1, XP_003448800.1, XP_005451193.1, XP_003449658.1, XP_003459870.1, XP_013124460.1, XP_013130971.1, XP_005459404.1, XP_005476513.1, XP_005452862.1, XP_005475303.1, XP_003447843.1, XP_003456476.1, XP_003451872.1, XP_003445599.2, XP_013129510.1, XP_003450937.1, XP_005448012.1, XP_013125218.1, XP_003448604.1, XP_003451239.1,…
GO:0050808	synapse organization	P	0.0143797	0.00024467	10	60	1414	37014	OVER	XP_005454870.1, XP_013122122.1, XP_013122121.1, XP_005454869.1, XP_005454868.1, XP_003440513.2, XP_005454867.1, XP_005454866.1, XP_005474309.1, XP_005454871.1	XP_005455438.1, XP_013126228.1, XP_005463478.1, XP_005455436.1, XP_003455787.1, XP_005473245.1, XP_005473247.1, XP_003459870.1, XP_013124082.1, XP_005468747.1, XP_003438513.1, XP_013124084.1, XP_005450160.1, XP_003457855.2, XP_005478823.1, XP_005449861.1, XP_013124164.1, XP_005449863.1, XP_013121702.1, XP_005465662.1, XP_003438146.1, XP_005468921.1, XP_013125237.1, XP_005474270.1, XP_005468948.1,…
GO:0042734	presynaptic membrane	C	0.0143797	0.00024498	6	19	1418	37055	OVER	XP_013124980.1, XP_013124981.1, XP_013124982.1, XP_005471478.1, XP_013124978.1, XP_013124979.1	XP_005475305.1, XP_005475304.1, XP_005475303.1, XP_005475301.1, XP_005475311.1, XP_013124580.1, XP_013124581.1, XP_013124582.1, XP_005475309.1, XP_013124579.1, XP_005475308.1, XP_013124578.1, XP_005475307.1, XP_005475306.1, XP_013124576.1, XP_013129456.1, XP_013129455.1, XP_005474086.1, XP_005449915.1
GO:0070371	ERK1 and ERK2 cascade	P	0.0143797	0.00024498	6	19	1418	37055	OVER	XP_013124422.1, XP_013124421.1, XP_005450062.1, XP_005450061.1, XP_005450060.1, XP_005450059.1	XP_013127186.1, XP_013132996.1, XP_005474269.1, XP_013127190.1, XP_005460418.1, XP_005459690.1, XP_005460417.1, XP_003448666.1, XP_013127189.1, XP_013127187.1, XP_013127306.1, XP_005452633.1, XP_013127188.1, XP_003449209.1, XP_003448128.1, XP_005468005.1, XP_005449336.1, XP_005474270.1, XP_005467269.1
GO:0070372	regulation of ERK1 and ERK2 cascade	P	0.0143797	0.00024498	6	19	1418	37055	OVER	XP_013124422.1, XP_013124421.1, XP_005450062.1, XP_005450061.1, XP_005450060.1, XP_005450059.1	XP_013127186.1, XP_013132996.1, XP_005474269.1, XP_013127190.1, XP_005460418.1, XP_005459690.1, XP_005460417.1, XP_003448666.1, XP_013127189.1, XP_013127187.1, XP_013127306.1, XP_005452633.1, XP_013127188.1, XP_003449209.1, XP_003448128.1, XP_005468005.1, XP_005449336.1, XP_005474270.1, XP_005467269.1
GO:0033500	carbohydrate homeostasis	P	0.0148861	0.000256208	8	38	1416	37036	OVER	XP_005467940.1, XP_005467941.1, XP_005461379.1, XP_003437803.1, XP_013127170.1, XP_005461378.1, XP_003456608.2, XP_013120393.1	XP_003456777.1, XP_003449281.1, XP_005449829.1, XP_003454240.1, XP_005458980.1, XP_005459690.1, XP_003458587.1, XP_013127349.1, XP_013124327.1, XP_003440720.1, XP_003454556.1, XP_003455268.1, XP_003440721.1, XP_003440722.1, XP_003454178.1, XP_003456941.1, XP_003442954.1, XP_013132996.1, XP_005473608.1, XP_013127350.1, XP_003449235.1, XP_005449839.1, XP_003451457.2, XP_005449838.1, XP_005472383.1,…
GO:0042593	glucose homeostasis	P	0.0148861	0.000256208	8	38	1416	37036	OVER	XP_005467940.1, XP_005467941.1, XP_005461379.1, XP_003437803.1, XP_013127170.1, XP_005461378.1, XP_003456608.2, XP_013120393.1	XP_003456777.1, XP_003449281.1, XP_005449829.1, XP_003454240.1, XP_005458980.1, XP_005459690.1, XP_003458587.1, XP_013127349.1, XP_013124327.1, XP_003440720.1, XP_003454556.1, XP_003455268.1, XP_003440721.1, XP_003440722.1, XP_003454178.1, XP_003456941.1, XP_003442954.1, XP_013132996.1, XP_005473608.1, XP_013127350.1, XP_003449235.1, XP_005449839.1, XP_003451457.2, XP_005449838.1, XP_005472383.1,…
GO:0071526	semaphorin-plexin signaling pathway	P	0.015187	0.000262714	9	49	1415	37025	OVER	XP_005453575.1, XP_005453577.1, XP_005463222.1, XP_005463223.1, XP_005463220.1, XP_005463221.1, XP_005471717.1, XP_003450286.2, XP_013129867.1	XP_013131620.1, XP_013126667.1, XP_003445152.2, XP_005456714.1, XP_005451706.1, XP_003456409.1, XP_003452076.2, XP_005466452.1, XP_013126665.1, XP_013124612.1, XP_013124610.1, XP_005460500.1, XP_005450474.1, XP_003438778.1, XP_005477901.1, XP_005451067.2, XP_013119835.1, XP_003440624.1, XP_005469344.1, XP_003449163.1, XP_013129195.1, XP_005450120.1, XP_003445054.1, XP_005456713.1, XP_005476848.1,…
GO:0016278	lysine N-methyltransferase activity	F	0.0152654	0.000266738	11	73	1413	37001	OVER	XP_005472686.1, XP_005472687.1, XP_005470494.1, XP_013123979.1, XP_013123978.1, XP_005467874.1, XP_005452761.1, XP_005452760.1, XP_005452759.1, XP_003455240.1, XP_013123980.1	XP_005478775.1, XP_013120377.1, XP_013121697.1, XP_005478777.1, XP_005471244.1, XP_003459527.1, XP_003455165.1, XP_013121699.1, XP_005453446.1, XP_005466398.1, XP_003446139.1, XP_005461333.1, XP_013130611.1, XP_013132387.1, XP_003439681.1, XP_003447079.1, XP_013120730.1, XP_005479272.1, XP_013130570.1, XP_003452642.1, XP_005472464.1, XP_013130607.1, XP_005457275.1, XP_013130609.1, XP_005457277.1,…
GO:0016279	protein-lysine N-methyltransferase activity	F	0.0152654	0.000266738	11	73	1413	37001	OVER	XP_005472686.1, XP_005472687.1, XP_005470494.1, XP_013123979.1, XP_013123978.1, XP_005467874.1, XP_005452761.1, XP_005452760.1, XP_005452759.1, XP_003455240.1, XP_013123980.1	XP_005478775.1, XP_013120377.1, XP_013121697.1, XP_005478777.1, XP_005471244.1, XP_003459527.1, XP_003455165.1, XP_013121699.1, XP_005453446.1, XP_005466398.1, XP_003446139.1, XP_005461333.1, XP_013130611.1, XP_013132387.1, XP_003439681.1, XP_003447079.1, XP_013120730.1, XP_005479272.1, XP_013130570.1, XP_003452642.1, XP_005472464.1, XP_013130607.1, XP_005457275.1, XP_013130609.1, XP_005457277.1,…
GO:0044212	transcription regulatory region DNA binding	F	0.0154291	0.000270946	19	188	1405	36886	OVER	XP_013120075.1, XP_013120064.1, XP_013120074.1, XP_013120066.1, XP_013120076.1, XP_013120065.1, XP_013120071.1, XP_013120070.1, XP_013120062.1, XP_005479045.1, XP_013120073.1, XP_013120072.1, XP_003446196.2, XP_003439738.1, XP_013120068.1, XP_013120067.1, XP_013120069.1, XP_013124050.1, XP_003455643.1	XP_005478524.1, XP_005451283.1, XP_013121699.1, XP_005478336.1, XP_003456464.1, XP_005452479.1, XP_005450299.1, XP_005470843.1, XP_013120296.1, XP_013124524.1, XP_005476212.1, XP_013121062.1, XP_003444527.1, XP_005451193.1, XP_013128572.1, XP_005449512.1, XP_003445275.1, XP_005457322.1, XP_013127007.1, XP_005473195.1, XP_003441505.1, XP_005467087.1, XP_013131188.1, XP_005451287.1, XP_005449509.1,…
GO:0048518	positive regulation of biological process	P	0.0162235	0.000286314	71	1183	1353	35891	OVER	XP_005473929.1, XP_005467941.1, XP_013130031.1, XP_005454868.1, XP_013120064.1, XP_005454866.1, XP_005463223.1, XP_013120066.1, XP_005463221.1, XP_013120062.1, XP_003446196.2, XP_005460813.2, XP_005465769.1, XP_013120068.1, XP_005473930.1, XP_005473932.1, XP_005455363.1, XP_005469404.1, XP_013129138.1, XP_005455365.1, XP_005469402.1, XP_005465770.1, XP_005454044.1, XP_013120074.1, XP_013120076.1,…	XP_005453421.1, XP_013125222.1, XP_003452224.1, XP_005448882.1, XP_005459382.1, XP_013127632.1, XP_005457115.1, XP_003447937.1, XP_003449078.1, XP_013127523.1, XP_013126527.1, XP_003458995.1, XP_005466377.1, XP_005457322.1, XP_003447839.1, XP_005448675.1, XP_005476175.1, XP_003443520.1, XP_005449509.1, XP_005454859.1, XP_013120883.1, XP_013125509.1, XP_003447323.1, XP_013128817.1, XP_005476778.1,…
GO:0048864	stem cell development	P	0.0166995	0.000297632	12	87	1412	36987	OVER	XP_005453575.1, XP_005453577.1, XP_013122122.1, XP_013122121.1, XP_005475240.1, XP_005463222.1, XP_005463223.1, XP_005463220.1, XP_005463221.1, XP_013121545.1, XP_003456320.1, XP_005475236.1	XP_003456754.1, XP_013127630.1, XP_003442986.1, NP_001266479.1, XP_013126648.1, XP_013131979.1, XP_005468783.1, XP_013125074.1, XP_003453109.1, XP_005456714.1, XP_013131980.1, XP_005472217.1, XP_013131982.1, XP_003456409.1, XP_003452076.2, XP_005456326.1, XP_005455221.1, XP_005472215.1, XP_005476994.1, XP_013124048.1, XP_005452379.1, XP_005476306.1, XP_005456424.1, XP_005472213.1, XP_003458648.1,…
GO:0014032	neural crest cell development	P	0.0166995	0.000297632	12	87	1412	36987	OVER	XP_005453575.1, XP_005453577.1, XP_013122122.1, XP_013122121.1, XP_005475240.1, XP_005463222.1, XP_005463223.1, XP_005463220.1, XP_005463221.1, XP_013121545.1, XP_003456320.1, XP_005475236.1	XP_003456754.1, XP_013127630.1, XP_003442986.1, NP_001266479.1, XP_013126648.1, XP_013131979.1, XP_005468783.1, XP_013125074.1, XP_003453109.1, XP_005456714.1, XP_013131980.1, XP_005472217.1, XP_013131982.1, XP_003456409.1, XP_003452076.2, XP_005456326.1, XP_005455221.1, XP_005472215.1, XP_005476994.1, XP_013124048.1, XP_005452379.1, XP_005476306.1, XP_005456424.1, XP_005472213.1, XP_003458648.1,…
GO:0060485	mesenchyme development	P	0.0167483	0.000299965	18	174	1406	36900	OVER	XP_005473929.1, XP_005473928.1, XP_005475240.1, XP_005463222.1, XP_005463223.1, XP_005463220.1, XP_005463221.1, XP_013121545.1, XP_005453575.1, XP_005473930.1, XP_005453577.1, XP_013122122.1, XP_013122121.1, XP_005473933.1, XP_005473927.1, XP_003456320.1, XP_005473926.1, XP_005475236.1	XP_013123080.1, XP_003456754.1, XP_003442690.1, XP_005461778.1, XP_013126648.1, XP_013131979.1, XP_005468783.1, XP_013125076.1, XP_005479219.1, XP_005461770.1, XP_005456714.1, XP_003442313.1, XP_005472217.1, XP_013131982.1, XP_005456326.1, XP_005455221.1, XP_003437826.1, XP_005476306.1, XP_013127007.1, XP_005456424.1, XP_003442633.2, XP_013121691.1, XP_005472213.1, XP_003458648.1, XP_013131188.1,…
GO:0009306	protein secretion	P	0.0171908	0.000309392	10	62	1414	37012	OVER	XP_005460813.2, XP_005461379.1, XP_003437803.1, XP_005461378.1, XP_003456608.2, XP_003449749.1, XP_005469842.1, XP_005469843.1, XP_013120393.1, XP_005469844.1	XP_005461318.1, XP_003449281.1, XP_005474456.1, XP_005449829.1, XP_013122841.1, XP_003443913.1, XP_003439476.1, XP_013126527.1, XP_005466857.2, XP_013129896.1, XP_003440720.1, XP_005449915.1, XP_013124080.1, XP_005476171.1, XP_003440722.1, XP_003460642.3, XP_003454605.1, XP_013132996.1, XP_013128507.1, XP_005449838.1, XP_013131920.1, XP_003439174.2, XP_005449840.1, XP_013126036.1, XP_013128061.1,…
GO:0048514	blood vessel morphogenesis	P	0.0174343	0.000315298	28	342	1396	36732	OVER	XP_013124422.1, XP_013124421.1, XP_005478083.1, XP_005458045.1, XP_005451343.1, XP_005458046.1, XP_013128612.1, XP_005473221.1, XP_013128611.1, XP_013126265.1, XP_005450062.1, XP_005450061.1, XP_005450060.1, XP_013130764.1, XP_005471717.1, XP_003445726.1, XP_003448243.1, XP_005473684.1, XP_005473683.1, XP_005450059.1, XP_005473685.1, XP_003449455.1, XP_003458710.1, XP_003451948.1, XP_003453223.2,…	XP_005451761.1, XP_003451639.1, XP_013123792.1, XP_005449667.1, XP_013127670.1, XP_003456610.1, XP_013124566.1, XP_013125704.1, XP_005462077.1, XP_005471873.1, XP_003458780.1, XP_005460371.1, XP_005472443.1, XP_005476513.1, XP_005451264.1, XP_013131188.1, XP_005453018.1, XP_003447843.1, XP_013121476.1, XP_013127667.1, XP_013126132.1, XP_005458905.1, XP_013125509.1, XP_013130897.1, XP_013129510.1,…
GO:0016740	transferase activity	F	0.0177933	0.000325213	203	4157	1221	32917	OVER	XP_005452101.1, XP_005473929.1, XP_005474431.1, XP_005467941.1, XP_003457301.1, XP_003455227.2, XP_005474416.1, XP_013131455.1, XP_005475145.1, XP_013124735.1, XP_003443675.1, XP_005453060.1, XP_013121611.1, XP_005473932.1, XP_003444452.2, XP_003454536.1, XP_005470591.1, XP_005461220.1, XP_005474427.1, XP_013126991.1, XP_013131007.1, XP_003444809.1, XP_003457757.1, XP_005476140.1, XP_005464222.1,…	XP_003446327.1, XP_013120872.1, XP_003451677.1, XP_013122517.1, XP_005476427.1, XP_005476284.1, XP_003453375.1, XP_005470225.1, XP_013128576.1, XP_005455165.1, XP_003441528.1, XP_003447071.1, XP_005478900.1, XP_005465061.1, XP_003448933.1, XP_005473206.1, XP_013133104.1, XP_005459852.1, XP_005464909.1, XP_013124784.1, XP_003456343.1, XP_005471824.1, XP_003438129.1, XP_003447467.2, XP_013122713.1,…
GO:0014031	mesenchymal cell development	P	0.0177933	0.000326995	12	88	1412	36986	OVER	XP_005453575.1, XP_005453577.1, XP_013122122.1, XP_013122121.1, XP_005475240.1, XP_005463222.1, XP_005463223.1, XP_005463220.1, XP_005463221.1, XP_013121545.1, XP_003456320.1, XP_005475236.1	XP_003456754.1, XP_013127630.1, XP_003442986.1, NP_001266479.1, XP_013126648.1, XP_013131979.1, XP_005468783.1, XP_013125074.1, XP_003453109.1, XP_005456714.1, XP_013131980.1, XP_005472217.1, XP_013131982.1, XP_003456409.1, XP_003452076.2, XP_005456326.1, XP_005455221.1, XP_005472215.1, XP_005476994.1, XP_013124048.1, XP_005452379.1, XP_005476306.1, XP_005456424.1, XP_005472213.1, XP_003458648.1,…
GO:0032024	positive regulation of insulin secretion	P	0.0177933	0.000327292	4	6	1420	37068	OVER	XP_005461379.1, XP_005461378.1, XP_003456608.2, XP_013120393.1	XP_003449281.1, XP_003451068.1, XP_013120478.1, XP_013129275.1, XP_013131920.1, XP_003447381.1
GO:0046983	protein dimerization activity	F	0.0177933	0.000328009	43	622	1381	36452	OVER	XP_013119846.1, XP_013120064.1, XP_013120066.1, XP_013120065.1, XP_003447142.1, XP_013120062.1, XP_005467336.2, XP_003440432.1, XP_005449386.1, XP_005449385.1, XP_003439738.1, XP_013120068.1, XP_013120067.1, XP_003460145.1, XP_005471854.1, XP_013120069.1, XP_013119847.1, XP_013123142.1, XP_013123144.1, XP_013120393.1, XP_013123145.1, XP_013123136.1, XP_003455219.1, XP_013123138.1, XP_013120075.1,…	XP_005467711.1, XP_013131165.1, XP_013130595.1, XP_005476634.1, XP_005455395.1, XP_005456861.1, XP_005457115.1, XP_003456464.1, XP_013130135.1, XP_003437841.1, XP_013128202.1, XP_005477096.1, XP_005454956.1, XP_003454720.1, XP_005460732.2, XP_005478257.1, XP_005457322.1, XP_005476513.1, XP_003459565.1, XP_003458402.2, XP_003458219.1, XP_005450499.1, XP_005449487.1, XP_005449509.1, XP_013130123.1,…
GO:0003690	double-stranded DNA binding	F	0.0195563	0.000362216	18	177	1406	36897	OVER	XP_013120075.1, XP_013120064.1, XP_013120074.1, XP_013120066.1, XP_013120076.1, XP_013120065.1, XP_013120071.1, XP_013120070.1, XP_013120062.1, XP_005479045.1, XP_013120073.1, XP_013120072.1, XP_003439738.1, XP_013120068.1, XP_013120067.1, XP_013120069.1, XP_013124050.1, XP_003455643.1	XP_013121699.1, XP_003456464.1, XP_005450299.1, XP_005470843.1, XP_013120296.1, XP_013124524.1, XP_003444527.1, NP_001266379.1, XP_005451193.1, XP_013128572.1, XP_013131714.1, XP_005449512.1, XP_003445275.1, XP_005464088.1, XP_005457322.1, XP_005473195.1, XP_013131718.1, XP_003441505.1, XP_005467087.1, XP_013131188.1, XP_005449509.1, XP_005452388.1, XP_013128507.1, XP_003458968.1, XP_005477028.1,…
GO:0050662	coenzyme binding	F	0.0207332	0.000385827	22	243	1402	36831	OVER	XP_005471463.1, XP_005478992.1, XP_013124969.1, XP_005478993.1, XP_005471464.1, XP_013124968.1, XP_013124967.1, XP_005471465.1, XP_005478991.1, XP_013124966.1, XP_005471461.1, XP_005467338.1, XP_005467337.2, XP_003438437.1, XP_003443484.1, XP_005467336.2, XP_003446276.1, XP_003439945.1, XP_013122929.1, XP_005474307.1, XP_005474306.1, XP_005474309.1	XP_003439562.1, XP_003447104.1, XP_003452224.1, XP_003441833.1, XP_005458160.1, XP_003444038.1, XP_003439958.1, XP_003453582.1, XP_013125159.1, XP_003439246.1, XP_013122626.1, XP_005478163.1, XP_005470599.1, XP_005473349.1, XP_005463796.1, XP_005470975.1, XP_013127960.1, XP_005477943.1, XP_005473040.1, XP_003452502.1, XP_013122630.1, XP_003447514.1, XP_003438167.1, XP_013125163.1, XP_005462923.1,…
GO:0008361	regulation of cell size	P	0.0207427	0.000387815	10	64	1414	37010	OVER	XP_005467940.1, XP_005453575.1, XP_005453577.1, XP_013122122.1, XP_013122121.1, XP_013127170.1, XP_005463222.1, XP_005463223.1, XP_005463220.1, XP_005463221.1	XP_003459003.1, XP_003440282.1, XP_003444955.1, XP_003458518.1, XP_003452015.1, XP_005456714.1, XP_005456545.1, XP_003456409.1, XP_003452076.2, XP_005478259.1, XP_013124023.1, XP_003438131.1, XP_003438133.1, XP_003459312.1, XP_003444853.1, XP_005474009.1, XP_003438778.1, XP_005478260.1, XP_005477901.1, XP_013128507.1, XP_005471673.1, XP_005470458.1, XP_005471675.1, XP_005471677.1, XP_003440624.1,…
GO:0035773	insulin secretion involved in cellular response to glucose stimulus	P	0.0209568	0.000393651	5	13	1419	37061	OVER	XP_005461379.1, XP_003437803.1, XP_005461378.1, XP_003456608.2, XP_013120393.1	XP_003449281.1, XP_005449829.1, XP_005449839.1, XP_005449838.1, XP_005449840.1, XP_003447381.1, XP_013124327.1, XP_003439921.1, XP_003440720.1, XP_003440721.1, XP_003440722.1, XP_013129275.1, XP_005469231.1
GO:0031016	pancreas development	P	0.0227971	0.00043021	12	91	1412	36983	OVER	XP_003445379.1, XP_013128612.1, XP_005473929.1, XP_013128611.1, XP_005473928.1, XP_005473930.1, XP_003448243.1, XP_003448234.1, XP_005478083.1, XP_005473933.1, XP_005473927.1, XP_005473926.1	XP_005467277.1, XP_003446306.1, XP_005471952.1, XP_005451740.1, XP_005474011.1, XP_005452479.1, XP_003450359.1, XP_005447628.1, XP_005452475.1, XP_003442313.1, XP_005461885.1, XP_003452260.1, XP_005474813.1, XP_003454950.1, XP_013125113.1, XP_013128137.1, XP_003442652.1, XP_003445275.1, XP_013126661.1, XP_003460508.1, XP_013127413.1, XP_003437623.1, XP_003451770.1, XP_005462817.1, XP_005470979.2,…
GO:0001667	ameboidal-type cell migration	P	0.022941	0.000435371	18	180	1406	36894	OVER	XP_005463222.1, XP_005463223.1, XP_005463220.1, XP_005451343.1, XP_005463221.1, XP_013121545.1, XP_005449813.1, XP_005449814.1, XP_003450525.1, XP_003446197.1, XP_005453575.1, XP_005453577.1, XP_013126265.1, XP_013122122.1, XP_013122121.1, XP_005471717.1, XP_003450286.2, XP_013129867.1	XP_003442690.1, XP_003439084.1, XP_003449827.1, XP_003450541.1, XP_005471979.1, XP_013131979.1, XP_013125076.1, XP_013130885.1, XP_013130881.1, XP_005456714.1, XP_013126772.1, XP_005456322.1, XP_005472217.1, XP_013131982.1, XP_003454950.1, XP_005456326.1, XP_005476306.1, XP_003449650.1, XP_013121691.1, XP_005472213.1, XP_003458648.1, XP_003459268.1, XP_003438778.1, XP_005478077.1, XP_005452380.1,…
GO:0001558	regulation of cell growth	P	0.022941	0.000436934	13	105	1411	36969	OVER	XP_005463222.1, XP_005463223.1, XP_005458045.1, XP_005463220.1, XP_005463221.1, XP_005458046.1, XP_005476527.1, XP_005453575.1, XP_005453577.1, XP_013122122.1, XP_013122121.1, XP_003458710.1, XP_003453223.2	XP_003459003.1, XP_003449473.2, XP_005458047.1, XP_005456714.1, XP_005456545.1, XP_005476701.1, XP_005478698.1, XP_003453062.1, XP_005476709.1, XP_013124023.1, XP_013120713.1, XP_003459312.1, XP_005476705.1, XP_005474009.1, XP_005478260.1, XP_005477901.1, XP_003443298.1, XP_003442347.1, XP_003443214.1, XP_005460747.1, XP_003457106.1, XP_013128312.1, XP_005460161.1, XP_003440827.1, XP_005456713.1,…
GO:0051056	regulation of small GTPase mediated signal transduction	P	0.0237216	0.000457651	33	442	1391	36632	OVER	XP_013130780.1, XP_013124422.1, XP_005467940.1, XP_013124421.1, XP_005459901.1, XP_005467941.1, XP_005467501.1, XP_013123794.1, XP_013127170.1, XP_013123795.1, XP_005472506.1, XP_005469585.1, XP_013125094.1, XP_005469355.1, XP_005450062.1, XP_005450061.1, XP_005450060.1, XP_013130781.1, XP_005455090.1, XP_005475572.2, XP_013126805.1, XP_013122020.1, XP_005475574.1, XP_013126806.1, XP_005450059.1,…	XP_013127218.1, XP_013121901.1, XP_005448193.1, XP_005470990.1, XP_013119774.1, XP_005450848.1, XP_005471330.1, XP_005478355.1, XP_005454605.1, XP_003442633.2, XP_013123908.1, XP_005452679.1, XP_003448289.2, XP_005459393.1, XP_005477860.1, XP_013123887.1, XP_005479000.1, XP_013119871.1, XP_005472131.1, XP_005459559.1, XP_005452558.1, XP_013129255.1, XP_005463845.1, XP_005478366.1, XP_005463999.1,…
GO:0032259	methylation	P	0.0237216	0.000462791	25	298	1399	36776	OVER	XP_005467940.1, XP_005467941.1, XP_013127170.1, XP_013127460.1, XP_005475145.1, XP_005475144.1, XP_005475147.1, XP_013123980.1, XP_005475146.1, XP_005448535.1, XP_005475141.1, XP_005475143.1, XP_005470494.1, XP_005475142.1, XP_005477831.1, XP_005452759.1, XP_003455240.1, XP_003454536.1, XP_005472686.1, XP_005472687.1, XP_013123979.1, XP_013123978.1, XP_005467874.1, XP_005452761.1, XP_005452760.1	XP_013124652.1, XP_005473387.1, XP_003443095.2, XP_005478777.1, XP_005471244.1, XP_003459527.1, XP_003459007.1, XP_003449721.2, XP_003442671.1, XP_013120085.1, XP_003447372.1, XP_003447564.1, XP_013132387.1, XP_003447079.1, XP_013125113.1, XP_003445350.1, XP_005454342.1, XP_013125550.1, XP_005468557.1, XP_003457690.1, XP_003441528.1, XP_005475216.1, XP_005454753.1, XP_005451290.1, XP_005470335.1,…
GO:0043982	histone H4-K8 acetylation	P	0.0237216	0.000477497	3	2	1421	37072	OVER	XP_005467940.1, XP_005467941.1, XP_013127170.1	XP_005452810.1, XP_003440151.1
GO:0009118	regulation of nucleoside metabolic process	P	0.0237216	0.000477497	3	2	1421	37072	OVER	XP_005467940.1, XP_005467941.1, XP_013127170.1	XP_003454605.1, XP_005460931.1
GO:0035767	endothelial cell chemotaxis	P	0.0237216	0.000477497	3	2	1421	37072	OVER	XP_005471717.1, XP_003450286.2, XP_013129867.1	XP_003450941.1, XP_005476848.1
GO:1903578	regulation of ATP metabolic process	P	0.0237216	0.000477497	3	2	1421	37072	OVER	XP_005467940.1, XP_005467941.1, XP_013127170.1	XP_003454605.1, XP_005460931.1
GO:0031995	insulin-like growth factor II binding	F	0.0237216	0.000477497	3	2	1421	37072	OVER	XP_005458045.1, XP_003453223.2, XP_005458046.1	XP_003438169.1, XP_013120821.1
GO:0005547	phosphatidylinositol-3,4,5-trisphosphate binding	F	0.0237216	0.000477497	3	2	1421	37072	OVER	XP_005467940.1, XP_005467941.1, XP_013127170.1	XP_013120606.1, XP_005459559.1
GO:0040015	negative regulation of multicellular organism growth	P	0.0237216	0.000477497	3	2	1421	37072	OVER	XP_005458045.1, XP_003453223.2, XP_005458046.1	XP_013127349.1, XP_013127350.1
GO:0051571	positive regulation of histone H3-K4 methylation	P	0.0237216	0.000477497	3	2	1421	37072	OVER	XP_005467940.1, XP_005467941.1, XP_013127170.1	XP_013127306.1, XP_003447564.1
GO:0043981	histone H4-K5 acetylation	P	0.0237216	0.000477497	3	2	1421	37072	OVER	XP_005467940.1, XP_005467941.1, XP_013127170.1	XP_005452810.1, XP_003440151.1
GO:0070688	MLL5-L complex	C	0.0237216	0.000477497	3	2	1421	37072	OVER	XP_005467940.1, XP_005467941.1, XP_013127170.1	XP_003448647.1, XP_003455995.1
GO:0000975	regulatory region DNA binding	F	0.0237216	0.000480815	20	214	1404	36860	OVER	XP_013120075.1, XP_013120064.1, XP_013120074.1, XP_013120066.1, XP_013120076.1, XP_013120065.1, XP_013120071.1, XP_013120070.1, XP_013120062.1, XP_005479045.1, XP_013120073.1, XP_013120072.1, XP_003446196.2, XP_003439738.1, XP_013120068.1, XP_013120067.1, XP_013120069.1, XP_005459047.1, XP_013124050.1, XP_003455643.1	XP_005478524.1, XP_003456464.1, XP_005470843.1, XP_005476212.1, XP_005451193.1, XP_005449512.1, XP_003445275.1, XP_005457322.1, XP_005473195.1, XP_003441505.1, XP_013131188.1, XP_005451287.1, XP_005449509.1, XP_003457335.1, XP_003458968.1, XP_013130897.1, XP_005461977.1, XP_005473643.1, XP_005462464.1, XP_013124096.1, XP_005472831.1, XP_005463724.1, XP_005475096.1, NP_001266556.1, XP_013128312.1,…
GO:0001067	regulatory region nucleic acid binding	F	0.0237216	0.000480815	20	214	1404	36860	OVER	XP_013120075.1, XP_013120064.1, XP_013120074.1, XP_013120066.1, XP_013120076.1, XP_013120065.1, XP_013120071.1, XP_013120070.1, XP_013120062.1, XP_005479045.1, XP_013120073.1, XP_013120072.1, XP_003446196.2, XP_003439738.1, XP_013120068.1, XP_013120067.1, XP_013120069.1, XP_005459047.1, XP_013124050.1, XP_003455643.1	XP_005478524.1, XP_003456464.1, XP_005470843.1, XP_005476212.1, XP_005451193.1, XP_005449512.1, XP_003445275.1, XP_005457322.1, XP_005473195.1, XP_003441505.1, XP_013131188.1, XP_005451287.1, XP_005449509.1, XP_003457335.1, XP_003458968.1, XP_013130897.1, XP_005461977.1, XP_005473643.1, XP_005462464.1, XP_013124096.1, XP_005472831.1, XP_005463724.1, XP_005475096.1, NP_001266556.1, XP_013128312.1,…
GO:0045893	positive regulation of transcription, DNA-templated	P	0.0238102	0.000492698	24	282	1400	36792	OVER	XP_005467940.1, XP_005465770.1, XP_005467941.1, XP_013127170.1, XP_013120075.1, XP_013120064.1, XP_013120074.1, XP_013120066.1, XP_013120076.1, XP_013120065.1, XP_013120071.1, XP_013120070.1, XP_013120062.1, XP_005479045.1, XP_013120073.1, XP_013120072.1, XP_003446196.2, XP_003439738.1, XP_005465769.1, XP_013120068.1, XP_013120067.1, XP_013120069.1, XP_005465768.1, XP_013123134.1	XP_005473387.1, XP_005473364.1, XP_003457821.1, XP_013125222.1, XP_003456065.1, XP_005448882.1, XP_005457115.1, XP_003449017.1, XP_003456464.1, XP_005470843.1, XP_003447937.1, XP_003449078.1, XP_005476212.1, XP_003447564.1, XP_013127523.1, XP_005451193.1, XP_003450236.1, XP_003440720.1, XP_013130971.1, XP_005449512.1, XP_005457322.1, XP_005476574.1, XP_003441505.1, XP_003443520.1, XP_005475303.1,…
GO:0002793	positive regulation of peptide secretion	P	0.0238102	0.000499253	4	7	1420	37067	OVER	XP_005461379.1, XP_005461378.1, XP_003456608.2, XP_013120393.1	XP_003449281.1, XP_003451068.1, XP_003437639.1, XP_013120478.1, XP_013129275.1, XP_013131920.1, XP_003447381.1
GO:0072576	liver morphogenesis	P	0.0238102	0.000499253	4	7	1420	37067	OVER	XP_013128612.1, XP_013128611.1, XP_003448243.1, XP_005478083.1	XP_005474812.1, XP_005469175.1, XP_005474813.1, XP_003449300.1, XP_003451970.1, XP_005471960.1, XP_003449217.1
GO:0008140	cAMP response element binding protein binding	F	0.0238102	0.000499253	4	7	1420	37067	OVER	XP_005454043.1, XP_013129138.1, XP_005454044.1, XP_013129137.1	XP_003456951.1, XP_005476137.1, XP_013125285.1, XP_005462466.1, XP_003457642.2, XP_013125282.1, XP_005461685.1
GO:0032793	positive regulation of CREB transcription factor activity	P	0.0238102	0.000499253	4	7	1420	37067	OVER	XP_005454043.1, XP_013129138.1, XP_005454044.1, XP_013129137.1	XP_003456951.1, XP_005476137.1, XP_013125285.1, XP_005462466.1, XP_003457642.2, XP_013125282.1, XP_005461685.1
GO:0004712	protein serine/threonine/tyrosine kinase activity	F	0.0238102	0.000499253	4	7	1420	37067	OVER	XP_013132960.1, XP_013132961.1, XP_013132962.1, XP_005459658.1	XP_005467385.1, XP_005467386.1, XP_003456888.1, XP_003439529.1, XP_003453539.2, XP_003454348.1, XP_003454012.1
GO:0008630	intrinsic apoptotic signaling pathway in response to DNA damage	P	0.0238102	0.000499253	4	7	1420	37067	OVER	XP_005474787.1, XP_005474785.1, XP_005474786.1, XP_005474784.1	XP_003457802.1, XP_003447481.1, XP_005477339.1, XP_003444315.1, XP_003441937.1, XP_003440483.1, XP_013121934.1
GO:0090277	positive regulation of peptide hormone secretion	P	0.0238102	0.000499253	4	7	1420	37067	OVER	XP_005461379.1, XP_005461378.1, XP_003456608.2, XP_013120393.1	XP_003449281.1, XP_003451068.1, XP_003437639.1, XP_013120478.1, XP_013129275.1, XP_013131920.1, XP_003447381.1
GO:0048015	phosphatidylinositol-mediated signaling	P	0.0241414	0.000508307	7	32	1417	37042	OVER	XP_005467940.1, XP_013121139.1, XP_005467941.1, XP_003457757.1, XP_005462626.1, XP_013127170.1, XP_005462625.1	XP_003439379.3, XP_003459003.1, XP_005473592.1, XP_005472087.1, XP_005473591.1, XP_003455769.1, XP_003444955.1, XP_013131669.1, XP_003447586.1, XP_003457018.1, XP_005462019.1, XP_005462438.1, XP_005462439.1, XP_003457631.2, XP_005476322.1, XP_005472084.1, XP_005472085.1, XP_003459312.1, XP_005462780.2, XP_013119647.1, XP_013126594.1, XP_013132971.1, XP_003437854.1, XP_005450959.1, XP_013121266.1,…
GO:0051087	chaperone binding	F	0.0245013	0.000518024	5	14	1419	37060	OVER	XP_005453496.1, XP_003447838.1, XP_013128357.1, XP_005453495.1, XP_005453494.1	XP_003458219.1, XP_003438048.1, XP_003437874.1, XP_005465274.2, XP_003438109.1, XP_003439971.1, XP_003454205.2, XP_005473200.1, XP_013130674.1, XP_003439017.1, XP_003441270.2, XP_003447825.1, XP_013127438.1, XP_003441178.1
GO:0005524	ATP binding	F	0.0245383	0.000520952	151	2987	1273	34087	OVER	XP_005472315.1, XP_003449556.1, XP_005452101.1, XP_005473929.1, XP_013124739.1, XP_005474431.1, XP_005474435.1, XP_005468139.1, XP_003457301.1, XP_003455227.2, XP_005474416.1, XP_013125203.1, XP_013127158.1, XP_005458043.1, XP_013124735.1, XP_005453060.1, XP_013120089.1, XP_013129459.1, XP_005473932.1, XP_003444452.2, XP_003449157.1, XP_005461220.1, XP_005474423.1, XP_005474427.1, XP_013126991.1,…	XP_013124468.1, XP_005471726.1, XP_005452874.1, XP_005449475.1, XP_003441581.1, XP_005470421.1, XP_003451677.1, XP_005476427.1, XP_005473677.1, NP_001266412.1, XP_005476284.1, XP_005448927.1, XP_013126580.1, XP_003454031.2, XP_003448790.1, XP_003448376.1, XP_013127730.1, XP_005459887.1, XP_005470225.1, XP_003459542.1, XP_003439091.2, XP_005455165.1, XP_005449573.1, XP_005478900.1, XP_003455883.1,…
GO:0061387	regulation of extent of cell growth	P	0.0249129	0.000531082	8	43	1416	37031	OVER	XP_005453575.1, XP_005453577.1, XP_013122122.1, XP_013122121.1, XP_005463222.1, XP_005463223.1, XP_005463220.1, XP_005463221.1	XP_003459003.1, XP_003440282.1, XP_003450047.1, XP_003444955.1, XP_003458518.1, XP_003452015.1, XP_005456713.1, XP_005456714.1, XP_005456545.1, XP_005456715.1, XP_003452076.2, XP_005478259.1, XP_013124023.1, XP_003459312.1, XP_003438387.2, XP_003444853.1, XP_005477899.1, XP_005474009.1, XP_003445728.1, XP_005478260.1, XP_005477901.1, XP_005470459.1, XP_005478261.1, XP_005477900.1, XP_005470458.1,…
GO:0032559	adenyl ribonucleotide binding	F	0.0250078	0.000535434	152	3012	1272	34062	OVER	XP_005472315.1, XP_003449556.1, XP_005452101.1, XP_005473929.1, XP_013124739.1, XP_005474431.1, XP_005474435.1, XP_005468139.1, XP_003457301.1, XP_003455227.2, XP_005474416.1, XP_013125203.1, XP_013127158.1, XP_005458043.1, XP_013124735.1, XP_005453060.1, XP_013120089.1, XP_013129459.1, XP_005473932.1, XP_003444452.2, XP_003449157.1, XP_005461220.1, XP_005474423.1, XP_005474427.1, XP_013126991.1,…	XP_013124468.1, XP_005471726.1, XP_005452874.1, XP_005449475.1, XP_003441581.1, XP_005470421.1, XP_003451677.1, XP_005476427.1, XP_005473677.1, NP_001266412.1, XP_005476284.1, XP_005448927.1, XP_013126580.1, XP_003454031.2, XP_003450176.1, XP_003448790.1, XP_003448376.1, XP_013127730.1, XP_005459887.1, XP_005470225.1, XP_003459542.1, XP_003439091.2, XP_005455165.1, XP_005449573.1, XP_005478900.1,…
GO:0051223	regulation of protein transport	P	0.0250078	0.000537473	11	80	1413	36994	OVER	XP_005467940.1, XP_005460813.2, XP_005461379.1, XP_013127170.1, XP_005461378.1, XP_003456608.2, XP_003449749.1, XP_005469842.1, XP_005469843.1, XP_013120393.1, XP_005469844.1	XP_003452934.1, XP_005461318.1, XP_003445488.1, XP_003449281.1, XP_005449829.1, XP_003458518.1, XP_003443913.1, XP_003439476.1, XP_003456409.1, XP_005449919.1, XP_013126527.1, XP_005466857.2, XP_003438348.2, XP_013129896.1, XP_003440720.1, XP_005449915.1, XP_005473704.1, XP_003438369.1, XP_003440722.1, XP_003460642.3, XP_003454605.1, XP_013132996.1, XP_003438778.1, XP_013128507.1, XP_005450160.1,…
GO:0030554	adenyl nucleotide binding	F	0.0251478	0.000542678	152	3013	1272	34061	OVER	XP_005472315.1, XP_003449556.1, XP_005452101.1, XP_005473929.1, XP_013124739.1, XP_005474431.1, XP_005474435.1, XP_005468139.1, XP_003457301.1, XP_003455227.2, XP_005474416.1, XP_013125203.1, XP_013127158.1, XP_005458043.1, XP_013124735.1, XP_005453060.1, XP_013120089.1, XP_013129459.1, XP_005473932.1, XP_003444452.2, XP_003449157.1, XP_005461220.1, XP_005474423.1, XP_005474427.1, XP_013126991.1,…	XP_013124468.1, XP_005471726.1, XP_005452874.1, XP_005449475.1, XP_003441581.1, XP_005470421.1, XP_003451677.1, XP_005476427.1, XP_005473677.1, NP_001266412.1, XP_005476284.1, XP_005448927.1, XP_013126580.1, XP_003454031.2, XP_003450176.1, XP_003448790.1, XP_003448376.1, XP_013127730.1, XP_005459887.1, XP_005470225.1, XP_003459542.1, XP_003439091.2, XP_005455165.1, XP_005449573.1, XP_005478900.1,…
GO:0048368	lateral mesoderm development	P	0.0267239	0.000579025	6	23	1418	37051	OVER	XP_005473929.1, XP_005473928.1, XP_005473930.1, XP_005473933.1, XP_005473927.1, XP_005473926.1	XP_003447887.1, XP_013123080.1, XP_013124467.1, XP_005465879.1, XP_005455149.1, XP_003440044.1, XP_005460429.1, XP_005474937.2, XP_005465990.1, XP_005479219.1, XP_013125202.1, XP_013121964.1, XP_003443800.3, XP_003441045.1, XP_003451759.1, XP_005465880.1, XP_003447982.1, XP_005479220.1, XP_005451450.1, XP_013124470.1, XP_003438332.1, XP_013131188.1, XP_013129834.1
GO:0007214	gamma-aminobutyric acid signaling pathway	P	0.0318368	0.000692588	8	45	1416	37029	OVER	XP_003448379.1, XP_005451307.1, XP_003444339.1, XP_005451306.1, XP_005477757.1, XP_005453583.1, XP_005451305.1, XP_005477756.1	XP_005459923.1, XP_005451303.1, XP_005471999.1, XP_003451426.2, XP_005459926.1, XP_005459924.1, XP_005471998.1, XP_003451829.1, XP_013127909.1, XP_003441497.1, XP_005451304.1, XP_013122155.1, XP_003440977.1, XP_005456389.1, XP_013126183.1, XP_003459337.1, XP_005472002.1, XP_013124403.1, XP_005472000.1, XP_005472001.1, XP_013127913.1, XP_013127912.1, XP_005452611.1, XP_013124431.1, XP_013127911.1,…
GO:0048565	digestive tract development	P	0.0329778	0.00072029	12	97	1412	36977	OVER	XP_003445379.1, XP_013128612.1, XP_005473929.1, XP_013128611.1, XP_005473928.1, XP_005473930.1, XP_003448243.1, XP_005478083.1, XP_005473933.1, XP_005473927.1, XP_003448711.1, XP_005473926.1	XP_013124923.1, XP_005471952.1, XP_013124942.1, XP_003456359.1, XP_005467339.1, XP_005450299.1, XP_013124927.1, XP_003437717.1, XP_005463058.1, XP_013133093.1, XP_003442313.1, XP_013125113.1, XP_003451970.1, XP_003445275.1, XP_003441505.1, XP_005476513.1, XP_013124935.1, XP_003460508.1, XP_013124931.1, XP_005470979.2, XP_013124939.1, NP_001266612.1, XP_005476778.1, XP_003451759.1, XP_005452783.1,…
GO:0032588	trans-Golgi network membrane	C	0.0331513	0.000726976	4	8	1420	37066	OVER	XP_003449749.1, XP_005469842.1, XP_005469843.1, XP_005469844.1	XP_005474739.1, XP_005461167.2, XP_013131331.1, XP_005457320.1, XP_003457620.1, XP_003448533.1, XP_003448512.1, XP_003439997.3
GO:0051129	negative regulation of cellular component organization	P	0.0344655	0.000758807	13	112	1411	36962	OVER	XP_005467940.1, XP_013127170.1, XP_005463222.1, XP_005463223.1, XP_005463220.1, XP_005463221.1, XP_005453575.1, XP_013122372.1, XP_003440652.2, XP_005453577.1, XP_013122122.1, XP_003449455.1, XP_013122121.1	XP_005461318.1, XP_003457821.1, XP_005456714.1, XP_005452504.1, XP_013125919.1, XP_013128956.1, XP_013126640.1, XP_005476110.1, XP_005455507.1, XP_005454817.1, XP_003438778.1, XP_005472800.1, XP_005447887.1, XP_003441469.1, XP_003440148.1, XP_003440736.1, XP_005475852.1, XP_013130424.1, XP_003458754.1, XP_005458400.1, XP_005474631.1, XP_005474270.1, XP_013132010.1, XP_005460747.1, XP_005458883.1,…
GO:0048513	animal organ development	P	0.0366291	0.000809643	108	2042	1316	35032	OVER	XP_005475774.1, XP_005473929.1, XP_005467941.1, XP_005466919.1, XP_005461608.1, XP_005463223.1, XP_013125095.1, XP_005451999.1, XP_005451343.1, XP_005461611.1, XP_005459732.1, XP_005460398.1, XP_005473932.1, XP_005460394.1, XP_003454536.1, XP_005459729.1, XP_005478559.1, XP_003445769.1, XP_003448243.1, XP_013123826.1, XP_005449813.1, XP_005473685.1, XP_003440239.1, XP_005461604.1, XP_013122121.1,…	XP_005476382.1, XP_013125222.1, XP_005471979.1, XP_003458851.1, XP_013119630.1, XP_005475375.1, XP_013124927.1, XP_005472372.1, XP_003448800.1, XP_013130933.1, XP_005474586.1, XP_003439269.1, XP_003445275.1, XP_005448468.1, XP_003442633.2, XP_013124411.1, XP_005449279.1, XP_005453018.1, XP_005452380.1, XP_003452488.1, XP_003443697.1, XP_005476778.1, XP_005479265.1, XP_003445591.2, XP_013125102.1,…
GO:0061351	neural precursor cell proliferation	P	0.0379707	0.000842615	6	25	1418	37049	OVER	XP_005473929.1, XP_005473928.1, XP_005473930.1, XP_005473933.1, XP_005473927.1, XP_005473926.1	XP_005468845.1, XP_005448947.1, XP_003459873.3, XP_003439717.1, XP_013120492.1, XP_003448589.2, XP_013120491.1, XP_005457436.1, XP_003452624.1, XP_003438959.1, NP_001266547.1, XP_013131449.1, XP_003446295.1, XP_003451669.1, XP_003445684.1, XP_005461539.1, XP_003440624.1, XP_003451668.1, XP_005470892.1, XP_003439257.1, XP_003439256.1, XP_005450666.1, XP_003443408.1, XP_003439270.1, XP_005459226.1
GO:0014033	neural crest cell differentiation	P	0.0380413	0.000847504	12	99	1412	36975	OVER	XP_005453575.1, XP_005453577.1, XP_013122122.1, XP_013122121.1, XP_005475240.1, XP_005463222.1, XP_005463223.1, XP_005463220.1, XP_005463221.1, XP_013121545.1, XP_003456320.1, XP_005475236.1	XP_003456754.1, XP_013126648.1, XP_013131979.1, XP_005468783.1, XP_005456714.1, XP_005472217.1, XP_013131982.1, XP_005456326.1, XP_005455221.1, XP_005476306.1, XP_005456424.1, XP_005472213.1, XP_003458648.1, XP_003438778.1, XP_005452380.1, XP_005467432.1, XP_003448413.1, XP_003445515.1, XP_005451715.1, XP_003447361.1, XP_003447236.1, XP_005450120.1, XP_013131270.1, XP_005458860.1, XP_005451426.1,…
GO:0001755	neural crest cell migration	P	0.0390942	0.000874376	9	59	1415	37015	OVER	XP_005453575.1, XP_005453577.1, XP_013122122.1, XP_013122121.1, XP_005463222.1, XP_005463223.1, XP_005463220.1, XP_005463221.1, XP_013121545.1	XP_013127630.1, XP_003442986.1, XP_013131979.1, XP_013125074.1, XP_003453109.1, XP_005456714.1, XP_013131980.1, XP_005472217.1, XP_013131982.1, XP_003456409.1, XP_003452076.2, XP_005456326.1, XP_005472215.1, XP_005476994.1, XP_013124048.1, XP_005452379.1, XP_005476306.1, XP_005472213.1, XP_003458648.1, XP_003438778.1, XP_005452380.1, XP_003440624.1, XP_003454294.1, XP_003445515.1, XP_005450120.1,…
GO:0045596	negative regulation of cell differentiation	P	0.0396618	0.000917817	12	100	1412	36974	OVER	XP_005453575.1, XP_003440652.2, XP_005453577.1, XP_005448338.1, XP_013122122.1, XP_013122121.1, XP_005463222.1, XP_005463223.1, XP_005463220.1, XP_005463221.1, XP_005449813.1, XP_005449814.1	XP_013125264.1, XP_003451199.1, XP_005455914.1, XP_005469417.1, XP_005456714.1, XP_013125260.1, XP_003447564.1, XP_003459580.1, XP_005451193.1, XP_003454720.1, XP_003442698.1, XP_005476513.1, XP_005455907.1, XP_005469134.1, XP_005458635.1, XP_003457772.1, XP_003440736.1, XP_013120692.1, XP_003448534.1, XP_005474270.1, XP_005460747.1, XP_013125263.1, XP_005457329.1, XP_013121008.1, XP_005474269.1,…
GO:0070201	regulation of establishment of protein localization	P	0.0396618	0.00092425	11	86	1413	36988	OVER	XP_005467940.1, XP_005460813.2, XP_005461379.1, XP_013127170.1, XP_005461378.1, XP_003456608.2, XP_003449749.1, XP_005469842.1, XP_005469843.1, XP_013120393.1, XP_005469844.1	XP_003452934.1, XP_005461318.1, XP_003445488.1, XP_003449281.1, XP_005449829.1, XP_003458518.1, XP_003443913.1, XP_003439476.1, XP_003456409.1, XP_005449919.1, XP_013126527.1, XP_005466857.2, XP_003438348.2, XP_013129896.1, XP_003440720.1, XP_005449915.1, XP_005473704.1, XP_003438369.1, XP_003440722.1, XP_003460642.3, XP_003454605.1, XP_013132996.1, XP_003438778.1, XP_013128507.1, XP_005450160.1,…
GO:0042126	nitrate metabolic process	P	0.0396618	0.000928654	3	3	1421	37071	OVER	XP_013124651.1, XP_005469490.1, XP_005469489.1	XP_003439729.1, XP_005450400.1, XP_005450401.1
GO:0042128	nitrate assimilation	P	0.0396618	0.000928654	3	3	1421	37071	OVER	XP_013124651.1, XP_005469490.1, XP_005469489.1	XP_003439729.1, XP_005450400.1, XP_005450401.1
GO:0031994	insulin-like growth factor I binding	F	0.0396618	0.000928654	3	3	1421	37071	OVER	XP_005458045.1, XP_003453223.2, XP_005458046.1	XP_003438169.1, XP_013120821.1, XP_005450541.1
GO:0030314	junctional membrane complex	C	0.0396618	0.000928654	3	3	1421	37071	OVER	XP_003456768.1, XP_005461580.1, XP_005461581.1	XP_005477965.1, XP_005449441.1, XP_003443521.1
GO:0043696	dedifferentiation	P	0.0396618	0.000928654	3	3	1421	37071	OVER	XP_003457301.1, XP_003459348.1, XP_013120818.1	XP_005475946.1, XP_005452479.1, XP_013128596.1
GO:0070734	histone H3-K27 methylation	P	0.0396618	0.000928654	3	3	1421	37071	OVER	XP_005467940.1, XP_005467941.1, XP_013127170.1	XP_005473387.1, XP_005473386.1, XP_003451696.1
GO:0045639	positive regulation of myeloid cell differentiation	P	0.0396618	0.000928654	3	3	1421	37071	OVER	XP_005467940.1, XP_005467941.1, XP_013127170.1	XP_003442082.1, XP_005468904.1, XP_005448252.1
GO:0043697	cell dedifferentiation	P	0.0396618	0.000928654	3	3	1421	37071	OVER	XP_003457301.1, XP_003459348.1, XP_013120818.1	XP_005475946.1, XP_005452479.1, XP_013128596.1
GO:0043467	regulation of generation of precursor metabolites and energy	P	0.0396618	0.000928654	3	3	1421	37071	OVER	XP_005467940.1, XP_005467941.1, XP_013127170.1	XP_003454605.1, XP_005460931.1, XP_003451068.1
GO:0046626	regulation of insulin receptor signaling pathway	P	0.0396618	0.000928654	3	3	1421	37071	OVER	XP_005467940.1, XP_005467941.1, XP_013127170.1	XP_003452918.1, XP_003438773.1, XP_005448181.1
GO:0042923	neuropeptide binding	F	0.0433758	0.0010194	4	9	1420	37065	OVER	XP_005467974.1, XP_013127172.1, XP_005467975.1, XP_005467973.1	XP_005458376.1, XP_005458377.1, XP_005473124.1, XP_005473125.1, XP_005458375.1, XP_005452945.1, XP_013132032.1, XP_013132033.1, XP_003455592.1
GO:0007163	establishment or maintenance of cell polarity	P	0.0454899	0.00107306	12	102	1412	36972	OVER	XP_005460392.1, XP_013131009.1, XP_013131006.1, XP_005460398.1, XP_005460397.1, XP_013131008.1, XP_013131007.1, XP_005460394.1, XP_005460393.1, XP_005456605.1, XP_005460396.1, XP_005460395.1	XP_005456692.1, XP_013125076.1, XP_013130885.1, XP_003437717.1, XP_005475379.1, XP_005461657.1, XP_003456633.1, XP_003452070.2, XP_005450558.1, XP_005468112.1, XP_003455092.1, XP_003459268.1, XP_005453474.1, XP_005453478.1, XP_005461183.1, XP_005459559.1, XP_005476505.1, XP_005467147.1, XP_005476778.1, XP_013128350.1, XP_005454636.1, XP_005463789.1, XP_013128354.1, XP_003447832.1, XP_003456613.1,…
GO:0006479	protein methylation	P	0.0455836	0.00108324	14	132	1410	36942	OVER	XP_005467940.1, XP_005467941.1, XP_013127170.1, XP_013123980.1, XP_005472686.1, XP_005472687.1, XP_005470494.1, XP_013123979.1, XP_013123978.1, XP_005467874.1, XP_005452761.1, XP_005452760.1, XP_005452759.1, XP_003455240.1	XP_005473387.1, XP_003443095.2, XP_005478777.1, XP_005471244.1, XP_003459527.1, XP_013121699.1, XP_003446139.1, XP_003449721.2, XP_005461333.1, XP_005476096.1, XP_003451696.1, XP_003447564.1, XP_013132387.1, XP_003447079.1, XP_013125113.1, XP_005479272.1, XP_005454342.1, XP_005470595.1, XP_005468557.1, XP_003452642.1, XP_005462834.1, XP_013130609.1, XP_003460508.1, XP_005457277.1, XP_005463592.1,…
GO:0008213	protein alkylation	P	0.0455836	0.00108324	14	132	1410	36942	OVER	XP_005467940.1, XP_005467941.1, XP_013127170.1, XP_013123980.1, XP_005472686.1, XP_005472687.1, XP_005470494.1, XP_013123979.1, XP_013123978.1, XP_005467874.1, XP_005452761.1, XP_005452760.1, XP_005452759.1, XP_003455240.1	XP_005473387.1, XP_003443095.2, XP_005478777.1, XP_005471244.1, XP_003459527.1, XP_013121699.1, XP_003446139.1, XP_003449721.2, XP_005461333.1, XP_005476096.1, XP_003451696.1, XP_003447564.1, XP_013132387.1, XP_003447079.1, XP_013125113.1, XP_005479272.1, XP_005454342.1, XP_005470595.1, XP_005468557.1, XP_003452642.1, XP_005462834.1, XP_013130609.1, XP_003460508.1, XP_005457277.1, XP_005463592.1,…
GO:0008276	protein methyltransferase activity	F	0.0459334	0.00109556	11	88	1413	36986	OVER	XP_005472686.1, XP_005472687.1, XP_005470494.1, XP_013123979.1, XP_013123978.1, XP_005467874.1, XP_005452761.1, XP_005452760.1, XP_005452759.1, XP_003455240.1, XP_013123980.1	XP_005478775.1, XP_013120377.1, XP_013121697.1, XP_005478777.1, XP_005471244.1, XP_003459527.1, XP_003455165.1, XP_013121699.1, XP_005453446.1, XP_005466398.1, XP_003446139.1, XP_005461333.1, XP_013130611.1, XP_013132387.1, XP_003439681.1, XP_003447079.1, XP_013120730.1, XP_005479272.1, XP_013130570.1, XP_003452642.1, XP_005472464.1, XP_013130607.1, XP_005462834.1, XP_003453079.2, XP_005457275.1,…
GO:0051093	negative regulation of developmental process	P	0.0468835	0.00112232	16	164	1408	36910	OVER	XP_005463222.1, XP_005463223.1, XP_005458045.1, XP_005463220.1, XP_005463221.1, XP_005449813.1, XP_005449814.1, XP_005458046.1, XP_005453575.1, XP_003440652.2, XP_005453577.1, XP_005448338.1, XP_013122122.1, XP_003449455.1, XP_013122121.1, XP_003453223.2	XP_013125264.1, XP_005457243.1, XP_003451199.1, XP_005455914.1, XP_005469417.1, XP_005479219.1, XP_005456714.1, XP_013125260.1, XP_013124566.1, XP_003447564.1, XP_003446402.1, XP_003453657.1, XP_003459580.1, XP_005474097.1, XP_005451193.1, XP_005453919.1, XP_003454720.1, XP_003442698.1, XP_003443788.1, XP_005472443.1, XP_005476513.1, XP_003447843.1, XP_005455907.1, XP_005469134.1, XP_005454587.1,…
GO:0032880	regulation of protein localization	P	0.0482189	0.0011585	12	103	1412	36971	OVER	XP_005467940.1, XP_005460813.2, XP_005461379.1, XP_003437803.1, XP_013127170.1, XP_005461378.1, XP_003456608.2, XP_003449749.1, XP_005469842.1, XP_005469843.1, XP_013120393.1, XP_005469844.1	XP_005461318.1, XP_003449281.1, XP_005449829.1, XP_003439476.1, XP_005449919.1, XP_013126527.1, XP_003438348.2, XP_013129896.1, XP_003440720.1, XP_005449915.1, XP_003438778.1, XP_013128507.1, XP_005473416.1, XP_005449840.1, XP_005459559.1, XP_005458701.1, XP_003440736.1, XP_013130424.1, XP_013119684.1, XP_005474631.1, XP_003452138.1, XP_005476163.1, XP_005455168.2, XP_003450333.1, XP_005459690.1,…

## Sheet: H24_L24_H48_down
GO-ID	Term	Category	FDR	P-Value	#Test	#Ref	#notAnnotTest	#notAnnotRef	Over/Under	TestSeqs	RefSeqs
GO:0048793	pronephros development	P	0.00445337	7.693e-07	5	111	51	38331	OVER	XP_005478044.1, XP_005478043.1, XP_013128664.1, XP_013128665.1, XP_013128666.1	XP_003450982.1, XP_003453296.2, XP_003445674.1, XP_013121198.1, XP_005460266.1, XP_013123750.1, XP_003450357.1, XP_003442132.1, XP_013121190.1, XP_003442313.1, XP_003452262.1, XP_013123923.1, XP_003445275.1, XP_013127007.1, XP_005476513.1, XP_003455092.1, XP_013131188.1, XP_005472553.1, XP_005460404.1, XP_005472557.1, XP_005448958.1, XP_005455232.1, XP_003457900.1, XP_013125218.1, XP_003445591.2,…
GO:0042613	MHC class II protein complex	C	0.00445337	8.79508e-07	4	46	52	38396	OVER	XP_003459298.1, XP_003459305.2, XP_005464761.1, XP_005466481.1	XP_005472775.1, XP_005455916.1, XP_005455915.1, XP_005465619.2, XP_005460643.2, XP_005460644.1, XP_005462245.1, XP_005462244.2, XP_005471581.1, XP_005471580.1, XP_003460095.1, XP_013130412.1, XP_013120943.1, XP_013130245.1, XP_003451057.1, XP_003451206.1, XP_003458494.2, XP_013120944.1, XP_005453674.1, XP_003460470.2, XP_013123112.1, XP_005466155.1, XP_005466156.1, XP_003460487.2, XP_005464763.1,…
GO:0005578	proteinaceous extracellular matrix	C	0.00445337	1.3465e-06	6	233	50	38209	OVER	XP_005478044.1, XP_005478043.1, XP_013128664.1, XP_003439039.1, XP_013128665.1, XP_013128666.1	XP_003443761.1, XP_013122532.1, XP_005461819.1, XP_013130885.1, XP_005447875.1, XP_005463773.1, XP_003449360.1, XP_005457191.1, XP_003442219.1, XP_005476321.1, XP_005448806.1, XP_005475303.1, XP_003448243.1, XP_005478453.1, XP_003454273.1, XP_003443460.2, NP_001269826.1, XP_005476318.1, XP_005473921.1, XP_005461642.1, XP_005476320.1, XP_003441412.1, XP_005461818.1, XP_003455249.1, XP_013132380.1,…
GO:0005102	receptor binding	F	0.00445337	1.54873e-06	9	758	47	37684	OVER	XP_005478044.1, XP_005476601.1, XP_003444210.1, XP_005478043.1, XP_013128664.1, XP_003439039.1, XP_013128665.1, XP_013124383.1, XP_013128666.1	XP_005467964.1, XP_013131165.1, XP_003449055.1, XP_005474706.1, XP_005454474.1, XP_013128225.1, XP_003441649.1, XP_013128202.1, XP_005449780.1, XP_005465708.1, XP_003452103.1, XP_005451602.1, XP_013122931.1, XP_003442219.1, XP_003456900.1, XP_003444508.1, XP_005459404.1, XP_005448806.1, XP_005460502.1, XP_005468063.2, XP_005458845.1, XP_013130583.1, XP_005466716.2, XP_003448243.1, XP_005475495.1,…
GO:0072001	renal system development	P	0.00881869	5.96578e-06	5	171	51	38271	OVER	XP_005478044.1, XP_005478043.1, XP_013128664.1, XP_013128665.1, XP_013128666.1	XP_003450982.1, XP_003453296.2, XP_013119868.1, XP_003445674.1, XP_013121198.1, XP_013120228.1, XP_005460266.1, XP_013123750.1, XP_003450357.1, XP_005475379.1, XP_003442132.1, XP_013121190.1, XP_003442313.1, XP_003456633.1, XP_005451193.1, XP_003452262.1, XP_005470244.1, XP_013123923.1, XP_003445275.1, XP_013127007.1, XP_005461081.1, XP_005476513.1, XP_003455092.1, XP_013131188.1, XP_005453018.1,…
GO:0001822	kidney development	P	0.00881869	5.96578e-06	5	171	51	38271	OVER	XP_005478044.1, XP_005478043.1, XP_013128664.1, XP_013128665.1, XP_013128666.1	XP_003450982.1, XP_003453296.2, XP_013119868.1, XP_003445674.1, XP_013121198.1, XP_013120228.1, XP_005460266.1, XP_013123750.1, XP_003450357.1, XP_005475379.1, XP_003442132.1, XP_013121190.1, XP_003442313.1, XP_003456633.1, XP_005451193.1, XP_003452262.1, XP_005470244.1, XP_013123923.1, XP_003445275.1, XP_013127007.1, XP_005461081.1, XP_005476513.1, XP_003455092.1, XP_013131188.1, XP_005453018.1,…
GO:0042611	MHC protein complex	C	0.00881869	6.77217e-06	4	79	52	38363	OVER	XP_003459298.1, XP_003459305.2, XP_005464761.1, XP_005466481.1	XP_005472775.1, XP_005455916.1, XP_013130092.1, XP_005455560.1, XP_013121408.1, XP_005460644.1, XP_005464374.1, XP_005462244.2, XP_005464372.1, XP_005471581.1, XP_003458512.1, XP_003460095.1, XP_013120943.1, XP_003451057.1, XP_003458494.2, XP_005453674.1, XP_005466155.1, XP_013121411.1, XP_005464763.1, XP_013121413.1, XP_013122564.1, XP_013121415.1, XP_013122695.1, XP_003454643.3, XP_013128695.1,…
GO:0001655	urogenital system development	P	0.00881869	7.80241e-06	5	181	51	38261	OVER	XP_005478044.1, XP_005478043.1, XP_013128664.1, XP_013128665.1, XP_013128666.1	XP_003450982.1, XP_003453296.2, XP_013119868.1, XP_003445674.1, XP_013121198.1, XP_013120228.1, XP_005460266.1, XP_013123750.1, XP_003450357.1, XP_003437717.1, XP_005475379.1, XP_003442132.1, XP_013121190.1, XP_003442313.1, XP_003456633.1, XP_005451193.1, XP_003452262.1, XP_005470244.1, XP_013123923.1, XP_003445275.1, XP_013127007.1, XP_005461081.1, XP_005476513.1, XP_003455092.1, XP_013131188.1,…
GO:0031012	extracellular matrix	C	0.00881869	7.86749e-06	6	319	50	38123	OVER	XP_005478044.1, XP_005478043.1, XP_013128664.1, XP_003439039.1, XP_013128665.1, XP_013128666.1	XP_003443761.1, XP_013122532.1, XP_005461819.1, XP_013130885.1, XP_005447875.1, XP_005463773.1, XP_003449360.1, XP_003449658.1, XP_005456982.1, XP_005457191.1, XP_003442219.1, XP_005476321.1, XP_005448806.1, XP_013129643.1, XP_003438528.1, XP_005475303.1, XP_003448243.1, XP_005478453.1, XP_003460467.3, XP_003454273.1, XP_003443460.2, XP_005471217.1, NP_001269826.1, XP_005476318.1, XP_013122121.1,…
GO:0016055	Wnt signaling pathway	P	0.00881869	8.28922e-06	6	322	50	38120	OVER	XP_005478044.1, XP_005478043.1, XP_013128664.1, XP_003439039.1, XP_013128665.1, XP_013128666.1	XP_005475819.1, XP_013124942.1, XP_003452224.1, XP_005459382.1, XP_013124927.1, XP_003449078.1, XP_003447722.1, XP_003454950.1, XP_005448460.1, XP_005450656.1, XP_005475966.1, XP_003451970.1, XP_003438348.2, XP_003442219.1, XP_003453062.1, XP_003449368.1, XP_003457690.1, XP_005478027.1, XP_005472635.1, XP_005473955.1, XP_005468063.2, XP_003439618.1, XP_005478077.1, XP_013124931.1, XP_003448243.1,…
GO:0198738	cell-cell signaling by wnt	P	0.00881869	8.43381e-06	6	323	50	38119	OVER	XP_005478044.1, XP_005478043.1, XP_013128664.1, XP_003439039.1, XP_013128665.1, XP_013128666.1	XP_005475819.1, XP_013124942.1, XP_003452224.1, XP_005459382.1, XP_013124927.1, XP_003449078.1, XP_003447722.1, XP_003454950.1, XP_005448460.1, XP_005450656.1, XP_005475966.1, XP_003451970.1, XP_003438348.2, XP_003442219.1, XP_003453062.1, XP_003449368.1, XP_003457690.1, XP_005478027.1, XP_005472635.1, XP_005473955.1, XP_005468063.2, XP_003439618.1, XP_005478077.1, XP_013124931.1, XP_003448243.1,…
GO:1905114	cell surface receptor signaling pathway involved in cell-cell signaling	P	0.010409	1.08597e-05	6	338	50	38104	OVER	XP_005478044.1, XP_005478043.1, XP_013128664.1, XP_003439039.1, XP_013128665.1, XP_013128666.1	XP_005475819.1, XP_013124942.1, XP_003452224.1, XP_005459382.1, XP_013124927.1, XP_003449078.1, XP_003447722.1, XP_003454950.1, XP_005448460.1, XP_005450656.1, XP_005475966.1, XP_003451970.1, XP_003438348.2, XP_003442219.1, XP_003453062.1, XP_003449368.1, XP_003457690.1, XP_005478027.1, XP_005472635.1, XP_005473955.1, XP_005468063.2, XP_003439618.1, XP_005478077.1, XP_013124931.1, XP_003450470.2,…
GO:0002504	antigen processing and presentation of peptide or polysaccharide antigen via MHC class II	P	0.0116566	1.40327e-05	3	29	53	38413	OVER	XP_003459298.1, XP_005464761.1, XP_005466481.1	XP_005455916.1, XP_005465619.2, XP_005471580.1, XP_003460095.1, XP_013130412.1, XP_013120943.1, XP_013130245.1, XP_005461659.1, XP_013120944.1, XP_003460470.2, XP_013123112.1, XP_003460487.2, XP_013130293.1, XP_013129383.1, XP_003451081.1, XP_013129382.1, XP_003439997.3, XP_003460365.1, XP_003450857.1, XP_005461660.1, XP_013120577.1, XP_005471579.1, XP_005459602.1, XP_005461661.1, XP_003459301.2,…
GO:0019882	antigen processing and presentation	P	0.0116566	1.41882e-05	4	96	52	38346	OVER	XP_003459298.1, XP_003459305.2, XP_005464761.1, XP_005466481.1	XP_005479093.1, XP_005472775.1, XP_005455916.1, XP_005479091.1, XP_013121408.1, XP_005460644.1, XP_003456481.1, XP_005464374.1, XP_005462244.2, XP_005464372.1, XP_005471581.1, XP_003458512.1, XP_003460095.1, XP_013120943.1, XP_005461659.1, XP_003451057.1, XP_003458494.2, XP_005453674.1, XP_005466155.1, XP_013121411.1, XP_005464763.1, XP_013121413.1, XP_013122564.1, XP_013121415.1, XP_013122695.1,…
GO:0006955	immune response	P	0.0312268	4.20696e-05	6	432	50	38010	OVER	XP_003459298.1, XP_005476601.1, XP_003459305.2, XP_005464761.1, XP_013124383.1, XP_005466481.1	XP_005467964.1, XP_013132338.1, XP_005454474.1, XP_013128225.1, XP_005447645.1, XP_003449078.1, XP_003458512.1, XP_003460095.1, XP_005465708.1, XP_013126527.1, XP_003444508.1, XP_003448409.1, XP_005453674.1, XP_005460502.1, XP_003438939.1, XP_005460841.1, XP_005459559.1, XP_013129726.1, XP_003439465.1, XP_013122398.1, XP_003459301.2, XP_005461434.1, XP_003458850.1, XP_013130091.1, XP_005447646.1,…
GO:0015889	cobalamin transport	P	0.0312268	4.34384e-05	2	5	54	38437	OVER	XP_003451730.1, XP_003451731.1	XP_005474476.1, XP_005465691.1, XP_005473296.1, XP_005473431.1, XP_005473430.1

## Sheet: H24_L24_H48_L48_down
GO-ID	Term	Category	FDR	P-Value	#Test	#Ref	#notAnnotTest	#notAnnotRef	Over/Under	TestSeqs	RefSeqs
GO:0006955	immune response	P	1.70295e-05	1.72465e-09	12	426	88	37972	OVER	XP_003456025.1, XP_013130105.1, XP_013130104.1, XP_003455684.1, XP_013130618.1, XP_013130103.1, XP_003451428.1, XP_003460095.1, XP_003454975.1, XP_005465960.1, XP_005465962.1, XP_003439699.1	XP_005467964.1, XP_013132338.1, XP_005454474.1, XP_013128225.1, XP_005447645.1, XP_003449078.1, XP_003458512.1, XP_005465708.1, XP_013126527.1, XP_003444508.1, XP_003448409.1, XP_005453674.1, XP_005460502.1, XP_003438939.1, XP_005460841.1, XP_005459559.1, XP_013129726.1, XP_003439465.1, XP_013122398.1, XP_003459301.2, XP_005461434.1, XP_003458850.1, XP_013130091.1, XP_005447646.1, XP_005455504.1,…
GO:0035025	positive regulation of Rho protein signal transduction	P	1.70295e-05	2.97562e-09	4	4	96	38394	OVER	XP_005452777.1, XP_005452778.1, XP_013128004.1, XP_013128005.1	XP_003438778.1, XP_003456409.1, XP_003456404.1, XP_013119991.1
GO:0005515	protein binding	F	3.26044e-05	8.54563e-09	65	14066	35	24332	OVER	XP_005470653.1, XP_005467651.1, XP_003444629.1, XP_005468071.1, XP_013125410.1, XP_005451936.1, XP_005452778.1, XP_003451460.1, XP_003460095.1, XP_005469528.2, XP_005452717.1, XP_005452719.1, XP_003441909.2, XP_005455929.1, XP_013132869.1, XP_003442746.1, XP_013124640.1, XP_013130104.1, XP_013128004.1, XP_005465296.1, XP_013125603.1, XP_013123013.1, XP_005452720.1, XP_005470210.1, XP_005459511.1,…	XP_005467734.1, XP_013124468.1, XP_013126878.1, XP_005467987.1, XP_013126625.1, XP_005454474.1, XP_005476427.1, XP_013132929.1, XP_005474017.1, XP_005471628.1, XP_013130519.1, XP_003456080.2, XP_013129267.1, XP_003445889.1, XP_003445373.1, XP_003454329.1,
GO:0046579	positive regulation of Ras protein signal transduction	P	0.000129515	5.72193e-08	4	11	96	38387	OVER	XP_005452777.1, XP_005452778.1, XP_013128004.1, XP_013128005.1	XP_003438778.1, XP_003456409.1, XP_003449862.1, XP_013124127.1, XP_013124126.1, XP_003456404.1, XP_003440408.1, XP_013124125.1, XP_005454618.1, XP_005470985.1, XP_013119991.1
GO:0051057	positive regulation of small GTPase mediated signal transduction	P	0.000129515	5.72193e-08	4	11	96	38387	OVER	XP_005452777.1, XP_005452778.1, XP_013128004.1, XP_013128005.1	XP_003438778.1, XP_003456409.1, XP_003449862.1, XP_013124127.1, XP_013124126.1, XP_003456404.1, XP_003440408.1, XP_013124125.1, XP_005454618.1, XP_005470985.1, XP_013119991.1
GO:0016081	synaptic vesicle docking	P	0.000129515	6.78921e-08	3	1	97	38397	OVER	XP_005467651.1, XP_003444629.1, XP_003444630.1	XP_005449915.1
GO:0016702	oxidoreductase activity, acting on single donors with incorporation of molecular oxygen, incorporation of two atoms of oxygen	F	0.000360747	2.28363e-07	5	46	95	38352	OVER	XP_013131984.1, XP_013131985.1, XP_013131986.1, XP_013131987.1, XP_013131999.1	XP_013131395.1, XP_005471769.1, XP_003446844.1, XP_003443497.1, XP_005473824.1, XP_003452700.1, XP_005454709.1, XP_013121369.1, XP_003451975.1, XP_005462170.1, XP_005462997.1, XP_005454708.1, XP_005462171.1, XP_003449933.2, XP_003457998.1, XP_013121368.1, XP_005462992.1, XP_003458017.1, XP_003446976.1, NP_001266504.1, XP_003443536.1, XP_003437921.1, XP_003445580.1, XP_005462996.1, XP_003438344.1,…
GO:0016701	oxidoreductase activity, acting on single donors with incorporation of molecular oxygen	F	0.000360747	2.52138e-07	5	47	95	38351	OVER	XP_013131984.1, XP_013131985.1, XP_013131986.1, XP_013131987.1, XP_013131999.1	XP_013131395.1, XP_005471769.1, XP_003446844.1, XP_003443497.1, XP_005473824.1, XP_003452700.1, XP_005454709.1, XP_013121369.1, XP_003451975.1, XP_005462170.1, XP_005462997.1, XP_005454708.1, XP_005462171.1, XP_003449933.2, XP_003457998.1, XP_013121368.1, XP_005462992.1, XP_003458017.1, XP_003446976.1, NP_001266504.1, XP_003443536.1, XP_003437921.1, XP_003445580.1, XP_005462996.1, XP_003438344.1,…
GO:0002376	immune system process	P	0.000594191	4.67213e-07	13	864	87	37534	OVER	XP_003456025.1, XP_013130105.1, XP_013130104.1, XP_003455684.1, XP_005470653.1, XP_013130618.1, XP_013130103.1, XP_003451428.1, XP_003460095.1, XP_003454975.1, XP_005465960.1, XP_005465962.1, XP_003439699.1	XP_005467941.1, XP_005476382.1, XP_003450940.1, XP_005454474.1, XP_013128225.1, XP_003449078.1, XP_003449176.2, XP_013126527.1, XP_003445275.1, XP_005453674.1, XP_003438939.1, XP_005449279.1, XP_005466716.2, XP_003437898.1, XP_005460841.1, XP_013129726.1, XP_003439465.1, XP_013125102.1, XP_013122398.1, XP_005461434.1, XP_003444159.1, NP_001266556.1, XP_013123306.1, XP_005450233.2, XP_003448713.1,…
GO:0048312	intracellular distribution of mitochondria	P	0.00209543	2.01378e-06	3	7	97	38391	OVER	XP_005452720.1, XP_005452717.1, XP_005452719.1	XP_005467940.1, XP_003458667.1, XP_005463793.1, XP_013121869.1, XP_005463792.1, XP_013127170.1, XP_005463791.1
GO:0048311	mitochondrion distribution	P	0.00209543	2.01378e-06	3	7	97	38391	OVER	XP_005452720.1, XP_005452717.1, XP_005452719.1	XP_005467940.1, XP_003458667.1, XP_005463793.1, XP_013121869.1, XP_005463792.1, XP_013127170.1, XP_005463791.1
GO:0051213	dioxygenase activity	F	0.00543722	5.70039e-06	5	92	95	38306	OVER	XP_013131984.1, XP_013131985.1, XP_013131986.1, XP_013131987.1, XP_013131999.1	XP_013122056.1, XP_013121009.1, XP_013131395.1, XP_003441689.1, XP_013122538.1, XP_005451786.1, XP_005451784.1, XP_005477789.1, XP_005448575.1, XP_003452700.1, XP_005454709.1, XP_013121369.1, XP_005456585.1, XP_005463501.2, XP_005462171.1, XP_005462992.1, XP_003458017.1, NP_001266504.1, XP_003445580.1, XP_005462996.1, XP_003438344.1, XP_013130206.1, XP_005462994.1, XP_013124211.1, XP_003446536.1,…
GO:0051646	mitochondrion localization	P	0.0118759	1.34883e-05	3	15	97	38383	OVER	XP_005452720.1, XP_005452717.1, XP_005452719.1	XP_005467940.1, XP_003458667.1, XP_013127170.1, XP_013128920.1, XP_005463791.1, XP_005465662.1, XP_005465663.1, XP_005478371.1, XP_013130967.1, XP_005465661.1, XP_005463793.1, XP_013121869.1, XP_005463792.1, XP_003459870.1, XP_013128917.1
GO:0051640	organelle localization	P	0.0156013	1.90825e-05	6	204	94	38194	OVER	XP_005452720.1, XP_005452717.1, XP_005467651.1, XP_003444629.1, XP_005452719.1, XP_003444630.1	XP_003458667.1, XP_003446511.2, XP_003449827.1, XP_003437717.1, XP_003441649.1, XP_013126772.1, XP_003439476.1, XP_003456633.1, XP_013129737.1, XP_003459870.1, XP_003437803.1, XP_005453613.1, XP_013120883.1, XP_003457855.2, XP_013128697.1, XP_003445515.1, XP_005459559.1, XP_013130967.1, XP_013125655.1, XP_005476778.1, XP_005452244.1, XP_005470711.2, XP_003452138.1, XP_005474269.1, XP_005479094.1,…
GO:0060330	regulation of response to interferon-gamma	P	0.0269192	3.99435e-05	2	2	98	38396	OVER	XP_003456025.1, XP_003454975.1	NP_001297020.1, XP_003448796.1
GO:0060334	regulation of interferon-gamma-mediated signaling pathway	P	0.0269192	3.99435e-05	2	2	98	38396	OVER	XP_003456025.1, XP_003454975.1	NP_001297020.1, XP_003448796.1
GO:0003873	6-phosphofructo-2-kinase activity	F	0.0269192	4.23332e-05	3	23	97	38375	OVER	XP_013130963.1, XP_013130953.1, XP_005448665.1	XP_003453750.2, XP_003453723.1, XP_013119845.1, XP_003442710.1, XP_005448418.1, XP_003439088.1, XP_005458500.1, XP_005450286.1, XP_005460462.1, XP_005450287.1, XP_003442709.2, XP_005460464.1, XP_005460463.1, XP_013125394.1, XP_003441502.1, XP_005469588.2, XP_005458502.1, XP_005469589.2, XP_005458503.1, XP_005448420.1, XP_013127275.1, XP_013127276.1, XP_013127277.1
GO:0015026	coreceptor activity	F	0.0269192	4.23332e-05	3	23	97	38375	OVER	XP_013130105.1, XP_013130104.1, XP_013130103.1	XP_003451365.1, XP_013130102.1, XP_013130091.1, XP_005455530.1, XP_013130862.1, XP_003451804.1, XP_003450687.2, XP_005456087.1, XP_003440652.2, XP_005456089.1, XP_005456088.1, XP_003455483.1, XP_005456090.1, XP_005465111.1, XP_005455545.1, XP_005465110.1, XP_005455546.1, XP_005456092.1, XP_005455547.1, XP_005473954.1, XP_005456094.1, XP_005473955.1, XP_005456093.1
GO:0006003	fructose 2,6-bisphosphate metabolic process	P	0.032012	5.31389e-05	3	25	97	38373	OVER	XP_013130963.1, XP_013130953.1, XP_005448665.1	XP_003453750.2, XP_013119845.1, XP_003442710.1, XP_003439088.1, XP_005458500.1, XP_003441502.1, XP_005469588.2, XP_005458502.1, XP_005469589.2, XP_005458503.1, XP_005448420.1, XP_013127275.1, XP_013127276.1, XP_013127277.1, XP_005456727.2, XP_003453723.1, XP_005448418.1, XP_005450286.1, XP_005460462.1, XP_005450287.1, XP_003442709.2, XP_005460464.1, XP_005460463.1, XP_005456726.1, XP_013125394.1
GO:0044700	single organism signaling	P	0.0474629	8.76573e-05	34	6875	66	31523	OVER	XP_003456025.1, XP_005470653.1, XP_005467651.1, XP_003444629.1, XP_005448388.2, XP_005468071.1, XP_005468072.1, XP_005452777.1, XP_005452778.1, XP_013121596.1, XP_003454975.1, XP_013124640.1, XP_013130105.1, XP_013130104.1, XP_013128004.1, XP_013124641.1, XP_005452885.1, XP_013130103.1, XP_005469424.1, XP_013128005.1, XP_003442556.1, XP_003446410.2, XP_003447254.2, XP_003445875.1, XP_005475499.1,…	XP_003448278.1, XP_005467987.1, XP_005454474.1, XP_005478441.1, XP_005476427.1, XP_005458529.1, XP_005470990.1, XP_003445373.1, XP_003454329.1, XP_003442219.1, XP_003459903.1, XP_013122058.1, XP_005472635.1, XP_005459393.1, XP_003443106.1, XP_005462815.2,
GO:0023052	signaling	P	0.0474629	9.54696e-05	34	6904	66	31494	OVER	XP_003456025.1, XP_005470653.1, XP_005467651.1, XP_003444629.1, XP_005448388.2, XP_005468071.1, XP_005468072.1, XP_005452777.1, XP_005452778.1, XP_013121596.1, XP_003454975.1, XP_013124640.1, XP_013130105.1, XP_013130104.1, XP_013128004.1, XP_013124641.1, XP_005452885.1, XP_013130103.1, XP_005469424.1, XP_013128005.1, XP_003442556.1, XP_003446410.2, XP_003447254.2, XP_003445875.1, XP_005475499.1,…	XP_003448278.1, XP_005467987.1, XP_005454474.1, XP_005478441.1, XP_005476427.1, XP_005458529.1, XP_005470990.1, XP_003445373.1, XP_003454329.1, XP_003442219.1, XP_003459903.1, XP_013122058.1, XP_005472635.1, XP_005459393.1, XP_003443106.1, XP_005462815.2,
GO:0034341	response to interferon-gamma	P	0.0474629	9.95203e-05	2	4	98	38394	OVER	XP_003456025.1, XP_003454975.1	XP_005460958.1, NP_001297020.1, XP_003456255.1, XP_003448796.1
GO:0071346	cellular response to interferon-gamma	P	0.0474629	9.95203e-05	2	4	98	38394	OVER	XP_003456025.1, XP_003454975.1	XP_005460958.1, NP_001297020.1, XP_003456255.1, XP_003448796.1
GO:0060333	interferon-gamma-mediated signaling pathway	P	0.0474629	9.95203e-05	2	4	98	38394	OVER	XP_003456025.1, XP_003454975.1	XP_005460958.1, NP_001297020.1, XP_003456255.1, XP_003448796.1
GO:0006904	vesicle docking involved in exocytosis	P	0.0479687	0.000104772	3	32	97	38366	OVER	XP_005467651.1, XP_003444629.1, XP_003444630.1	XP_003439813.1, XP_003459002.1, XP_003450941.1, XP_003442007.1, XP_005453961.1, XP_005465473.1, XP_005465474.1, XP_003440138.1, XP_005465471.1, XP_005465472.1, XP_003445638.1, XP_005473222.1, XP_005451703.1, XP_005471280.1, XP_005473224.1, XP_003456949.1, XP_003437639.1, XP_005449915.1, XP_003439895.1, XP_003448940.2, XP_003459777.2, XP_003440482.1, XP_003457393.1, XP_003456664.1, XP_005471279.1,…
GO:0007154	cell communication	P	0.048339	0.000113356	34	6963	66	31435	OVER	XP_003456025.1, XP_005470653.1, XP_005467651.1, XP_003444629.1, XP_005448388.2, XP_005468071.1, XP_005468072.1, XP_005452777.1, XP_005452778.1, XP_013121596.1, XP_003454975.1, XP_013124640.1, XP_013130105.1, XP_013130104.1, XP_013128004.1, XP_013124641.1, XP_005452885.1, XP_013130103.1, XP_005469424.1, XP_013128005.1, XP_003442556.1, XP_003446410.2, XP_003447254.2, XP_003445875.1, XP_005475499.1,…	XP_003448278.1, XP_005467987.1, XP_005454474.1, XP_005478441.1, XP_005476427.1, XP_005458529.1, XP_005470990.1, XP_003445373.1, XP_003454329.1, XP_003442219.1, XP_003459903.1, XP_013122058.1, XP_005472635.1, XP_005459393.1, XP_003443106.1, XP_005462815.2,
GO:0017016	Ras GTPase binding	F	0.048339	0.000114027	5	176	95	38222	OVER	XP_013124640.1, XP_013124641.1, XP_005469424.1, XP_005469423.1, XP_005469422.1	XP_013132963.1, XP_005466162.1, XP_005469417.1, XP_003449702.1, XP_005477559.1, XP_005478690.1, XP_013126772.1, XP_013132587.1, XP_013131248.1, XP_003447470.1, XP_013120492.1, XP_013121578.1, XP_013126968.1, XP_013127960.1, XP_005467700.1, XP_013131631.1, XP_005466926.1, XP_003438778.1, XP_005457104.1, XP_013123219.1, XP_013131259.1, XP_013126787.1, XP_003453680.2, XP_013131255.1, XP_005476505.1,…
GO:0031267	small GTPase binding	F	0.0486065	0.00012005	5	178	95	38220	OVER	XP_013124640.1, XP_013124641.1, XP_005469424.1, XP_005469423.1, XP_005469422.1	XP_013132963.1, XP_005466162.1, XP_005469417.1, XP_003449702.1, XP_005477559.1, XP_005478690.1, XP_013126772.1, XP_013132587.1, XP_013131248.1, XP_003447470.1, XP_013120492.1, XP_013121578.1, XP_013126968.1, XP_013127960.1, XP_005467700.1, XP_013131631.1, XP_005466926.1, XP_003438778.1, XP_005457104.1, XP_013123219.1, XP_013131259.1, XP_013126787.1, XP_003453680.2, XP_013131255.1, XP_005476505.1,…
GO:0051020	GTPase binding	F	0.0486065	0.000123151	5	179	95	38219	OVER	XP_013124640.1, XP_013124641.1, XP_005469424.1, XP_005469423.1, XP_005469422.1	XP_013132963.1, XP_005461318.1, XP_005466162.1, XP_005469417.1, XP_003449702.1, XP_005477559.1, XP_005478690.1, XP_013126772.1, XP_013132587.1, XP_013131248.1, XP_003447470.1, XP_013120492.1, XP_013121578.1, XP_013126968.1, XP_013127960.1, XP_005467700.1, XP_013131631.1, XP_005466926.1, XP_003438778.1, XP_005457104.1, XP_013123219.1, XP_013131259.1, XP_013126787.1, XP_003453680.2, XP_013131255.1,…

## Sheet: H24_L24_H48_L48_up
GO-ID	Term	Category	FDR	P-Value	#Test	#Ref	#notAnnotTest	#notAnnotRef	Over/Under	TestSeqs	RefSeqs
[truncated: 112 more rows]

## Sheet: H24_L24_L48_down
GO-ID	Term	Category	FDR	P-Value	#Test	#Ref	#notAnnotTest	#notAnnotRef	Over/Under	TestSeqs	RefSeqs
[truncated: 309 more rows]

## Sheet: H24_L24_L48_up
GO-ID	Term	Category	FDR	P-Value	#Test	#Ref	#notAnnotTest	#notAnnotRef	Over/Under	TestSeqs	RefSeqs
[truncated: 566 more rows]

[truncated: 19 more sheets: H24_L24_up, H24_L48_down, H24_L48_up, H24_up, H48_down, H48_L48_down, H48_L48_up, H48_up, L24_down, L24_H24_H48_up, L24_H48_down, L24_H48_L48_down, L24_H48_L48_up, L24_H48_up, L24_L48_down, L24_L48_up, L24_up, L48_down, L48_up]
