# Supplementary material for: Transcriptomic response to parasite infection in Nile tilapia (Oreochromis niloticus) depends on rearing density
Source: BMC Genomics. 2018 Oct 1;19:723. doi: 10.1186/s12864-018-5098-7 (PMC6167859; doi:10.1186/s12864-018-5098-7)
Supplement: Supplementary file 3 — Gene Ontology enrichment of uninfected skin tissues: Full GO enrichment results of skin genes differentially expressed between uninfected fish at high and low density. (XLSX 3920 kb) [file 12864_2018_5098_MOESM3_ESM.xlsx]

## Sheet: G1
GO-ID	Term	Category	FDR	P-Value	#Test	#Ref	#notAnnotTest	#notAnnotRef	Over/Under	TestSeqs	RefSeqs
GO:0007154	cell communication	P	1.4544e-36	1.27066e-40	1393	5604	4246	27255	OVER	XP_005455831.1, XP_013131165.1, XP_005473929.1, XP_005449475.1, XP_005467941.1, XP_005475231.1, XP_013121258.1, XP_005451821.1, XP_013126120.1, XP_005454474.1, XP_013120205.1, XP_005451769.1, XP_003444629.1, XP_005475375.1, XP_005463012.1, XP_005449682.1, XP_005472165.1, XP_005455067.1, XP_005458529.1, XP_005467843.1, XP_003439683.1, XP_013126527.1, XP_005452316.1, XP_005471835.1, XP_003442065.1,…	XP_003456027.1, XP_003448278.1, XP_005467987.1, XP_005478441.1, XP_005476427.1, XP_013124927.1, XP_013129583.1, XP_005470990.1, XP_003445373.1, XP_003454329.1, XP_003442219.1, XP_003459903.1, XP_005457575.1, XP_005457322.1, XP_005467022.1, XP_013122058.1,
GO:0044700	single organism signaling	P	2.26657e-33	3.96045e-37	1361	5548	4278	27311	OVER	XP_005455831.1, XP_013131165.1, XP_005473929.1, XP_005449475.1, XP_005467941.1, XP_005475231.1, XP_013121258.1, XP_005451821.1, XP_013126120.1, XP_005454474.1, XP_013120205.1, XP_005451769.1, XP_003444629.1, XP_005463012.1, XP_005449682.1, XP_005472165.1, XP_005455067.1, XP_005458529.1, XP_005467843.1, XP_003439683.1, XP_013126527.1, XP_005452316.1, XP_005471835.1, XP_003442065.1, XP_003442633.2,…	XP_003456027.1, XP_003448278.1, XP_005467987.1, XP_005478441.1, XP_005476427.1, XP_013124927.1, XP_013129583.1, XP_005470990.1, XP_003445373.1, XP_003454329.1, XP_003442219.1, XP_003459903.1, XP_005457575.1, XP_005457322.1, XP_005467022.1, XP_013122058.1,
GO:0023052	signaling	P	1.27892e-32	3.35204e-36	1361	5577	4278	27282	OVER	XP_005455831.1, XP_013131165.1, XP_005473929.1, XP_005449475.1, XP_005467941.1, XP_005475231.1, XP_013121258.1, XP_005451821.1, XP_013126120.1, XP_005454474.1, XP_013120205.1, XP_005451769.1, XP_003444629.1, XP_005463012.1, XP_005449682.1, XP_005472165.1, XP_005455067.1, XP_005458529.1, XP_005467843.1, XP_003439683.1, XP_013126527.1, XP_005452316.1, XP_005471835.1, XP_003442065.1, XP_003442633.2,…	XP_003456027.1, XP_003448278.1, XP_005467987.1, XP_005478441.1, XP_005476427.1, XP_013124927.1, XP_013129583.1, XP_005470990.1, XP_003445373.1, XP_003454329.1, XP_003442219.1, XP_003459903.1, XP_005457575.1, XP_005457322.1, XP_005467022.1, XP_013122058.1,
GO:0005515	protein binding	F	3.79278e-32	1.32545e-35	2489	11642	3150	21217	OVER	XP_013126878.1, XP_013131165.1, XP_013130572.1, XP_005474684.1, XP_005474729.1, XP_005454474.1, XP_005447875.1, XP_013120205.1, XP_005466331.1, XP_005451769.1, XP_003444629.1, XP_013123208.1, XP_005465675.1, XP_005455067.1, XP_005458529.1, XP_013131067.1,	XP_005467734.1, XP_013124468.1, XP_005467987.1, XP_013127632.1, XP_013126625.1, XP_003443991.1, XP_005476427.1, XP_005472372.1, XP_013132929.1, XP_005474017.1, XP_005471628.1, XP_013131010.1, XP_005449320.1, XP_005458013.2, XP_003455336.1, XP_005458266.1,
GO:0007165	signal transduction	P	1.86728e-31	8.15692e-35	1313	5377	4326	27482	OVER	XP_005455831.1, XP_013131165.1, XP_005473929.1, XP_005449475.1, XP_005467941.1, XP_005475231.1, XP_013121258.1, XP_005451821.1, XP_013126120.1, XP_005454474.1, XP_013120205.1, XP_005451769.1, XP_005463012.1, XP_005449682.1, XP_005472165.1, XP_005455067.1, XP_005467843.1, XP_003439683.1, XP_013126527.1, XP_005452316.1, XP_003442065.1, XP_003442633.2, XP_005451011.1, XP_013132063.1, XP_005467309.1,…	XP_003456027.1, XP_003448278.1, XP_005467987.1, XP_005478441.1, XP_005476427.1, XP_013124927.1, XP_013129583.1, XP_005470990.1, XP_003445373.1, XP_003454329.1, XP_003442219.1, XP_003459903.1, XP_005457575.1, XP_005457322.1, XP_013122058.1, XP_005472635.1,
GO:0051716	cellular response to stimulus	P	3.58527e-25	1.8794e-28	1379	5933	4260	26926	OVER	XP_005458627.1, XP_005455831.1, XP_013131165.1, XP_005473929.1, XP_005449475.1, XP_005467941.1, XP_005475231.1, XP_013121258.1, XP_005451821.1, XP_013126120.1, XP_005454474.1, XP_013120205.1, XP_005451769.1, XP_005463012.1, XP_005449682.1, XP_005472165.1, XP_005455067.1, XP_005467843.1, XP_003439683.1, XP_013126527.1, XP_005452316.1, XP_003442065.1, XP_003442633.2, XP_005451011.1, XP_013132063.1,…	XP_003456027.1, XP_003448278.1, XP_005467987.1, XP_005478441.1, XP_005476427.1, XP_013124927.1, XP_013129583.1, XP_005470990.1, XP_003445373.1, XP_003454329.1, XP_003442219.1, XP_005470478.1, XP_003459903.1, XP_005457575.1, XP_005457322.1, XP_013122058.1,
GO:0050896	response to stimulus	P	3.56597e-22	2.18083e-25	1480	6581	4159	26278	OVER	XP_005458627.1, XP_005455831.1, XP_013131165.1, XP_005473929.1, XP_005449475.1, XP_005467941.1, XP_005475231.1, XP_013121258.1, XP_005451821.1, XP_013126120.1, XP_005454474.1, XP_013120205.1, XP_005451769.1, XP_005463012.1, XP_005449682.1, XP_005472165.1, XP_005455067.1, XP_005467843.1, XP_003439683.1, XP_013126527.1, XP_005452316.1, XP_003442065.1, XP_003442633.2, XP_005453674.1, XP_005451011.1,…	XP_003448278.1, XP_005467987.1, XP_005478441.1, XP_005476427.1, XP_005470990.1, XP_003445373.1, XP_003454329.1, XP_003442219.1, XP_005470478.1, XP_003459903.1, XP_013122058.1, XP_005472635.1, XP_005459393.1, XP_003443106.1, XP_005462815.2, XP_013120280.1,
GO:0051010	microtubule plus-end binding	F	5.91643e-21	4.13519e-24	28	0	5611	32859	OVER	XP_013126879.1, XP_013126878.1, XP_013126877.1, XP_013126876.1, XP_013132671.1, XP_013132672.1, XP_013132670.1, XP_005459231.1, XP_013126871.1, XP_013126870.1, XP_013132673.1, XP_013132674.1, XP_013126875.1, XP_013126874.1, XP_013126873.1, XP_013126872.1, XP_013126868.1, XP_013126867.1, XP_013126869.1, XP_013132663.1, XP_013132662.1, XP_013132665.1, XP_013132664.1, XP_013132668.1, XP_013132669.1,…
GO:0043515	kinetochore binding	F	1.17931e-19	1.03033e-22	28	1	5611	32858	OVER	XP_013126879.1, XP_013126878.1, XP_013126877.1, XP_013126876.1, XP_013132671.1, XP_013132672.1, XP_013132670.1, XP_005459231.1, XP_013126871.1, XP_013126870.1, XP_013132673.1, XP_013132674.1, XP_013126875.1, XP_013126874.1, XP_013126873.1, XP_013126872.1, XP_013126868.1, XP_013126867.1, XP_013126869.1, XP_013132663.1, XP_013132662.1, XP_013132665.1, XP_013132664.1, XP_013132668.1, XP_013132669.1,…	XP_003454344.1
GO:0005828	kinetochore microtubule	C	1.17931e-19	1.03033e-22	28	1	5611	32858	OVER	XP_013126879.1, XP_013126878.1, XP_013126877.1, XP_013126876.1, XP_013132671.1, XP_013132672.1, XP_013132670.1, XP_005459231.1, XP_013126871.1, XP_013126870.1, XP_013132673.1, XP_013132674.1, XP_013126875.1, XP_013126874.1, XP_013126873.1, XP_013126872.1, XP_013126868.1, XP_013126867.1, XP_013126869.1, XP_013132663.1, XP_013132662.1, XP_013132665.1, XP_013132664.1, XP_013132668.1, XP_013132669.1,…	XP_003458518.1
GO:0005578	proteinaceous extracellular matrix	C	5.60709e-18	5.3886e-21	95	147	5544	32712	OVER	XP_005465343.1, XP_003443761.1, XP_005451740.1, XP_005447875.1, XP_005447877.1, XP_005472399.2, XP_013128054.1, XP_005451537.1, XP_003455745.1, XP_003451888.1, XP_003451997.1, XP_005464115.1, XP_005467862.1, XP_005478123.1, XP_005478121.1, XP_003445294.1, XP_005464117.1, XP_005457191.1, XP_005464119.1, XP_003439010.1, XP_005476348.1, XP_005477474.1, XP_005473999.1, XP_013126661.1, XP_005476346.1,…	XP_005477499.1, XP_005467715.1, XP_005471432.1, XP_013122532.1, XP_005461819.1, XP_013130885.1, XP_013133013.1, XP_013130881.1, XP_013128666.1, XP_013126960.1, XP_005463773.1, XP_005479234.1, XP_003449360.1, XP_005478675.1, XP_013129455.1, XP_003442219.1, XP_005476916.1, XP_005476321.1, XP_003446538.1, XP_005448806.1, XP_005455507.1, XP_003450740.1, XP_005475303.1, XP_003448243.1, XP_003454273.1,…
GO:0031012	extracellular matrix	C	8.56835e-18	8.98307e-21	115	210	5524	32649	OVER	XP_005465343.1, XP_003443761.1, XP_005455560.1, XP_005447875.1, XP_005472399.2, XP_013125686.1, XP_003451888.1, XP_003451997.1, XP_003449658.1, XP_005467862.1, XP_005478121.1, XP_003445294.1, XP_005464117.1, XP_003437582.2, XP_005457191.1, XP_005456982.1, XP_005476348.1, XP_013127045.1, XP_003459268.1, XP_013132493.1, XP_003457813.2, XP_005478453.1, XP_005474001.1, XP_005451738.1, XP_005464120.1,…	XP_013122532.1, XP_005461819.1, XP_013130885.1, XP_005463773.1, XP_003449360.1, XP_003442219.1, XP_005476321.1, XP_005448806.1, XP_013129643.1, XP_003438528.1, XP_005475303.1, XP_003448243.1, XP_003460467.3, XP_003454273.1, XP_003443460.2, XP_005471217.1, NP_001269826.1, XP_005476318.1, XP_013122121.1, XP_005473921.1, XP_013124833.1, XP_005469805.1, XP_013124879.1, XP_005476320.1, XP_005461818.1,…
GO:0005881	cytoplasmic microtubule	C	8.46642e-15	9.61589e-18	28	7	5611	32852	OVER	XP_013126879.1, XP_013126878.1, XP_013126877.1, XP_013126876.1, XP_013132671.1, XP_013132672.1, XP_013132670.1, XP_005459231.1, XP_013126871.1, XP_013126870.1, XP_013132673.1, XP_013132674.1, XP_013126875.1, XP_013126874.1, XP_013126873.1, XP_013126872.1, XP_013126868.1, XP_013126867.1, XP_013126869.1, XP_013132663.1, XP_013132662.1, XP_013132665.1, XP_013132664.1, XP_013132668.1, XP_013132669.1,…	XP_005466520.2, XP_003438348.2, XP_013120280.1, XP_003457122.2, XP_013123466.1, XP_005448472.1, XP_003460440.1
GO:0050794	regulation of cellular process	P	1.40684e-13	1.72076e-16	1805	8768	3834	24091	OVER	XP_013131165.1, XP_005449475.1, XP_005454474.1, XP_013120205.1, XP_005451769.1, XP_005463012.1, XP_005455067.1, XP_005458529.1, XP_003450176.1, XP_003439683.1, XP_013126527.1, XP_003442633.2, XP_005457838.1, XP_013130354.1, XP_005460841.1, XP_005461763.1, XP_013127338.1, XP_003439465.1, XP_003448604.1, XP_003453856.1, XP_005454617.1, XP_005473522.1, XP_005468545.1, XP_005459438.1, XP_005450486.1,…	XP_003450274.1, XP_013125222.1, XP_003448278.1, XP_005478837.1, XP_005467987.1, XP_013127632.1, XP_005478441.1, XP_005476427.1, XP_003448800.1, XP_005456119.1, XP_003456080.2, XP_005470990.1, XP_003445889.1, XP_003458490.2, XP_003443226.1, XP_003445373.1,
GO:0005509	calcium ion binding	F	2.52983e-13	3.31534e-16	298	999	5341	31860	OVER	XP_005466919.1, XP_005451821.1, XP_005469541.1, XP_013124301.1, XP_013123223.1, XP_005451249.1, XP_005449159.1, XP_005460394.1, XP_005479155.1, XP_005459404.1, XP_005451818.1, XP_005454568.1, XP_005451817.1, XP_013124708.1, XP_003442453.1, XP_005478788.1, XP_003445769.1, XP_005457838.1, XP_003440148.1, XP_013125441.1, XP_005451335.1, XP_005458993.1, XP_003443697.1, XP_003442378.2, XP_005477577.2,…	XP_003439837.1, XP_003453231.1, XP_013131877.1, XP_003449744.2, XP_005475736.1, XP_005470881.1, XP_005466934.1, XP_003439332.1, XP_013128828.1, XP_003439476.1, XP_005467636.1, XP_005457729.1, XP_005462728.1, XP_013120009.1, XP_005463167.1, XP_013126471.1, XP_005464973.1, XP_005467769.2, XP_005458571.1, XP_013121890.1, XP_013132971.1, XP_005458111.1, XP_013120423.1, XP_003454273.1, XP_003447598.1,…
GO:0043087	regulation of GTPase activity	P	2.59591e-13	3.62874e-16	201	584	5438	32275	OVER	XP_005464257.1, XP_013126350.1, XP_005463012.1, XP_013121901.1, XP_005467843.1, XP_003439683.1, XP_005450848.1, XP_013121634.1, XP_005473375.1, XP_005477860.1, XP_013126805.1, XP_005478054.1, XP_013124374.1, XP_005479000.1, XP_005459559.1, XP_013122653.1, XP_013130233.1, XP_005476683.1, XP_005463845.1, XP_013121898.1, XP_003455253.2, XP_003448511.1, XP_005464260.1, XP_005473522.1, XP_005470006.1,…	XP_003455641.1, XP_013127218.1, XP_005449038.1, XP_013123852.1, XP_013127632.1, XP_013128071.1, XP_005448193.1, XP_005470990.1, XP_013119774.1, XP_013124773.1, XP_005471330.1, XP_005478355.1, XP_003438348.2, XP_005465915.1, XP_013123908.1, XP_005452679.1, XP_003448289.2, XP_013120883.1, XP_013123887.1, XP_003454065.2, XP_003442393.1, XP_013119871.1, XP_005472131.1, XP_005471255.1, XP_003458197.1,…
GO:0035556	intracellular signal transduction	P	3.62145e-12	5.3787e-15	433	1652	5206	31207	OVER	XP_005477204.1, XP_005449498.1, XP_005449475.1, XP_005467941.1, XP_005475231.1, XP_013121258.1, XP_013120205.1, XP_005451769.1, XP_013126350.1, XP_005463012.1, XP_013121901.1, XP_013124301.1, XP_005467843.1, XP_003439683.1, XP_003452608.1, XP_005450848.1, XP_003442065.1, XP_003442633.2, XP_005451011.1, XP_005477215.1, XP_013124663.1, XP_005477860.1, XP_013130354.1, XP_005479000.1, XP_013125441.1,…	XP_013127218.1, XP_013120062.1, XP_005470990.1, XP_005471330.1, XP_013120521.1, XP_005457575.1, XP_003459795.1, XP_005457322.1, XP_005455820.1, XP_005459393.1, XP_003454876.1, XP_005454123.1, XP_003440900.1, XP_005452558.1, XP_005472831.1, XP_005463999.1, XP_013131820.1, XP_005451275.1, XP_005468906.1, XP_003458206.1, XP_003457822.1, XP_005463350.1, XP_003447356.2, XP_005470839.1, XP_005454604.1,…
GO:0007166	cell surface receptor signaling pathway	P	2.70282e-11	4.25046e-14	362	1342	5277	31517	OVER	XP_005447792.1, XP_005475774.1, XP_005473929.1, XP_005453757.1, XP_005467941.1, XP_005451821.1, XP_013130862.1, XP_003459855.1, XP_005464389.1, XP_003450673.2, XP_013121066.1, XP_005452316.1, XP_013122434.1, XP_005454150.1, XP_005450656.1, XP_003453062.1, XP_005473932.1, XP_005462077.1, XP_005455587.1, XP_005459404.1, XP_005451818.1, XP_013131188.1, XP_003439618.1, XP_005451817.1, XP_013124708.1,…	XP_013124422.1, XP_003456027.1, XP_003452224.1, XP_005459382.1, XP_013122822.1, XP_013124927.1, XP_003449078.1, XP_013124566.1, XP_005453060.1, XP_003454950.1, XP_003445373.1, XP_003442219.1, XP_003459903.1, XP_003443019.1, XP_003457690.1, XP_005448675.1, XP_005454014.1, XP_005478027.1, XP_005476175.1, XP_005472635.1, XP_013124411.1, XP_013121476.1, XP_003450470.2, XP_003448243.1, XP_013125836.1,…
GO:0005085	guanyl-nucleotide exchange factor activity	F	4.11545e-11	6.83151e-14	135	354	5504	32505	OVER	XP_005447750.1, XP_013126354.1, XP_013121905.1, XP_013126350.1, XP_003439939.2, XP_005463012.1, XP_005453380.1, XP_013121901.1, XP_013127369.1, XP_005467843.1, XP_003439683.1, XP_005450132.1, XP_005450848.1, XP_013123904.1, XP_005472025.1, XP_013124679.1, XP_005454564.1, XP_005477860.1, XP_013126805.1, XP_005478054.1, XP_005475574.1, XP_013124374.1, XP_003440460.1, XP_005469571.1, XP_005462167.1,…	XP_003455641.1, XP_013127218.1, XP_005459901.1, XP_003445697.1, XP_013129982.1, XP_005448942.1, XP_005460201.1, XP_013128071.1, XP_005474721.1, XP_005448193.1, XP_005457153.1, XP_003451266.1, XP_005470990.1, XP_013119774.1, XP_013123900.1, XP_005471330.1, XP_005478355.1, XP_005454666.1, XP_005465915.1, XP_013123908.1, XP_005452679.1, XP_005450996.1, XP_013125042.1, XP_003448289.2, XP_013120883.1,…
GO:0038023	signaling receptor activity	F	4.75224e-11	8.30375e-14	425	1649	5214	31210	OVER	XP_005455831.1, XP_005473929.1, XP_005451821.1, XP_003453713.1, XP_005449682.1, XP_013126527.1, XP_005452316.1, XP_013132063.1, XP_005467975.1, XP_005455612.1, XP_013124708.1, XP_005467309.1, XP_013124663.1, XP_005457838.1, XP_013124871.1, XP_005448871.1, XP_005451505.1, XP_005474005.1, XP_005461763.1, XP_013125441.1, XP_003448604.1, XP_005472952.1, XP_005468545.1, XP_005475419.1, XP_005459438.1,…	XP_005464731.1, XP_005478441.1, XP_013124566.1, XP_003458339.2, XP_003445373.1, XP_013119981.1, XP_005460164.1, XP_013122058.1, XP_003450470.2, XP_003443106.1, XP_005462815.2, XP_013125836.1, XP_005459767.2, XP_005467538.2, XP_013119763.1, XP_005459669.1, XP_005455130.1, XP_005478935.1, XP_005459077.2, XP_005468906.1, XP_013129463.1, XP_013129811.1, XP_005462596.1, XP_013126397.1, XP_003449722.1,…
GO:0051056	regulation of small GTPase mediated signal transduction	P	9.43464e-11	1.73098e-13	131	344	5508	32515	OVER	XP_005467941.1, XP_005447750.1, XP_005452640.1, XP_013121905.1, XP_003439939.2, XP_005453380.1, XP_013121901.1, XP_013127369.1, XP_013129202.1, XP_005450132.1, XP_005450848.1, XP_013123904.1, XP_005472025.1, XP_013132067.1, XP_003442633.2, XP_013124679.1, XP_005452637.1, XP_005454564.1, XP_005477860.1, XP_013126805.1, XP_005478054.1, XP_005475574.1, XP_013124374.1, XP_003440460.1, XP_005469571.1,…	XP_013127218.1, XP_013124422.1, XP_005459901.1, XP_005448592.1, XP_005472127.1, XP_005474721.1, XP_013129522.1, XP_013126772.1, XP_005448193.1, XP_005470990.1, XP_013119774.1, XP_013123900.1, XP_005471330.1, XP_013126949.1, XP_005478355.1, XP_005454666.1, XP_005454605.1, XP_013123908.1, XP_005473978.1, XP_005452679.1, XP_005450996.1, XP_003448289.2, XP_005459393.1, XP_013123887.1, XP_013119871.1,…
GO:0004713	protein tyrosine kinase activity	F	1.02062e-10	1.9617e-13	88	186	5551	32673	OVER	XP_005473929.1, XP_005449475.1, XP_013126122.1, XP_005449477.1, XP_013126120.1, XP_005466959.1, XP_013125203.1, XP_005468071.1, XP_005460542.1, XP_005451978.1, XP_005473930.1, XP_003450673.2, XP_005452316.1, XP_013120089.1, XP_003444243.2, XP_013120542.1, XP_005452314.1, XP_005473932.1, XP_005461805.1, XP_005474876.1, XP_003453033.1, XP_005478495.1, XP_005451505.1, XP_003445599.2, XP_005478684.1,…	XP_013128308.1, XP_003451571.2, XP_005476179.1, XP_005453444.1, XP_013125038.1, XP_005448426.1, XP_003440302.2, XP_005477121.1, XP_005474763.1, XP_013123837.1, XP_005467820.1, XP_005466588.1, XP_013131127.1, XP_003455430.1, XP_013131123.1, XP_003456219.1, XP_013120736.1, XP_005458149.1, NP_001296334.1, XP_005461220.1, XP_013122231.1, XP_005463943.1, XP_003455340.2, XP_005453994.1, XP_005478114.1,…
GO:0004871	signal transducer activity	F	1.44939e-10	2.91247e-13	480	1933	5159	30926	OVER	XP_005455831.1, XP_005473929.1, XP_005475231.1, XP_005451821.1, XP_013126120.1, XP_003453713.1, XP_013120205.1, XP_005449682.1, XP_013124301.1, XP_013126527.1, XP_005452316.1, XP_013132063.1, XP_005467975.1, XP_005455612.1, XP_013124708.1, XP_005467309.1, XP_013124663.1, XP_005457838.1, XP_013124871.1, XP_005448871.1, XP_005451505.1, XP_005474005.1, XP_005461763.1, XP_013125441.1, XP_005467831.1,…	XP_005464731.1, XP_005478441.1, XP_013124566.1, XP_003458339.2, XP_003445373.1, XP_003454329.1, XP_013119981.1, XP_005460164.1, XP_013122058.1, XP_003450470.2, XP_003443106.1, XP_005462815.2, XP_013125836.1, XP_005459767.2, XP_005467538.2, XP_013119763.1, XP_005459669.1, XP_005455130.1, XP_005478935.1, XP_005459077.2, XP_005468906.1, XP_013129463.1, XP_013129811.1, XP_005462596.1, XP_003458206.1,…
GO:0005876	spindle microtubule	C	1.65456e-10	3.46928e-13	28	17	5611	32842	OVER	XP_013126879.1, XP_013126878.1, XP_013126877.1, XP_013126876.1, XP_013132671.1, XP_013132672.1, XP_013132670.1, XP_005459231.1, XP_013126871.1, XP_013126870.1, XP_013132673.1, XP_013132674.1, XP_013126875.1, XP_013126874.1, XP_013126873.1, XP_013126872.1, XP_013126868.1, XP_013126867.1, XP_013126869.1, XP_013132663.1, XP_013132662.1, XP_013132665.1, XP_013132664.1, XP_013132668.1, XP_013132669.1,…	XP_005466176.1, XP_003439106.1, XP_005471259.1, XP_003445488.1, XP_005460931.1, XP_003460215.1, XP_003449300.1, XP_003458518.1, XP_003452370.1, XP_005467385.1, XP_005467386.1, XP_003450853.1, XP_003440736.1, XP_003438782.1, XP_003448218.1, XP_005448454.1, XP_003454101.2
GO:0050789	regulation of biological process	P	2.65847e-10	5.80655e-13	1843	9197	3796	23662	OVER	XP_013131165.1, XP_005449475.1, XP_005454474.1, XP_013120205.1, XP_005451769.1, XP_005475375.1, XP_005463012.1, XP_005455067.1, XP_005458529.1, XP_003450176.1, XP_003439683.1, XP_013126527.1, XP_003442633.2, XP_005457838.1, XP_013130354.1, XP_005460841.1, XP_005461763.1, XP_013127338.1, XP_003439465.1, XP_003448604.1, XP_003453856.1, XP_005454617.1, XP_005473522.1, XP_005468545.1, XP_005459438.1,…	XP_003450274.1, XP_013125222.1, XP_003448278.1, XP_005478837.1, XP_005467987.1, XP_005453214.1, XP_013127632.1, XP_005478441.1, XP_005448170.1, XP_005476427.1, XP_003448800.1, XP_005456119.1, XP_003456080.2, XP_005470990.1, XP_003445889.1, XP_003458490.2,
GO:0051336	regulation of hydrolase activity	P	3.76904e-10	8.56151e-13	225	749	5414	32110	OVER	XP_005464257.1, XP_013126350.1, XP_005463012.1, XP_013121901.1, XP_005467843.1, XP_003439683.1, XP_005450848.1, XP_013121634.1, XP_005473375.1, XP_005479121.1, XP_005477860.1, XP_013126805.1, XP_005478054.1, XP_013124374.1, XP_005479000.1, XP_005459559.1, XP_013122653.1, XP_013130233.1, XP_005476683.1, XP_005463845.1, XP_013121898.1, XP_003455253.2, XP_003448511.1, XP_005464260.1, XP_005473522.1,…	XP_003455641.1, XP_013127218.1, XP_005449038.1, XP_003457821.1, XP_013121005.1, XP_013123622.1, XP_013123852.1, XP_013127632.1, XP_013128071.1, XP_005448193.1, XP_013121803.1, XP_003440912.1, XP_005470990.1, XP_013119774.1, XP_013124773.1, XP_003445889.1, XP_005471330.1, XP_005478355.1, XP_005455986.1, XP_003438348.2, XP_005466377.1, XP_013123524.1, XP_003447839.1, XP_005465915.1, XP_013123908.1,…
GO:0004872	receptor activity	F	4.80091e-10	1.17443e-12	476	1934	5163	30925	OVER	XP_005455831.1, XP_005473929.1, XP_005451821.1, XP_003455871.1, XP_003453713.1, XP_005449682.1, XP_005472165.1, XP_013126527.1, XP_005452316.1, XP_013132063.1, XP_005467975.1, XP_005455612.1, XP_013124708.1, XP_005467309.1, XP_005452885.1, XP_013124663.1, XP_005457838.1, XP_013124871.1, XP_005448871.1, XP_005451505.1, XP_005474005.1, XP_005461763.1, XP_013125441.1, XP_003448604.1, XP_005472952.1,…	XP_005464731.1, XP_005478441.1, XP_013124566.1, XP_003458339.2, XP_003445373.1, XP_013119981.1, XP_005460164.1, XP_013122058.1, XP_003450470.2, XP_003443106.1, XP_005462815.2, XP_013125836.1, XP_005459767.2, XP_005467538.2, XP_013119763.1, XP_013120195.1, XP_005459669.1, XP_005455130.1, XP_005478935.1, XP_005459077.2, XP_005468906.1, XP_013129463.1, XP_013129811.1, XP_005462596.1, XP_013126397.1,…
GO:0060089	molecular transducer activity	F	4.80091e-10	1.17443e-12	476	1934	5163	30925	OVER	XP_005455831.1, XP_005473929.1, XP_005451821.1, XP_003455871.1, XP_003453713.1, XP_005449682.1, XP_005472165.1, XP_013126527.1, XP_005452316.1, XP_013132063.1, XP_005467975.1, XP_005455612.1, XP_013124708.1, XP_005467309.1, XP_005452885.1, XP_013124663.1, XP_005457838.1, XP_013124871.1, XP_005448871.1, XP_005451505.1, XP_005474005.1, XP_005461763.1, XP_013125441.1, XP_003448604.1, XP_005472952.1,…	XP_005464731.1, XP_005478441.1, XP_013124566.1, XP_003458339.2, XP_003445373.1, XP_013119981.1, XP_005460164.1, XP_013122058.1, XP_003450470.2, XP_003443106.1, XP_005462815.2, XP_013125836.1, XP_005459767.2, XP_005467538.2, XP_013119763.1, XP_013120195.1, XP_005459669.1, XP_005455130.1, XP_005478935.1, XP_005459077.2, XP_005468906.1, XP_013129463.1, XP_013129811.1, XP_005462596.1, XP_013126397.1,…
GO:0098772	molecular function regulator	F	1.45117e-09	3.67674e-12	288	1049	5351	31810	OVER	XP_005477954.1, XP_005467941.1, XP_013126350.1, XP_005463012.1, XP_013121901.1, XP_005467843.1, XP_003450176.1, XP_003439683.1, XP_003459855.1, XP_013123223.1, XP_005450848.1, XP_005451700.1, XP_013121634.1, XP_005473375.1, XP_005479121.1, XP_005477860.1, XP_013126805.1, XP_005478054.1, XP_013124374.1, XP_005479000.1, XP_013125441.1, XP_005459559.1, XP_013121586.1, XP_005467831.1, XP_013122653.1,…	XP_003455641.1, XP_013127218.1, XP_003456027.1, XP_013121005.1, XP_013123622.1, XP_005459480.1, XP_013128071.1, XP_005470990.1, XP_013119774.1, XP_013124773.1, XP_003445889.1, XP_005471330.1, XP_003443226.1, XP_005455986.1, XP_013123524.1, XP_003452901.1, XP_003458219.1, XP_003450744.1, XP_003448289.2, XP_005459393.1, XP_013120883.1, XP_005470358.1, XP_003451292.1, XP_005456183.1, XP_005449102.1,…
GO:0065007	biological regulation	P	1.72729e-09	4.52724e-12	1931	9750	3708	23109	OVER	XP_013131165.1, XP_005449475.1, XP_005454474.1, XP_013120205.1, XP_005451769.1, XP_003444629.1, XP_005475375.1, XP_005463012.1, XP_005455067.1, XP_005458529.1, XP_003450176.1, XP_003439683.1, XP_013126527.1, XP_003442633.2, XP_005457838.1, XP_013130354.1, XP_005460841.1, XP_005461763.1, XP_003443697.1, XP_013127338.1, XP_003439465.1, XP_003448604.1, XP_003453856.1, XP_005454617.1, XP_005473522.1,…	XP_003450274.1, XP_013125222.1, XP_003448278.1, XP_005478837.1, XP_005467987.1, XP_005453214.1, XP_013127632.1, XP_005478441.1, XP_005448170.1, XP_005476427.1, XP_003448800.1, XP_005456119.1, XP_003456080.2, XP_005470990.1, XP_003445889.1, XP_003458490.2,
GO:0005089	Rho guanyl-nucleotide exchange factor activity	F	5.09855e-09	1.38088e-11	87	202	5552	32657	OVER	XP_005447750.1, XP_005447752.1, XP_013129524.1, XP_005469585.1, XP_013121905.1, XP_005469355.1, XP_013121903.1, XP_005453380.1, XP_013121901.1, XP_013127369.1, XP_005459316.1, XP_003440459.1, XP_005450132.1, XP_005450848.1, XP_013123904.1, XP_013125932.1, XP_005472025.1, XP_013127615.1, XP_003443763.2, XP_005463907.1, XP_005472023.1, XP_005452521.1, XP_013124679.1, XP_013130781.1, XP_005465564.1,…	XP_013127218.1, XP_005459901.1, XP_005474721.1, XP_005470990.1, XP_013123900.1, XP_005471330.1, XP_005478355.1, XP_005454666.1, XP_013123908.1, XP_005452679.1, XP_005450996.1, XP_003448289.2, XP_013123887.1, XP_005477735.1, XP_005452558.1, XP_013129255.1, XP_013123911.1, XP_005478366.1, XP_005452934.1, XP_005463999.1, XP_005451237.1, XP_005472478.1, XP_005457056.1, XP_013127219.1, XP_005470445.1,…
GO:0018212	peptidyl-tyrosine modification	P	1.09718e-08	3.06742e-11	63	122	5576	32737	OVER	XP_005473929.1, XP_005449475.1, XP_013126122.1, XP_005449477.1, XP_005474479.1, XP_013126120.1, XP_005466959.1, XP_013125203.1, XP_005460542.1, XP_005473930.1, XP_003450673.2, XP_005452316.1, XP_003444243.2, XP_005452314.1, XP_005474876.1, XP_003447071.1, XP_003453033.1, XP_005478495.1, XP_005451505.1, XP_003445599.2, XP_005451507.1, XP_003445875.1, XP_003437742.1, XP_013120913.1, XP_003455822.1,…	XP_013128308.1, XP_003451571.2, XP_005453444.1, XP_013125038.1, XP_005448426.1, XP_003440302.2, XP_005474763.1, XP_013131127.1, XP_003455430.1, XP_013131123.1, XP_003456219.1, XP_013120736.1, NP_001296334.1, XP_003444656.1, XP_013122231.1, XP_003455340.2, XP_005458382.1, XP_005453580.1, XP_005478939.1, XP_013131119.1, XP_013125167.1, XP_005453569.1, XP_005459996.1, XP_003455234.1, XP_005447747.1,…
GO:0046578	regulation of Ras protein signal transduction	P	1.79313e-08	5.16978e-11	105	277	5534	32582	OVER	XP_005467941.1, XP_005447750.1, XP_013121905.1, XP_003439939.2, XP_005453380.1, XP_013121901.1, XP_013127369.1, XP_005450132.1, XP_005450848.1, XP_013123904.1, XP_005472025.1, XP_003442633.2, XP_013124679.1, XP_005454564.1, XP_005477860.1, XP_013126805.1, XP_005478054.1, XP_005475574.1, XP_013124374.1, XP_003440460.1, XP_005469571.1, XP_005479000.1, XP_005459559.1, XP_013122653.1, XP_005476683.1,…	XP_013127218.1, XP_013124422.1, XP_005459901.1, XP_005474721.1, XP_005448193.1, XP_005470990.1, XP_013119774.1, XP_013123900.1, XP_005471330.1, XP_005478355.1, XP_005454666.1, XP_013123908.1, XP_005452679.1, XP_005450996.1, XP_003448289.2, XP_013123887.1, XP_005456376.1, XP_005477735.1, XP_005448723.1, XP_013124143.1, XP_005452558.1, XP_013129255.1, XP_013123911.1, XP_005478366.1, XP_005452934.1,…
GO:0005088	Ras guanyl-nucleotide exchange factor activity	F	1.97233e-08	5.85875e-11	88	213	5551	32646	OVER	XP_005447750.1, XP_005447752.1, XP_013129524.1, XP_005469585.1, XP_013121905.1, XP_005469355.1, XP_005463012.1, XP_013121903.1, XP_005453380.1, XP_013121901.1, XP_013127369.1, XP_005459316.1, XP_003440459.1, XP_005450132.1, XP_005450848.1, XP_013123904.1, XP_013125932.1, XP_005472025.1, XP_013127615.1, XP_003443763.2, XP_005463907.1, XP_005472023.1, XP_005452521.1, XP_013124679.1, XP_013130781.1,…	XP_013127218.1, XP_005459901.1, XP_005474721.1, XP_005470990.1, XP_013123900.1, XP_005471330.1, XP_005478355.1, XP_005454666.1, XP_013123908.1, XP_005452679.1, XP_005450996.1, XP_003448289.2, XP_013123887.1, XP_005477735.1, XP_005452558.1, XP_013129255.1, XP_013123911.1, XP_005478366.1, XP_005452934.1, XP_005463999.1, XP_005451237.1, XP_005472478.1, XP_013130560.1, XP_005457056.1, XP_013127219.1,…
GO:0004888	transmembrane signaling receptor activity	F	4.26413e-08	1.3039e-10	370	1485	5269	31374	OVER	XP_005447792.1, XP_005455831.1, XP_003457117.2, XP_013130098.1, XP_005473929.1, XP_005453757.1, XP_005451821.1, XP_003453713.1, XP_005449682.1, XP_005464389.1, XP_013126527.1, XP_003450673.2, XP_005452316.1, XP_013122434.1, XP_005454150.1, XP_005473932.1, XP_005455587.1, XP_005451818.1, XP_013132063.1, XP_013125753.1, XP_005467975.1, XP_005451817.1, XP_013124708.1, XP_005467309.1, XP_013127910.1,…	XP_013129835.1, XP_005464731.1, XP_013119676.1, XP_003447127.2, XP_005458375.1, XP_005478441.1, XP_013124566.1, XP_003443686.1, XP_005453060.1, XP_003458339.2, XP_005453323.1, XP_003445373.1, XP_003455992.1, XP_013119981.1, XP_005460164.1, XP_005454014.1, XP_013122058.1, XP_003445429.1, XP_003442679.1, XP_003450470.2, XP_005462815.2, XP_013125607.1, XP_013125836.1, XP_005478114.1, XP_005459767.2,…
GO:0010646	regulation of cell communication	P	5.52951e-08	1.73914e-10	274	1029	5365	31830	OVER	XP_005450487.1, XP_005475774.1, XP_005467941.1, XP_013126120.1, XP_013121901.1, XP_005458529.1, XP_005450848.1, XP_005471835.1, XP_003453062.1, XP_003442633.2, XP_003439618.1, XP_003439030.1, XP_005454836.1, XP_003456031.1, XP_005477860.1, XP_013126805.1, XP_005478054.1, XP_013124374.1, XP_005458533.1, XP_005479000.1, XP_013125441.1, XP_005459559.1, XP_013122653.1, XP_005476683.1, XP_005474826.1,…	XP_013127218.1, XP_013124422.1, XP_003456027.1, XP_003452224.1, XP_005459382.1, XP_013124927.1, XP_003449078.1, XP_005465019.2, XP_003452838.1, XP_003439476.1, XP_003454950.1, XP_005470990.1, XP_013119774.1, XP_003444475.1, XP_005471330.1, XP_013120521.1, XP_003447839.1, XP_003443019.1, XP_003457690.1, XP_005448675.1, XP_005476175.1, XP_005472635.1, XP_013124411.1, XP_003448289.2, XP_005459393.1,…
GO:0007264	small GTPase mediated signal transduction	P	6.9167e-08	2.23587e-10	224	800	5415	32059	OVER	XP_005477954.1, XP_005467941.1, XP_013126350.1, XP_005463012.1, XP_005464378.1, XP_013121901.1, XP_005467843.1, XP_003439683.1, XP_003452608.1, XP_005450848.1, XP_003437803.1, XP_003442065.1, XP_003442633.2, XP_005477860.1, XP_013126805.1, XP_005478054.1, XP_003459079.1, XP_013124374.1, XP_005479000.1, XP_005459559.1, XP_013122653.1, XP_013130233.1, XP_005476683.1, XP_005463845.1, XP_013131552.1,…	XP_013127218.1, XP_013124422.1, XP_005460830.1, XP_013128071.1, XP_005470990.1, XP_013119774.1, XP_005471330.1, XP_005457575.1, XP_003459795.1, XP_005455820.1, XP_003448289.2, XP_005459393.1, XP_003454876.1, XP_005456183.1, XP_003440900.1, XP_005452558.1, XP_013131274.1, XP_005463999.1, XP_005455176.1, XP_013131394.1, XP_003457822.1, XP_005470445.1, XP_005448599.1, XP_003441504.1, XP_005454604.1,…
GO:0035023	regulation of Rho protein signal transduction	P	9.00307e-08	2.98896e-10	87	218	5552	32641	OVER	XP_005447750.1, XP_005447752.1, XP_013129524.1, XP_005469585.1, XP_013121905.1, XP_005469355.1, XP_013121903.1, XP_005453380.1, XP_013121901.1, XP_013127369.1, XP_005459316.1, XP_003440459.1, XP_005450132.1, XP_005450848.1, XP_013123904.1, XP_013125932.1, XP_005472025.1, XP_013127615.1, XP_003443763.2, XP_005463907.1, XP_005472023.1, XP_005452521.1, XP_013124679.1, XP_013130781.1, XP_005465564.1,…	XP_013127218.1, XP_005459901.1, XP_005474721.1, XP_005470990.1, XP_013123900.1, XP_005471330.1, XP_005478355.1, XP_005454666.1, XP_013123908.1, XP_005452679.1, XP_005450996.1, XP_003448289.2, XP_013123887.1, XP_005477735.1, XP_005452558.1, XP_013129255.1, XP_013123911.1, XP_005478366.1, XP_005452934.1, XP_005463999.1, XP_005451237.1, XP_005472478.1, XP_005457056.1, XP_013127219.1, XP_005470445.1,…
GO:0006935	chemotaxis	P	1.01093e-07	3.44453e-10	100	269	5539	32590	OVER	XP_013123080.1, XP_005464008.1, XP_003440073.1, XP_005463223.1, XP_005465708.1, XP_013122935.1, XP_003437582.2, XP_013124230.1, XP_005459657.1, XP_013127708.1, XP_003459268.1, XP_013121973.1, XP_005475748.1, XP_003445873.1, XP_003442347.1, XP_013124977.1, XP_005471960.1, XP_005459559.1, XP_003439465.1, XP_013125874.1, XP_013125870.1, XP_005450120.1, XP_005450625.1, XP_003437879.1, XP_003443585.2,…	XP_005451761.1, XP_005476551.1, XP_013125076.1, XP_013128225.1, XP_013119759.1, XP_005456714.1, XP_003457238.2, XP_005452475.1, XP_003447722.1, XP_003445373.1, XP_013124750.1, XP_005452945.1, XP_003443769.1, XP_003444508.1, XP_005471545.1, XP_003446135.3, XP_013124023.1, XP_003456219.1, XP_005448806.1, XP_005449381.1, XP_005460502.1, XP_005466448.1, XP_013124411.1, XP_013127413.1, XP_013125836.1,…
GO:0018108	peptidyl-tyrosine phosphorylation	P	1.11366e-07	3.89187e-10	60	122	5579	32737	OVER	XP_005473929.1, XP_005449475.1, XP_013126122.1, XP_005449477.1, XP_013126120.1, XP_005466959.1, XP_013125203.1, XP_005460542.1, XP_005473930.1, XP_003450673.2, XP_005452316.1, XP_003444243.2, XP_005452314.1, XP_005474876.1, XP_003453033.1, XP_005478495.1, XP_005451505.1, XP_003445599.2, XP_005451507.1, XP_003445875.1, XP_003437742.1, XP_013120913.1, XP_003455822.1, XP_005457984.1, XP_013126119.1,…	XP_013128308.1, XP_003451571.2, XP_005453444.1, XP_013125038.1, XP_005448426.1, XP_003440302.2, XP_005474763.1, XP_013131127.1, XP_003455430.1, XP_013131123.1, XP_003456219.1, XP_013120736.1, NP_001296334.1, XP_003444656.1, XP_013122231.1, XP_003455340.2, XP_005458382.1, XP_005453580.1, XP_005478939.1, XP_013131119.1, XP_013125167.1, XP_005453569.1, XP_005459996.1, XP_003455234.1, XP_005447747.1,…
GO:0099600	transmembrane receptor activity	F	1.35832e-07	4.86556e-10	389	1598	5250	31261	OVER	XP_005455831.1, XP_005473929.1, XP_005451821.1, XP_003453713.1, XP_005449682.1, XP_013126527.1, XP_005452316.1, XP_013132063.1, XP_005467975.1, XP_013124708.1, XP_005467309.1, XP_013124663.1, XP_005457838.1, XP_013124871.1, XP_005448871.1, XP_005451505.1, XP_005474005.1, XP_005461763.1, XP_013125441.1, XP_003448604.1, XP_005468545.1, XP_005475419.1, XP_005459438.1, XP_005449221.2, XP_013131141.1,…	XP_005464731.1, XP_005478441.1, XP_013124566.1, XP_003458339.2, XP_003445373.1, XP_013119981.1, XP_005460164.1, XP_013122058.1, XP_003450470.2, XP_005462815.2, XP_013125836.1, XP_005459767.2, XP_005467538.2, XP_013119763.1, XP_005459669.1, XP_005478935.1, XP_013129463.1, XP_013129811.1, XP_005462596.1, XP_013126397.1, XP_005475460.1, XP_003454863.1, XP_013125849.1, XP_013126299.1, XP_005460240.1,…
GO:0050790	regulation of catalytic activity	P	1.62014e-07	5.94496e-10	279	1068	5360	31791	OVER	XP_005464257.1, XP_005467941.1, XP_013126350.1, XP_005463012.1, XP_013121901.1, XP_005467843.1, XP_003450176.1, XP_003439683.1, XP_013123223.1, XP_005450848.1, XP_013121634.1, XP_003439030.1, XP_005473375.1, XP_005479121.1, XP_005477860.1, XP_013126805.1, XP_005478054.1, XP_013124374.1, XP_005479000.1, XP_005459559.1, XP_013121586.1, XP_013122653.1, XP_013130233.1, XP_005476683.1, XP_005474826.1,…	XP_003455641.1, XP_013127218.1, XP_013121005.1, XP_013123622.1, XP_013127632.1, XP_005459480.1, XP_013128071.1, XP_003449078.1, XP_003443686.1, XP_005470990.1, XP_013119774.1, XP_013124773.1, XP_003444475.1, XP_003445889.1, XP_005471330.1, XP_003443226.1, XP_005455986.1, XP_005466377.1, XP_013123524.1, XP_003447839.1, XP_005448675.1, XP_005476175.1, XP_003458219.1, XP_003450744.1, XP_003448289.2,…
GO:0042330	taxis	P	2.37523e-07	8.92318e-10	100	275	5539	32584	OVER	XP_013123080.1, XP_005464008.1, XP_003440073.1, XP_005463223.1, XP_005465708.1, XP_013122935.1, XP_003437582.2, XP_013124230.1, XP_005459657.1, XP_013127708.1, XP_003459268.1, XP_013121973.1, XP_005475748.1, XP_003445873.1, XP_003442347.1, XP_013124977.1, XP_005471960.1, XP_005459559.1, XP_003439465.1, XP_013125874.1, XP_013125870.1, XP_005450120.1, XP_005450625.1, XP_003437879.1, XP_003443585.2,…	XP_005451761.1, XP_005476551.1, XP_013125076.1, XP_013128225.1, XP_013119759.1, XP_005456714.1, XP_003457238.2, XP_005452475.1, XP_003447722.1, XP_003445373.1, XP_013124750.1, XP_005452945.1, XP_003443769.1, XP_003444508.1, XP_005471545.1, XP_003446135.3, XP_013124023.1, XP_003456219.1, XP_005448806.1, XP_005449381.1, XP_005460502.1, XP_005466448.1, XP_013124411.1, XP_013127413.1, XP_003456890.1,…
GO:0023051	regulation of signaling	P	2.81336e-07	1.08149e-09	278	1071	5361	31788	OVER	XP_005450487.1, XP_005475774.1, XP_005467941.1, XP_013126120.1, XP_013121901.1, XP_005458529.1, XP_005450848.1, XP_005471835.1, XP_003437803.1, XP_003453062.1, XP_003442633.2, XP_003439618.1, XP_003439030.1, XP_005454836.1, XP_003456031.1, XP_005477860.1, XP_013126805.1, XP_005478054.1, XP_013124374.1, XP_005458533.1, XP_005479000.1, XP_013125441.1, XP_005459559.1, XP_013122653.1, XP_005476683.1,…	XP_013127218.1, XP_013124422.1, XP_003456027.1, XP_003452224.1, XP_005459382.1, XP_013124927.1, XP_003449078.1, XP_005465019.2, XP_003452838.1, XP_003439476.1, XP_003454950.1, XP_005470990.1, XP_013119774.1, XP_003444475.1, XP_005471330.1, XP_013120521.1, XP_003447839.1, XP_003443019.1, XP_003457690.1, XP_005448675.1, XP_005476175.1, XP_005472635.1, XP_013124411.1, XP_003448289.2, XP_005459393.1,…
GO:0005201	extracellular matrix structural constituent	F	3.23314e-07	1.28301e-09	28	30	5611	32829	OVER	XP_003451887.1, XP_003451888.1, XP_005457918.1, XP_005464115.1, XP_005464116.1, XP_005464117.1, XP_005464118.1, XP_005464119.1, XP_003439011.1, XP_003439010.1, XP_005450538.1, XP_003448518.1, XP_013129112.1, XP_013129113.1, XP_003457813.2, XP_005478453.1, XP_005478454.1, XP_005464120.1, XP_005474983.1, XP_005458234.1, XP_005454611.1, XP_005478457.1, XP_005478458.1, XP_005478456.1, XP_005461455.1,…	XP_005468781.1, XP_005470631.1, XP_005469435.1, XP_013124693.1, XP_003453779.1, XP_005468782.1, XP_013122139.1, XP_005457137.1, XP_013123273.1, XP_005463773.1, XP_005479234.1, XP_005463772.1, XP_005478676.1, XP_005478675.1, XP_003451559.2, XP_005457919.1, XP_005457179.1, XP_005463775.1, XP_005463774.1, NP_001266373.1, XP_005476323.1, XP_003444179.1, XP_005465790.1, XP_005473662.1, NP_001269818.1,…
GO:0006955	immune response	P	3.23314e-07	1.29936e-09	112	326	5527	32533	OVER	XP_003459298.1, XP_003451428.1, XP_005455560.1, XP_005454474.1, XP_013122430.1, XP_003457679.1, XP_003458512.1, XP_005465708.1, XP_003460095.1, XP_013126527.1, XP_013120943.1, XP_013122935.1, XP_013124230.1, XP_003458494.2, XP_005453674.1, XP_005464761.1, XP_005460841.1, XP_013122695.1, XP_013121393.1, XP_005459559.1, XP_003439465.1, XP_005451163.1, XP_005456990.1, XP_013122398.1, XP_013119684.1,…	XP_005467964.1, XP_003445926.1, XP_013132338.1, XP_013128225.1, XP_005447645.1, XP_013124528.1, XP_003449078.1, XP_003444508.1, XP_003446135.3, XP_003448409.1, XP_003459143.1, NP_001274331.1, XP_005449381.1, XP_005460502.1, XP_003438939.1, XP_013121415.1, XP_013129726.1, XP_003451485.1, XP_013123234.1, XP_005471579.1, XP_005461434.1, XP_013127497.1, XP_003458850.1, XP_005455915.1, XP_013130091.1,…
GO:0031224	intrinsic component of membrane	C	7.46016e-07	3.06332e-09	1474	7412	4165	25447	OVER	XP_005455831.1, XP_013130572.1, XP_005473929.1, XP_005451821.1, XP_005454221.1, XP_005454474.1, XP_003444629.1, XP_005475375.1, XP_013130158.1, XP_005449682.1, XP_005452414.1, XP_013120665.1, XP_005469541.1, XP_003439935.1, XP_003458283.2, XP_005449159.1, XP_013126527.1, XP_005454979.1, XP_005452316.1, XP_005471835.1, XP_005454726.1, XP_013122110.1, XP_005475582.1, XP_003442633.2, XP_005453674.1,…	XP_005465577.1, XP_003454841.1, XP_005453214.1, XP_005478441.1, XP_005448170.1, XP_003451424.3, XP_013125475.1, XP_013131010.1, XP_003455336.1, XP_005458266.1, XP_003445373.1, XP_005468229.1, XP_013129014.1, XP_005470478.1, XP_013122058.1, XP_003447138.1,
GO:1902531	regulation of intracellular signal transduction	P	8.60969e-07	3.61056e-09	167	571	5472	32288	OVER	XP_005467941.1, XP_005447750.1, XP_005449829.1, XP_005452640.1, XP_013121905.1, XP_003439939.2, XP_005453380.1, XP_013121901.1, XP_013127369.1, XP_013129202.1, XP_005449878.1, XP_005450132.1, XP_005450848.1, XP_013123904.1, XP_005472025.1, XP_013132067.1, XP_003442633.2, XP_013124679.1, XP_005452637.1, XP_003439030.1, XP_003456031.1, XP_005454564.1, XP_005477860.1, XP_013126805.1, XP_005478054.1,…	XP_013127218.1, XP_013124422.1, XP_013123898.1, XP_005448193.1, XP_003449078.1, XP_005465019.2, XP_003449209.1, XP_003452838.1, XP_003446402.1, XP_005470990.1, XP_013119774.1, XP_003444475.1, XP_005471330.1, XP_005478355.1, XP_005451602.1, XP_005454605.1, XP_013120521.1, XP_005448675.1, XP_013123908.1, XP_005476175.1, XP_005452679.1, XP_003448289.2, XP_005459393.1, XP_013123887.1, XP_003447323.1,…
GO:0070887	cellular response to chemical stimulus	P	9.2946e-07	3.97899e-09	223	828	5416	32031	OVER	XP_005458627.1, XP_005475774.1, XP_003454092.1, XP_005473929.1, XP_005467941.1, XP_013119653.1, XP_013130862.1, XP_005455771.1, XP_005476269.1, XP_005465708.1, XP_013121066.1, XP_005467903.1, XP_003437803.1, XP_003453062.1, XP_005473932.1, XP_005455612.1, XP_005454836.1, XP_003456031.1, XP_013127979.1, XP_013121973.1, XP_003445599.2, XP_013125441.1, XP_005459559.1, XP_005459782.1, XP_013125874.1,…	XP_013124422.1, XP_005468632.1, XP_005472526.1, XP_003449078.1, XP_005453323.1, XP_003445373.1, XP_005470478.1, XP_003443019.1, XP_003443520.1, XP_013124411.1, XP_003443106.1, XP_013125836.1, XP_005448181.1, XP_003447323.1, XP_013120280.1, XP_005476645.1, XP_005474771.1, XP_013130944.1, XP_005458701.1, XP_003452115.1, XP_005453839.1, XP_003449899.1, XP_005461434.1, XP_013132459.1, XP_005455130.1,…
GO:0044421	extracellular region part	C	9.70771e-07	4.24065e-09	178	622	5461	32237	OVER	XP_005461318.1, XP_005465343.1, XP_003443761.1, XP_005455560.1, XP_005447875.1, XP_013122430.1, XP_005472399.2, XP_013125686.1, XP_013120665.1, XP_003451888.1, XP_003451997.1, XP_003449658.1, XP_005467862.1, XP_005478121.1, XP_003445294.1, XP_005464117.1, XP_003437803.1, XP_003437582.2, XP_005457191.1, XP_005456982.1, XP_003453062.1, XP_005476348.1, XP_005471184.1, XP_005474680.1, XP_013127045.1,…	XP_005461819.1, XP_005448531.1, XP_005458047.1, XP_003449078.1, XP_013124324.1, XP_003449360.1, XP_003454720.1, XP_003442219.1, XP_005448806.1, XP_005466716.2, XP_013120883.1, XP_003448243.1, XP_003460467.3, XP_003454273.1, XP_003447323.1, XP_013120280.1, XP_005449813.1, XP_005474575.1, XP_005458701.1, XP_003439488.1, XP_005476318.1, XP_003443214.1, XP_013122121.1, XP_013121103.1, XP_013122988.1,…
GO:0042611	MHC protein complex	C	1.13454e-06	5.05518e-09	34	49	5605	32810	OVER	XP_003459298.1, XP_013130092.1, XP_005455560.1, XP_013121756.1, XP_005462245.1, XP_005462244.2, XP_003458512.1, XP_003460095.1, XP_013120943.1, XP_003451206.1, XP_003458494.2, XP_013120944.1, XP_005453674.1, XP_013123335.1, XP_005464763.1, XP_013122564.1, XP_005464761.1, XP_005465066.1, XP_013122695.1, XP_005474407.2, XP_003459665.1, XP_005460424.1, XP_013121393.1, XP_013122397.1, XP_003455233.1,…	XP_005472775.1, XP_005455916.1, XP_013121408.1, XP_005460644.1, XP_005464374.1, XP_005464372.1, XP_005471581.1, XP_003451057.1, XP_005466155.1, XP_013121411.1, XP_013121413.1, XP_003459305.2, XP_013121415.1, XP_003454643.3, XP_013128695.1, NP_001269817.1, XP_013123236.1, XP_013123215.1, XP_013129382.1, XP_013123234.1, XP_003460365.1, XP_003455066.1, XP_013122373.1, XP_005471579.1, XP_013122560.1,…
GO:0016021	integral component of membrane	C	1.32525e-06	6.02072e-09	1466	7390	4173	25469	OVER	XP_005455831.1, XP_013130572.1, XP_005473929.1, XP_005451821.1, XP_005454221.1, XP_005454474.1, XP_003444629.1, XP_005475375.1, XP_013130158.1, XP_005449682.1, XP_005452414.1, XP_013120665.1, XP_005469541.1, XP_003439935.1, XP_003458283.2, XP_005449159.1, XP_013126527.1, XP_005454979.1, XP_005452316.1, XP_005471835.1, XP_005454726.1, XP_013122110.1, XP_005475582.1, XP_003442633.2, XP_005453674.1,…	XP_005465577.1, XP_003454841.1, XP_005453214.1, XP_005478441.1, XP_005448170.1, XP_003451424.3, XP_013125475.1, XP_013131010.1, XP_003455336.1, XP_005458266.1, XP_003445373.1, XP_005468229.1, XP_013129014.1, XP_005470478.1, XP_013122058.1, XP_003447138.1,
GO:0007266	Rho protein signal transduction	P	1.38116e-06	6.39537e-09	87	236	5552	32623	OVER	XP_005447750.1, XP_005447752.1, XP_013129524.1, XP_005469585.1, XP_013121905.1, XP_005469355.1, XP_013121903.1, XP_005453380.1, XP_013121901.1, XP_013127369.1, XP_005459316.1, XP_003440459.1, XP_005450132.1, XP_005450848.1, XP_013123904.1, XP_013125932.1, XP_005472025.1, XP_013127615.1, XP_003443763.2, XP_005463907.1, XP_005472023.1, XP_005452521.1, XP_013124679.1, XP_013130781.1, XP_005465564.1,…	XP_013127218.1, XP_005459901.1, XP_005474721.1, XP_005470990.1, XP_013123900.1, XP_005471330.1, XP_005478355.1, XP_005454666.1, XP_013123908.1, XP_005452679.1, XP_005450996.1, XP_003448289.2, XP_013123887.1, XP_005477735.1, XP_005452558.1, XP_013129255.1, XP_013123911.1, XP_005478366.1, XP_005452934.1, XP_005463999.1, XP_005451237.1, XP_005472478.1, XP_005457056.1, XP_013127219.1, XP_005470445.1,…
GO:0007265	Ras protein signal transduction	P	1.42198e-06	6.70861e-09	105	309	5534	32550	OVER	XP_005467941.1, XP_005447750.1, XP_013121905.1, XP_003439939.2, XP_005453380.1, XP_013121901.1, XP_013127369.1, XP_005450132.1, XP_005450848.1, XP_013123904.1, XP_005472025.1, XP_003442633.2, XP_013124679.1, XP_005454564.1, XP_005477860.1, XP_013126805.1, XP_005478054.1, XP_005475574.1, XP_013124374.1, XP_003440460.1, XP_005469571.1, XP_005479000.1, XP_005459559.1, XP_013122653.1, XP_005476683.1,…	XP_013127218.1, XP_013124422.1, XP_005459901.1, XP_005474721.1, XP_005448193.1, XP_005470990.1, XP_013119774.1, XP_013123900.1, XP_005471330.1, XP_005478355.1, XP_005454666.1, XP_013123908.1, XP_005452679.1, XP_003444656.1, XP_005450996.1, XP_003448289.2, XP_013123887.1, XP_005456376.1, XP_005477735.1, XP_005448723.1, XP_013124143.1, XP_005452558.1, XP_013129255.1, XP_013123911.1, XP_005478366.1,…
GO:0042221	response to chemical	P	4.88534e-06	2.34749e-08	307	1255	5332	31604	OVER	XP_013123080.1, XP_005458627.1, XP_005475774.1, XP_003454092.1, XP_005473929.1, XP_005467941.1, XP_013119653.1, XP_013130862.1, XP_005455771.1, XP_003441649.1, XP_003454212.1, XP_005476269.1, XP_005465708.1, XP_013126527.1, XP_013121066.1, XP_013122434.1, XP_005467903.1, XP_003437803.1, XP_013124230.1, XP_003453062.1, XP_005473932.1, XP_005459657.1, XP_005455612.1, XP_005454836.1, XP_005474756.2,…	XP_013124422.1, XP_013128225.1, XP_005468632.1, XP_005472526.1, XP_003449078.1, XP_005453323.1, XP_003445373.1, XP_005470478.1, XP_003443019.1, XP_003443520.1, XP_013124411.1, XP_003443106.1, XP_005462815.2, XP_003456890.1, XP_013125836.1, XP_005448181.1, XP_003447323.1, XP_003440125.1, XP_013120280.1, XP_005476645.1, XP_005474771.1, XP_003446414.1, XP_013130944.1, XP_005458701.1, XP_003452115.1,…
GO:0071310	cellular response to organic substance	P	4.97054e-06	2.43185e-08	177	636	5462	32223	OVER	XP_005475774.1, XP_005473929.1, XP_005467941.1, XP_003449281.1, XP_003440073.1, XP_013130862.1, XP_005449829.1, XP_005455771.1, XP_003455585.1, XP_003451804.1, XP_005456322.1, XP_003451888.1, XP_005449878.1, XP_005476269.1, XP_005455775.1, XP_013121066.1, XP_005467903.1, XP_003437803.1, XP_005473609.1, XP_003453062.1, XP_005473932.1, XP_013121400.1, XP_005455612.1, XP_005454836.1, XP_013120115.1,…	XP_013124422.1, XP_005453444.1, XP_005468632.1, XP_005468402.1, XP_005472526.1, XP_003449078.1, XP_003446196.2, XP_003449209.1, XP_013123961.1, XP_013126287.1, XP_003445373.1, XP_003451970.1, XP_003438348.2, XP_013128599.1, XP_005470478.1, XP_005476198.1, XP_003443019.1, NP_001266544.1, XP_013124411.1, XP_003443106.1, XP_005470433.1, XP_013125836.1, XP_005448181.1, XP_003438468.1, XP_003447323.1,…
GO:0008236	serine-type peptidase activity	F	6.50626e-06	3.2969e-08	92	267	5547	32592	OVER	XP_013130574.1, XP_005473635.1, XP_005461001.1, XP_013126331.1, XP_005448153.1, XP_005459881.1, XP_003451117.1, XP_013133055.1, XP_003444604.1, XP_005477892.1, XP_003451115.1, XP_005456526.1, XP_005471031.1, XP_003439710.1, XP_003439712.1, XP_005477937.1, XP_005467548.1, XP_003455332.1, XP_005479057.1, XP_005448151.1, XP_005479059.2, XP_013121791.1, XP_013124138.1, XP_003451765.1, XP_005471028.1,…	XP_003439792.1, XP_005450694.1, XP_005465072.1, XP_013123562.1, XP_005455839.1, XP_005458797.1, XP_005478814.1, XP_003445335.1, XP_013123453.1, XP_005462728.1, XP_005470010.1, XP_005449389.1, XP_005463810.1, XP_005449207.1, XP_013129134.1, XP_013123610.1, XP_005454377.1, XP_005461555.1, XP_013125294.1, XP_013132183.1, XP_005470252.1, XP_005461050.1, XP_005459623.1, XP_005458654.1, XP_013126482.1,…
GO:0017171	serine hydrolase activity	F	6.50626e-06	3.2969e-08	92	267	5547	32592	OVER	XP_013130574.1, XP_005473635.1, XP_005461001.1, XP_013126331.1, XP_005448153.1, XP_005459881.1, XP_003451117.1, XP_013133055.1, XP_003444604.1, XP_005477892.1, XP_003451115.1, XP_005456526.1, XP_005471031.1, XP_003439710.1, XP_003439712.1, XP_005477937.1, XP_005467548.1, XP_003455332.1, XP_005479057.1, XP_005448151.1, XP_005479059.2, XP_013121791.1, XP_013124138.1, XP_003451765.1, XP_005471028.1,…	XP_003439792.1, XP_005450694.1, XP_005465072.1, XP_013123562.1, XP_005455839.1, XP_005458797.1, XP_005478814.1, XP_003445335.1, XP_013123453.1, XP_005462728.1, XP_005470010.1, XP_005449389.1, XP_005463810.1, XP_005449207.1, XP_013129134.1, XP_013123610.1, XP_005454377.1, XP_005461555.1, XP_013125294.1, XP_013132183.1, XP_005470252.1, XP_005461050.1, XP_005459623.1, XP_005458654.1, XP_013126482.1,…
GO:0005220	inositol 1,4,5-trisphosphate-sensitive calcium-release channel activity	F	7.49451e-06	3.86315e-08	11	2	5628	32857	OVER	XP_013127282.1, XP_013124662.1, XP_013124661.1, XP_013124664.1, XP_013124663.1, XP_013124660.1, XP_013124659.1, XP_013125442.1, XP_005469532.1, XP_013124665.1, XP_013125441.1	XP_013124128.1, XP_005470988.1
GO:0004252	serine-type endopeptidase activity	F	7.698e-06	4.08436e-08	82	228	5557	32631	OVER	XP_013130574.1, XP_005473635.1, XP_005461001.1, XP_013126331.1, XP_005448153.1, XP_005459881.1, XP_003451117.1, XP_013133055.1, XP_003444604.1, XP_005477892.1, XP_003451115.1, XP_005471031.1, XP_003439710.1, XP_003439712.1, XP_005477937.1, XP_005467548.1, XP_003455332.1, XP_005479057.1, XP_005448151.1, XP_005479059.2, XP_013121791.1, XP_013124138.1, XP_003451765.1, XP_005471028.1, XP_003440547.1,…	XP_003439792.1, XP_005450694.1, XP_005465072.1, XP_013123562.1, XP_005455839.1, XP_005458797.1, XP_005478814.1, XP_003445335.1, XP_013123453.1, XP_005462728.1, XP_005470010.1, XP_005449389.1, XP_005449207.1, XP_013123610.1, XP_005454377.1, XP_005461555.1, XP_013125294.1, XP_013132183.1, XP_005470252.1, XP_005459623.1, XP_005458654.1, XP_005461495.1, XP_005455369.1, XP_005478039.1, XP_013122239.1,…
GO:0016020	membrane	C	7.698e-06	4.10255e-08	1822	9449	3817	23410	OVER	XP_013130572.1, XP_005454221.1, XP_005454474.1, XP_003444629.1, XP_005475375.1, XP_003452017.2, XP_013130158.1, XP_005458529.1, XP_005449159.1, XP_013126527.1, XP_005459634.1, XP_003442633.2, XP_005465061.1, XP_003445769.1, XP_005457838.1, XP_005460841.1, XP_003449940.1, XP_005461763.1, XP_013126745.1, XP_003448604.1, XP_005475593.1, XP_005473522.1, XP_005468545.1, XP_013123306.1, XP_005459438.1,…	XP_003452431.1, XP_005465577.1, XP_003454841.1, XP_005478837.1, XP_003442984.2, XP_005453214.1, XP_005478441.1, XP_005448170.1, XP_003451424.3, XP_013125475.1, XP_013120819.1, XP_003448800.1, XP_013131010.1, XP_003455336.1, XP_005458266.1, XP_013124980.1,
GO:0018193	peptidyl-amino acid modification	P	7.83636e-06	4.24475e-08	123	400	5516	32459	OVER	XP_005449498.1, XP_005473929.1, XP_005449475.1, XP_005467941.1, XP_013121699.1, XP_003446139.1, XP_013126120.1, XP_005449829.1, XP_013125203.1, XP_003452997.1, XP_005448113.1, XP_005476096.1, XP_013123980.1, XP_003450673.2, XP_005452316.1, XP_005464840.1, XP_005474876.1, XP_003447071.1, XP_005468557.1, XP_013121201.1, XP_005478495.1, XP_003456031.1, XP_005451505.1, XP_013127918.1, XP_003445599.2,…	XP_005453007.1, XP_003455204.1, XP_005453444.1, XP_005471244.1, XP_013125038.1, XP_003452477.1, XP_005452041.1, XP_005476031.1, XP_003447564.1, XP_013127064.1, XP_013125113.1, NP_001296334.1, XP_013122231.1, XP_005454859.1, XP_003459018.1, XP_005463592.1, XP_003446218.1, XP_005467385.1, XP_005479242.1, XP_003442054.2, XP_005459996.1, XP_003456268.3, XP_005469696.1, XP_005453006.1, XP_013124007.1,…
GO:0065009	regulation of molecular function	P	1.1024e-05	6.06771e-08	283	1152	5356	31707	OVER	XP_005464257.1, XP_005467941.1, XP_013126350.1, XP_005463012.1, XP_013121901.1, XP_005467843.1, XP_003450176.1, XP_003439683.1, XP_013123223.1, XP_005450848.1, XP_013121634.1, XP_003439030.1, XP_005473375.1, XP_005479121.1, XP_005477860.1, XP_013126805.1, XP_005478054.1, XP_013124374.1, XP_005479000.1, XP_005459559.1, XP_013121586.1, XP_013122653.1, XP_013130233.1, XP_005476683.1, XP_005474826.1,…	XP_003455641.1, XP_013127218.1, XP_003456027.1, XP_013121005.1, XP_013123622.1, XP_013127632.1, XP_005459480.1, XP_013128071.1, XP_003449078.1, XP_003443686.1, XP_005470990.1, XP_013119774.1, XP_013124773.1, XP_003444475.1, XP_003445889.1, XP_005471330.1, XP_003443226.1, XP_005455986.1, XP_005466377.1, XP_013123524.1, XP_003447839.1, XP_005448675.1, XP_005476175.1, XP_003458219.1, XP_003450744.1,…
GO:0009966	regulation of signal transduction	P	1.29849e-05	7.26049e-08	245	970	5394	31889	OVER	XP_005450487.1, XP_005475774.1, XP_005467941.1, XP_013126120.1, XP_013121901.1, XP_005450848.1, XP_003453062.1, XP_003442633.2, XP_003439618.1, XP_003439030.1, XP_005454836.1, XP_003456031.1, XP_005477860.1, XP_013126805.1, XP_005478054.1, XP_013124374.1, XP_005479000.1, XP_013125441.1, XP_005459559.1, XP_013122653.1, XP_005476683.1, XP_005474826.1, XP_005463845.1, XP_005477230.1, XP_013121898.1,…	XP_013127218.1, XP_013124422.1, XP_003456027.1, XP_003452224.1, XP_005459382.1, XP_013124927.1, XP_003449078.1, XP_005465019.2, XP_003452838.1, XP_003454950.1, XP_005470990.1, XP_013119774.1, XP_003444475.1, XP_005471330.1, XP_013120521.1, XP_003447839.1, XP_003443019.1, XP_003457690.1, XP_005448675.1, XP_005476175.1, XP_005472635.1, XP_013124411.1, XP_003448289.2, XP_005459393.1, XP_003448243.1,…
GO:0006112	energy reserve metabolic process	P	1.63252e-05	9.27083e-08	22	24	5617	32835	OVER	XP_013121160.1, XP_013121161.1, XP_013121162.1, XP_013121163.1, XP_013121164.1, XP_013121155.1, XP_013121153.1, XP_013121152.1, XP_013121151.1, XP_013121150.1, XP_003459455.1, XP_005449158.1, XP_013121149.1, XP_005465017.1, XP_013121148.1, XP_013121147.1, XP_013121146.1, XP_013121156.1, XP_013121157.1, XP_013121158.1, XP_013121159.1, XP_003446120.1	XP_003459757.1, XP_003445488.1, XP_013131640.1, XP_003457511.1, XP_013120041.1, XP_013131606.1, XP_013131626.1, XP_003438813.1, XP_003455526.1, XP_003452370.1, XP_003446809.1, XP_003449078.1, XP_003450853.1, XP_003440736.1, XP_005466825.2, XP_003450238.2, XP_003448647.1, XP_003451068.1, XP_005458349.1, XP_013132250.1, XP_013121871.1, XP_013123555.1, XP_013132251.1, XP_005469231.1
GO:0043547	positive regulation of GTPase activity	P	1.69563e-05	9.77735e-08	110	351	5529	32508	OVER	XP_005452640.1, XP_013121905.1, XP_003439939.2, XP_005463012.1, XP_005453380.1, XP_013128244.1, XP_013121901.1, XP_005467843.1, XP_005450132.1, XP_005450848.1, XP_013121634.1, XP_013123904.1, XP_005472025.1, XP_013132067.1, XP_003455261.1, XP_013124679.1, XP_005452637.1, XP_005473375.1, XP_013122065.1, XP_013124374.1, XP_003440460.1, XP_005479000.1, XP_005459559.1, XP_013122653.1, XP_003446410.2,…	XP_003455641.1, XP_013127218.1, XP_013119615.1, XP_005449038.1, XP_005448592.1, XP_005472127.1, XP_013127632.1, XP_013129982.1, XP_005448942.1, XP_013128071.1, XP_005448193.1, XP_005457153.1, XP_003451266.1, XP_005470990.1, XP_013124773.1, XP_013123900.1, XP_005478355.1, XP_005454666.1, XP_003438348.2, XP_013123908.1, XP_013121864.1, XP_013120883.1, XP_013123887.1, XP_003454065.2, XP_013119871.1,…
GO:0001637	G-protein coupled chemoattractant receptor activity	F	1.73862e-05	1.0329e-07	29	43	5610	32816	OVER	XP_013121968.1, XP_013121967.1, XP_013121969.1, XP_005464007.1, XP_005464008.1, XP_003440073.1, XP_013125869.1, XP_005452549.1, XP_005449071.1, XP_005475984.1, XP_013127708.1, XP_013121971.1, XP_013121970.1, XP_013121973.1, XP_013121972.1, XP_003451272.1, XP_013127709.1, XP_003454680.2, XP_013125873.1, XP_013125874.1, XP_005450626.1, XP_013125871.1, XP_013125872.1, XP_003457473.1, XP_013125870.1,…	XP_013122491.1, XP_005476635.1, XP_005450505.1, XP_005476551.1, XP_005460244.1, XP_005460245.1, XP_013119759.1, XP_005460240.1, XP_005461584.1, XP_005460242.1, XP_013126246.1, XP_005450615.1, XP_013125841.1, XP_003460600.2, XP_003443706.1, XP_003455608.1, XP_003445373.1, XP_005450614.1, XP_003439264.1, XP_005476554.1, XP_003443364.1, XP_005476555.1, XP_003443769.1, XP_005476552.2, XP_005476553.1,…
GO:0004950	chemokine receptor activity	F	1.73862e-05	1.0329e-07	29	43	5610	32816	OVER	XP_013121968.1, XP_013121967.1, XP_013121969.1, XP_005464007.1, XP_005464008.1, XP_003440073.1, XP_013125869.1, XP_005452549.1, XP_005449071.1, XP_005475984.1, XP_013127708.1, XP_013121971.1, XP_013121970.1, XP_013121973.1, XP_013121972.1, XP_003451272.1, XP_013127709.1, XP_003454680.2, XP_013125873.1, XP_013125874.1, XP_005450626.1, XP_013125871.1, XP_013125872.1, XP_003457473.1, XP_013125870.1,…	XP_013122491.1, XP_005476635.1, XP_005450505.1, XP_005476551.1, XP_005460244.1, XP_005460245.1, XP_013119759.1, XP_005460240.1, XP_005461584.1, XP_005460242.1, XP_013126246.1, XP_005450615.1, XP_013125841.1, XP_003460600.2, XP_003443706.1, XP_003455608.1, XP_003445373.1, XP_005450614.1, XP_003439264.1, XP_005476554.1, XP_003443364.1, XP_005476555.1, XP_003443769.1, XP_005476552.2, XP_005476553.1,…
GO:0044459	plasma membrane part	C	1.96738e-05	1.186e-07	288	1187	5351	31672	OVER	XP_005454809.1, XP_003459298.1, XP_005464509.1, XP_003439065.1, XP_013130862.1, XP_005475375.1, XP_005452414.1, XP_005469541.1, XP_013120231.1, XP_013132195.1, XP_003459855.1, XP_003458512.1, XP_003460095.1, XP_013120943.1, XP_003450673.2, XP_005462077.1, XP_005455587.1, XP_005453674.1, XP_005459404.1, XP_005449210.1, XP_003444633.1, XP_005474756.2, XP_013124580.1, XP_003439558.2, XP_005455783.1,…	XP_003456027.1, XP_013119676.1, XP_013129123.1, XP_003460479.3, XP_005448170.1, XP_003447541.1, XP_003449997.1, XP_013124927.1, XP_005461521.1, XP_003458339.2, XP_005453323.1, XP_003454950.1, XP_013124980.1, XP_003444268.1, XP_003452070.2, XP_013129014.1, XP_013121476.1, XP_003450470.2, XP_013131866.1, XP_003453495.1, XP_005451460.1, XP_005469007.1, XP_005476273.2, XP_005448588.1, XP_003451292.1,…
GO:0010033	response to organic substance	P	2.0026e-05	1.22473e-07	197	748	5442	32111	OVER	XP_005475774.1, XP_005473929.1, XP_005467941.1, XP_013130862.1, XP_005455771.1, XP_003441649.1, XP_005476269.1, XP_013126527.1, XP_013121066.1, XP_013122434.1, XP_005467903.1, XP_003437803.1, XP_003453062.1, XP_005473932.1, XP_005455612.1, XP_005454836.1, XP_005474756.2, XP_013127979.1, XP_003439558.2, XP_013121973.1, XP_003445599.2, XP_013125441.1, XP_005459782.1, XP_013125874.1, XP_013119680.1,…	XP_013124422.1, XP_005453444.1, XP_005468632.1, XP_005468402.1, XP_005472526.1, XP_003449078.1, XP_003446196.2, XP_003449209.1, XP_005453323.1, XP_013123961.1, XP_013126287.1, XP_003445373.1, XP_003451970.1, XP_003438348.2, XP_013128599.1, XP_005470478.1, XP_005476198.1, XP_003443019.1, NP_001266544.1, XP_013124411.1, XP_003443106.1, XP_005470433.1, XP_003456890.1, XP_013125836.1, XP_005448181.1,…
GO:0005819	spindle	C	2.80227e-05	1.73826e-07	36	66	5603	32793	OVER	XP_013126879.1, XP_013126878.1, XP_013126877.1, XP_013126876.1, XP_013132671.1, XP_013132672.1, XP_013132670.1, XP_005464841.1, XP_005464840.1, XP_005459231.1, XP_013126871.1, XP_013126870.1, XP_013132673.1, XP_003459357.2, XP_013132674.1, XP_013126875.1, XP_013126874.1, XP_013126873.1, XP_013126872.1, XP_013126868.1, XP_013126867.1, XP_005451066.1, XP_013126869.1, XP_005464838.1, XP_013132663.1,…	XP_005456420.1, XP_003439106.1, XP_003458917.1, XP_003445488.1, XP_005458857.1, XP_003458518.1, XP_005471879.1, XP_013130515.1, XP_003440110.1, XP_013123796.1, XP_005452793.1, XP_003456942.1, XP_005450138.1, XP_003447090.2, XP_005466176.1, XP_013122273.1, XP_005471259.1, XP_005475536.1, XP_005450160.1, XP_003460215.1, XP_013122275.1, XP_003445515.1, XP_003448642.1, XP_005463064.1, XP_005467385.1,…
GO:0042379	chemokine receptor binding	F	4.11955e-05	2.62736e-07	26	37	5613	32822	OVER	XP_003452249.1, XP_003448528.1, XP_003438249.1, XP_013119949.1, XP_003438225.1, XP_005465705.1, XP_003439456.1, XP_005449346.1, XP_005465708.1, XP_013122935.1, XP_005465707.1, XP_005449345.1, XP_013122936.1, XP_013122937.1, XP_013124230.1, XP_003458221.1, XP_003458220.1, XP_003443726.1, XP_005466409.1, XP_003439466.1, XP_003439465.1, XP_003443444.2, XP_013119953.1, XP_013124266.1, XP_003459912.1,…	XP_013126357.1, XP_003450047.1, XP_005453194.1, XP_005453193.1, XP_005453196.1, XP_005453195.1, XP_005453198.1, XP_003459069.1, XP_005453197.1, XP_013128225.1, XP_013124383.1, XP_005476267.1, XP_005465706.1, XP_013133014.1, XP_005449380.1, XP_005453199.1, XP_003444508.1, XP_003446135.3, XP_013122934.1, XP_003439451.1, XP_003441168.1, XP_005449381.1, XP_005460502.1, XP_005476601.1, XP_013128258.1,…
GO:0008009	chemokine activity	F	4.11955e-05	2.62736e-07	26	37	5613	32822	OVER	XP_003452249.1, XP_003448528.1, XP_003438249.1, XP_013119949.1, XP_003438225.1, XP_005465705.1, XP_003439456.1, XP_005449346.1, XP_005465708.1, XP_013122935.1, XP_005465707.1, XP_005449345.1, XP_013122936.1, XP_013122937.1, XP_013124230.1, XP_003458221.1, XP_003458220.1, XP_003443726.1, XP_005466409.1, XP_003439466.1, XP_003439465.1, XP_003443444.2, XP_013119953.1, XP_013124266.1, XP_003459912.1,…	XP_013126357.1, XP_003450047.1, XP_005453194.1, XP_005453193.1, XP_005453196.1, XP_005453195.1, XP_005453198.1, XP_003459069.1, XP_005453197.1, XP_013128225.1, XP_013124383.1, XP_005476267.1, XP_005465706.1, XP_013133014.1, XP_005449380.1, XP_005453199.1, XP_003444508.1, XP_003446135.3, XP_013122934.1, XP_003439451.1, XP_003441168.1, XP_005449381.1, XP_005460502.1, XP_005476601.1, XP_013128258.1,…
GO:0019932	second-messenger-mediated signaling	P	4.40043e-05	2.84494e-07	23	29	5616	32830	OVER	XP_003453263.1, XP_013124662.1, XP_013128059.1, XP_005477204.1, XP_013124661.1, XP_013124664.1, XP_003452140.1, XP_013124663.1, XP_013131842.1, XP_013124660.1, XP_005477205.1, XP_003453262.1, XP_005449829.1, XP_013125442.1, XP_005469532.1, XP_013128060.1, XP_013128061.1, XP_013125441.1, XP_013128062.1, XP_005456830.1, XP_013124659.1, XP_013132260.1, XP_013124665.1	XP_005457010.1, XP_013129332.1, XP_003445488.1, XP_013129333.1, XP_005468845.1, XP_005454344.1, XP_005454343.1, XP_003452580.1, XP_013132314.1, XP_003452370.1, XP_005447649.1, XP_013124087.1, XP_003452262.1, XP_005476172.1, XP_005463713.2, XP_005473704.1, XP_013124080.1, XP_005476171.1, XP_003438369.1, XP_003445255.1, XP_003437747.1, XP_003451041.1, XP_005447650.1, XP_003450853.1, XP_003440736.1,…
GO:0005977	glycogen metabolic process	P	4.67564e-05	3.06372e-07	21	24	5618	32835	OVER	XP_013121160.1, XP_013121161.1, XP_013121162.1, XP_013121163.1, XP_013121164.1, XP_013121155.1, XP_013121153.1, XP_013121152.1, XP_013121151.1, XP_013121150.1, XP_003459455.1, XP_013121149.1, XP_005465017.1, XP_013121148.1, XP_013121147.1, XP_013121146.1, XP_013121156.1, XP_013121157.1, XP_013121158.1, XP_013121159.1, XP_003446120.1	XP_003459757.1, XP_003445488.1, XP_013131640.1, XP_003457511.1, XP_013120041.1, XP_013131606.1, XP_013131626.1, XP_003438813.1, XP_003455526.1, XP_003452370.1, XP_003446809.1, XP_003449078.1, XP_003450853.1, XP_003440736.1, XP_005466825.2, XP_003450238.2, XP_003448647.1, XP_003451068.1, XP_005458349.1, XP_013132250.1, XP_013121871.1, XP_013123555.1, XP_013132251.1, XP_005469231.1
GO:0019882	antigen processing and presentation	P	4.86823e-05	3.23244e-07	35	65	5604	32794	OVER	XP_013133073.1, XP_003459298.1, XP_013121756.1, XP_003456481.1, XP_005462245.1, XP_005462244.2, XP_003458512.1, XP_003460095.1, XP_013120943.1, XP_003451206.1, XP_003437639.1, XP_003458494.2, XP_013120944.1, XP_005453674.1, XP_013123335.1, XP_005464763.1, XP_013122564.1, XP_005464761.1, XP_005465066.1, XP_003459664.1, XP_013122695.1, XP_005474407.2, XP_003459665.1, XP_013121393.1, XP_013122397.1,…	XP_005479093.1, XP_005472775.1, XP_005455916.1, XP_005479091.1, XP_013121408.1, XP_005460644.1, XP_005464374.1, XP_005464372.1, XP_005471581.1, XP_005461659.1, XP_003451057.1, XP_005466155.1, XP_013121411.1, XP_013121413.1, XP_003459305.2, XP_013121415.1, XP_013128695.1, NP_001269817.1, XP_013123236.1, XP_013123215.1, XP_013129382.1, XP_003439997.3, XP_013123234.1, XP_003460365.1, XP_003455066.1,…
GO:0005581	collagen trimer	C	5.66227e-05	3.80914e-07	26	38	5613	32821	OVER	XP_003451887.1, XP_003446658.1, XP_003451888.1, XP_005457918.1, XP_005464115.1, XP_005464116.1, XP_005464117.1, XP_005464118.1, XP_005464119.1, XP_003439011.1, XP_003439010.1, XP_005450538.1, XP_003448964.1, XP_003448518.1, XP_013129112.1, XP_003453030.1, XP_013129113.1, XP_003457813.2, XP_013124767.1, XP_005474679.1, XP_013124766.1, XP_003443421.1, XP_005464120.1, XP_005474983.1, XP_005454611.1,…	XP_003441873.1, XP_003456251.1, XP_005449011.1, XP_003438202.1, XP_005451134.1, XP_003455787.1, XP_003449887.1, XP_005457919.1, XP_005457179.1, XP_005476915.1, XP_003442980.1, XP_005476914.1, XP_003448409.1, XP_005476916.1, XP_003455241.2, NP_001266373.1, XP_003448963.2, XP_003459394.2, XP_005476323.1, XP_005465790.1, XP_003439827.1, XP_003448411.1, XP_003437894.1, XP_003453282.1, XP_005475554.1,…
GO:0019221	cytokine-mediated signaling pathway	P	6.80977e-05	4.64059e-07	42	90	5597	32769	OVER	XP_005460958.1, XP_013121968.1, XP_003456025.1, XP_013121967.1, XP_005478047.1, XP_013121969.1, XP_005470653.1, XP_003448257.1, XP_013130321.1, XP_003440073.1, XP_003456255.1, XP_003439753.1, XP_013125869.1, XP_005449876.1, XP_005449878.1, XP_005449877.1, XP_005449071.1, XP_005449879.1, XP_013120772.1, XP_005461805.1, XP_005475984.1, XP_003450848.1, XP_013121971.1, XP_013121970.1, XP_013121973.1,…	NP_001266477.1, XP_013122491.1, XP_005450505.1, XP_003445968.1, XP_005474769.1, XP_005474788.1, XP_005461584.1, XP_005448906.1, XP_003449078.1, XP_013123963.1, XP_013123961.1, XP_003460600.2, NP_001297020.1, XP_003443706.1, XP_003445373.1, XP_005450614.1, XP_003454975.1, XP_005449579.1, XP_003443364.1, XP_003447204.1, XP_005476555.1, XP_003443769.1, XP_005476553.1, XP_003448796.1, XP_013123528.1,…
GO:0051345	positive regulation of hydrolase activity	P	7.59334e-05	5.2409e-07	113	379	5526	32480	OVER	XP_005452640.1, XP_013121905.1, XP_003439939.2, XP_005463012.1, XP_005453380.1, XP_013128244.1, XP_013121901.1, XP_005467843.1, XP_005450132.1, XP_005450848.1, XP_013121634.1, XP_013123904.1, XP_005472025.1, XP_013132067.1, XP_003455261.1, XP_013124679.1, XP_005452637.1, XP_005473375.1, XP_013122065.1, XP_013124374.1, XP_003440460.1, XP_005479000.1, XP_005459559.1, XP_013122653.1, XP_003446410.2,…	XP_003455641.1, XP_013127218.1, XP_013119615.1, XP_005449038.1, XP_005448592.1, XP_005472127.1, XP_013127632.1, XP_013129982.1, XP_005448942.1, XP_013128071.1, XP_005448193.1, XP_005457153.1, XP_003451266.1, XP_005470990.1, XP_013124773.1, XP_013123900.1, XP_005478355.1, XP_005454666.1, XP_003438348.2, XP_005466377.1, XP_003447839.1, XP_013123908.1, XP_013121864.1, XP_013120883.1, XP_013123887.1,…
GO:0030010	establishment of cell polarity	P	7.86827e-05	5.4994e-07	30	51	5609	32808	OVER	XP_003447832.1, XP_005461964.1, XP_005463790.1, XP_003443958.2, XP_013132860.1, XP_005451059.1, XP_003447834.1, XP_005453483.1, XP_003447833.1, XP_005453484.1, XP_005453481.1, XP_005453476.1, XP_005453477.1, XP_003459268.1, XP_005453474.1, XP_005453475.1, XP_005451060.1, XP_005453478.1, XP_005453479.1, XP_005459559.1, XP_013128351.1, XP_013128352.1, XP_003457244.2, XP_013128350.1, XP_005463788.1,…	XP_013125076.1, XP_013130885.1, XP_003437717.1, XP_005475379.1, XP_003456633.1, XP_003448589.2, XP_005468110.1, XP_005468112.1, XP_005468106.1, XP_003446337.1, XP_013131009.1, XP_005461183.1, XP_013131007.1, XP_013131306.1, XP_005476505.1, XP_005476778.1, XP_005476776.1, XP_013121839.1, XP_005454636.1, XP_005454638.1, XP_003447020.1, XP_003437902.2, XP_005450465.1, XP_013125075.1, XP_013120478.1,…
GO:0048583	regulation of response to stimulus	P	8.93064e-05	6.31995e-07	274	1145	5365	31714	OVER	XP_005450487.1, XP_005475774.1, XP_005467941.1, XP_013126120.1, XP_013121901.1, XP_013126527.1, XP_005450848.1, XP_003453062.1, XP_003442633.2, XP_003439618.1, XP_003439030.1, XP_005454836.1, XP_003456031.1, XP_005477860.1, XP_013126805.1, XP_005478054.1, XP_013124374.1, XP_005460841.1, XP_005479000.1, XP_013125441.1, XP_005459559.1, XP_013122653.1, XP_005476683.1, XP_005474826.1, XP_005463845.1,…	XP_013127218.1, XP_013124422.1, XP_003456027.1, XP_003452224.1, XP_005459382.1, XP_013124927.1, XP_005466934.1, XP_003449078.1, XP_005465019.2, XP_003452838.1, XP_003454950.1, XP_005470990.1, XP_013119774.1, XP_003444475.1, XP_005471330.1, XP_013120521.1, XP_003447839.1, XP_003443019.1, XP_003457690.1, XP_005448675.1, XP_005476175.1, XP_005472635.1, XP_003438939.1, XP_013124411.1, XP_003448289.2,…
GO:0005125	cytokine activity	F	0.000114365	8.19319e-07	41	89	5598	32770	OVER	XP_003452249.1, XP_003448528.1, XP_013130321.1, XP_013122430.1, XP_013122431.1, XP_003438249.1, XP_003437800.1, XP_013119949.1, XP_003459296.1, XP_003438225.1, XP_003440884.1, XP_005464842.1, XP_005465705.1, XP_003439456.1, XP_005449346.1, XP_005465708.1, XP_013122935.1, XP_005465707.1, XP_005449345.1, XP_013122936.1, XP_013122937.1, XP_013124230.1, XP_003458221.1, XP_003458220.1, XP_003443726.1,…	XP_005453194.1, XP_005453196.1, XP_003445968.1, XP_005453198.1, XP_003444586.1, XP_003458310.1, XP_013128225.1, XP_003456654.1, XP_013124383.1, XP_003438593.1, XP_005463589.1, XP_005476267.1, XP_005465706.1, NP_001284555.1, XP_005469430.1, XP_005448802.1, XP_003444508.1, XP_003446135.3, XP_003439451.1, XP_005448804.1, XP_013130039.1, XP_013129831.1, XP_013122910.1, XP_005449381.1, XP_005460502.1,…
GO:0015278	calcium-release channel activity	F	0.000127893	9.38581e-07	14	10	5625	32849	OVER	XP_013124662.1, XP_013124661.1, XP_013124664.1, XP_013124663.1, XP_013124660.1, XP_013125442.1, XP_005469532.1, XP_013125441.1, XP_013127282.1, XP_013124659.1, XP_013132260.1, XP_013122228.1, XP_013124665.1, XP_013127204.1	XP_013123723.1, XP_013132277.1, XP_013127750.1, XP_005471290.2, XP_003437565.1, XP_013124128.1, XP_005463713.2, XP_005470988.1, XP_013128389.1, XP_013127448.1
GO:0099604	ligand-gated calcium channel activity	F	0.000127893	9.38581e-07	14	10	5625	32849	OVER	XP_013124662.1, XP_013124661.1, XP_013124664.1, XP_013124663.1, XP_013124660.1, XP_013125442.1, XP_005469532.1, XP_013125441.1, XP_013127282.1, XP_013124659.1, XP_013132260.1, XP_013122228.1, XP_013124665.1, XP_013127204.1	XP_013123723.1, XP_013132277.1, XP_013127750.1, XP_005471290.2, XP_003437565.1, XP_013124128.1, XP_005463713.2, XP_005470988.1, XP_013128389.1, XP_013127448.1
GO:0002376	immune system process	P	0.000162126	1.20398e-06	180	697	5459	32162	OVER	XP_005451991.1, XP_005467941.1, XP_003459298.1, XP_003451428.1, XP_005464008.1, XP_005455560.1, XP_005454474.1, XP_005461608.1, XP_005449829.1, XP_013122430.1, XP_003457679.1, XP_005476096.1, XP_005461611.1, XP_003458512.1, XP_005465708.1, XP_003460095.1, XP_013126527.1, XP_013120943.1, XP_013122935.1, XP_013124230.1, XP_003458494.2, XP_005468557.1, XP_005453674.1, XP_005464761.1, XP_005460841.1,…	XP_005467964.1, XP_003457821.1, XP_005476382.1, XP_003450940.1, XP_013126143.1, XP_013132338.1, XP_013128225.1, XP_005447645.1, XP_005450900.1, XP_003449078.1, XP_003447564.1, XP_003449176.2, XP_003459870.1, XP_003454720.1, XP_003445275.1, XP_003444508.1, XP_003448409.1, XP_003441505.1, XP_005476513.1, XP_005460502.1, XP_003438939.1, XP_005449279.1, XP_013125027.1, XP_005466716.2, XP_003437898.1,…
GO:0007163	establishment or maintenance of cell polarity	P	0.000169341	1.27235e-06	37	77	5602	32782	OVER	XP_003447832.1, XP_005460392.1, XP_005461964.1, XP_005463790.1, XP_003443958.2, XP_013132860.1, XP_005460398.1, XP_005460397.1, XP_005451059.1, XP_005460394.1, XP_003447834.1, XP_005453483.1, XP_005460393.1, XP_003447833.1, XP_005453484.1, XP_005460396.1, XP_005453481.1, XP_005460395.1, XP_005453476.1, XP_005453477.1, XP_003459268.1, XP_005453474.1, XP_005453475.1, XP_005451060.1, XP_005453478.1,…	XP_005454302.2, XP_005456692.1, XP_013125076.1, XP_013130885.1, XP_003437717.1, XP_005475379.1, XP_005461657.1, XP_003456633.1, XP_005461655.1, XP_003448589.2, XP_003452070.2, XP_003445273.1, XP_005468110.1, XP_005450558.1, XP_003454599.1, XP_005468112.1, XP_003455092.1, XP_005468106.1, XP_003446337.1, XP_005450160.1, XP_013131009.1, XP_005461183.1, XP_013131007.1, XP_013131306.1, XP_005476505.1,…
GO:0070098	chemokine-mediated signaling pathway	P	0.000182885	1.4064e-06	23	33	5616	32826	OVER	XP_013121968.1, XP_013121967.1, XP_013121969.1, XP_003440073.1, XP_013121971.1, XP_013121970.1, XP_013121973.1, XP_013121972.1, XP_013125869.1, XP_003454680.2, XP_013125873.1, XP_013125874.1, XP_005450626.1, XP_005449071.1, XP_013125871.1, XP_013125872.1, XP_003457473.1, XP_013125870.1, XP_005450625.1, XP_005450624.1, XP_003437879.1, XP_005479141.1, XP_005475984.1	XP_013122491.1, XP_005476635.1, XP_005450505.1, XP_003450047.1, XP_005461584.1, XP_005450615.1, XP_003460600.2, XP_003443706.1, XP_003455608.1, XP_003445373.1, XP_005450614.1, XP_003439264.1, XP_005476554.1, XP_003443364.1, XP_005476555.1, XP_003443769.1, XP_005476553.1, XP_013123528.1, XP_005466448.1, NP_001266633.1, XP_013123283.1, XP_013125836.1, XP_013125875.1, XP_005466765.1, XP_003459843.1,…
GO:0071929	alpha-tubulin acetylation	P	0.000182885	1.442e-06	7	0	5632	32859	OVER	XP_005464841.1, XP_005464840.1, XP_005464838.1, XP_005464839.1, XP_003459357.2, XP_005464836.1, XP_005464837.1
GO:0019799	tubulin N-acetyltransferase activity	F	0.000182885	1.442e-06	7	0	5632	32859	OVER	XP_005464841.1, XP_005464840.1, XP_005464838.1, XP_005464839.1, XP_003459357.2, XP_005464836.1, XP_005464837.1
GO:0004143	diacylglycerol kinase activity	F	0.000182885	1.454e-06	16	15	5623	32844	OVER	XP_013121259.1, XP_013121258.1, XP_005458669.1, XP_005458667.1, XP_013121615.1, XP_013121611.1, XP_013132698.1, XP_013121612.1, XP_013132697.1, XP_013121613.1, XP_013132696.1, XP_013132695.1, XP_013121614.1, XP_003438949.1, XP_013121610.1, XP_005458670.1	XP_013120199.1, XP_005469458.1, XP_013129478.1, XP_003449640.2, XP_013129900.1, XP_005475934.1, XP_005475933.1, XP_013129479.1, XP_005475935.1, XP_003448059.1, XP_005475932.1, XP_005475931.1, XP_003447693.1, XP_005475287.1, XP_013129899.1
GO:0007205	protein kinase C-activating G-protein coupled receptor signaling pathway	P	0.000182885	1.454e-06	16	15	5623	32844	OVER	XP_013121259.1, XP_013121258.1, XP_005458669.1, XP_005458667.1, XP_013121615.1, XP_013121611.1, XP_013132698.1, XP_013121612.1, XP_013132697.1, XP_013121613.1, XP_013132696.1, XP_013132695.1, XP_013121614.1, XP_003438949.1, XP_013121610.1, XP_005458670.1	XP_013120199.1, XP_005469458.1, XP_013129478.1, XP_003449640.2, XP_013129900.1, XP_005475934.1, XP_005475933.1, XP_013129479.1, XP_005475935.1, XP_003448059.1, XP_005475932.1, XP_005475931.1, XP_003447693.1, XP_005475287.1, XP_013129899.1
GO:0004725	protein tyrosine phosphatase activity	F	0.000183623	1.47591e-06	83	258	5556	32601	OVER	XP_005450758.1, XP_005475774.1, XP_013124489.1, XP_013131413.1, XP_005462386.1, XP_003445651.1, XP_005450754.1, XP_005452209.1, XP_013131411.1, XP_005452207.1, XP_005450756.1, XP_013128803.1, XP_005476697.1, XP_005452205.1, XP_005476695.1, XP_013128801.1, XP_003449932.1, XP_005476699.1, XP_003441035.1, XP_005451936.1, XP_005470263.1, XP_005466095.1, XP_005470265.1, XP_005460904.1, XP_003439030.1,…	XP_003446327.1, XP_005453421.1, XP_013128783.1, XP_013124592.1, XP_005456752.1, XP_005455202.1, XP_005452271.1, XP_003449209.1, XP_005476190.1, XP_005471100.1, XP_003444475.1, XP_005463520.1, XP_005463472.1, XP_003456923.1, XP_013127486.1, XP_003453216.1, XP_005468271.1, XP_003447199.1, XP_013127873.1, XP_003452213.1, XP_003442370.1, XP_003448850.1, XP_003441868.1, XP_013123826.1, XP_003460193.1,…
GO:0098797	plasma membrane protein complex	C	0.000193672	1.57361e-06	174	672	5465	32187	OVER	XP_005466166.1, XP_005454809.1, XP_003459298.1, XP_005464509.1, XP_005455560.1, XP_005475375.1, XP_005448389.1, XP_005452414.1, XP_005469541.1, XP_003446286.1, XP_013132195.1, XP_005469545.1, XP_003438634.1, XP_003458512.1, XP_013132865.1, XP_003460095.1, XP_013120943.1, XP_013130914.1, XP_013129033.1, XP_005462077.1, XP_003458494.2, XP_005453674.1, XP_005470206.1, XP_003456309.1, XP_005449210.1,…	XP_003456027.1, XP_003450710.1, XP_005448170.1, XP_003447541.1, XP_003449997.1, XP_013124927.1, XP_005461521.1, XP_013129353.1, XP_013131033.1, XP_013124796.1, XP_003454950.1, XP_003445613.1, XP_013127799.1, XP_003444268.1, XP_013129014.1, XP_013128139.1, XP_003438348.2, XP_013119699.1, XP_013121476.1, XP_003450470.2, XP_005463340.1, XP_013131866.1, XP_005448249.1, XP_013120217.1, XP_003457000.1,…
GO:0004714	transmembrane receptor protein tyrosine kinase activity	F	0.000213309	1.7518e-06	45	107	5594	32752	OVER	XP_005473133.1, XP_005473131.1, XP_005473929.1, XP_005473928.1, XP_005466959.1, XP_003446827.1, XP_013120879.1, XP_005460542.1, XP_005451978.1, XP_005473930.1, XP_003450673.2, XP_005452316.1, XP_005473933.1, XP_005452314.1, XP_005473932.1, XP_005452315.1, XP_005461805.1, XP_005451505.1, XP_013126381.1, XP_013120827.1, XP_005477591.1, XP_013131869.1, XP_003457026.2, XP_003445599.2, XP_005451508.1,…	XP_013128308.1, XP_003451571.2, XP_005476179.1, XP_005453444.1, XP_005477121.1, XP_005467820.1, XP_013120736.1, XP_005461220.1, XP_013122231.1, XP_005463943.1, XP_005453994.1, XP_005478114.1, XP_005458382.1, XP_013128044.1, XP_005453580.1, XP_005478939.1, XP_005469579.1, XP_005466596.2, XP_013125167.1, XP_005453569.1, XP_005476520.2, XP_005456854.1, XP_003455234.1, XP_005447747.1, XP_005478935.1,…
GO:0044763	single-organism cellular process	P	0.000214893	1.78358e-06	2145	11442	3494	21417	OVER	XP_005458627.1, XP_013131165.1, XP_005449475.1, XP_005452207.1, XP_005454474.1, XP_013120205.1, XP_005451769.1, XP_003444629.1, XP_005475375.1, XP_005463012.1, XP_005455067.1, XP_005458529.1, XP_003439683.1, XP_013126527.1, XP_003442633.2, XP_003445769.1,	XP_013124468.1, XP_003450274.1, XP_013125222.1, XP_003448278.1, XP_005478837.1, XP_005467987.1, XP_013127632.1, XP_003443991.1, XP_005478441.1, XP_003451677.1, XP_005476427.1, XP_005476031.1, XP_003448800.1, XP_013131010.1, XP_005470990.1, XP_003443226.1,
GO:0004867	serine-type endopeptidase inhibitor activity	F	0.000250116	2.09777e-06	24	37	5615	32822	OVER	XP_003457300.2, XP_005453013.1, XP_013124767.1, XP_005474679.1, XP_013124766.1, XP_013130472.1, XP_003452931.1, XP_005474856.1, XP_005456541.2, XP_005451699.1, XP_013129891.1, XP_013129890.1, XP_005451700.1, XP_013122224.1, XP_013122223.1, XP_005449991.1, XP_013123565.1, XP_005449992.1, XP_005457910.1, XP_005450302.2, XP_013123566.1, XP_013122225.1, XP_003459165.1, XP_005477474.1	XP_003457869.2, XP_003445650.1, XP_005452560.1, XP_003439089.2, XP_005453382.1, XP_013121571.1, XP_003448159.2, XP_013121570.1, XP_013121572.1, XP_005475140.1, XP_003440912.1, XP_003448825.1, XP_013130473.1, XP_003460144.1, XP_003460165.1, XP_005458895.1, XP_013123524.1, XP_005450309.2, XP_005448421.1, XP_003447863.2, XP_003443296.1, XP_005458596.1, XP_003440355.2, XP_003456347.1, XP_013124169.1,…
GO:0009395	phospholipid catabolic process	P	0.000265739	2.25203e-06	46	112	5593	32747	OVER	XP_005474683.1, XP_013121259.1, XP_005475231.1, XP_013121258.1, XP_005458669.1, XP_005458667.1, XP_013120205.1, XP_013120206.1, XP_013124300.1, XP_013124301.1, XP_005472423.1, XP_013124302.1, XP_013121615.1, XP_013121611.1, XP_013132698.1, XP_013121612.1, XP_013132697.1, XP_013121613.1, XP_013132696.1, XP_013132695.1, XP_013121614.1, XP_003441716.1, XP_005453866.1, XP_005473745.1, XP_013121610.1,…	XP_003441208.1, XP_005470173.1, XP_003442178.1, XP_013126045.1, XP_013129478.1, XP_003457468.1, XP_005457729.1, XP_005453388.1, XP_005474051.1, XP_005474838.1, XP_013124276.1, XP_005476574.1, XP_003448986.2, XP_013124272.1, XP_005461035.1, XP_013132971.1, XP_013120199.1, XP_003442105.1, XP_005476004.1, XP_003445625.1, XP_003446944.1, XP_005475935.1, XP_003442207.1, XP_005475931.1, XP_005479106.1,…
GO:0051569	regulation of histone H3-K4 methylation	P	0.000298683	2.55731e-06	10	4	5629	32855	OVER	XP_005467940.1, XP_013126202.1, XP_005467941.1, XP_003444303.2, XP_013127170.1, XP_005476097.1, XP_005476098.1, XP_005476095.1, XP_005468557.1, XP_005476096.1	XP_003440276.1, XP_003442329.1, XP_013127306.1, XP_003447564.1
GO:0004715	non-membrane spanning protein tyrosine kinase activity	F	0.000340897	2.94852e-06	24	38	5615	32821	OVER	XP_005477249.1, XP_005449474.1, XP_003453034.1, XP_003453033.1, XP_003442978.1, XP_003444177.1, XP_005457983.1, XP_005449475.1, XP_005449477.1, XP_003445176.1, XP_013125203.1, XP_003442380.2, XP_003447162.2, XP_003456492.1, XP_005467167.1, XP_013120549.1, XP_005451920.1, XP_003449110.1, XP_003445875.1, XP_013125204.1, XP_013120542.1, XP_013120551.1, XP_005457984.1, XP_003453057.1	XP_005448427.1, XP_003438972.1, XP_005448428.1, XP_003455661.2, XP_013133072.1, XP_005448425.1, XP_013125038.1, XP_005448426.1, XP_005461253.1, XP_005470400.1, XP_005479214.1, XP_005459847.1, XP_005458411.1, XP_005447733.1, XP_005479198.1, XP_005479196.1, XP_003455430.1, XP_003456219.1, XP_003439281.1, XP_005479199.1, NP_001296334.1, XP_005470399.1, XP_003444469.2, XP_003455340.2, XP_003446080.1,…
GO:0044425	membrane part	C	0.000355321	3.10433e-06	1549	8088	4090	24771	OVER	XP_013130572.1, XP_005454221.1, XP_005454474.1, XP_003444629.1, XP_005475375.1, XP_013130158.1, XP_005449159.1, XP_013126527.1, XP_003442633.2, XP_003445769.1, XP_005457838.1, XP_005460841.1, XP_003449940.1, XP_005461763.1, XP_013126745.1, XP_003448604.1, XP_005473522.1, XP_005468545.1, XP_013123306.1, XP_005459438.1, XP_005450486.1, XP_003447103.1, XP_005466100.1, XP_003448759.1, XP_003456859.1,…	XP_003452431.1, XP_005465577.1, XP_003454841.1, XP_005453214.1, XP_005478441.1, XP_005448170.1, XP_003451424.3, XP_013125475.1, XP_013120819.1, XP_003448800.1, XP_013131010.1, XP_003455336.1, XP_005458266.1, XP_013124980.1, XP_003443226.1, XP_003445373.1,
GO:0071345	cellular response to cytokine stimulus	P	0.000362984	3.20299e-06	42	99	5597	32760	OVER	XP_005460958.1, XP_013121968.1, XP_003456025.1, XP_013121967.1, XP_005478047.1, XP_013121969.1, XP_005470653.1, XP_003448257.1, XP_013130321.1, XP_003440073.1, XP_003456255.1, XP_003439753.1, XP_013125869.1, XP_005449876.1, XP_005449878.1, XP_005449877.1, XP_005449071.1, XP_005449879.1, XP_013120772.1, XP_005461805.1, XP_005475984.1, XP_003450848.1, XP_013121971.1, XP_013121970.1, XP_013121973.1,…	NP_001266477.1, XP_013122491.1, XP_005450505.1, XP_003445968.1, XP_003449078.1, XP_013123961.1, NP_001297020.1, XP_003445373.1, XP_005450614.1, XP_005476555.1, XP_003443769.1, XP_013123528.1, XP_005466448.1, XP_013125836.1, XP_003438468.1, XP_013120280.1, XP_005474775.1, XP_003438250.2, XP_005474771.1, XP_005449581.1, XP_005466764.1, XP_005466596.2, XP_005466768.1, XP_005456854.1, XP_003455234.1,…
GO:0007155	cell adhesion	P	0.000428001	3.81409e-06	169	660	5470	32199	OVER	XP_005459239.1, XP_005451053.1, XP_005466166.1, XP_005465343.1, XP_005459630.1, XP_005466919.1, XP_005451821.1, XP_013127463.1, XP_005457326.1, XP_013130862.1, XP_005449829.1, XP_005476239.1, XP_005458819.1, XP_013123411.1, XP_005448389.1, XP_013125686.1, XP_003451804.1, XP_003439351.2, XP_005458529.1, XP_005451249.1, XP_005449159.1, XP_003449658.1, XP_005458525.1, XP_005449155.1, XP_005457978.1,…	XP_013129812.1, XP_003450274.1, XP_013129560.1, XP_005471979.1, XP_013126143.1, XP_013127632.1, XP_003449744.2, XP_005475713.1, XP_005451723.1, XP_005470881.1, XP_003450779.1, XP_013128455.1, XP_005462190.1, XP_005467636.1, XP_013127799.1, XP_003438883.2, XP_013126504.1, XP_005466836.1, XP_003440476.1, XP_005460732.2, XP_005463167.1, XP_013126471.1, XP_005475277.1, XP_005467769.2, XP_013121476.1,…
GO:0022610	biological adhesion	P	0.000490874	4.41726e-06	169	662	5470	32197	OVER	XP_005459239.1, XP_005451053.1, XP_005466166.1, XP_005465343.1, XP_005459630.1, XP_005466919.1, XP_005451821.1, XP_013127463.1, XP_005457326.1, XP_013130862.1, XP_005449829.1, XP_005476239.1, XP_005458819.1, XP_013123411.1, XP_005448389.1, XP_013125686.1, XP_003451804.1, XP_003439351.2, XP_005458529.1, XP_005451249.1, XP_005449159.1, XP_003449658.1, XP_005458525.1, XP_005449155.1, XP_005457978.1,…	XP_013129812.1, XP_003450274.1, XP_013129560.1, XP_005471979.1, XP_013126143.1, XP_013127632.1, XP_003449744.2, XP_005475713.1, XP_005451723.1, XP_005470881.1, XP_003450779.1, XP_013128455.1, XP_005462190.1, XP_005467636.1, XP_013127799.1, XP_003438883.2, XP_013126504.1, XP_005466836.1, XP_003440476.1, XP_005460732.2, XP_005463167.1, XP_013126471.1, XP_005475277.1, XP_005467769.2, XP_013121476.1,…
GO:0005126	cytokine receptor binding	F	0.00063517	5.77124e-06	42	102	5597	32757	OVER	XP_003452249.1, XP_003448528.1, XP_005454474.1, XP_013122430.1, XP_005456132.1, XP_013122431.1, XP_003438249.1, XP_013119949.1, XP_003438225.1, XP_005464842.1, XP_005465705.1, XP_003439456.1, XP_005449346.1, XP_005465708.1, XP_013122935.1, XP_005465707.1, XP_005449345.1, XP_013122936.1, XP_013122937.1, XP_013124230.1, XP_003458221.1, XP_003458220.1, XP_003443726.1, XP_003459353.1, XP_003454873.2,…	XP_005467964.1, XP_005453196.1, XP_003445926.1, XP_013128225.1, XP_003438593.1, NP_001284555.1, XP_013126644.1, XP_003444508.1, XP_013126316.1, XP_003446135.3, NP_001274331.1, XP_005449381.1, XP_005460502.1, XP_005477488.1, XP_005466716.2, XP_003447323.1, XP_003438250.2, XP_005460465.1, XP_013129726.1, XP_005469255.1, XP_003444516.1, XP_003440755.2, XP_003458866.1, XP_005457944.1, XP_003443139.1,…
GO:0016494	C-X-C chemokine receptor activity	F	0.000839493	7.70109e-06	11	7	5628	32852	OVER	XP_013121968.1, XP_013121967.1, XP_013121969.1, XP_005464007.1, XP_003457473.1, XP_005464008.1, XP_013121971.1, XP_013121970.1, XP_013121973.1, XP_005475984.1, XP_013121972.1	XP_013122491.1, XP_005450505.1, XP_003445373.1, XP_013123283.1, XP_003443364.1, XP_005463133.1, XP_013123528.1
GO:0034968	histone lysine methylation	P	0.000873904	8.09312e-06	28	54	5611	32805	OVER	XP_005467940.1, XP_013121696.1, XP_013121697.1, XP_013121698.1, XP_003455165.1, XP_005467941.1, XP_013121699.1, XP_003446139.1, XP_013127170.1, XP_005476097.1, XP_005476098.1, XP_005476095.1, XP_005476096.1, XP_003442778.2, XP_013123980.1, XP_013126202.1, XP_005470494.1, XP_003446138.1, XP_005452759.1, XP_005468557.1, XP_013121701.1, XP_013121700.1, XP_003444303.2, XP_013123979.1, XP_005452761.1,…	XP_005478775.1, XP_005473387.1, XP_005478777.1, XP_003459527.1, XP_005466398.1, XP_005461333.1, XP_003451696.1, XP_003447564.1, XP_013132387.1, XP_003439681.1, XP_013125113.1, XP_013120730.1, XP_013130570.1, XP_003452642.1, XP_005472464.1, XP_003460508.1, XP_005463592.1, XP_003455552.1, XP_005472686.1, XP_003447710.1, XP_005462734.1, XP_013124289.1, XP_013120728.1, XP_003456532.1, XP_005465100.1,…
GO:0048194	Golgi vesicle budding	P	0.00105406	9.85365e-06	6	0	5633	32859	OVER	XP_005467408.1, XP_005467410.1, XP_005467411.1, XP_013126764.1, XP_005467413.1, XP_005459559.1
GO:0034097	response to cytokine	P	0.0010746	1.01395e-05	42	105	5597	32754	OVER	XP_005460958.1, XP_013121968.1, XP_003456025.1, XP_013121967.1, XP_005478047.1, XP_013121969.1, XP_005470653.1, XP_003448257.1, XP_013130321.1, XP_003440073.1, XP_003456255.1, XP_003439753.1, XP_013125869.1, XP_005449876.1, XP_005449878.1, XP_005449877.1, XP_005449071.1, XP_005449879.1, XP_013120772.1, XP_005461805.1, XP_005475984.1, XP_003450848.1, XP_013121971.1, XP_013121970.1, XP_013121973.1,…	NP_001266477.1, XP_013122491.1, XP_005450505.1, XP_003445968.1, XP_003449078.1, XP_013123961.1, NP_001297020.1, XP_003445373.1, XP_005450614.1, XP_005476555.1, XP_003443769.1, XP_013123528.1, XP_005466448.1, XP_003453804.1, XP_013125836.1, XP_003438468.1, XP_013120280.1, XP_005474775.1, XP_003438250.2, XP_005474771.1, XP_005449581.1, XP_005466764.1, XP_005466596.2, XP_005466768.1, XP_005456854.1,…
GO:0004012	phospholipid-translocating ATPase activity	F	0.00112787	1.08526e-05	23	39	5616	32820	OVER	XP_005475579.1, XP_005451302.1, XP_003451658.1, XP_013123846.1, XP_005467410.1, XP_013130240.1, XP_013126764.1, XP_005472738.1, XP_005472736.1, XP_005472737.1, XP_005467409.1, XP_005467408.1, XP_005466503.1, XP_005467412.1, XP_005467411.1, XP_005475582.1, XP_005475581.1, XP_013123850.1, XP_003444338.1, XP_005475580.1, XP_005467413.1, XP_005466651.1, XP_005467407.1	XP_013126813.1, XP_005452873.1, XP_005452874.1, XP_013126815.1, XP_013126814.1, XP_005471936.1, XP_013126817.1, XP_013128039.1, XP_005471935.1, XP_013126816.1, XP_005470421.1, XP_013121525.1, XP_013126818.1, XP_003444010.2, XP_005466855.2, XP_005450139.1, XP_005471942.1, XP_003459014.2, XP_005478764.1, XP_005471940.1, XP_005478766.1, XP_003457399.2, XP_005478765.1, XP_005477759.1, XP_005451501.1,…
GO:0015917	aminophospholipid transport	P	0.00112787	1.08526e-05	23	39	5616	32820	OVER	XP_005475579.1, XP_005451302.1, XP_003451658.1, XP_013123846.1, XP_005467410.1, XP_013130240.1, XP_013126764.1, XP_005472738.1, XP_005472736.1, XP_005472737.1, XP_005467409.1, XP_005467408.1, XP_005466503.1, XP_005467412.1, XP_005467411.1, XP_005475582.1, XP_005475581.1, XP_013123850.1, XP_003444338.1, XP_005475580.1, XP_005467413.1, XP_005466651.1, XP_005467407.1	XP_013126813.1, XP_005452873.1, XP_005452874.1, XP_013126815.1, XP_013126814.1, XP_005471936.1, XP_013126817.1, XP_013128039.1, XP_005471935.1, XP_013126816.1, XP_005470421.1, XP_013121525.1, XP_013126818.1, XP_003444010.2, XP_005466855.2, XP_005450139.1, XP_005471942.1, XP_003459014.2, XP_005478764.1, XP_005471940.1, XP_005478766.1, XP_003457399.2, XP_005478765.1, XP_005477759.1, XP_005451501.1,…
GO:0004697	protein kinase C activity	F	0.00112787	1.09377e-05	16	19	5623	32840	OVER	XP_013128559.1, XP_005455827.1, XP_005455828.1, XP_005455825.1, XP_005455826.1, XP_013132866.1, XP_005460802.1, XP_005461130.1, XP_005460801.1, XP_005475922.1, XP_003456413.1, XP_005475923.1, XP_003454993.2, XP_003439529.1, XP_003441509.1, XP_005459488.1	XP_013130097.1, XP_003442720.1, XP_005453234.1, XP_003441930.1, XP_005452469.1, XP_005477710.1, XP_005455438.1, XP_005455436.1, XP_003454012.1, XP_003446219.1, XP_013130420.1, XP_003456888.1, XP_003448589.2, XP_005450313.1, XP_005450312.1, XP_003446702.1, XP_005450314.1, XP_005473773.1, XP_013123919.1
GO:0004896	cytokine receptor activity	F	0.00117132	1.14614e-05	37	87	5602	32772	OVER	XP_013121968.1, XP_013121967.1, XP_013121969.1, XP_005470653.1, XP_005464007.1, XP_005464008.1, XP_013130321.1, XP_003440073.1, XP_003439753.1, XP_013125869.1, XP_013132820.1, XP_005452549.1, XP_005449071.1, XP_005466265.2, XP_005475984.1, XP_013127708.1, XP_013121971.1, XP_013121970.1, XP_013121973.1, XP_013121972.1, XP_003451272.1, XP_013127709.1, XP_003454680.2, XP_013125873.1, XP_003447003.1,…	NP_001266477.1, XP_013122491.1, XP_005450505.1, XP_005476551.1, XP_003445968.1, XP_005474769.1, XP_005460245.1, XP_013119759.1, XP_005472739.1, XP_005461584.1, XP_013123963.1, XP_003442867.1, XP_013123961.1, XP_003460600.2, XP_013132844.1, XP_003443706.1, XP_003445373.1, XP_005450614.1, XP_005449579.1, XP_005475561.1, XP_003443364.1, XP_013124004.1, XP_005476555.1, XP_003443769.1, XP_005476553.1,…
GO:0071396	cellular response to lipid	P	0.00121062	1.19518e-05	52	145	5587	32714	OVER	XP_005467941.1, XP_005472750.1, XP_005455771.1, XP_013127156.1, XP_003440478.1, XP_005455775.1, XP_005455773.1, XP_005467903.1, XP_013121402.1, XP_013121400.1, XP_013131739.1, XP_005460331.1, XP_005455612.1, XP_013130314.1, XP_013121397.1, XP_005478451.1, XP_003451004.2, XP_005459782.1, XP_005467896.1, XP_005449908.1, XP_013121399.1, XP_005472952.1, XP_005471787.1, XP_005472950.1, XP_003445950.1,…	XP_005479136.1, XP_003452669.1, XP_003445109.1, XP_005468632.1, XP_003457099.1, XP_005456756.1, XP_005472526.1, XP_013127542.1, XP_013128599.1, XP_005476198.1, NP_001266544.1, XP_005476133.1, XP_003458968.1, XP_003443106.1, XP_005470433.1, XP_005470836.1, XP_005448769.1, XP_013132515.1, XP_013123953.1, NP_001266628.1, XP_005459073.1, XP_003441554.1, XP_005453839.1, XP_005449659.1, XP_013128893.1,…
GO:0051209	release of sequestered calcium ion into cytosol	P	0.00124752	1.28611e-05	13	12	5626	32847	OVER	XP_005451740.1, XP_005449829.1, XP_013125442.1, XP_005451736.1, XP_005451738.1, XP_005469532.1, XP_005451737.1, XP_013125441.1, XP_005451739.1, XP_013132260.1, XP_013126662.1, XP_013122228.1, XP_013126661.1	XP_013123723.1, XP_005447650.1, XP_013132277.1, XP_003445488.1, XP_003450853.1, XP_003440736.1, XP_005471290.2, XP_003437747.1, XP_005463713.2, XP_003452370.1, XP_003445255.1, XP_005447649.1
GO:0060401	cytosolic calcium ion transport	P	0.00124752	1.28611e-05	13	12	5626	32847	OVER	XP_005451740.1, XP_005449829.1, XP_013125442.1, XP_005451736.1, XP_005451738.1, XP_005469532.1, XP_005451737.1, XP_013125441.1, XP_005451739.1, XP_013132260.1, XP_013126662.1, XP_013122228.1, XP_013126661.1	XP_013123723.1, XP_005447650.1, XP_013132277.1, XP_003445488.1, XP_003450853.1, XP_003440736.1, XP_005471290.2, XP_003437747.1, XP_005463713.2, XP_003452370.1, XP_003445255.1, XP_005447649.1
GO:1902656	calcium ion import into cytosol	P	0.00124752	1.28611e-05	13	12	5626	32847	OVER	XP_005451740.1, XP_005449829.1, XP_013125442.1, XP_005451736.1, XP_005451738.1, XP_005469532.1, XP_005451737.1, XP_013125441.1, XP_005451739.1, XP_013132260.1, XP_013126662.1, XP_013122228.1, XP_013126661.1	XP_013123723.1, XP_005447650.1, XP_013132277.1, XP_003445488.1, XP_003450853.1, XP_003440736.1, XP_005471290.2, XP_003437747.1, XP_005463713.2, XP_003452370.1, XP_003445255.1, XP_005447649.1
GO:0060402	calcium ion transport into cytosol	P	0.00124752	1.28611e-05	13	12	5626	32847	OVER	XP_005451740.1, XP_005449829.1, XP_013125442.1, XP_005451736.1, XP_005451738.1, XP_005469532.1, XP_005451737.1, XP_013125441.1, XP_005451739.1, XP_013132260.1, XP_013126662.1, XP_013122228.1, XP_013126661.1	XP_013123723.1, XP_005447650.1, XP_013132277.1, XP_003445488.1, XP_003450853.1, XP_003440736.1, XP_005471290.2, XP_003437747.1, XP_005463713.2, XP_003452370.1, XP_003445255.1, XP_005447649.1
GO:0097553	calcium ion transmembrane import into cytosol	P	0.00124752	1.28611e-05	13	12	5626	32847	OVER	XP_005451740.1, XP_005449829.1, XP_013125442.1, XP_005451736.1, XP_005451738.1, XP_005469532.1, XP_005451737.1, XP_013125441.1, XP_005451739.1, XP_013132260.1, XP_013126662.1, XP_013122228.1, XP_013126661.1	XP_013123723.1, XP_005447650.1, XP_013132277.1, XP_003445488.1, XP_003450853.1, XP_003440736.1, XP_005471290.2, XP_003437747.1, XP_005463713.2, XP_003452370.1, XP_003445255.1, XP_005447649.1
GO:0031226	intrinsic component of plasma membrane	C	0.00128136	1.33218e-05	173	697	5466	32162	OVER	XP_005448679.1, XP_005466166.1, XP_005464509.1, XP_003439065.1, XP_013130862.1, XP_005463223.1, XP_003445799.2, XP_005448389.1, XP_005452414.1, XP_003451804.1, XP_005469541.1, XP_003459855.1, XP_005469545.1, XP_003450673.2, XP_013130914.1, XP_005462077.1, XP_005459404.1, XP_005470206.1, XP_003456309.1, XP_005449210.1, XP_005474756.2, XP_005455862.1, XP_005460232.1, XP_003439558.2, XP_005455783.1,…	XP_003456027.1, XP_003450710.1, XP_013119676.1, XP_003447541.1, XP_005461521.1, XP_013129353.1, XP_013131033.1, XP_003458339.2, XP_005453323.1, XP_003445613.1, XP_013127799.1, XP_003444268.1, XP_013123491.1, XP_013129014.1, XP_013128139.1, XP_013121476.1, XP_003450470.2, XP_003453495.1, XP_005451460.1, XP_013120217.1, XP_003457000.1, XP_005469007.1, XP_005460404.1, XP_005448588.1, XP_003451292.1,…
GO:0004721	phosphoprotein phosphatase activity	F	0.00135302	1.41851e-05	101	358	5538	32501	OVER	XP_005450758.1, XP_005475774.1, XP_013131413.1, XP_005462386.1, XP_003445651.1, XP_005450754.1, XP_005461258.1, XP_005452207.1, XP_005476695.1, XP_013128801.1, XP_003449932.1, XP_005476699.1, XP_003441035.1, XP_005470263.1, XP_005456368.1, XP_005466095.1, XP_003446323.1, XP_003453619.2, XP_003455219.1, XP_003439030.1, XP_013130878.1, XP_013120115.1, XP_005452215.1, XP_005473202.1, XP_013124977.1,…	XP_003446327.1, XP_005453421.1, XP_013128783.1, XP_005449283.1, XP_005472986.1, XP_013124592.1, XP_005456752.1, XP_013122472.1, XP_005455202.1, XP_005452271.1, XP_003449209.1, XP_005476190.1, XP_005471100.1, XP_013122133.1, XP_003444475.1, XP_005463520.1, XP_005463472.1, XP_003456923.1, XP_013127486.1, XP_003453085.1, XP_003458780.1, XP_005459235.1, XP_003453216.1, XP_005468271.1, XP_003447199.1,…
GO:0007267	cell-cell signaling	P	0.00172922	1.82802e-05	164	658	5475	32201	OVER	XP_013130098.1, XP_003449281.1, XP_003440513.2, XP_005449829.1, XP_005467651.1, XP_003444629.1, XP_005458529.1, XP_005461611.1, XP_005458525.1, XP_005478121.1, XP_005450656.1, XP_005471835.1, XP_003437803.1, XP_003453465.1, XP_003453062.1, XP_005449554.1, XP_005455587.1, XP_003443788.1, XP_005467975.1, XP_003439618.1, XP_005478077.1, XP_013130354.1, XP_013131191.1, XP_005458533.1, XP_003439558.2,…	XP_003452224.1, XP_005459382.1, XP_005458375.1, XP_003453759.1, XP_013124927.1, XP_003449078.1, XP_003443686.1, XP_003458339.2, XP_005453323.1, XP_003439476.1, XP_003454950.1, XP_003452070.2, XP_013123491.1, XP_005475966.1, XP_003451970.1, XP_005451602.1, XP_005447777.1, XP_003438348.2, XP_003442219.1, XP_013119699.1, XP_003457690.1, XP_005467022.1, XP_005460164.1, XP_005478027.1, XP_005472635.1,…
GO:0005576	extracellular region	C	0.00173207	1.84617e-05	259	1130	5380	31729	OVER	XP_003443761.1, XP_005464923.1, XP_005447875.1, XP_003441649.1, XP_013120665.1, XP_013122860.1, XP_005465708.1, XP_003449658.1, XP_003439890.1, XP_003437803.1, XP_005457191.1, XP_005456982.1, XP_013124230.1, XP_003453062.1, XP_005471184.1, XP_003452149.1, XP_003439261.2, XP_003439618.1, XP_005479121.1, XP_013127979.1, XP_005478453.1, XP_003439465.1, XP_003443144.1, XP_005456604.1, XP_005461642.1,…	XP_003439792.1, XP_013124170.1, XP_003444377.1, XP_005461819.1, XP_013128225.1, XP_005448531.1, XP_005466934.1, XP_003449078.1, XP_013124324.1, XP_003446885.1, XP_005462728.1, XP_013122931.1, XP_003442219.1, XP_005478027.1, XP_005466716.2, XP_013120883.1, XP_003448243.1, XP_005475495.1, XP_003454273.1, XP_003453823.1, XP_003447323.1, XP_013120280.1, XP_005474575.1, XP_005458701.1, XP_003452115.1,…
GO:0051208	sequestering of calcium ion	P	0.00200395	2.22668e-05	13	13	5626	32846	OVER	XP_005451740.1, XP_005449829.1, XP_013125442.1, XP_005451736.1, XP_005451738.1, XP_005469532.1, XP_005451737.1, XP_013125441.1, XP_005451739.1, XP_013132260.1, XP_013126662.1, XP_013122228.1, XP_013126661.1	XP_013132277.1, XP_003445488.1, XP_003437747.1, XP_003452370.1, XP_003458177.1, XP_005447649.1, XP_013123723.1, XP_005447650.1, XP_003450853.1, XP_003440736.1, XP_005471290.2, XP_005463713.2, XP_003445255.1
GO:0051282	regulation of sequestering of calcium ion	P	0.00200395	2.22668e-05	13	13	5626	32846	OVER	XP_005451740.1, XP_005449829.1, XP_013125442.1, XP_005451736.1, XP_005451738.1, XP_005469532.1, XP_005451737.1, XP_013125441.1, XP_005451739.1, XP_013132260.1, XP_013126662.1, XP_013122228.1, XP_013126661.1	XP_013132277.1, XP_003445488.1, XP_003437747.1, XP_003452370.1, XP_003458177.1, XP_005447649.1, XP_013123723.1, XP_005447650.1, XP_003450853.1, XP_003440736.1, XP_005471290.2, XP_005463713.2, XP_003445255.1
GO:0051283	negative regulation of sequestering of calcium ion	P	0.00200395	2.22668e-05	13	13	5626	32846	OVER	XP_005451740.1, XP_005449829.1, XP_013125442.1, XP_005451736.1, XP_005451738.1, XP_005469532.1, XP_005451737.1, XP_013125441.1, XP_005451739.1, XP_013132260.1, XP_013126662.1, XP_013122228.1, XP_013126661.1	XP_013132277.1, XP_003445488.1, XP_003437747.1, XP_003452370.1, XP_003458177.1, XP_005447649.1, XP_013123723.1, XP_005447650.1, XP_003450853.1, XP_003440736.1, XP_005471290.2, XP_005463713.2, XP_003445255.1
GO:0018022	peptidyl-lysine methylation	P	0.00200395	2.22686e-05	28	58	5611	32801	OVER	XP_005467940.1, XP_013121696.1, XP_013121697.1, XP_013121698.1, XP_003455165.1, XP_005467941.1, XP_013121699.1, XP_003446139.1, XP_013127170.1, XP_005476097.1, XP_005476098.1, XP_005476095.1, XP_005476096.1, XP_003442778.2, XP_013123980.1, XP_013126202.1, XP_005470494.1, XP_003446138.1, XP_005452759.1, XP_005468557.1, XP_013121701.1, XP_013121700.1, XP_003444303.2, XP_013123979.1, XP_005452761.1,…	XP_005478775.1, XP_005473387.1, XP_005478777.1, XP_005471244.1, XP_003459527.1, XP_005466398.1, XP_005461333.1, XP_003451696.1, XP_003447564.1, XP_013132387.1, XP_003439681.1, XP_003447079.1, XP_013125113.1, XP_013120730.1, XP_013130570.1, XP_003452642.1, XP_005472464.1, XP_003460508.1, XP_005463592.1, XP_003455552.1, XP_005472686.1, XP_003447710.1, XP_005462734.1, XP_013124289.1, XP_013120728.1,…
GO:0016571	histone methylation	P	0.00200395	2.22686e-05	28	58	5611	32801	OVER	XP_005467940.1, XP_013121696.1, XP_013121697.1, XP_013121698.1, XP_003455165.1, XP_005467941.1, XP_013121699.1, XP_003446139.1, XP_013127170.1, XP_005476097.1, XP_005476098.1, XP_005476095.1, XP_005476096.1, XP_003442778.2, XP_013123980.1, XP_013126202.1, XP_005470494.1, XP_003446138.1, XP_005452759.1, XP_005468557.1, XP_013121701.1, XP_013121700.1, XP_003444303.2, XP_013123979.1, XP_005452761.1,…	XP_005478775.1, XP_005473387.1, XP_003443095.2, XP_005478777.1, XP_003459527.1, XP_005466398.1, XP_005461333.1, XP_003451696.1, XP_003447564.1, XP_013132387.1, XP_003439681.1, XP_013125113.1, XP_013120730.1, XP_013130570.1, XP_003452642.1, XP_005472464.1, XP_003460508.1, XP_005463592.1, XP_003446214.2, XP_003455552.1, XP_005472686.1, XP_003447710.1, XP_005462734.1, XP_013124289.1, XP_013120728.1,…
GO:0042612	MHC class I protein complex	C	0.00200395	2.24101e-05	15	18	5624	32841	OVER	XP_013130092.1, XP_005455560.1, XP_013122564.1, XP_005465066.1, XP_013121756.1, XP_013122695.1, XP_003459665.1, XP_005460424.1, XP_013121393.1, XP_003458512.1, XP_013122397.1, XP_013122563.1, XP_013122562.1, XP_013123307.1, XP_013123335.1	XP_013121410.1, XP_013121411.1, XP_013121412.1, XP_013121413.1, XP_013121414.1, XP_013121415.1, XP_013121416.1, XP_013121408.1, XP_003454643.3, XP_013123235.1, XP_013123236.1, XP_005464374.1, XP_013123234.1, XP_005464372.1, XP_013121387.1, XP_003460617.1, XP_013122561.1, XP_013122560.1
GO:0005887	integral component of plasma membrane	C	0.00208608	2.36311e-05	170	691	5469	32168	OVER	XP_005448679.1, XP_005466166.1, XP_005464509.1, XP_003439065.1, XP_005463223.1, XP_003445799.2, XP_005448389.1, XP_005452414.1, XP_005469541.1, XP_003459855.1, XP_005469545.1, XP_003450673.2, XP_013130914.1, XP_005462077.1, XP_005459404.1, XP_005470206.1, XP_003456309.1, XP_005449210.1, XP_005474756.2, XP_005455862.1, XP_005460232.1, XP_003439558.2, XP_005455783.1, XP_013132530.1, XP_005473082.1,…	XP_003456027.1, XP_003450710.1, XP_013119676.1, XP_003447541.1, XP_005461521.1, XP_013129353.1, XP_013131033.1, XP_003458339.2, XP_005453323.1, XP_003445613.1, XP_013127799.1, XP_003444268.1, XP_013123491.1, XP_013129014.1, XP_013128139.1, XP_013121476.1, XP_003450470.2, XP_003453495.1, XP_005451460.1, XP_013120217.1, XP_003457000.1, XP_005469007.1, XP_005460404.1, XP_005448588.1, XP_003451292.1,…
GO:0033993	response to lipid	P	0.00208608	2.36931e-05	56	166	5583	32693	OVER	XP_005467941.1, XP_005472750.1, XP_005455771.1, XP_005456132.1, XP_013127156.1, XP_003440478.1, XP_005455775.1, XP_005455773.1, XP_005467903.1, XP_013121402.1, XP_013121400.1, XP_013131739.1, XP_005460331.1, XP_005455612.1, XP_013130314.1, XP_013121397.1, XP_005478451.1, XP_003451004.2, XP_005459782.1, XP_005467896.1, XP_005449908.1, XP_013121399.1, XP_005472952.1, XP_005471787.1, XP_005472950.1,…	XP_005479136.1, XP_003452669.1, XP_003445109.1, XP_005468632.1, XP_003457099.1, XP_005456756.1, XP_005472526.1, XP_013127542.1, XP_013128599.1, XP_005476198.1, NP_001266544.1, XP_005476133.1, XP_003458968.1, XP_003443106.1, XP_005470433.1, XP_003453804.1, XP_005470836.1, XP_005448769.1, XP_013132515.1, XP_013123953.1, NP_001266628.1, XP_005459073.1, XP_003440736.1, XP_003441554.1, XP_005453839.1,…
GO:0043085	positive regulation of catalytic activity	P	0.00220808	2.5361e-05	132	509	5507	32350	OVER	XP_005467941.1, XP_005452640.1, XP_013121905.1, XP_003439939.2, XP_005463012.1, XP_005453380.1, XP_013128244.1, XP_013121901.1, XP_005467843.1, XP_005479211.1, XP_005450132.1, XP_005450848.1, XP_013121634.1, XP_013123904.1, XP_005472025.1, XP_013132067.1, XP_003439664.1, XP_003455261.1, XP_013124679.1, XP_005452637.1, XP_005473375.1, XP_013122065.1, XP_013124374.1, XP_003440460.1, XP_005479000.1,…	XP_003455641.1, XP_013127218.1, XP_005449038.1, XP_013123898.1, XP_005458857.1, XP_013127632.1, XP_013128071.1, XP_005448193.1, XP_003449078.1, XP_005470990.1, XP_005453300.1, XP_013124773.1, XP_005478355.1, XP_003438348.2, XP_005466377.1, XP_003447839.1, XP_005448675.1, XP_013123908.1, XP_005476175.1, XP_013120883.1, XP_013123887.1, XP_003454065.2, XP_013119871.1, XP_005472131.1, XP_005471255.1,…
GO:0044242	cellular lipid catabolic process	P	0.00220808	2.54645e-05	51	146	5588	32713	OVER	XP_005475231.1, XP_013121258.1, XP_005458669.1, XP_005458667.1, XP_013120205.1, XP_013124301.1, XP_013121615.1, XP_013121611.1, XP_013132698.1, XP_013121613.1, XP_013132696.1, XP_005475636.1, XP_003441716.1, XP_005453866.1, XP_005454836.1, XP_003449836.1, XP_005454838.1, XP_005449271.1, XP_005449655.1, XP_005464090.1, XP_005454396.1, XP_013129633.1, XP_003449356.1, XP_005475228.1, XP_013129631.1,…	XP_003441208.1, XP_005470173.1, XP_003442178.1, XP_013126045.1, XP_003455102.1, XP_013129478.1, XP_003457468.1, XP_005457729.1, XP_005453388.1, XP_005474051.1, XP_005474838.1, XP_005453177.1, XP_013124276.1, XP_005476574.1, XP_003448986.2, XP_013124272.1, XP_005461035.1, XP_003459682.1, XP_013132971.1, XP_013120199.1, XP_003448493.1, XP_003442105.1, XP_005476004.1, XP_003445625.1, XP_003446944.1,…
GO:0019199	transmembrane receptor protein kinase activity	F	0.0022094	2.56728e-05	50	142	5589	32717	OVER	XP_005473929.1, XP_005466959.1, XP_005460542.1, XP_005451978.1, XP_005473930.1, XP_003450673.2, XP_005452316.1, XP_005452314.1, XP_005473932.1, XP_005461805.1, XP_005451505.1, XP_003445599.2, XP_005451507.1, XP_013119680.1, XP_005452017.1, XP_005476180.1, XP_003437742.1, XP_005450120.1, XP_005452015.1, XP_013120913.1, XP_003455822.1, XP_005460113.1, XP_005456604.1, XP_005473927.1, XP_013120938.1,…	XP_013128308.1, XP_003451571.2, XP_005476179.1, XP_005452101.1, XP_005453444.1, XP_005477121.1, XP_003454012.1, XP_005467820.1, XP_005453060.1, XP_005465911.1, XP_013120736.1, XP_005461220.1, XP_013122231.1, XP_005463943.1, XP_005453994.1, XP_005478137.1, XP_005478114.1, XP_003448220.1, XP_005458382.1, XP_005457231.1, XP_013128044.1, XP_005453580.1, XP_005463427.1, XP_005478939.1, XP_013129467.1,…
GO:0003707	steroid hormone receptor activity	F	0.00258355	3.0246e-05	47	131	5592	32728	OVER	XP_005447770.1, XP_005472750.1, XP_005455771.1, XP_003446494.1, XP_013125820.1, XP_013127156.1, XP_003440478.1, XP_005455775.1, XP_005455773.1, XP_005455774.1, XP_005467903.1, XP_005460330.1, XP_013131738.1, XP_013121402.1, XP_013121400.1, XP_013131739.1, XP_005460331.1, XP_005455613.1, XP_005455612.1, XP_013130314.1, XP_013133043.1, XP_005455611.1, XP_013121397.1, XP_005478451.1, XP_005478452.1,…	XP_005479136.1, XP_003452669.1, XP_003445109.1, XP_005468632.1, XP_003457099.1, XP_005456756.1, XP_005472526.1, XP_013127542.1, XP_013128599.1, XP_005476198.1, NP_001266544.1, XP_005476133.1, XP_003443106.1, XP_005470433.1, XP_005470836.1, XP_005448769.1, XP_013123953.1, NP_001266628.1, XP_005459073.1, XP_003441554.1, XP_005453839.1, XP_005449659.1, XP_013128893.1, XP_003438891.1, XP_003442411.2,…
GO:0072132	mesenchyme morphogenesis	P	0.00273381	3.24828e-05	10	7	5629	32852	OVER	XP_003449459.1, XP_013125258.1, XP_005455827.1, XP_005455828.1, XP_005471558.1, XP_005455825.1, XP_005455826.1, XP_005469119.1, XP_003442633.2, XP_003454155.1	XP_013121008.1, XP_013121007.1, XP_003442991.1, XP_003447786.1, XP_003454567.1, XP_013127306.1, XP_003446313.1
GO:0009008	DNA-methyltransferase activity	F	0.00273381	3.24828e-05	10	7	5629	32852	OVER	XP_005475141.1, XP_005475143.1, XP_005475142.1, XP_005477315.1, XP_013127460.1, XP_013125550.1, XP_005475145.1, XP_005475144.1, XP_005475147.1, XP_005475146.1	XP_003460483.1, XP_003442135.1, XP_013120377.1, XP_003460508.1, XP_013125113.1, XP_005479272.1, XP_005477831.1
GO:0006570	tyrosine metabolic process	P	0.00277787	3.3249e-05	88	308	5551	32551	OVER	XP_005450758.1, XP_005475774.1, XP_013124489.1, XP_013131413.1, XP_005462386.1, XP_003445651.1, XP_005450754.1, XP_005452209.1, XP_013131411.1, XP_005452207.1, XP_005450756.1, XP_013128803.1, XP_005476697.1, XP_005452205.1, XP_005476695.1, XP_013128801.1, XP_003449932.1, XP_005476699.1, XP_003441035.1, XP_005451936.1, XP_005470263.1, XP_005466095.1, XP_005470265.1, XP_003445580.1, XP_013127960.1,…	XP_003446327.1, XP_005453421.1, XP_013128783.1, XP_003442671.1, XP_013124592.1, XP_005456752.1, NP_001266450.1, XP_005455202.1, XP_005452271.1, XP_003449209.1, XP_005476190.1, XP_005471100.1, XP_003444475.1, XP_005463520.1, XP_005463472.1, XP_003456923.1, XP_013127486.1, XP_003453216.1, XP_005468271.1, XP_003447199.1, XP_013127873.1, XP_003452213.1, XP_003442370.1, XP_003448850.1, XP_003441943.2,…
GO:0004842	ubiquitin-protein transferase activity	F	0.00312992	3.77363e-05	93	332	5546	32527	OVER	XP_005452143.1, XP_013129129.1, XP_005453717.1, XP_005454495.1, XP_013124027.1, XP_013121235.1, XP_003455585.1, XP_013125844.1, XP_005460358.1, XP_003449934.1, XP_005450656.1, XP_013129873.1, XP_005473228.1, XP_013120772.1, XP_013122998.1, XP_013122996.1, XP_005460356.1, XP_013122994.1, XP_005459448.1, XP_005449360.1, XP_013129781.1, XP_005452631.1, XP_013129369.1, XP_005463987.1, XP_013122127.1,…	XP_005472794.1, XP_005449972.2, XP_005459152.1, XP_013120872.1, XP_003445674.1, XP_013126373.1, XP_003442923.1, XP_005449260.1, XP_005462306.1, XP_005464969.1, XP_013122517.1, XP_005478426.1, XP_013128591.1, XP_005456270.1, XP_013123476.1, XP_003460072.1, XP_005470515.1, XP_005466101.2, XP_005464295.2, XP_005476513.1, XP_005452715.1, XP_003443520.1, XP_013126369.1, XP_003444388.1, XP_005454485.1,…
GO:0001664	G-protein coupled receptor binding	F	0.00314381	3.85884e-05	39	101	5600	32758	OVER	XP_003452249.1, XP_003448528.1, XP_003440095.1, XP_005450045.1, XP_003438249.1, XP_003450170.1, XP_013119949.1, XP_003438225.1, XP_005465705.1, XP_003439456.1, XP_005449346.1, XP_005465708.1, XP_013122935.1, XP_005465707.1, XP_005449345.1, XP_013122936.1, XP_003449675.1, XP_013122937.1, XP_003451519.1, XP_013123711.1, XP_013124230.1, XP_003458221.1, XP_003455811.1, XP_003458220.1, XP_003443726.1,…	XP_005453196.1, XP_005450295.1, XP_003442773.1, XP_013128225.1, XP_003451518.1, XP_013122709.1, XP_003440415.1, XP_013122705.1, XP_005451602.1, XP_003442219.1, XP_003455810.1, XP_003444508.1, XP_003446135.3, XP_003448902.1, XP_003446538.1, XP_005455507.1, XP_005449381.1, XP_005460502.1, XP_003450740.1, XP_003448243.1, XP_013127309.1, XP_003438250.2, XP_003442958.1, XP_003440736.1, XP_005449084.1,…
GO:0051480	regulation of cytosolic calcium ion concentration	P	0.00314381	3.86697e-05	16	22	5623	32837	OVER	XP_005477249.1, XP_003442978.1, XP_005451740.1, XP_005449829.1, XP_013125442.1, XP_005451736.1, XP_005451738.1, XP_005469532.1, XP_005451737.1, XP_013125441.1, XP_005451739.1, XP_003443697.1, XP_013132260.1, XP_013126662.1, XP_013122228.1, XP_013126661.1	XP_003450490.1, XP_013132277.1, XP_003445488.1, XP_003442936.3, XP_003437747.1, XP_003442304.1, XP_013120478.1, XP_003452370.1, XP_003457048.1, XP_005447649.1, XP_003447310.1, XP_013123723.1, XP_003443686.1, XP_005447650.1, XP_003454257.1, XP_003447505.1, XP_003450853.1, XP_003440736.1, XP_005471290.2, XP_005455937.1, XP_005463713.2, XP_003445255.1
GO:0014070	response to organic cyclic compound	P	0.00314381	3.87277e-05	62	195	5577	32664	OVER	XP_005472750.1, XP_013128826.1, XP_005455771.1, XP_005456132.1, XP_013127156.1, XP_003440478.1, XP_005455775.1, XP_013122434.1, XP_005455773.1, XP_005467903.1, XP_013121402.1, XP_013121400.1, XP_013131739.1, XP_005460331.1, XP_005455612.1, XP_005474756.2, XP_013130314.1, XP_003449776.2, XP_013121397.1, XP_003439558.2, XP_005478451.1, XP_003448602.1, XP_013125441.1, XP_003451004.2, XP_005459782.1,…	XP_013128079.1, XP_003452669.1, XP_005468632.1, XP_005472526.1, XP_003444500.1, XP_003438348.2, XP_013128599.1, XP_005476198.1, NP_001266544.1, XP_003458968.1, XP_003443106.1, XP_005470433.1, XP_013130897.1, XP_005448769.1, XP_013130944.1, NP_001266628.1, XP_003441554.1, XP_005453839.1, XP_013128893.1, XP_013132459.1, XP_003456207.1, XP_005455130.1, XP_003438797.2, XP_003447083.1, XP_005459077.2,…
GO:0001945	lymph vessel development	P	0.00331462	4.11214e-05	17	25	5622	32834	OVER	XP_005451740.1, XP_013130646.1, XP_005451736.1, XP_005451738.1, XP_005451737.1, XP_005456320.1, XP_005451739.1, XP_005456322.1, XP_005456323.1, XP_005456324.1, XP_013119680.1, XP_003440685.1, XP_003437582.2, XP_005473185.1, XP_005460113.1, XP_013126662.1, XP_013126661.1	XP_005457010.1, XP_003450047.1, XP_003448233.1, XP_003440157.1, XP_003440451.1, XP_003459837.1, XP_003442153.1, XP_003440452.1, XP_003452262.1, XP_005454780.1, XP_005448873.1, XP_003451854.1, XP_005472510.1, XP_003439409.1, XP_005454779.1, XP_013126132.1, XP_013126131.1, XP_013126130.1, XP_005456394.1, XP_013130897.1, XP_013130420.1, XP_005472509.1, XP_003449906.1, XP_003438503.1, XP_005468738.1
GO:0005886	plasma membrane	C	0.00334055	4.18715e-05	422	1994	5217	30865	OVER	XP_005467941.1, XP_005451821.1, XP_003453713.1, XP_003444629.1, XP_005475375.1, XP_005452414.1, XP_005469541.1, XP_013132195.1, XP_005452753.1, XP_003458512.1, XP_005449159.1, XP_003460095.1, XP_005453674.1, XP_005459404.1, XP_013132063.1, XP_013124708.1, XP_003445769.1, XP_005449210.1, XP_005475748.1, XP_013124578.1, XP_013125441.1, XP_005457717.1, XP_003448604.1, XP_005470829.1, XP_005474598.1,…	XP_005452919.1, XP_003456027.1, XP_003449744.2, XP_005448170.1, XP_003447334.1, XP_003449997.1, XP_013124927.1, XP_003448800.1, XP_003458339.2, XP_005467636.1, XP_013124980.1, XP_003444268.1, XP_003452070.2, XP_013129014.1, XP_005463167.1, XP_013122058.1, XP_005452523.1, XP_005467769.2, XP_003450470.2, XP_003453495.1, XP_005462815.2, XP_013132511.1, XP_005448588.1, XP_005476778.1, XP_013120195.1,…
GO:0042613	MHC class II protein complex	C	0.00334055	4.21266e-05	19	31	5620	32828	OVER	XP_003459298.1, XP_005464763.1, XP_005464761.1, XP_005474407.2, XP_005462245.1, XP_005462244.2, XP_003460095.1, XP_013120943.1, XP_003451206.1, XP_003455233.1, XP_003459301.2, XP_005465960.1, XP_003458494.2, XP_013120944.1, XP_005465962.1, XP_005453674.1, XP_003438357.1, XP_005466481.1, XP_003459300.1	XP_005472775.1, XP_005455916.1, XP_005455915.1, XP_005465619.2, XP_005460643.2, XP_005460644.1, XP_005471581.1, XP_005471580.1, XP_013130412.1, XP_013130245.1, XP_003451057.1, XP_003460470.2, XP_013123112.1, XP_005466155.1, XP_005466156.1, XP_003460487.2, XP_013130293.1, XP_003459305.2, XP_013129383.1, XP_013128695.1, NP_001269817.1, XP_013123216.1, XP_013123215.1, XP_013129382.1, XP_003460365.1,…
GO:0008528	G-protein coupled peptide receptor activity	F	0.00334055	4.26105e-05	54	162	5585	32697	OVER	XP_013121968.1, XP_013119862.1, XP_005477223.1, XP_005464008.1, XP_003440073.1, XP_003452972.1, XP_013125869.1, XP_005454150.1, XP_003449675.1, XP_013127708.1, XP_005467975.1, XP_005467973.1, XP_013131191.1, XP_013121971.1, XP_005454148.1, XP_013121973.1, XP_013125874.1, XP_013125927.1, XP_013125872.1, XP_003457473.1, XP_013125870.1, XP_005450625.1, XP_003437879.1, XP_003455841.1, XP_003442837.1,…	XP_013122491.1, XP_003455208.1, XP_005450505.1, XP_003448447.1, XP_005476551.1, XP_003442008.1, XP_005458375.1, XP_005451343.1, XP_013121962.1, XP_013119759.1, XP_003451635.1, XP_013121966.1, XP_003443686.1, XP_005459751.1, XP_003456618.1, XP_003445373.1, XP_005450614.1, XP_005454975.1, XP_005451602.1, XP_013125704.1, XP_005476555.1, XP_005456842.1, XP_003443769.1, XP_005454971.1, XP_005468726.1,…
GO:0001653	peptide receptor activity	F	0.00334055	4.26105e-05	54	162	5585	32697	OVER	XP_013121968.1, XP_013119862.1, XP_005477223.1, XP_005464008.1, XP_003440073.1, XP_003452972.1, XP_013125869.1, XP_005454150.1, XP_003449675.1, XP_013127708.1, XP_005467975.1, XP_005467973.1, XP_013131191.1, XP_013121971.1, XP_005454148.1, XP_013121973.1, XP_013125874.1, XP_013125927.1, XP_013125872.1, XP_003457473.1, XP_013125870.1, XP_005450625.1, XP_003437879.1, XP_003455841.1, XP_003442837.1,…	XP_013122491.1, XP_003455208.1, XP_005450505.1, XP_003448447.1, XP_005476551.1, XP_003442008.1, XP_005458375.1, XP_005451343.1, XP_013121962.1, XP_013119759.1, XP_003451635.1, XP_013121966.1, XP_003443686.1, XP_005459751.1, XP_003456618.1, XP_003445373.1, XP_005450614.1, XP_005454975.1, XP_005451602.1, XP_013125704.1, XP_005476555.1, XP_005456842.1, XP_003443769.1, XP_005454971.1, XP_005468726.1,…
GO:0032403	protein complex binding	F	0.00363811	4.6724e-05	79	271	5560	32588	OVER	XP_013126878.1, XP_005461318.1, XP_013126876.1, XP_013132671.1, XP_005464509.1, XP_005455560.1, XP_013125516.1, XP_005479211.1, XP_005474780.1, XP_005459231.1, XP_003438783.1, XP_013126870.1, XP_003449844.1, XP_013132673.1, XP_003459187.1, XP_013126874.1, XP_013126872.1, XP_013126868.1, XP_003444866.1, XP_013124767.1, XP_005474679.1, XP_013132530.1, XP_013125441.1, XP_013132128.1, XP_003441293.1,…	XP_003454344.1, XP_013127425.1, XP_013126542.1, XP_005450984.1, XP_013128805.1, XP_003447937.1, XP_013132353.1, XP_003451518.1, XP_013122709.1, XP_003440415.1, XP_003440476.1, XP_005473289.1, XP_003454329.1, XP_003440720.1, XP_005470248.1, XP_003443520.1, XP_005475303.1, XP_005458822.1, XP_003458968.1, XP_013132391.1, XP_013132349.1, XP_005449840.1, XP_003442958.1, XP_005476223.1, XP_013123995.1,…
GO:0098802	plasma membrane receptor complex	C	0.00371952	4.80944e-05	43	118	5596	32741	OVER	XP_005449221.2, XP_005466165.1, XP_005468099.1, XP_005466166.1, XP_013127969.1, XP_005464509.1, XP_005448389.1, XP_013132820.1, XP_005452984.1, XP_005467371.1, XP_005452981.1, XP_005447895.1, XP_005454386.1, XP_005452982.1, XP_013127027.1, XP_005462077.1, XP_005462076.1, XP_003456309.1, XP_005470189.1, XP_005448414.2, XP_005449210.1, XP_003442684.1, XP_005448390.1, XP_003454873.2, XP_003439558.2,…	XP_005456466.1, XP_003456027.1, XP_005467983.1, XP_005458646.1, XP_005452410.1, XP_003441200.1, XP_005464170.1, XP_003454992.2, XP_013123227.1, XP_005470470.1, XP_005472696.1, XP_013127799.1, XP_005470474.1, XP_005473289.1, XP_013126316.1, XP_005450558.1, XP_013121476.1, XP_003450470.2, XP_013120217.1, XP_005475559.1, XP_005471843.1, XP_013120195.1, XP_013132816.1, XP_013130711.1, XP_005457944.1,…
GO:0003203	endocardial cushion morphogenesis	P	0.00448353	5.99235e-05	8	4	5631	32855	OVER	XP_013125258.1, XP_005455827.1, XP_005455828.1, XP_005455825.1, XP_005455826.1, XP_005469119.1, XP_003442633.2, XP_003454155.1	XP_003447786.1, XP_003454567.1, XP_013127306.1, XP_003446313.1
GO:0003272	endocardial cushion formation	P	0.00448353	5.99235e-05	8	4	5631	32855	OVER	XP_013125258.1, XP_005455827.1, XP_005455828.1, XP_005455825.1, XP_005455826.1, XP_005469119.1, XP_003442633.2, XP_003454155.1	XP_003447786.1, XP_003454567.1, XP_013127306.1, XP_003446313.1
GO:0035774	positive regulation of insulin secretion involved in cellular response to glucose stimulus	P	0.00448353	6.03235e-05	6	1	5633	32858	OVER	XP_003449281.1, XP_005461379.1, XP_005461378.1, XP_003456608.2, XP_013129275.1, XP_013120393.1	XP_003447381.1
GO:0034605	cellular response to heat	P	0.00448353	6.03235e-05	6	1	5633	32858	OVER	XP_003449281.1, XP_005461379.1, XP_005461378.1, XP_003456608.2, XP_013129275.1, XP_013120393.1	XP_013128507.1
GO:0000403	Y-form DNA binding	F	0.00448353	6.03235e-05	6	1	5633	32858	OVER	XP_013121696.1, XP_013121697.1, XP_013121698.1, XP_013121699.1, XP_013121701.1, XP_013121700.1	XP_003441937.1
GO:0060855	venous endothelial cell migration involved in lymph vessel development	P	0.00448353	6.03235e-05	6	1	5633	32858	OVER	XP_005456323.1, XP_005456324.1, XP_003440685.1, XP_013130646.1, XP_005456320.1, XP_005456322.1	XP_003459837.1
GO:0009719	response to endogenous stimulus	P	0.00450054	6.09456e-05	122	473	5517	32386	OVER	XP_005475774.1, XP_005473929.1, XP_005467941.1, XP_013130862.1, XP_005455771.1, XP_003441649.1, XP_003451804.1, XP_003451888.1, XP_005476269.1, XP_005455775.1, XP_013121066.1, XP_013122434.1, XP_005467903.1, XP_005473609.1, XP_003453062.1, XP_005473932.1, XP_013121400.1, XP_005455612.1, XP_005454836.1, XP_005474756.2, XP_013120115.1, XP_013127979.1, XP_013121397.1, XP_003439558.2, XP_003442347.1,…	XP_013124422.1, XP_005453444.1, XP_005468632.1, XP_005468402.1, XP_005472526.1, XP_003449078.1, XP_003449209.1, XP_013126287.1, XP_003451970.1, XP_013128599.1, XP_005476198.1, XP_003443019.1, NP_001266544.1, XP_013124411.1, XP_003443106.1, XP_005470433.1, XP_005448181.1, XP_003447323.1, XP_005449813.1, XP_005476645.1, XP_003458197.1, XP_005455745.1, XP_003452115.1, XP_005453839.1, XP_013124761.1,…
GO:0031060	regulation of histone methylation	P	0.00462652	6.346e-05	10	8	5629	32851	OVER	XP_005467940.1, XP_013126202.1, XP_005467941.1, XP_003444303.2, XP_013127170.1, XP_005476097.1, XP_005476098.1, XP_005476095.1, XP_005468557.1, XP_005476096.1	XP_003443095.2, XP_013125026.1, XP_003445282.1, XP_003440276.1, XP_003442329.1, XP_003455552.1, XP_013127306.1, XP_003447564.1
GO:0008093	cytoskeletal adaptor activity	F	0.00462652	6.346e-05	10	8	5629	32851	OVER	XP_005453703.1, XP_005453702.1, XP_005453705.1, XP_005453704.1, XP_005453706.1, XP_005453699.1, XP_005453698.1, XP_005453697.1, XP_013128857.1, XP_005453700.1	XP_005455025.1, XP_013125580.1, XP_005479286.2, XP_005455022.1, XP_005468402.1, XP_005455021.1, XP_005455024.1, XP_005455023.1
GO:0019787	ubiquitin-like protein transferase activity	F	0.00473385	6.53458e-05	93	338	5546	32521	OVER	XP_005452143.1, XP_013129129.1, XP_005453717.1, XP_005454495.1, XP_013124027.1, XP_013121235.1, XP_003455585.1, XP_013125844.1, XP_005460358.1, XP_003449934.1, XP_005450656.1, XP_013129873.1, XP_005473228.1, XP_013120772.1, XP_013122998.1, XP_013122996.1, XP_005460356.1, XP_013122994.1, XP_005459448.1, XP_005449360.1, XP_013129781.1, XP_005452631.1, XP_013129369.1, XP_005463987.1, XP_013122127.1,…	XP_005472794.1, XP_005449972.2, XP_005459152.1, XP_013120872.1, XP_003445674.1, XP_013126373.1, XP_003442923.1, XP_005449260.1, XP_005462306.1, XP_005464969.1, XP_013122517.1, XP_005478426.1, XP_013128591.1, XP_005456270.1, XP_013123476.1, XP_003460072.1, XP_005470515.1, XP_005466101.2, XP_005464295.2, XP_005476513.1, XP_005452715.1, XP_003443520.1, XP_013126369.1, XP_003444388.1, XP_005454485.1,…
GO:0005217	intracellular ligand-gated ion channel activity	F	0.00508992	7.07057e-05	14	18	5625	32841	OVER	XP_013124662.1, XP_013124661.1, XP_013124664.1, XP_013124663.1, XP_013124660.1, XP_013125442.1, XP_005469532.1, XP_013125441.1, XP_013127282.1, XP_013124659.1, XP_013132260.1, XP_013122228.1, XP_013124665.1, XP_013127204.1	XP_005461470.1, XP_013132277.1, XP_005475460.1, XP_005471215.1, XP_013123723.1, XP_013127750.1, XP_005447948.1, XP_005471290.2, XP_003437565.1, XP_013124128.1, XP_013122213.1, XP_005463713.2, XP_005470988.1, XP_005461433.1, XP_013128389.1, XP_013127981.1, XP_013127448.1, XP_013127980.1
GO:0071944	cell periphery	C	0.00553217	7.73362e-05	433	2069	5206	30790	OVER	XP_005467941.1, XP_005451821.1, XP_003453713.1, XP_003444629.1, XP_005475375.1, XP_005452414.1, XP_005469541.1, XP_013132195.1, XP_005452753.1, XP_003458512.1, XP_005449159.1, XP_003460095.1, XP_005453674.1, XP_005459404.1, XP_013132063.1, XP_013124708.1, XP_003445769.1, XP_005449210.1, XP_005475748.1, XP_013124578.1, XP_013125441.1, XP_003447903.2, XP_005457717.1, XP_003448604.1, XP_005470829.1,…	XP_005452919.1, XP_003456027.1, XP_003449744.2, XP_005448170.1, XP_003447334.1, XP_003449997.1, XP_013124927.1, XP_003448800.1, XP_003458339.2, XP_005467636.1, XP_013124980.1, XP_003444268.1, XP_003452070.2, XP_013129014.1, XP_005463167.1, XP_013122058.1,
GO:2000021	regulation of ion homeostasis	P	0.00553217	7.78158e-05	15	21	5624	32838	OVER	XP_005451740.1, XP_005449829.1, XP_013125442.1, XP_005451736.1, XP_013121545.1, XP_005451738.1, XP_005469532.1, XP_005451737.1, XP_013125441.1, XP_005451739.1, XP_013132260.1, XP_013126662.1, XP_013122228.1, XP_003445950.1, XP_013126661.1	XP_005479092.1, XP_005479093.1, XP_013132277.1, XP_005479094.1, XP_003445488.1, XP_005479091.1, XP_003437747.1, XP_013120478.1, XP_003456825.1, XP_003452370.1, XP_003458177.1, XP_005447649.1, XP_013123723.1, XP_005447650.1, XP_003450853.1, XP_003440736.1, XP_005471290.2, XP_013123935.1, XP_005463713.2, XP_003439637.1, XP_003445255.1
GO:0046434	organophosphate catabolic process	P	0.00588967	8.33589e-05	48	142	5591	32717	OVER	XP_005474683.1, XP_013121259.1, XP_005475231.1, XP_013121258.1, XP_005458669.1, XP_005458667.1, XP_013120205.1, XP_013120206.1, XP_013124300.1, XP_013124301.1, XP_005472423.1, XP_013124302.1, XP_013121615.1, XP_013121611.1, XP_013132698.1, XP_013121612.1, XP_013132697.1, XP_013121613.1, XP_013132696.1, XP_013132695.1, XP_013121614.1, XP_003441716.1, XP_005453866.1, XP_005473745.1, XP_013121610.1,…	XP_003441208.1, XP_005448886.1, XP_005470173.1, XP_003439317.1, XP_003454058.1, XP_003442178.1, XP_013126045.1, XP_013129478.1, XP_003457468.1, XP_005457729.1, XP_005453388.1, XP_005474051.1, XP_005474838.1, XP_013124276.1, XP_005476574.1, XP_005472462.1, XP_003448986.2, XP_013124272.1, XP_013132443.1, XP_005461035.1, XP_013132971.1, XP_013120199.1, XP_003446719.1, XP_005449080.1, XP_003442105.1,…
GO:0071407	cellular response to organic cyclic compound	P	0.00593896	8.45754e-05	53	163	5586	32696	OVER	XP_005472750.1, XP_005455771.1, XP_013127156.1, XP_003440478.1, XP_005455775.1, XP_005455773.1, XP_005467903.1, XP_013121402.1, XP_013121400.1, XP_013131739.1, XP_005460331.1, XP_005455612.1, XP_013130314.1, XP_013121397.1, XP_005478451.1, XP_013125441.1, XP_003451004.2, XP_005459782.1, XP_005467896.1, XP_005449908.1, XP_013121399.1, XP_005472952.1, XP_005471787.1, XP_005472950.1, XP_013132260.1,…	XP_005479136.1, XP_013128079.1, XP_003452669.1, XP_003445109.1, XP_005468632.1, XP_003457099.1, XP_005456756.1, XP_005472526.1, XP_013127542.1, XP_003438348.2, XP_013128599.1, XP_005476198.1, NP_001266544.1, XP_005476133.1, XP_003458968.1, XP_003443106.1, XP_005470433.1, XP_005465316.1, XP_005470836.1, XP_013130897.1, XP_005448769.1, XP_013132515.1, XP_013130944.1, XP_013123953.1, NP_001266628.1,…
GO:0031175	neuron projection development	P	0.00596311	8.54404e-05	88	318	5551	32541	OVER	XP_005451053.1, XP_013123080.1, XP_003446511.2, XP_013126020.1, XP_005463223.1, XP_003444955.1, XP_005462304.1, XP_005463221.1, XP_003451800.3, XP_005468636.1, XP_005458529.1, XP_013130202.1, XP_005458527.1, XP_013130204.1, XP_005458525.1, XP_003437582.2, XP_005451059.1, XP_005452390.1, XP_005459657.1, XP_013129641.1, XP_003450848.1, XP_003459268.1, XP_005465857.1, XP_005478077.1, XP_005454836.1,…	XP_005448652.1, XP_005469417.1, XP_013125076.1, XP_003450779.1, XP_005456714.1, XP_003457238.2, XP_005456545.1, XP_005452475.1, XP_003447722.1, XP_005458289.1, XP_003459870.1, XP_005453177.1, XP_005471545.1, XP_013124023.1, XP_005469624.1, XP_005448806.1, XP_003459312.1, XP_013124411.1, XP_005478260.1, XP_013127413.1, XP_003445746.1, XP_005447887.1, XP_005461725.1, XP_005471983.1, XP_005473681.1,…
GO:0071495	cellular response to endogenous stimulus	P	0.00607512	8.7576e-05	113	435	5526	32424	OVER	XP_005475774.1, XP_005473929.1, XP_005467941.1, XP_013130862.1, XP_005455771.1, XP_003451804.1, XP_003451888.1, XP_005476269.1, XP_005455775.1, XP_013121066.1, XP_005467903.1, XP_005473609.1, XP_003453062.1, XP_005473932.1, XP_013121400.1, XP_005455612.1, XP_005454836.1, XP_013120115.1, XP_013127979.1, XP_013121397.1, XP_003442347.1, XP_003445599.2, XP_013125441.1, XP_005459782.1, XP_013119680.1,…	XP_013124422.1, XP_005453444.1, XP_005468632.1, XP_005468402.1, XP_005472526.1, XP_003449078.1, XP_003449209.1, XP_013126287.1, XP_003451970.1, XP_013128599.1, XP_005476198.1, XP_003443019.1, NP_001266544.1, XP_013124411.1, XP_003443106.1, XP_005470433.1, XP_005448181.1, XP_003447323.1, XP_005449813.1, XP_005476645.1, XP_003458197.1, XP_005455745.1, XP_003452115.1, XP_005453839.1, XP_013124761.1,…
GO:0005548	phospholipid transporter activity	F	0.00685985	9.94876e-05	23	47	5616	32812	OVER	XP_005475579.1, XP_005451302.1, XP_003451658.1, XP_013123846.1, XP_005467410.1, XP_013130240.1, XP_013126764.1, XP_005472738.1, XP_005472736.1, XP_005472737.1, XP_005467409.1, XP_005467408.1, XP_005466503.1, XP_005467412.1, XP_005467411.1, XP_005475582.1, XP_005475581.1, XP_013123850.1, XP_003444338.1, XP_005475580.1, XP_005467413.1, XP_005466651.1, XP_005467407.1	XP_013121922.1, XP_003453024.1, XP_013126813.1, XP_005452873.1, XP_003454363.1, XP_005452874.1, XP_013126815.1, XP_013126814.1, XP_005471936.1, XP_013126817.1, XP_013128039.1, XP_005471935.1, XP_013126816.1, XP_005470421.1, XP_013121525.1, XP_013126818.1, XP_013121926.1, XP_013121925.1, XP_013121924.1, XP_003444010.2, XP_003444818.2, XP_005466855.2, XP_005450139.1, XP_005471942.1, XP_003459014.2,…
GO:0032844	regulation of homeostatic process	P	0.00753533	0.000109942	22	44	5617	32815	OVER	XP_005451740.1, XP_003449281.1, XP_005449829.1, XP_013125442.1, XP_005451736.1, XP_013121545.1, XP_005451738.1, XP_005469532.1, XP_005451737.1, XP_013125441.1, XP_005451739.1, XP_005461379.1, XP_005461378.1, XP_005450666.1, XP_003456608.2, XP_013132260.1, XP_013129275.1, XP_013126662.1, XP_013122228.1, XP_003445950.1, XP_013126661.1, XP_013120393.1	XP_005479092.1, XP_003445736.1, XP_003450544.2, XP_005479093.1, XP_013132277.1, XP_005479094.1, XP_003445488.1, XP_013123371.1, XP_005479091.1, XP_013123390.1, XP_013120478.1, XP_003452370.1, XP_005447649.1, XP_013123450.1, XP_013126431.1, XP_013124327.1, XP_005451454.1, XP_005457436.1, XP_003440720.1, XP_003440721.1, XP_005463713.2, XP_003440722.1, XP_003445255.1, XP_005476110.1, XP_013131449.1,…
GO:0043401	steroid hormone mediated signaling pathway	P	0.00759066	0.000112076	47	140	5592	32719	OVER	XP_005447770.1, XP_005472750.1, XP_005455771.1, XP_003446494.1, XP_013125820.1, XP_013127156.1, XP_003440478.1, XP_005455775.1, XP_005455773.1, XP_005455774.1, XP_005467903.1, XP_005460330.1, XP_013131738.1, XP_013121402.1, XP_013121400.1, XP_013131739.1, XP_005460331.1, XP_005455613.1, XP_005455612.1, XP_013130314.1, XP_013133043.1, XP_005455611.1, XP_013121397.1, XP_005478451.1, XP_005478452.1,…	XP_005479136.1, XP_003452669.1, XP_003445109.1, XP_005468632.1, XP_003457099.1, XP_005456756.1, XP_005472526.1, XP_013127542.1, XP_013128599.1, XP_005476198.1, NP_001266544.1, XP_005476133.1, XP_003443106.1, XP_005470433.1, XP_005470836.1, XP_005448769.1, XP_013132515.1, XP_013123953.1, NP_001266628.1, XP_005459073.1, XP_003441554.1, XP_005453839.1, XP_005449659.1, XP_013128893.1, XP_003438891.1,…
GO:0071383	cellular response to steroid hormone stimulus	P	0.00759066	0.000112076	47	140	5592	32719	OVER	XP_005447770.1, XP_005472750.1, XP_005455771.1, XP_003446494.1, XP_013125820.1, XP_013127156.1, XP_003440478.1, XP_005455775.1, XP_005455773.1, XP_005455774.1, XP_005467903.1, XP_005460330.1, XP_013131738.1, XP_013121402.1, XP_013121400.1, XP_013131739.1, XP_005460331.1, XP_005455613.1, XP_005455612.1, XP_013130314.1, XP_013133043.1, XP_005455611.1, XP_013121397.1, XP_005478451.1, XP_005478452.1,…	XP_005479136.1, XP_003452669.1, XP_003445109.1, XP_005468632.1, XP_003457099.1, XP_005456756.1, XP_005472526.1, XP_013127542.1, XP_013128599.1, XP_005476198.1, NP_001266544.1, XP_005476133.1, XP_003443106.1, XP_005470433.1, XP_005470836.1, XP_005448769.1, XP_013132515.1, XP_013123953.1, NP_001266628.1, XP_005459073.1, XP_003441554.1, XP_005453839.1, XP_005449659.1, XP_013128893.1, XP_003438891.1,…
GO:0019953	sexual reproduction	P	0.0075913	0.000112749	33	84	5606	32775	OVER	XP_003451368.1, XP_005462304.1, XP_005462305.1, XP_003459296.1, XP_013127041.1, XP_003449844.1, XP_005478736.1, XP_005478735.1, XP_005478734.1, XP_005451439.1, XP_005455379.1, XP_005451438.1, XP_003455261.1, XP_005451437.1, XP_005455377.1, XP_005455378.1, XP_005461610.1, XP_005473145.1, XP_005473144.1, XP_005454752.1, XP_003440103.1, XP_003445686.1, XP_005476228.1, XP_005476227.1, XP_005476226.1,…	XP_005458629.1, XP_005468098.1, XP_005468845.1, XP_003450483.1, XP_003459007.1, XP_013123520.1, XP_003438952.2, XP_005471849.1, XP_013126772.1, XP_005456756.1, XP_005450088.1, XP_005468094.1, XP_013129016.1, XP_005460126.1, XP_005460732.2, XP_005465111.1, XP_005460730.2, XP_003457537.1, NP_001266565.1, XP_013125799.1, XP_005451543.1, XP_013129321.1, XP_005461309.1, XP_013128318.1, XP_013128730.1,…
GO:0005096	GTPase activator activity	F	0.00764228	0.000114579	77	271	5562	32588	OVER	XP_013128242.1, XP_013130803.1, XP_005477954.1, XP_013132069.1, XP_005473197.1, XP_005473178.1, XP_005452640.1, XP_013128244.1, XP_013129202.1, XP_013129200.1, XP_005454457.1, XP_013129204.1, XP_013126201.1, XP_013121634.1, XP_013120717.1, XP_005472025.1, XP_013132067.1, XP_005472023.1, XP_005469833.1, XP_003455261.1, XP_005458490.1, XP_005452637.1, XP_005473375.1, XP_013122065.1, XP_005452639.1,…	XP_013119615.1, XP_005449038.1, XP_005448592.1, XP_005472127.1, XP_005469417.1, XP_005477144.1, XP_005475506.1, XP_013129522.1, XP_013120688.1, XP_013124773.1, XP_013126949.1, XP_003438348.2, XP_013130741.1, XP_005454605.1, XP_005473978.1, XP_013121864.1, XP_003452901.1, XP_005459393.1, XP_003454065.2, XP_005470358.1, XP_013119871.1, XP_005472131.1, XP_005471255.1, XP_013129510.1, XP_003450209.1,…
GO:0010172	embryonic body morphogenesis	P	0.00764228	0.000114841	7	3	5632	32856	OVER	XP_005451740.1, XP_005451736.1, XP_005451738.1, XP_013126662.1, XP_013126661.1, XP_005451737.1, XP_005451739.1	XP_003458555.1, XP_005453099.1, XP_003448630.1
GO:0007169	transmembrane receptor protein tyrosine kinase signaling pathway	P	0.00840243	0.000126998	73	254	5566	32605	OVER	XP_005475774.1, XP_005473929.1, XP_005467941.1, XP_005466959.1, XP_005458045.1, XP_005456320.1, XP_005456322.1, XP_005460542.1, XP_005456324.1, XP_003440685.1, XP_005451978.1, XP_005473930.1, XP_003450673.2, XP_005452316.1, XP_005473609.1, XP_005452314.1, XP_005473932.1, XP_005461805.1, XP_013127979.1, XP_005451505.1, XP_005475748.1, XP_003442347.1, XP_003445599.2, XP_005451507.1, XP_005452017.1,…	XP_013124422.1, XP_013128308.1, XP_003451571.2, XP_003444437.2, XP_005453444.1, XP_005474706.1, XP_005477121.1, XP_005464562.1, XP_005468402.1, XP_003449078.1, XP_005467820.1, XP_003449209.1, XP_013120736.1, XP_005461220.1, XP_013122231.1, XP_005463943.1, XP_005467708.1, XP_005448181.1, XP_005478114.1, XP_013128044.1, XP_005453580.1, XP_005457481.1, XP_013129510.1, XP_003452115.1, XP_005466596.2,…
GO:0007186	G-protein coupled receptor signaling pathway	P	0.00887525	0.000135389	283	1295	5356	31564	OVER	XP_005447792.1, XP_005455831.1, XP_003457117.2, XP_005450487.1, XP_005453757.1, XP_013121258.1, XP_005451821.1, XP_003453713.1, XP_005449682.1, XP_005464389.1, XP_013122434.1, XP_005454150.1, XP_013121611.1, XP_005451818.1, XP_013132063.1, XP_013125753.1, XP_005467975.1, XP_005451817.1, XP_013124708.1, XP_005467309.1, XP_013127910.1, XP_005457838.1, XP_013124871.1, XP_005448871.1, XP_013131191.1,…	XP_013129835.1, XP_005464731.1, XP_005458375.1, XP_005478441.1, XP_013124566.1, XP_003443686.1, XP_003458339.2, XP_005453323.1, XP_003445373.1, XP_003455992.1, XP_003454329.1, XP_013119981.1, XP_005454014.1, XP_013122058.1, XP_003445429.1, XP_003442679.1, XP_013131866.1, XP_005462815.2, XP_013125836.1, XP_005459767.2, XP_013121935.1, XP_005467538.2, XP_005451144.1, XP_013124359.1, XP_013121837.1,…
GO:0003197	endocardial cushion development	P	0.00887525	0.000135695	8	5	5631	32854	OVER	XP_013125258.1, XP_005455827.1, XP_005455828.1, XP_005455825.1, XP_005455826.1, XP_005469119.1, XP_003442633.2, XP_003454155.1	XP_003452697.1, XP_003447786.1, XP_003454567.1, XP_013127306.1, XP_003446313.1
GO:0061733	peptide-lysine-N-acetyltransferase activity	F	0.0101153	0.000156186	21	42	5618	32817	OVER	XP_005467940.1, XP_013131165.1, XP_003458228.1, XP_005467941.1, XP_013127170.1, XP_005448114.1, XP_005448113.1, XP_003454089.1, XP_005448112.1, XP_005448111.1, XP_005464841.1, XP_005448691.1, XP_013128861.1, XP_005464840.1, XP_005464838.1, XP_003444106.1, XP_005464839.1, XP_003459357.2, XP_003442621.2, XP_005464836.1, XP_005464837.1	XP_003443555.1, XP_005450256.1, XP_003440889.1, XP_005448219.1, XP_003440177.1, XP_013128202.1, XP_013120497.1, XP_003448630.1, XP_005454860.1, XP_005468444.1, XP_013127772.1, XP_005468442.1, XP_005468441.1, XP_005468440.1, XP_013125457.1, XP_003440151.1, XP_013127774.1, XP_005473034.1, XP_013127775.1, XP_005473035.1, XP_005471929.1, XP_003441870.1, XP_005452989.1, XP_003447363.1, XP_005454859.1,…
GO:0002474	antigen processing and presentation of peptide antigen via MHC class I	P	0.0101153	0.000156423	14	20	5625	32839	OVER	XP_013133073.1, XP_013122564.1, XP_005465066.1, XP_003459664.1, XP_013121756.1, XP_013122695.1, XP_003459665.1, XP_013121393.1, XP_003458512.1, XP_013122397.1, XP_013122563.1, XP_013122562.1, XP_013123307.1, XP_013123335.1	XP_013121410.1, XP_013121411.1, XP_013121412.1, XP_013121413.1, XP_013121414.1, XP_013121415.1, XP_013121416.1, XP_003451805.1, XP_013121408.1, XP_013123235.1, XP_003458719.1, XP_013123236.1, XP_005464374.1, XP_003450689.1, XP_013123234.1, XP_005464372.1, XP_013121387.1, XP_003460617.1, XP_013122561.1, XP_013122560.1
GO:0044703	multi-organism reproductive process	P	0.0101563	0.000160521	33	86	5606	32773	OVER	XP_003451368.1, XP_005462304.1, XP_005462305.1, XP_003459296.1, XP_013127041.1, XP_003449844.1, XP_005478736.1, XP_005478735.1, XP_005478734.1, XP_005451439.1, XP_005455379.1, XP_005451438.1, XP_003455261.1, XP_005451437.1, XP_005455377.1, XP_005455378.1, XP_005461610.1, XP_005473145.1, XP_005473144.1, XP_005454752.1, XP_003440103.1, XP_003445686.1, XP_005476228.1, XP_005476227.1, XP_005476226.1,…	XP_005458629.1, XP_005468098.1, XP_005468845.1, XP_003450483.1, XP_003459007.1, XP_013123520.1, XP_003438952.2, XP_013126776.1, XP_005471849.1, XP_013126772.1, XP_005456756.1, XP_005450088.1, XP_005468094.1, XP_013129016.1, XP_005460126.1, XP_005460732.2, XP_005465111.1, XP_005460730.2, XP_003457537.1, NP_001266565.1, XP_013125799.1, XP_005451543.1, XP_013129321.1, XP_005461309.1, XP_013128318.1,…
GO:0050650	chondroitin sulfate proteoglycan biosynthetic process	P	0.0101563	0.000160605	11	12	5628	32847	OVER	XP_005456617.1, XP_003459017.1, XP_005475644.1, XP_013122110.1, XP_003449831.1, XP_003442622.1, XP_013122108.1, XP_003442347.1, XP_013122109.1, XP_005467036.1, XP_013122107.1	XP_005474670.1, XP_003454038.1, XP_013132149.1, XP_005474669.1, XP_003452365.1, XP_003441642.1, XP_003441272.1, XP_003452470.2, XP_003446330.1, XP_005474667.1, XP_003459801.2, XP_005462158.1
GO:0003140	determination of left/right asymmetry in lateral mesoderm	P	0.0101563	0.000160605	11	12	5628	32847	OVER	XP_013123080.1, XP_005473929.1, XP_005473928.1, XP_005473930.1, XP_005465990.1, XP_005473933.1, XP_013121964.1, XP_005473927.1, XP_003438332.1, XP_005473926.1, XP_013131188.1	XP_003447887.1, XP_003451759.1, XP_003440044.1, XP_005460429.1, XP_003447982.1, XP_005474937.2, XP_005479220.1, XP_005451450.1, XP_005479219.1, XP_013125202.1, XP_003443800.3, XP_003441045.1
GO:0005007	fibroblast growth factor-activated receptor activity	F	0.0101563	0.000160605	11	12	5628	32847	OVER	XP_005473133.1, XP_005473131.1, XP_005473929.1, XP_003445598.2, XP_005473928.1, XP_005473930.1, XP_005473933.1, XP_005473932.1, XP_003445599.2, XP_005473927.1, XP_005473926.1	XP_005453442.1, XP_005453441.1, XP_005453444.1, XP_005453443.1, XP_005458384.1, XP_013132036.1, XP_005458383.1, XP_005453439.1, XP_003451467.2, XP_005458382.1, XP_005458381.1, XP_003453659.2
GO:0009791	post-embryonic development	P	0.0127129	0.000202144	10	10	5629	32849	OVER	XP_003451519.1, XP_005475377.1, XP_013125442.1, XP_003440624.1, XP_005475375.1, XP_005475376.1, XP_005469532.1, XP_005470892.1, XP_005456282.1, XP_013125441.1	XP_005454163.1, XP_003445379.1, XP_003449176.2, XP_005454161.1, XP_005462817.1, XP_005454162.1, XP_005462816.1, XP_005459376.1, XP_003446097.1, XP_003439270.1
GO:0007276	gamete generation	P	0.0127284	0.000203503	29	72	5610	32787	OVER	XP_003451368.1, XP_005462304.1, XP_005462305.1, XP_003459296.1, XP_013127041.1, XP_003449844.1, XP_005478736.1, XP_005478735.1, XP_005478734.1, XP_005451439.1, XP_005455379.1, XP_005451438.1, XP_003455261.1, XP_005451437.1, XP_005455377.1, XP_005455378.1, XP_005461610.1, XP_005454752.1, XP_003440103.1, XP_005476228.1, XP_005476227.1, XP_005476226.1, XP_003438237.1, XP_013121018.1, XP_013121934.1,…	XP_005458629.1, XP_005468098.1, XP_005468845.1, XP_003450483.1, XP_003459007.1, XP_013123520.1, XP_003438952.2, XP_005471849.1, XP_013126772.1, XP_005456756.1, XP_005450088.1, XP_005468094.1, XP_013129016.1, XP_005460126.1, XP_005460732.2, XP_005465111.1, XP_005460730.2, XP_003457537.1, NP_001266565.1, XP_013125799.1, XP_005451543.1, XP_013129321.1, XP_005461309.1, XP_013128318.1, XP_013128730.1,…
GO:0048703	embryonic viscerocranium morphogenesis	P	0.0130619	0.000210951	26	61	5613	32798	OVER	XP_013128057.1, XP_003446531.1, XP_013128056.1, XP_005451740.1, XP_003448213.1, XP_005455771.1, XP_005468638.1, XP_005455775.1, XP_003443269.2, XP_005455773.1, XP_005455774.1, XP_003439830.2, XP_013126662.1, XP_013126661.1, XP_005451736.1, XP_005451738.1, XP_005451737.1, XP_003447361.1, XP_005451739.1, XP_005478895.1, XP_013125104.1, XP_005478153.1, XP_003443941.1, XP_003445950.1, XP_003445059.1,…	XP_003456754.1, XP_003442986.1, XP_003456063.1, XP_003442313.1, NP_001266618.1, XP_005455221.1, XP_005467390.1, XP_003455223.1, XP_005456424.1, XP_013132996.1, XP_005467432.1, XP_003442996.1, XP_005467430.1, XP_005471712.1, XP_005479004.1, XP_003438375.1, XP_013121096.1, XP_013120038.1, XP_005454182.1, XP_003451489.1, XP_003447236.1, XP_013121098.1, XP_005477232.1, XP_005454180.1, XP_005448224.1,…
GO:0097374	sensory neuron axon guidance	P	0.0130619	0.000211117	6	2	5633	32857	OVER	XP_013124974.1, XP_013124975.1, XP_013124976.1, XP_003442347.1, XP_013124977.1, XP_005467036.1	XP_013128788.1, XP_013128785.1
GO:0051238	sequestering of metal ion	P	0.0132411	0.000215171	13	18	5626	32841	OVER	XP_005451740.1, XP_005449829.1, XP_013125442.1, XP_005451736.1, XP_005451738.1, XP_005469532.1, XP_005451737.1, XP_013125441.1, XP_005451739.1, XP_013132260.1, XP_013126662.1, XP_013122228.1, XP_013126661.1	XP_005479092.1, XP_005479093.1, XP_013132277.1, XP_005479094.1, XP_003445488.1, XP_005479091.1, XP_003437747.1, XP_003456825.1, XP_003452370.1, XP_003458177.1, XP_005447649.1, XP_013123723.1, XP_005447650.1, XP_003450853.1, XP_003440736.1, XP_005471290.2, XP_005463713.2, XP_003445255.1
GO:0044093	positive regulation of molecular function	P	0.0139768	0.000229905	134	550	5505	32309	OVER	XP_005467941.1, XP_005452640.1, XP_013121905.1, XP_003439939.2, XP_005463012.1, XP_005453380.1, XP_013128244.1, XP_013121901.1, XP_005467843.1, XP_005479211.1, XP_005450132.1, XP_005450848.1, XP_013121634.1, XP_013123904.1, XP_005472025.1, XP_013132067.1, XP_003439664.1, XP_003455261.1, XP_013124679.1, XP_005452637.1, XP_005473375.1, XP_013122065.1, XP_013124374.1, XP_003440460.1, XP_005479000.1,…	XP_003455641.1, XP_013127218.1, XP_005449038.1, XP_013123898.1, XP_005458857.1, XP_013127632.1, XP_013128071.1, XP_005448193.1, XP_003449078.1, XP_005470990.1, XP_005453300.1, XP_013124773.1, XP_005478355.1, XP_003438348.2, XP_005466377.1, XP_003447839.1, XP_005448675.1, XP_013123908.1, XP_005476175.1, XP_013120883.1, XP_013123887.1, XP_003454065.2, XP_013119871.1, XP_005472131.1, XP_005471255.1,…
GO:0018205	peptidyl-lysine modification	P	0.0139768	0.0002305	45	137	5594	32722	OVER	XP_005467940.1, XP_013121696.1, XP_013121697.1, XP_003458228.1, XP_013121698.1, XP_003455165.1, XP_005467941.1, XP_013121699.1, XP_003446139.1, XP_013127170.1, XP_005476097.1, XP_005448114.1, XP_005448113.1, XP_005476098.1, XP_005448112.1, XP_005476095.1, XP_005448111.1, XP_005476096.1, XP_003442778.2, XP_013123980.1, XP_005464841.1, XP_013126202.1, XP_005470494.1, XP_013128861.1, XP_005464840.1,…	XP_005473387.1, XP_005478777.1, XP_005471244.1, XP_003459527.1, XP_005448219.1, XP_003440909.1, XP_003447391.1, XP_005461333.1, XP_005479238.2, XP_005476031.1, XP_005461190.1, XP_003451696.1, XP_013120273.1, XP_003447564.1, XP_005468444.1, XP_013127772.1, XP_013132387.1, XP_003447079.1, XP_013125113.1, XP_005468440.1, XP_003452857.1, XP_003452642.1, XP_005477875.2, XP_003438231.1, XP_003460508.1,…
GO:0005102	receptor binding	F	0.0139768	0.000230789	148	619	5491	32240	OVER	XP_013131165.1, XP_005464509.1, XP_005455560.1, XP_013127463.1, XP_003440513.2, XP_005454474.1, XP_005449829.1, XP_013122430.1, XP_005463223.1, XP_003441649.1, XP_005465708.1, XP_013122935.1, XP_005478121.1, XP_005473609.1, XP_005457978.1, XP_013124230.1, XP_005467960.1, XP_005459404.1, XP_013127979.1, XP_003447157.2, XP_013132530.1, XP_005475748.1, XP_005451738.1, XP_003447003.1, XP_003439465.1,…	XP_005467964.1, XP_003449055.1, XP_005474706.1, XP_013128225.1, XP_013128202.1, XP_005449780.1, XP_003452103.1, XP_005451602.1, XP_013122931.1, XP_003442219.1, XP_003456900.1, XP_003444508.1, XP_005448806.1, XP_005460502.1, XP_005468063.2, XP_005458845.1, XP_013130583.1, XP_005466716.2, XP_003448243.1, XP_005475495.1, XP_005475472.1, XP_003453823.1, XP_003454065.2, XP_005447887.1, XP_003447323.1,…
GO:0048545	response to steroid hormone	P	0.0149256	0.00024776	47	146	5592	32713	OVER	XP_005447770.1, XP_005472750.1, XP_005455771.1, XP_003446494.1, XP_013125820.1, XP_013127156.1, XP_003440478.1, XP_005455775.1, XP_005455773.1, XP_005455774.1, XP_005467903.1, XP_005460330.1, XP_013131738.1, XP_013121402.1, XP_013121400.1, XP_013131739.1, XP_005460331.1, XP_005455613.1, XP_005455612.1, XP_013130314.1, XP_013133043.1, XP_005455611.1, XP_013121397.1, XP_005478451.1, XP_005478452.1,…	XP_005479136.1, XP_003452669.1, XP_003445109.1, XP_005468632.1, XP_003457099.1, XP_005456756.1, XP_005472526.1, XP_013127542.1, XP_013128599.1, XP_005476198.1, NP_001266544.1, XP_005476133.1, XP_003443106.1, XP_005470433.1, XP_005470836.1, XP_005448769.1, XP_013132515.1, XP_013123953.1, NP_001266628.1, XP_005459073.1, XP_003440736.1, XP_003441554.1, XP_005453839.1, XP_005449659.1, XP_013128893.1,…
GO:0098636	protein complex involved in cell adhesion	C	0.0151185	0.000253605	23	51	5616	32808	OVER	XP_003456309.1, XP_005470189.1, XP_005448414.2, XP_005466165.1, XP_005466166.1, XP_013127969.1, XP_005449210.1, XP_003442684.1, XP_005448390.1, XP_003452383.1, XP_005448389.1, XP_003439554.1, XP_003443421.1, XP_005452984.1, XP_005467371.1, XP_005452981.1, XP_005452982.1, XP_005456287.1, XP_005466748.1, XP_013125332.1, XP_005462077.1, XP_005462076.1, XP_013127992.1	XP_005456466.1, XP_005456468.1, XP_003441200.1, XP_013123227.1, XP_005471332.1, XP_005473287.1, XP_005448021.1, XP_005472696.1, XP_013127799.1, XP_005473289.1, XP_005470171.1, XP_005466891.1, XP_005469261.1, XP_013128513.1, XP_005476169.1, XP_013121476.1, XP_005448391.1, XP_005448228.1, XP_003451125.2, XP_013120217.1, XP_013129465.1, XP_013120195.1, XP_013130711.1, XP_005448413.1, XP_005456467.1,…
GO:0008305	integrin complex	C	0.0151185	0.000253605	23	51	5616	32808	OVER	XP_003456309.1, XP_005470189.1, XP_005448414.2, XP_005466165.1, XP_005466166.1, XP_013127969.1, XP_005449210.1, XP_003442684.1, XP_005448390.1, XP_003452383.1, XP_005448389.1, XP_003439554.1, XP_003443421.1, XP_005452984.1, XP_005467371.1, XP_005452981.1, XP_005452982.1, XP_005456287.1, XP_005466748.1, XP_013125332.1, XP_005462077.1, XP_005462076.1, XP_013127992.1	XP_005456466.1, XP_005456468.1, XP_003441200.1, XP_013123227.1, XP_005471332.1, XP_005473287.1, XP_005448021.1, XP_005472696.1, XP_013127799.1, XP_005473289.1, XP_005470171.1, XP_005466891.1, XP_005469261.1, XP_013128513.1, XP_005476169.1, XP_013121476.1, XP_005448391.1, XP_005448228.1, XP_003451125.2, XP_013120217.1, XP_013129465.1, XP_013120195.1, XP_013130711.1, XP_005448413.1, XP_005456467.1,…
GO:0050654	chondroitin sulfate proteoglycan metabolic process	P	0.0152608	0.000257324	11	13	5628	32846	OVER	XP_005456617.1, XP_003459017.1, XP_005475644.1, XP_013122110.1, XP_003449831.1, XP_003442622.1, XP_013122108.1, XP_003442347.1, XP_013122109.1, XP_005467036.1, XP_013122107.1	XP_005474670.1, XP_003441642.1, XP_003459801.2, XP_005462158.1, XP_003454038.1, XP_013132149.1, XP_005474669.1, XP_003452365.1, XP_003441272.1, XP_003452470.2, XP_003446330.1, NP_001266536.1, XP_005474667.1
GO:0002793	positive regulation of peptide secretion	P	0.0159357	0.000275667	7	4	5632	32855	OVER	XP_003449281.1, XP_005461379.1, XP_005461378.1, XP_003456608.2, XP_003437639.1, XP_013129275.1, XP_013120393.1	XP_003451068.1, XP_013120478.1, XP_013131920.1, XP_003447381.1
GO:0009826	unidimensional cell growth	P	0.0159357	0.000275667	7	4	5632	32855	OVER	XP_005451740.1, XP_005451736.1, XP_005451738.1, XP_013126662.1, XP_013126661.1, XP_005451737.1, XP_005451739.1	XP_003438289.2, XP_003456001.1, XP_003453441.3, XP_013130885.1
GO:2000379	positive regulation of reactive oxygen species metabolic process	P	0.0159357	0.000275667	7	4	5632	32855	OVER	XP_005457176.1, XP_005467940.1, XP_013131280.1, XP_003448414.1, XP_005457177.1, XP_013127170.1, XP_003452382.1	XP_003443139.1, XP_003452517.1, XP_003440693.1, XP_013127438.1
GO:0008591	regulation of Wnt signaling pathway, calcium modulating pathway	P	0.0159357	0.000275667	7	4	5632	32855	OVER	XP_005451740.1, XP_005451736.1, XP_005451738.1, XP_013126662.1, XP_013126661.1, XP_005451737.1, XP_005451739.1	XP_005459554.1, XP_005476778.1, XP_005476777.1, XP_005476776.1
GO:0090277	positive regulation of peptide hormone secretion	P	0.0159357	0.000275667	7	4	5632	32855	OVER	XP_003449281.1, XP_005461379.1, XP_005461378.1, XP_003456608.2, XP_003437639.1, XP_013129275.1, XP_013120393.1	XP_003451068.1, XP_013120478.1, XP_013131920.1, XP_003447381.1
GO:0006470	protein dephosphorylation	P	0.0161481	0.000280751	102	398	5537	32461	OVER	XP_005450758.1, XP_005475774.1, XP_013131413.1, XP_005462386.1, XP_003445651.1, XP_005450754.1, XP_005461258.1, XP_005452207.1, XP_005449829.1, XP_005476695.1, XP_013128801.1, XP_003449932.1, XP_005476699.1, XP_003441035.1, XP_005470263.1, XP_005456368.1, XP_005466095.1, XP_003446323.1, XP_003453619.2, XP_003455219.1, XP_003439030.1, XP_013130878.1, XP_013120115.1, XP_005452215.1, XP_005473202.1,…	XP_003446327.1, XP_005453421.1, XP_013121005.1, XP_013128783.1, XP_005472986.1, XP_005456752.1, XP_013122472.1, XP_005452271.1, XP_005463288.1, XP_003449209.1, XP_013121803.1, XP_005471100.1, XP_013122133.1, XP_003444475.1, XP_003445889.1, XP_005463472.1, XP_005455986.1, XP_003456923.1, XP_005468271.1, XP_013127873.1, XP_003452213.1, XP_003442370.1, XP_003441868.1, XP_003460193.1, XP_005460864.1,…
GO:0009755	hormone-mediated signaling pathway	P	0.0163837	0.000286279	50	160	5589	32699	OVER	XP_005472750.1, XP_005455771.1, XP_013127156.1, XP_003440478.1, XP_005455775.1, XP_005455773.1, XP_005467903.1, XP_013121402.1, XP_013121400.1, XP_013131739.1, XP_005460331.1, XP_005455612.1, XP_013130314.1, XP_013121397.1, XP_005478451.1, XP_003451004.2, XP_005459782.1, XP_005476025.1, XP_005467896.1, XP_005449908.1, XP_013121399.1, XP_005472952.1, XP_005471787.1, XP_005472950.1, XP_003455841.1,…	NP_001266477.1, XP_005479136.1, XP_003452669.1, XP_003445109.1, XP_005468632.1, XP_003457099.1, XP_005456756.1, XP_005472526.1, XP_013127542.1, XP_005454975.1, XP_013128599.1, XP_005476198.1, XP_005454971.1, NP_001266544.1, XP_005476133.1, XP_005469090.1, XP_003443106.1, XP_005470433.1, XP_005470836.1, XP_005448769.1, XP_013132515.1, XP_013123953.1, NP_001266628.1, XP_005459073.1, XP_005448054.1,…
GO:0007204	positive regulation of cytosolic calcium ion concentration	P	0.0177055	0.000314016	13	19	5626	32840	OVER	XP_005451740.1, XP_005449829.1, XP_013125442.1, XP_005451736.1, XP_005451738.1, XP_005469532.1, XP_005451737.1, XP_013125441.1, XP_005451739.1, XP_013132260.1, XP_013126662.1, XP_013122228.1, XP_013126661.1	XP_013132277.1, XP_003445488.1, XP_003442936.3, XP_003437747.1, XP_013120478.1, XP_003452370.1, XP_003457048.1, XP_005447649.1, XP_003447310.1, XP_013123723.1, XP_003443686.1, XP_005447650.1, XP_003454257.1, XP_003450853.1, XP_003440736.1, XP_005471290.2, XP_005455937.1, XP_005463713.2, XP_003445255.1
GO:0001946	lymphangiogenesis	P	0.0177055	0.000314016	13	19	5626	32840	OVER	XP_005451740.1, XP_013130646.1, XP_005451736.1, XP_005451738.1, XP_005451737.1, XP_005456320.1, XP_005451739.1, XP_005456322.1, XP_005456323.1, XP_005456324.1, XP_003440685.1, XP_013126662.1, XP_013126661.1	XP_005457010.1, XP_005448873.1, XP_003450047.1, XP_003448233.1, XP_003439409.1, XP_005454779.1, XP_013126132.1, XP_013126131.1, XP_013126130.1, XP_003440157.1, XP_003440451.1, XP_003459837.1, XP_003442153.1, XP_013130420.1, XP_003440452.1, XP_003452262.1, XP_003449906.1, XP_005468738.1, XP_005454780.1
GO:0036303	lymph vessel morphogenesis	P	0.0177055	0.000314016	13	19	5626	32840	OVER	XP_005451740.1, XP_013130646.1, XP_005451736.1, XP_005451738.1, XP_005451737.1, XP_005456320.1, XP_005451739.1, XP_005456322.1, XP_005456323.1, XP_005456324.1, XP_003440685.1, XP_013126662.1, XP_013126661.1	XP_005457010.1, XP_005448873.1, XP_003450047.1, XP_003448233.1, XP_003439409.1, XP_005454779.1, XP_013126132.1, XP_013126131.1, XP_013126130.1, XP_003440157.1, XP_003440451.1, XP_003459837.1, XP_003442153.1, XP_013130420.1, XP_003440452.1, XP_003452262.1, XP_003449906.1, XP_005468738.1, XP_005454780.1
GO:0015914	phospholipid transport	P	0.0177066	0.000315581	23	52	5616	32807	OVER	XP_005475579.1, XP_005451302.1, XP_003451658.1, XP_013123846.1, XP_005467410.1, XP_013130240.1, XP_013126764.1, XP_005472738.1, XP_005472736.1, XP_005472737.1, XP_005467409.1, XP_005467408.1, XP_005466503.1, XP_005467412.1, XP_005467411.1, XP_005475582.1, XP_005475581.1, XP_013123850.1, XP_003444338.1, XP_005475580.1, XP_005467413.1, XP_005466651.1, XP_005467407.1	XP_013121922.1, XP_003453024.1, XP_003445214.1, XP_013126813.1, XP_003454363.1, XP_005452874.1, XP_013126815.1, XP_013126817.1, XP_013128039.1, XP_005471935.1, XP_005470421.1, XP_013121525.1, XP_013121926.1, XP_013121924.1, XP_003458535.1, XP_005466855.2, XP_003459014.2, XP_005478765.1, XP_005451501.1, XP_003438982.1, XP_005462144.2, XP_013128401.1, XP_013126007.1, XP_005467877.1, XP_003460594.2,…
GO:0071326	cellular response to monosaccharide stimulus	P	0.0184518	0.000335312	10	11	5629	32848	OVER	XP_005467940.1, XP_003449281.1, XP_005461379.1, XP_005461378.1, XP_003437803.1, XP_013127170.1, XP_003456608.2, XP_005449829.1, XP_013129275.1, XP_013120393.1	XP_013124327.1, XP_003439921.1, XP_003456777.1, XP_003440720.1, XP_005449839.1, XP_003440721.1, XP_005449838.1, XP_003440722.1, XP_005449840.1, XP_003447381.1, XP_005469231.1
GO:0071331	cellular response to hexose stimulus	P	0.0184518	0.000335312	10	11	5629	32848	OVER	XP_005467940.1, XP_003449281.1, XP_005461379.1, XP_005461378.1, XP_003437803.1, XP_013127170.1, XP_003456608.2, XP_005449829.1, XP_013129275.1, XP_013120393.1	XP_013124327.1, XP_003439921.1, XP_003456777.1, XP_003440720.1, XP_005449839.1, XP_003440721.1, XP_005449838.1, XP_003440722.1, XP_005449840.1, XP_003447381.1, XP_005469231.1
GO:0071322	cellular response to carbohydrate stimulus	P	0.0184518	0.000335312	10	11	5629	32848	OVER	XP_005467940.1, XP_003449281.1, XP_005461379.1, XP_005461378.1, XP_003437803.1, XP_013127170.1, XP_003456608.2, XP_005449829.1, XP_013129275.1, XP_013120393.1	XP_013124327.1, XP_003439921.1, XP_003456777.1, XP_003440720.1, XP_005449839.1, XP_003440721.1, XP_005449838.1, XP_003440722.1, XP_005449840.1, XP_003447381.1, XP_005469231.1
GO:0071333	cellular response to glucose stimulus	P	0.0184518	0.000335312	10	11	5629	32848	OVER	XP_005467940.1, XP_003449281.1, XP_005461379.1, XP_005461378.1, XP_003437803.1, XP_013127170.1, XP_003456608.2, XP_005449829.1, XP_013129275.1, XP_013120393.1	XP_013124327.1, XP_003439921.1, XP_003456777.1, XP_003440720.1, XP_005449839.1, XP_003440721.1, XP_005449838.1, XP_003440722.1, XP_005449840.1, XP_003447381.1, XP_005469231.1
GO:0071157	negative regulation of cell cycle arrest	P	0.0191487	0.000354668	5	1	5634	32858	OVER	XP_005469404.1, XP_005469402.1, XP_005469403.1, XP_005469400.1, XP_005469401.1	XP_005475872.1
GO:0048845	venous blood vessel morphogenesis	P	0.0191487	0.000354668	5	1	5634	32858	OVER	XP_005456323.1, XP_005456324.1, XP_013130646.1, XP_005456320.1, XP_005456322.1	XP_003459837.1
GO:0042287	MHC protein binding	F	0.0191487	0.000354668	5	1	5634	32858	OVER	XP_013130092.1, XP_005455560.1, XP_003455233.1, XP_005474407.2, XP_003438357.1	XP_003454643.3
GO:0004622	lysophospholipase activity	F	0.0191487	0.000354668	5	1	5634	32858	OVER	XP_005472423.1, XP_013123840.1, XP_005454836.1, XP_005454838.1, XP_005454837.1	XP_013121854.1
GO:0005539	glycosaminoglycan binding	F	0.0192986	0.00035913	22	49	5617	32810	OVER	XP_003441412.1, XP_005457326.1, XP_005476239.1, XP_003452383.1, XP_003452931.1, XP_003438010.1, XP_003456122.1, XP_005467341.1, XP_005474856.1, XP_013120299.1, XP_005478636.1, XP_005460045.1, XP_003451288.1, XP_013122224.1, XP_013122223.1, XP_005457910.1, XP_005461697.1, XP_013122225.1, XP_003459165.1, XP_003455454.1, XP_005472835.1, XP_005457911.1	NP_001266682.1, XP_013132481.1, XP_005449667.1, XP_005468073.1, XP_005474095.1, XP_003449207.2, XP_003440912.1, XP_005474097.1, XP_003448825.1, XP_003442330.1, XP_003439666.2, XP_003455453.2, XP_005475277.1, XP_005448806.1, XP_013120141.1, XP_003453808.1, XP_003439055.1, XP_013124147.1, XP_005479042.1, XP_013124145.1, XP_003440872.1, XP_005461629.1, XP_005454233.1, XP_005454046.1, XP_013124879.1,…
GO:0004175	endopeptidase activity	F	0.0194673	0.000365173	140	587	5499	32272	OVER	XP_005473635.1, XP_005461001.1, XP_013126331.1, XP_003443761.1, XP_005461066.1, XP_013133055.1, XP_003451115.1, XP_005472399.2, XP_003439712.1, XP_003455332.1, XP_005479057.1, XP_005448151.1, XP_005476269.1, XP_003437582.2, XP_005456982.1, XP_013127045.1, XP_003459268.1, XP_003440547.1, XP_005478806.1, XP_005471448.1, XP_005451331.1, XP_005456538.1, XP_005459355.1, XP_013121786.1, XP_003460380.1,…	XP_003439792.1, XP_005450694.1, XP_005465072.1, XP_005461819.1, XP_005447645.1, XP_005478814.1, XP_003446052.1, XP_005453083.1, XP_005449091.1, XP_013121793.1, XP_003449360.1, XP_013123731.1, XP_005462728.1, XP_005455470.1, XP_005449389.1, XP_013122649.1, XP_005449957.1, XP_005460141.1, XP_013123610.1, XP_005454377.1, XP_003447598.1, XP_013123261.1, XP_005461555.1, XP_013132183.1, XP_005455406.1,…
GO:0023061	signal release	P	0.0194673	0.000365671	35	99	5604	32760	OVER	XP_013128059.1, XP_003449281.1, XP_005449829.1, XP_005467651.1, XP_003444629.1, XP_003445585.1, XP_003437803.1, XP_003437639.1, XP_005473173.1, XP_013120393.1, XP_013120137.1, XP_013122738.1, XP_005453164.1, XP_005449861.1, XP_005453163.1, XP_005454672.1, XP_005449863.1, XP_013128060.1, XP_013128061.1, XP_013128062.1, XP_005449864.1, XP_013127599.1, XP_005452244.1, XP_005452245.1, XP_005461379.1,…	XP_005456692.1, XP_005454866.1, XP_003449594.1, XP_013122841.1, XP_013129391.1, XP_003439476.1, XP_005451870.1, XP_003452070.2, XP_013129896.1, XP_003440720.1, XP_005449915.1, XP_013124080.1, XP_005476171.1, XP_005453613.1, XP_013128703.1, XP_013128507.1, XP_013128697.1, XP_003439174.2, XP_005449840.1, XP_005454870.1, XP_005451867.1, XP_005452019.1, XP_003451541.1, XP_013125543.1, XP_005455168.2,…
GO:0042578	phosphoric ester hydrolase activity	F	0.0197012	0.000371786	159	682	5480	32177	OVER	XP_005458627.1, XP_005450758.1, XP_005475774.1, XP_013131413.1, XP_005462386.1, XP_003445651.1, XP_005450754.1, XP_005461258.1, XP_005475231.1, XP_005452207.1, XP_013119653.1, XP_013120205.1, XP_005476695.1, XP_013128801.1, XP_003449932.1, XP_005474744.1, XP_005476699.1, XP_003441035.1, XP_013124301.1, XP_005470263.1, XP_005456368.1, XP_013124821.1, XP_005466095.1, XP_005460047.1, XP_013124483.1,…	XP_003446327.1, XP_005453421.1, XP_005472319.1, XP_005458122.1, XP_013128783.1, XP_013129146.1, XP_005459755.1, XP_005472986.1, XP_005448347.1, XP_005456752.1, XP_013122472.1, XP_013126045.1, XP_005452271.1, XP_003449209.1, XP_005471100.1, XP_013122133.1, XP_003444475.1, XP_005463472.1, XP_005460962.1, XP_003456923.1, XP_005448061.1, XP_005468271.1, XP_013127873.1, XP_013132971.1, XP_005457379.1,…
GO:0048167	regulation of synaptic plasticity	P	0.0199453	0.000378135	17	32	5622	32827	OVER	XP_005458532.1, XP_005458533.1, XP_005453164.1, XP_013123771.1, XP_005458530.1, XP_005453163.1, XP_005458531.1, XP_005458529.1, XP_005458527.1, XP_005458528.1, XP_005458525.1, XP_005458526.1, XP_005471835.1, XP_005471834.1, XP_005458524.1, XP_013132095.1, XP_013132096.1	XP_005474269.1, XP_003459045.1, XP_003458518.1, XP_013126269.1, XP_005451412.1, XP_003456409.1, XP_005451410.1, XP_013126268.1, XP_003438612.1, XP_005451411.1, XP_003456404.1, XP_005449915.1, XP_005475980.1, XP_003438778.1, XP_013124125.1, XP_003438146.1, XP_005462527.1, XP_013124127.1, XP_003457685.1, XP_013124126.1, XP_003457664.2, XP_003460615.3, XP_013126274.1, XP_013126273.1, XP_013126272.1,…
GO:0043235	receptor complex	C	0.0202573	0.00038582	45	141	5594	32718	OVER	XP_005449221.2, XP_005466165.1, XP_005468099.1, XP_005466166.1, XP_013127969.1, XP_005464509.1, XP_005448389.1, XP_013132820.1, XP_005452984.1, XP_003457672.1, XP_005467371.1, XP_005452981.1, XP_005447895.1, XP_005454386.1, XP_005452982.1, XP_013127027.1, XP_005462077.1, XP_005462076.1, XP_003456309.1, XP_005470189.1, XP_005448414.2, XP_005449210.1, XP_003442684.1, XP_005448390.1, XP_003454873.2,…	XP_005456466.1, XP_003456027.1, XP_005467983.1, XP_005458646.1, XP_005452410.1, XP_003441200.1, XP_005464170.1, XP_003454992.2, XP_013123227.1, XP_005451305.1, XP_005470470.1, XP_005472696.1, XP_013127799.1, XP_005470474.1, XP_005473289.1, XP_013126316.1, XP_005450558.1, XP_013121476.1, XP_003450470.2, XP_013120217.1, XP_005475559.1, XP_013129467.1, XP_005471843.1, XP_013120195.1, XP_013132816.1,…
GO:0015748	organophosphate ester transport	P	0.0204076	0.000390464	23	53	5616	32806	OVER	XP_005475579.1, XP_005451302.1, XP_003451658.1, XP_013123846.1, XP_005467410.1, XP_013130240.1, XP_013126764.1, XP_005472738.1, XP_005472736.1, XP_005472737.1, XP_005467409.1, XP_005467408.1, XP_005466503.1, XP_005467412.1, XP_005467411.1, XP_005475582.1, XP_005475581.1, XP_013123850.1, XP_003444338.1, XP_005475580.1, XP_005467413.1, XP_005466651.1, XP_005467407.1	XP_013121922.1, XP_003453024.1, XP_003445214.1, XP_013126813.1, XP_003454363.1, XP_005452874.1, XP_013126815.1, XP_013126817.1, XP_013128039.1, XP_005471935.1, XP_005470421.1, XP_013121525.1, XP_013121926.1, XP_013121924.1, XP_003458535.1, XP_005466855.2, XP_003459014.2, XP_005478765.1, XP_005451501.1, XP_003438982.1, XP_005462144.2, XP_013128401.1, XP_013126007.1, XP_005467877.1, XP_003460594.2,…
GO:0044699	single-organism process	P	0.0205067	0.000394152	2480	13662	3159	19197	OVER	XP_005458627.1, XP_013131165.1, XP_005449475.1, XP_005452207.1, XP_005454474.1, XP_013120205.1, XP_005451769.1, XP_003444629.1, XP_005475375.1, XP_005463012.1, XP_005455067.1, XP_005458529.1, XP_003439683.1, XP_013126527.1, XP_003442633.2, XP_003446545.1,	XP_013124468.1, XP_005465577.1, XP_003448278.1, XP_005478837.1, XP_005467987.1, XP_005478441.1, XP_003451677.1, XP_005476427.1, XP_005476031.1, XP_005470990.1, XP_003443226.1, XP_003445373.1, XP_013129014.1, XP_003454329.1, XP_013122058.1, XP_005459393.1,
GO:0030206	chondroitin sulfate biosynthetic process	P	0.0216616	0.000424963	9	9	5630	32850	OVER	XP_005456617.1, XP_003459017.1, XP_005475644.1, XP_013122110.1, XP_003449831.1, XP_003442622.1, XP_013122108.1, XP_013122109.1, XP_013122107.1	XP_005474670.1, XP_003454038.1, XP_013132149.1, XP_005474669.1, XP_003452365.1, XP_003441642.1, XP_003452470.2, XP_005474667.1, XP_005462158.1
GO:2000050	regulation of non-canonical Wnt signaling pathway	P	0.0216616	0.000424963	9	9	5630	32850	OVER	XP_005478895.1, XP_005451740.1, XP_005451736.1, XP_003439830.2, XP_005451738.1, XP_013126662.1, XP_013126661.1, XP_005451737.1, XP_005451739.1	XP_005471259.1, XP_005459554.1, XP_005461970.1, XP_005476778.1, XP_005476777.1, XP_005476776.1, XP_005459382.1, XP_003443801.1, XP_003454101.2
GO:0030204	chondroitin sulfate metabolic process	P	0.0216616	0.000424963	9	9	5630	32850	OVER	XP_005456617.1, XP_003459017.1, XP_005475644.1, XP_013122110.1, XP_003449831.1, XP_003442622.1, XP_013122108.1, XP_013122109.1, XP_013122107.1	XP_005474670.1, XP_003454038.1, XP_013132149.1, XP_005474669.1, XP_003452365.1, XP_003441642.1, XP_003452470.2, XP_005474667.1, XP_005462158.1
GO:0042605	peptide antigen binding	F	0.0216616	0.000435276	12	17	5627	32842	OVER	XP_003458512.1, XP_013122397.1, XP_013122564.1, XP_005465066.1, XP_013121756.1, XP_013122563.1, XP_013122695.1, XP_013122562.1, XP_013123307.1, XP_013123335.1, XP_003459665.1, XP_013121393.1	XP_013121410.1, XP_013121411.1, XP_013121412.1, XP_013121413.1, XP_013121414.1, XP_013121415.1, XP_013121416.1, XP_013121408.1, XP_013123235.1, XP_013123236.1, XP_005464374.1, XP_013123234.1, XP_005464372.1, XP_013121387.1, XP_003460617.1, XP_013122561.1, XP_013122560.1
GO:0019814	immunoglobulin complex	C	0.0216616	0.000435276	12	17	5627	32842	OVER	XP_003458512.1, XP_013122397.1, XP_013122564.1, XP_005465066.1, XP_013121756.1, XP_013122563.1, XP_013122695.1, XP_013122562.1, XP_013123307.1, XP_013123335.1, XP_003459665.1, XP_013121393.1	XP_013121410.1, XP_013121411.1, XP_013121412.1, XP_013121413.1, XP_013121414.1, XP_013121415.1, XP_013121416.1, XP_013121408.1, XP_013123235.1, XP_013123236.1, XP_005464374.1, XP_013123234.1, XP_005464372.1, XP_013121387.1, XP_003460617.1, XP_013122561.1, XP_013122560.1
GO:0034706	sodium channel complex	C	0.0216616	0.000435276	12	17	5627	32842	OVER	XP_005469547.1, XP_005469545.1, XP_005469546.1, XP_005455861.1, XP_005455862.1, XP_005455863.1, XP_005469543.1, XP_005469544.1, XP_013130490.1, XP_005469541.1, XP_005469542.1, XP_005456110.1	XP_013120659.1, XP_005475994.1, XP_013125339.1, XP_003451295.1, XP_013128627.1, XP_003451292.1, XP_005465653.2, XP_005452868.1, XP_013122894.1, XP_005474564.1, XP_013128138.1, XP_005456107.1, XP_013128139.1, XP_013124405.1, XP_013131909.1, XP_013125341.1, XP_013125340.1
GO:0003823	antigen binding	F	0.0216616	0.000435276	12	17	5627	32842	OVER	XP_003458512.1, XP_013122397.1, XP_013122564.1, XP_005465066.1, XP_013121756.1, XP_013122563.1, XP_013122695.1, XP_013122562.1, XP_013123307.1, XP_013123335.1, XP_003459665.1, XP_013121393.1	XP_013121410.1, XP_013121411.1, XP_013121412.1, XP_013121413.1, XP_013121414.1, XP_013121415.1, XP_013121416.1, XP_013121408.1, XP_013123235.1, XP_013123236.1, XP_005464374.1, XP_013123234.1, XP_005464372.1, XP_013121387.1, XP_003460617.1, XP_013122561.1, XP_013122560.1
GO:1902275	regulation of chromatin organization	P	0.0216616	0.000435276	12	17	5627	32842	OVER	XP_005467940.1, XP_013126202.1, XP_003458228.1, XP_005467941.1, XP_003444303.2, XP_005450666.1, XP_013127170.1, XP_005476097.1, XP_005476098.1, XP_005476095.1, XP_005468557.1, XP_005476096.1	XP_003445019.1, XP_003448670.1, XP_003440565.1, XP_003443095.2, XP_003449302.1, XP_013125026.1, XP_003442329.1, XP_003440177.1, XP_005476980.1, XP_005468428.1, XP_003453114.1, XP_003455552.1, XP_013127306.1, XP_003447564.1, XP_003445282.1, XP_003451089.1, XP_003440276.1
GO:0002062	chondrocyte differentiation	P	0.0216616	0.000435276	12	17	5627	32842	OVER	XP_005451740.1, XP_005450666.1, XP_003443941.1, XP_005451736.1, XP_005451738.1, XP_013126662.1, XP_013126661.1, XP_005451737.1, XP_005451021.1, XP_003451887.1, XP_005451739.1, XP_003451888.1	XP_003456527.1, XP_005475807.1, XP_005459382.1, XP_003452717.1, XP_003439983.1, XP_013125456.1, XP_005465020.1, XP_003459453.1, XP_003448833.1, XP_013121096.1, XP_005465019.2, XP_013121098.1, XP_013121097.1, XP_003441510.1, XP_005475809.1, XP_003455422.1, XP_005468153.1
GO:0001518	voltage-gated sodium channel complex	C	0.0216616	0.000435276	12	17	5627	32842	OVER	XP_005469547.1, XP_005469545.1, XP_005469546.1, XP_005455861.1, XP_005455862.1, XP_005455863.1, XP_005469543.1, XP_005469544.1, XP_013130490.1, XP_005469541.1, XP_005469542.1, XP_005456110.1	XP_013120659.1, XP_005475994.1, XP_013125339.1, XP_003451295.1, XP_013128627.1, XP_003451292.1, XP_005465653.2, XP_005452868.1, XP_013122894.1, XP_005474564.1, XP_013128138.1, XP_005456107.1, XP_013128139.1, XP_013124405.1, XP_013131909.1, XP_013125341.1, XP_013125340.1
GO:0007229	integrin-mediated signaling pathway	P	0.0221174	0.000446367	22	50	5617	32809	OVER	XP_003456309.1, XP_005448414.2, XP_005466165.1, XP_005466166.1, XP_013127969.1, XP_003444177.1, XP_005449210.1, XP_003442684.1, XP_005448390.1, XP_005448389.1, XP_003439554.1, XP_005452984.1, XP_005467371.1, XP_005452981.1, XP_005452982.1, XP_005456287.1, XP_005466748.1, XP_005462077.1, XP_005462076.1, XP_003450266.1, XP_005452533.1, XP_013127992.1	XP_005456466.1, XP_005456468.1, XP_003441200.1, XP_003453316.1, XP_013123227.1, XP_005471332.1, XP_005448021.1, XP_003446916.1, XP_003447499.1, XP_005466891.1, XP_005469261.1, XP_013132996.1, XP_013121476.1, XP_005447826.1, XP_005448391.1, XP_013124039.1, XP_005448228.1, XP_003451125.2, XP_013120217.1, XP_013129465.1, XP_003444001.1, XP_003440487.1, XP_013120195.1, XP_005448413.1, XP_005456467.1,…
GO:0016248	channel inhibitor activity	F	0.0221176	0.000459898	4	0	5635	32859	OVER	XP_005449829.1, XP_013125442.1, XP_005469532.1, XP_013125441.1
GO:0019855	calcium channel inhibitor activity	F	0.0221176	0.000459898	4	0	5635	32859	OVER	XP_005449829.1, XP_013125442.1, XP_005469532.1, XP_013125441.1
GO:0008200	ion channel inhibitor activity	F	0.0221176	0.000459898	4	0	5635	32859	OVER	XP_005449829.1, XP_013125442.1, XP_005469532.1, XP_013125441.1
GO:0005004	GPI-linked ephrin receptor activity	F	0.0221176	0.000459898	4	0	5635	32859	OVER	XP_005452316.1, XP_013127603.1, XP_005452314.1, XP_005452315.1
GO:0003835	beta-galactoside alpha-2,6-sialyltransferase activity	F	0.0221176	0.000459898	4	0	5635	32859	OVER	XP_005463870.1, XP_003452997.1, XP_003458736.2, XP_005463869.1
GO:0060174	limb bud formation	P	0.0221176	0.000459898	4	0	5635	32859	OVER	XP_005467277.1, XP_003443404.1, XP_003451887.1, XP_003451888.1
GO:0043031	negative regulation of macrophage activation	P	0.0221176	0.000459898	4	0	5635	32859	OVER	XP_005460839.1, XP_013120034.1, XP_005460840.1, XP_005460841.1
GO:0032870	cellular response to hormone stimulus	P	0.0234355	0.000489348	60	209	5579	32650	OVER	XP_005467941.1, XP_005472750.1, XP_005455771.1, XP_013127156.1, XP_003440455.1, XP_003440478.1, XP_005476269.1, XP_005455775.1, XP_005455773.1, XP_005467903.1, XP_013121402.1, XP_013121400.1, XP_013131739.1, XP_005460331.1, XP_005455612.1, XP_013130314.1, XP_013121397.1, XP_005478451.1, XP_003451004.2, XP_005459782.1, XP_005476025.1, XP_005467896.1, XP_005449908.1, XP_013121399.1, XP_005472952.1,…	XP_003452669.1, XP_005468632.1, XP_005468402.1, XP_005472526.1, XP_013128599.1, XP_005476198.1, XP_005454971.1, NP_001266544.1, XP_005468726.1, XP_003458968.1, XP_003443106.1, XP_005470433.1, XP_005448181.1, XP_005448769.1, XP_005457481.1, NP_001266628.1, XP_003447514.1, XP_003441554.1, XP_005453839.1, XP_013128893.1, XP_003458847.1, XP_013132459.1, XP_005455130.1, XP_003438797.2, XP_005459077.2,…
GO:0016311	dephosphorylation	P	0.0253741	0.000533176	126	524	5513	32335	OVER	XP_005458627.1, XP_005450758.1, XP_005475774.1, XP_013131413.1, XP_005462386.1, XP_003445651.1, XP_005450754.1, XP_005461258.1, XP_005452207.1, XP_013119653.1, XP_005449829.1, XP_005476695.1, XP_013128801.1, XP_003449932.1, XP_005476699.1, XP_003441035.1, XP_005470263.1, XP_005456368.1, XP_005466095.1, XP_005460047.1, XP_013130033.1, XP_003446323.1, XP_003453619.2, XP_003455219.1, XP_003439030.1,…	XP_003446327.1, XP_005453421.1, XP_005472319.1, XP_013121005.1, XP_013128783.1, XP_005472986.1, XP_005456752.1, XP_013122472.1, XP_005452271.1, XP_005463288.1, XP_003449209.1, XP_013121803.1, XP_005471100.1, XP_013122133.1, XP_003444475.1, XP_003445889.1, XP_005463472.1, XP_005455986.1, XP_003456923.1, XP_005468271.1, XP_013127873.1, XP_003452213.1, XP_003442370.1, XP_003441868.1, XP_003460193.1,…
GO:0016641	oxidoreductase activity, acting on the CH-NH2 group of donors, oxygen as acceptor	F	0.0253741	0.000534262	10	12	5629	32847	OVER	XP_003437687.1, XP_003444548.1, XP_003455871.1, XP_003455604.1, XP_005473390.1, XP_003448623.1, XP_003451695.1, XP_013130984.1, XP_005460576.1, XP_005456555.1	XP_013128362.1, XP_013128363.1, XP_003448583.2, XP_003444362.1, XP_003460034.2, XP_003440032.1, XP_003442921.1, XP_003441453.1, XP_003448772.1, XP_005475298.1, XP_013129471.1, XP_013128364.1
GO:0017134	fibroblast growth factor binding	F	0.026113	0.000554383	6	3	5633	32856	OVER	XP_005473929.1, XP_005473928.1, XP_005473930.1, XP_005473933.1, XP_005473927.1, XP_005473926.1	XP_003458319.1, XP_005467541.1, XP_003444664.1
GO:1903428	positive regulation of reactive oxygen species biosynthetic process	P	0.026113	0.000554383	6	3	5633	32856	OVER	XP_005457176.1, XP_005467940.1, XP_013131280.1, XP_005457177.1, XP_013127170.1, XP_003452382.1	XP_003452517.1, XP_003440693.1, XP_013127438.1
GO:0030695	GTPase regulator activity	F	0.0264126	0.00056305	79	298	5560	32561	OVER	XP_013128242.1, XP_013130803.1, XP_005477954.1, XP_013132069.1, XP_005473197.1, XP_005473178.1, XP_003449554.1, XP_005452640.1, XP_013128244.1, XP_013129202.1, XP_013129200.1, XP_005454457.1, XP_013129204.1, XP_013126201.1, XP_013121634.1, XP_013120717.1, XP_005472025.1, XP_013132067.1, XP_005472023.1, XP_005469833.1, XP_003455261.1, XP_005458490.1, XP_005452637.1, XP_005473375.1, XP_013122065.1,…	XP_013119615.1, XP_005449038.1, XP_005448592.1, XP_005472127.1, XP_005469417.1, XP_005477144.1, XP_005475506.1, XP_005459480.1, XP_003438868.1, XP_013129522.1, XP_013120688.1, XP_013124773.1, XP_005459540.1, XP_013126949.1, XP_003438348.2, XP_013130741.1, XP_005454605.1, XP_005473978.1, XP_013121864.1, XP_003452901.1, XP_005459393.1, XP_003454065.2, XP_005470358.1, XP_013119871.1, XP_003449793.1,…
GO:0001609	G-protein coupled adenosine receptor activity	F	0.0269895	0.000577707	7	5	5632	32854	OVER	XP_005478069.1, XP_003456189.1, XP_003448604.1, XP_013132079.1, XP_013132078.1, XP_005478070.1, XP_003448262.1	XP_003441427.1, XP_003453724.1, XP_013132076.1, XP_013132075.1, XP_003444451.1
GO:0016791	phosphatase activity	F	0.027179	0.000584137	119	491	5520	32368	OVER	XP_005458627.1, XP_005450758.1, XP_005475774.1, XP_013131413.1, XP_005462386.1, XP_003445651.1, XP_005450754.1, XP_005461258.1, XP_005452207.1, XP_013119653.1, XP_005476695.1, XP_013128801.1, XP_003449932.1, XP_005476699.1, XP_003441035.1, XP_005470263.1, XP_005456368.1, XP_005466095.1, XP_005460047.1, XP_003446323.1, XP_003453619.2, XP_003455219.1, XP_003439030.1, XP_013130878.1, XP_013120115.1,…	XP_003446327.1, XP_005453421.1, XP_013128783.1, XP_005472986.1, XP_005448347.1, XP_005456752.1, XP_013122472.1, XP_005452271.1, XP_003449209.1, XP_005471100.1, XP_013122133.1, XP_003444475.1, XP_005463472.1, XP_003456923.1, XP_005468271.1, XP_013127873.1, XP_003452213.1, XP_003442370.1, XP_003441868.1, XP_003460193.1, XP_005460864.1, XP_003455170.1, XP_005468666.1, XP_005453914.1, XP_005456534.1,…
GO:0009725	response to hormone	P	0.027463	0.00059264	62	220	5577	32639	OVER	XP_005467941.1, XP_005472750.1, XP_005455771.1, XP_003441649.1, XP_013127156.1, XP_003440455.1, XP_003440478.1, XP_005476269.1, XP_005455775.1, XP_005455773.1, XP_005467903.1, XP_003449844.1, XP_013121402.1, XP_013121400.1, XP_013131739.1, XP_005460331.1, XP_005455612.1, XP_013130314.1, XP_013121397.1, XP_005478451.1, XP_003451004.2, XP_005459782.1, XP_005476025.1, XP_005467896.1, XP_005449908.1,…	XP_003452669.1, XP_005468632.1, XP_005468402.1, XP_005472526.1, XP_013128599.1, XP_005476198.1, XP_005454971.1, NP_001266544.1, XP_005468726.1, XP_003458968.1, XP_003443106.1, XP_005470433.1, XP_005448181.1, XP_005448769.1, XP_005457481.1, NP_001266628.1, XP_003447514.1, XP_003441554.1, XP_005453839.1, XP_013128893.1, XP_003458847.1, XP_013132459.1, XP_005455130.1, XP_003438797.2, XP_005459077.2,…
GO:0002040	sprouting angiogenesis	P	0.030211	0.00065458	19	41	5620	32818	OVER	XP_005462346.1, XP_005470897.1, XP_005477437.1, XP_013130646.1, XP_003442915.1, XP_003440623.2, XP_005456320.1, XP_005456322.1, XP_005456323.1, XP_005472207.1, XP_005456324.1, XP_003440685.1, XP_005472208.1, XP_005472209.1, XP_003458710.1, XP_005472210.1, XP_005472212.1, XP_013131188.1, XP_005472211.1	XP_003439085.1, XP_005451761.1, XP_005448611.1, XP_003438289.2, XP_005475042.1, XP_013123813.1, XP_003456066.1, XP_005450465.1, XP_005475711.1, XP_003441453.1, XP_005449667.1, XP_005449666.1, XP_003438991.1, XP_003456610.1, XP_003459837.1, XP_003446404.1, XP_005478615.1, XP_003448298.1, XP_005448461.1, XP_003441168.1, XP_005453018.1, XP_003452676.1, XP_005450160.1, XP_003444614.1, XP_013122758.1,…
GO:0009072	aromatic amino acid family metabolic process	P	0.0305464	0.000664517	91	357	5548	32502	OVER	XP_005450758.1, XP_005475774.1, XP_013124489.1, XP_013131413.1, XP_005462386.1, XP_003445651.1, XP_005450754.1, XP_005452209.1, XP_013131411.1, XP_005452207.1, XP_005450756.1, XP_013128803.1, XP_005476697.1, XP_005452205.1, XP_005476695.1, XP_013128801.1, XP_003449932.1, XP_005476699.1, XP_003441035.1, XP_005451936.1, XP_005470263.1, XP_005466095.1, XP_005470265.1, XP_003445580.1, XP_003447476.1,…	XP_003446327.1, XP_005453421.1, XP_013128783.1, XP_003442671.1, XP_013124592.1, XP_005456752.1, NP_001266450.1, XP_005455202.1, XP_005452271.1, XP_003444038.1, XP_003449209.1, XP_005476190.1, XP_005471100.1, XP_003444475.1, XP_005463520.1, XP_005463472.1, XP_003456923.1, XP_013127486.1, XP_003453216.1, XP_003453266.1, XP_005468271.1, XP_003447199.1, XP_013127873.1, XP_003452213.1, XP_003442370.1,…
GO:0051216	cartilage development	P	0.0312967	0.000685621	32	91	5607	32768	OVER	XP_013128057.1, XP_013128056.1, XP_005451740.1, XP_005460451.1, XP_005461986.1, XP_005468638.1, XP_003451887.1, XP_003451888.1, XP_013124138.1, XP_003453062.1, XP_013126662.1, XP_013126661.1, XP_003439642.2, XP_003459268.1, XP_003440624.1, XP_005451736.1, XP_005451738.1, XP_005470892.1, XP_003442347.1, XP_005451737.1, XP_003447361.1, XP_005451739.1, XP_003457247.1, XP_013131270.1, XP_005450666.1,…	XP_003439750.1, XP_005459382.1, XP_013130885.1, XP_005474011.1, XP_005467339.1, XP_013125456.1, XP_005476638.1, XP_003449057.1, XP_005465019.2, XP_005458028.1, XP_013130933.1, XP_005455221.1, XP_013125113.1, XP_003448355.1, XP_003454308.1, XP_003454348.1, XP_005456487.1, XP_003453788.1, XP_003460508.1, XP_003443568.2, XP_013119706.1, XP_013130897.1, XP_005449813.1, XP_003459453.1, XP_003448833.1,…
GO:0032504	multicellular organism reproduction	P	0.0312967	0.000690398	31	87	5608	32772	OVER	XP_003451368.1, XP_005462304.1, XP_005462305.1, XP_003459296.1, XP_013127041.1, XP_003451519.1, XP_003449844.1, XP_005478736.1, XP_005478735.1, XP_005478734.1, XP_005451439.1, XP_005455379.1, XP_005451438.1, XP_003455261.1, XP_005451437.1, XP_005455377.1, XP_005455378.1, XP_005461610.1, XP_005454752.1, XP_003440103.1, XP_005476228.1, XP_005476227.1, XP_005476226.1, XP_003438237.1, XP_013121018.1,…	XP_005458629.1, XP_005468098.1, XP_005468845.1, XP_003450483.1, XP_003459007.1, XP_013123520.1, XP_003438952.2, XP_013126776.1, XP_005471849.1, XP_013126772.1, XP_005456756.1, XP_005450088.1, XP_005468094.1, XP_013129016.1, XP_005460126.1, XP_005460732.2, XP_005465111.1, XP_005460730.2, XP_003457537.1, NP_001266565.1, XP_013125799.1, XP_005451543.1, XP_013129321.1, XP_013132996.1, XP_005461309.1,…
GO:0048609	multicellular organismal reproductive process	P	0.0312967	0.000690398	31	87	5608	32772	OVER	XP_003451368.1, XP_005462304.1, XP_005462305.1, XP_003459296.1, XP_013127041.1, XP_003451519.1, XP_003449844.1, XP_005478736.1, XP_005478735.1, XP_005478734.1, XP_005451439.1, XP_005455379.1, XP_005451438.1, XP_003455261.1, XP_005451437.1, XP_005455377.1, XP_005455378.1, XP_005461610.1, XP_005454752.1, XP_003440103.1, XP_005476228.1, XP_005476227.1, XP_005476226.1, XP_003438237.1, XP_013121018.1,…	XP_005458629.1, XP_005468098.1, XP_005468845.1, XP_003450483.1, XP_003459007.1, XP_013123520.1, XP_003438952.2, XP_013126776.1, XP_005471849.1, XP_013126772.1, XP_005456756.1, XP_005450088.1, XP_005468094.1, XP_013129016.1, XP_005460126.1, XP_005460732.2, XP_005465111.1, XP_005460730.2, XP_003457537.1, NP_001266565.1, XP_013125799.1, XP_005451543.1, XP_013129321.1, XP_013132996.1, XP_005461309.1,…
GO:0009605	response to external stimulus	P	0.0312967	0.000694463	140	598	5499	32261	OVER	XP_013123080.1, XP_005464008.1, XP_003440073.1, XP_005463223.1, XP_003441269.1, XP_013122860.1, XP_005465708.1, XP_013126527.1, XP_013122935.1, XP_003437582.2, XP_013124230.1, XP_005459657.1, XP_013127708.1, XP_003459268.1, XP_003444866.1, XP_013124871.1, XP_013121973.1, XP_005475748.1, XP_003445873.1, XP_003442347.1, XP_013124977.1, XP_005471960.1, XP_003447384.1, XP_005459559.1, XP_003439465.1,…	XP_005471244.1, XP_013131142.1, XP_003445987.1, XP_013122242.1, XP_013128225.1, XP_005466934.1, XP_003441288.1, XP_003449078.1, XP_003440683.1, XP_003445373.1, XP_013124750.1, XP_003444508.1, XP_005448806.1, XP_005460502.1, XP_003442679.1, XP_013124411.1, XP_005455384.1, XP_013127413.1, XP_005466716.2, XP_003456890.1, XP_013125836.1, XP_005461555.1, XP_013130967.1, XP_005455745.1, XP_003440891.1,…
GO:0050881	musculoskeletal movement	P	0.0312967	0.000702714	9	10	5630	32849	OVER	XP_003443949.1, XP_003439589.1, XP_013121165.1, XP_013121154.1, XP_013125442.1, XP_013126013.1, XP_005469532.1, XP_013126014.1, XP_013125441.1	XP_003457007.1, XP_005470865.1, XP_003448835.1, XP_003459159.1, XP_013126011.1, XP_013126012.1, XP_005452270.1, XP_003444821.1, XP_005452272.1, XP_005452271.1
GO:0007223	Wnt signaling pathway, calcium modulating pathway	P	0.0312967	0.000702714	9	10	5630	32849	OVER	XP_005451740.1, XP_005468893.1, XP_003442915.1, XP_005451736.1, XP_005451738.1, XP_013126662.1, XP_013126661.1, XP_005451737.1, XP_005451739.1	XP_005459554.1, XP_005476778.1, XP_005476777.1, XP_003445488.1, XP_005476776.1, XP_003450853.1, XP_003440736.1, XP_003438369.1, XP_003452370.1, XP_003447083.1
GO:0050879	multicellular organismal movement	P	0.0312967	0.000702714	9	10	5630	32849	OVER	XP_003443949.1, XP_003439589.1, XP_013121165.1, XP_013121154.1, XP_013125442.1, XP_013126013.1, XP_005469532.1, XP_013126014.1, XP_013125441.1	XP_003457007.1, XP_005470865.1, XP_003448835.1, XP_003459159.1, XP_013126011.1, XP_013126012.1, XP_005452270.1, XP_003444821.1, XP_005452272.1, XP_005452271.1
GO:0032846	positive regulation of homeostatic process	P	0.0312967	0.000702714	9	10	5630	32849	OVER	XP_003449281.1, XP_005461379.1, XP_005461378.1, XP_005450666.1, XP_003456608.2, XP_005449829.1, XP_013132260.1, XP_013129275.1, XP_013120393.1	XP_003445488.1, XP_005451454.1, XP_003450853.1, XP_003440736.1, XP_005471290.2, XP_005463713.2, XP_003452370.1, XP_003445255.1, XP_003447381.1, XP_005471629.1
GO:0016042	lipid catabolic process	P	0.0321512	0.000724709	52	177	5587	32682	OVER	XP_005475231.1, XP_013121258.1, XP_005458669.1, XP_005458667.1, XP_013120205.1, XP_013124301.1, XP_013121615.1, XP_003439890.1, XP_013121611.1, XP_013132698.1, XP_013121613.1, XP_013132696.1, XP_005475636.1, XP_003441716.1, XP_005453866.1, XP_005454836.1, XP_003449836.1, XP_005454838.1, XP_005449271.1, XP_005449655.1, XP_005464090.1, XP_005454396.1, XP_013129633.1, XP_003449356.1, XP_005475228.1,…	XP_003441208.1, XP_003456777.1, XP_005470173.1, XP_003442178.1, XP_013126045.1, XP_003455102.1, XP_013129478.1, XP_003457468.1, XP_005457729.1, XP_003440747.1, XP_005453388.1, XP_005474051.1, XP_005474838.1, XP_005453177.1, XP_013124276.1, XP_005476574.1, XP_005459258.1, XP_003448986.2, XP_013124272.1, XP_005461035.1, XP_003454333.1, XP_013132702.1, XP_003459682.1, XP_013132971.1, XP_013120199.1,…
GO:0070011	peptidase activity, acting on L-amino acid peptides	F	0.0335524	0.000759224	202	915	5437	31944	OVER	XP_005461001.1, XP_003443761.1, XP_013133055.1, XP_005447875.1, XP_005479057.1, XP_005476269.1, XP_005456982.1, XP_003458859.1, XP_005452113.1, XP_003440547.1, XP_005471448.1, XP_005459355.1, XP_005456725.1, XP_003439728.1, XP_013120484.1, XP_005454655.1, XP_013121852.1, XP_003437996.1, XP_005462984.1, XP_003453253.1, XP_005461069.1, XP_005447876.1, XP_003444560.1, XP_003445104.1, XP_013121481.1,…	XP_003439792.1, XP_005465072.1, XP_005461819.1, XP_005463419.1, XP_005476031.1, XP_003449130.1, XP_013123731.1, XP_005462728.1, XP_005455470.1, XP_003448330.1, XP_005462016.1, XP_013129134.1, XP_003447598.1, XP_013123261.1, XP_013132183.1, XP_005455406.1, XP_005449148.1, XP_005458701.1, XP_013131997.1, XP_005454715.1, XP_005459623.1, XP_013126482.1, XP_003460117.1, XP_005478815.1, XP_005477458.1,…
GO:0061448	connective tissue development	P	0.0345651	0.000785159	33	96	5606	32763	OVER	XP_013128057.1, XP_013128056.1, XP_005451740.1, XP_005460451.1, XP_005461986.1, XP_005468638.1, XP_003451887.1, XP_003451888.1, XP_013124138.1, XP_003453062.1, XP_013126662.1, XP_013126661.1, XP_003439642.2, XP_003459268.1, XP_003440624.1, XP_005451736.1, XP_005451738.1, XP_005470892.1, XP_003442347.1, XP_005451737.1, XP_003447361.1, XP_005451739.1, XP_003449459.1, XP_003457247.1, XP_013131270.1,…	XP_003439750.1, XP_005459382.1, XP_013130885.1, XP_005474011.1, XP_005467339.1, XP_013125456.1, XP_005476638.1, XP_003449057.1, XP_005465019.2, XP_005458028.1, XP_013130933.1, XP_005455221.1, XP_013125113.1, XP_003448355.1, XP_013130689.1, XP_003454308.1, XP_003454348.1, XP_005456487.1, XP_003453788.1, XP_003460508.1, XP_003443568.2, XP_013119706.1, XP_013130897.1, XP_005449813.1, XP_003459453.1,…
GO:0006306	DNA methylation	P	0.0358972	0.000821689	10	13	5629	32846	OVER	XP_005475141.1, XP_005475143.1, XP_005475142.1, XP_005477315.1, XP_013127460.1, XP_013125550.1, XP_005475145.1, XP_005475144.1, XP_005475147.1, XP_005475146.1	XP_005450233.2, XP_003438961.1, XP_003460483.1, XP_005473387.1, XP_003460508.1, XP_005473386.1, XP_003451696.1, XP_003442135.1, XP_005451421.1, XP_013125110.1, XP_013125113.1, XP_003444455.1, XP_005477831.1
GO:0006305	DNA alkylation	P	0.0358972	0.000821689	10	13	5629	32846	OVER	XP_005475141.1, XP_005475143.1, XP_005475142.1, XP_005477315.1, XP_013127460.1, XP_013125550.1, XP_005475145.1, XP_005475144.1, XP_005475147.1, XP_005475146.1	XP_005450233.2, XP_003438961.1, XP_003460483.1, XP_005473387.1, XP_003460508.1, XP_005473386.1, XP_003451696.1, XP_003442135.1, XP_005451421.1, XP_013125110.1, XP_013125113.1, XP_003444455.1, XP_005477831.1
GO:0031056	regulation of histone modification	P	0.0382846	0.000879683	11	16	5628	32843	OVER	XP_005467940.1, XP_013126202.1, XP_003458228.1, XP_005467941.1, XP_003444303.2, XP_013127170.1, XP_005476097.1, XP_005476098.1, XP_005476095.1, XP_005468557.1, XP_005476096.1	XP_003445019.1, XP_003448670.1, XP_003440565.1, XP_003443095.2, XP_003449302.1, XP_013125026.1, XP_003442329.1, XP_003440177.1, XP_005476980.1, XP_005468428.1, XP_003453114.1, XP_003455552.1, XP_013127306.1, XP_003447564.1, XP_003445282.1, XP_003440276.1
GO:0043534	blood vessel endothelial cell migration	P	0.0389402	0.00089815	8	8	5631	32851	OVER	XP_005456323.1, XP_005456324.1, XP_003440685.1, XP_003437812.1, XP_013130646.1, XP_013133037.1, XP_005456320.1, XP_005456322.1	XP_005450465.1, XP_003454414.1, XP_003447204.1, XP_013119991.1, XP_003441168.1, XP_003459837.1, XP_005473903.1, XP_005448496.1
GO:0060589	nucleoside-triphosphatase regulator activity	F	0.0393659	0.000912145	79	304	5560	32555	OVER	XP_013128242.1, XP_013130803.1, XP_005477954.1, XP_013132069.1, XP_005473197.1, XP_005473178.1, XP_003449554.1, XP_005452640.1, XP_013128244.1, XP_013129202.1, XP_013129200.1, XP_005454457.1, XP_013129204.1, XP_013126201.1, XP_013121634.1, XP_013120717.1, XP_005472025.1, XP_013132067.1, XP_005472023.1, XP_005469833.1, XP_003455261.1, XP_005458490.1, XP_005452637.1, XP_005473375.1, XP_013122065.1,…	XP_013119615.1, XP_005449038.1, XP_005448592.1, XP_005472127.1, XP_005469417.1, XP_005477144.1, XP_005475506.1, XP_005459480.1, XP_003438868.1, XP_013129522.1, XP_013120688.1, XP_013124773.1, XP_005459540.1, XP_013126949.1, XP_003438348.2, XP_013130741.1, XP_005454605.1, XP_005473978.1, XP_013121864.1, XP_003452901.1, XP_003458219.1, XP_005459393.1, XP_003454065.2, XP_005470358.1, XP_013119871.1,…
GO:0030198	extracellular matrix organization	P	0.0393659	0.000918286	16	32	5623	32827	OVER	XP_005462346.1, XP_005460090.1, XP_005460091.1, XP_013125200.1, XP_003442347.1, XP_005460092.1, XP_003451887.1, XP_003451888.1, XP_005475938.1, XP_005452289.1, XP_005475937.1, XP_003444990.1, XP_005475936.1, XP_013119685.1, XP_005451657.1, XP_005467036.1	XP_013130885.1, XP_003454632.1, XP_013130933.1, XP_003447953.1, XP_005470244.1, XP_003452470.2, XP_005478005.1, XP_005478004.1, XP_003443743.1, XP_005456487.1, XP_005472555.1, XP_005468814.1, XP_005468815.1, XP_005475051.1, XP_005455823.1, XP_003448187.1, XP_005451101.1, XP_003458988.2, XP_005454356.1, XP_003456805.1, XP_005454357.1, XP_005454358.1, XP_005472557.1, XP_005451102.1, XP_003445167.2,…
GO:0043062	extracellular structure organization	P	0.0393659	0.000918286	16	32	5623	32827	OVER	XP_005462346.1, XP_005460090.1, XP_005460091.1, XP_013125200.1, XP_003442347.1, XP_005460092.1, XP_003451887.1, XP_003451888.1, XP_005475938.1, XP_005452289.1, XP_005475937.1, XP_003444990.1, XP_005475936.1, XP_013119685.1, XP_005451657.1, XP_005467036.1	XP_013130885.1, XP_003454632.1, XP_013130933.1, XP_003447953.1, XP_005470244.1, XP_003452470.2, XP_005478005.1, XP_005478004.1, XP_003443743.1, XP_005456487.1, XP_005472555.1, XP_005468814.1, XP_005468815.1, XP_005475051.1, XP_005455823.1, XP_003448187.1, XP_005451101.1, XP_003458988.2, XP_005454356.1, XP_003456805.1, XP_005454357.1, XP_005454358.1, XP_005472557.1, XP_005451102.1, XP_003445167.2,…
GO:0048667	cell morphogenesis involved in neuron differentiation	P	0.0396554	0.000928503	64	234	5575	32625	OVER	XP_013123080.1, XP_003446511.2, XP_005463223.1, XP_003444955.1, XP_005463221.1, XP_005468636.1, XP_013130202.1, XP_013130204.1, XP_003437582.2, XP_005452390.1, XP_005459657.1, XP_013129641.1, XP_003450848.1, XP_003453742.1, XP_003459268.1, XP_005465857.1, XP_005454836.1, XP_005454838.1, XP_003440624.1, XP_013124975.1, XP_005475748.1, XP_005455760.1, XP_003445873.1, XP_003442347.1, XP_013124977.1,…	XP_013125076.1, XP_005456714.1, XP_003457238.2, XP_005456545.1, XP_005452475.1, XP_003447722.1, XP_003459870.1, XP_005453177.1, XP_013124023.1, XP_005448806.1, XP_003459312.1, XP_013124411.1, XP_005478260.1, XP_013127413.1, XP_003445746.1, XP_005471983.1, XP_005473681.1, XP_005472949.1, XP_005456534.1, XP_013130967.1, XP_005455745.1, XP_003440891.1, XP_003460429.3, XP_013122121.1, XP_013124761.1,…
GO:0050804	modulation of synaptic transmission	P	0.0406707	0.000955828	21	50	5618	32809	OVER	XP_005458532.1, XP_005458533.1, XP_005453164.1, XP_013123771.1, XP_005458530.1, XP_005453163.1, XP_005458531.1, XP_005458239.1, XP_005458529.1, XP_005458527.1, XP_005458528.1, XP_005458525.1, XP_005458526.1, XP_005471835.1, XP_003453432.2, XP_005471834.1, XP_005458524.1, XP_013124288.1, XP_013132095.1, XP_013131890.1, XP_013132096.1	XP_003445488.1, XP_003459045.1, XP_003458518.1, XP_005457825.1, XP_013126228.1, XP_005451412.1, XP_003456409.1, XP_005451410.1, XP_013126268.1, XP_005449915.1, XP_005475964.1, XP_003438778.1, XP_003438146.1, XP_013127532.1, XP_003440736.1, XP_003457685.1, XP_013124126.1, XP_003457664.2, XP_013126274.1, XP_013126272.1, XP_013126270.1, XP_005474270.1, XP_003451541.1, XP_005474269.1, XP_013120129.1,…
GO:0008233	peptidase activity	F	0.0442364	0.00104349	207	948	5432	31911	OVER	XP_005461001.1, XP_003443761.1, XP_013133055.1, XP_005447875.1, XP_005479057.1, XP_005476269.1, XP_005456982.1, XP_003458859.1, XP_005452113.1, XP_003440547.1, XP_005471448.1, XP_005459355.1, XP_005456725.1, XP_003439728.1, XP_013120484.1, XP_005454655.1, XP_013121852.1, XP_003437996.1, XP_005462984.1, XP_003453253.1, XP_005461069.1, XP_005447876.1, XP_003444560.1, XP_003445104.1, XP_005466524.1,…	XP_003439792.1, XP_005465072.1, XP_005461819.1, XP_005463419.1, XP_005476031.1, XP_003449130.1, XP_013123731.1, XP_005462728.1, XP_005455470.1, XP_003448330.1, XP_005462016.1, XP_013129134.1, XP_003447598.1, XP_013123261.1, XP_013132183.1, XP_005455406.1, XP_005449148.1, XP_005458701.1, XP_013131997.1, XP_005454715.1, XP_005459623.1, XP_013126482.1, XP_003460117.1, XP_005478815.1, XP_005477458.1,…
GO:0004359	glutaminase activity	F	0.0460107	0.00109339	7	6	5632	32853	OVER	XP_005452370.1, XP_005460872.1, XP_003456162.2, XP_005460870.1, XP_005460871.1, XP_005452369.1, XP_005452368.1	XP_003438851.1, XP_005463410.1, XP_005463409.1, XP_013125060.1, XP_005463408.1, XP_003458407.1
GO:0035469	determination of pancreatic left/right asymmetry	P	0.0460107	0.00109339	7	6	5632	32853	OVER	XP_005473929.1, XP_005473928.1, XP_005473930.1, XP_005473933.1, XP_005473927.1, XP_003438332.1, XP_005473926.1	XP_003442987.1, XP_005471951.1, XP_005471952.1, XP_003451759.1, XP_003453859.1, XP_003441045.1
GO:0008080	N-acetyltransferase activity	F	0.0464637	0.00110839	29	82	5610	32777	OVER	XP_005467940.1, XP_013131165.1, XP_003458228.1, XP_005467941.1, XP_003450731.1, XP_013127170.1, XP_005448114.1, XP_005448113.1, XP_003446888.1, XP_005448112.1, XP_003447584.1, XP_005448111.1, XP_005455459.1, XP_005464841.1, XP_003449445.1, XP_005448691.1, XP_013128861.1, XP_005464840.1, XP_003444106.1, XP_003459357.2, XP_013129346.1, XP_003454089.1, XP_013129362.1, XP_005463482.1, XP_005464838.1,…	XP_005470090.1, XP_003440889.1, XP_005448219.1, XP_005468613.1, XP_003440177.1, XP_003444017.1, XP_013128202.1, XP_005454860.1, XP_005468444.1, XP_013127772.1, XP_005468442.1, XP_005468440.1, XP_013127774.1, XP_005473034.1, XP_013120565.1, XP_003452450.1, XP_005452989.1, XP_003445499.1, XP_003447363.1, XP_013128460.1, XP_005454859.1, XP_005476872.1, XP_005458905.1, XP_003439099.1, XP_005458903.1,…
GO:0071910	determination of liver left/right asymmetry	P	0.0464637	0.00111227	9	11	5630	32848	OVER	XP_003443958.2, XP_005473929.1, XP_005473928.1, XP_005473930.1, XP_005451060.1, XP_005473933.1, XP_005451059.1, XP_005473927.1, XP_005473926.1	XP_003442987.1, XP_005471951.1, XP_005471952.1, XP_003451759.1, XP_005460429.1, XP_005450513.1, XP_005450512.1, XP_005450511.1, XP_003453859.1, XP_005479228.1, XP_003441045.1
GO:0034212	peptide N-acetyltransferase activity	F	0.0485146	0.00116561	21	51	5618	32808	OVER	XP_005467940.1, XP_013131165.1, XP_003458228.1, XP_005467941.1, XP_013127170.1, XP_005448114.1, XP_005448113.1, XP_003454089.1, XP_005448112.1, XP_005448111.1, XP_005464841.1, XP_005448691.1, XP_013128861.1, XP_005464840.1, XP_005464838.1, XP_003444106.1, XP_005464839.1, XP_003459357.2, XP_003442621.2, XP_005464836.1, XP_005464837.1	XP_003440889.1, XP_005448219.1, XP_003440177.1, XP_013128202.1, XP_005454860.1, XP_005468444.1, XP_013127772.1, XP_005468442.1, XP_005468440.1, XP_013127774.1, XP_005473034.1, XP_005452989.1, XP_003447363.1, XP_005454859.1, XP_005476872.1, XP_005458905.1, XP_005458903.1, XP_003446464.1, XP_013129768.1, XP_013123787.1, XP_013123785.1, XP_005476870.1, XP_005449776.1, XP_003454358.1, XP_003443555.1,…
GO:0032845	negative regulation of homeostatic process	P	0.0489223	0.00117967	13	23	5626	32836	OVER	XP_005451740.1, XP_005449829.1, XP_013125442.1, XP_005451736.1, XP_005451738.1, XP_005469532.1, XP_005451737.1, XP_013125441.1, XP_005451739.1, XP_013132260.1, XP_013126662.1, XP_013122228.1, XP_013126661.1	XP_003445736.1, XP_013132277.1, XP_003445488.1, XP_013123371.1, XP_003438064.1, XP_003437747.1, XP_013123390.1, XP_013123263.1, XP_003452370.1, XP_003458177.1, XP_005471629.1, XP_005447649.1, XP_013123723.1, XP_013123450.1, XP_005447650.1, XP_013122372.1, XP_013126431.1, XP_003450853.1, XP_003440736.1, XP_005471290.2, XP_005463713.2, XP_003445255.1, XP_005476110.1
GO:0007009	plasma membrane organization	P	0.0495527	0.0011992	33	99	5606	32760	OVER	XP_013124650.1, XP_005461318.1, XP_013126067.1, XP_003448613.1, XP_013128846.1, XP_005449919.1, XP_005453699.1, XP_005453698.1, XP_005449916.1, XP_005465341.1, XP_005453697.1, XP_005453703.1, XP_003453742.1, XP_005453702.1, XP_005453705.1, XP_005453704.1, XP_013122734.1, XP_005453706.1, XP_003449214.1, XP_003449213.1, XP_013128857.1, XP_005453700.1, XP_005458483.1, XP_005458482.1, XP_003441556.2,…	XP_005451761.1, XP_005453237.1, XP_005448652.1, XP_005468402.1, XP_005455021.1, XP_013121924.1, XP_005460496.1, XP_003445060.1, XP_005455025.1, XP_005450592.1, XP_013131812.1, XP_003438841.1, XP_003438778.1, XP_013122483.1, XP_013120883.1, XP_005473416.1, XP_003456890.1, XP_005448181.1, XP_003450956.1, XP_005477367.1, XP_013130424.1, XP_005474631.1, XP_005463747.1, XP_005474270.1, XP_005476163.1,…
GO:0033278	cell proliferation in midbrain	P	0.049792	0.0012137	6	4	5633	32855	OVER	XP_005473929.1, XP_005473928.1, XP_005473930.1, XP_005473933.1, XP_005473927.1, XP_005473926.1	XP_003451669.1, XP_003439717.1, NP_001266547.1, XP_003451668.1
GO:0032024	positive regulation of insulin secretion	P	0.049792	0.0012137	6	4	5633	32855	OVER	XP_003449281.1, XP_005461379.1, XP_005461378.1, XP_003456608.2, XP_013129275.1, XP_013120393.1	XP_003451068.1, XP_013120478.1, XP_013131920.1, XP_003447381.1

## Sheet: G2
GO-ID	Term	Category	FDR	P-Value	#Test	#Ref	#notAnnotTest	#notAnnotRef	Over/Under	TestSeqs	RefSeqs
GO:0044424	intracellular part	C	9.56134e-32	8.35343e-36	896	8147	1757	27698	OVER	XP_003450733.1, XP_013125222.1, XP_013126373.1, XP_003449997.1, XP_003454077.1, XP_013120819.1, XP_005477336.1, XP_005449366.1, XP_003458995.1, XP_003439269.1, XP_005455986.1, XP_003447839.1, XP_003459795.1, XP_005467068.1, XP_013124061.1, XP_003450021.1, XP_003450285.1, XP_003443520.1, XP_003445952.1, XP_003453266.1, XP_005449509.1, XP_013127896.1, XP_013120883.1, XP_003457069.1, XP_013130944.1,…	XP_005467734.1, XP_013124468.1, XP_013126878.1, XP_003450274.1, XP_003452431.1, XP_005468741.1, XP_003443991.1, XP_003444629.1, XP_005476031.1, XP_005456119.1, XP_003448790.1, XP_003456080.2, XP_003445889.1, XP_003458490.2, XP_005477687.1, XP_005472635.1,
GO:0043231	intracellular membrane-bounded organelle	C	2.5889e-29	5.43377e-33	590	4795	2063	31050	OVER	XP_013124652.1, XP_005448652.1, XP_003450733.1, XP_013125222.1, XP_013126373.1, XP_013123042.1, XP_003449997.1, XP_003454077.1, XP_013120819.1, XP_013124193.1, XP_003458316.1, XP_005477336.1, XP_005449366.1, XP_005454956.1, XP_003458995.1, XP_013126287.1, XP_003454973.1, XP_003439269.1, XP_003447839.1, XP_003459795.1, XP_005473195.1, XP_013124061.1, XP_003450021.1, XP_005451287.1, XP_003443520.1,…	XP_003446327.1, XP_003450274.1, XP_005468282.1, XP_003452431.1, XP_013120107.1, XP_003444629.1, XP_013124927.1, XP_005476031.1, XP_005456119.1, XP_003448790.1, XP_003456080.2, XP_003458490.2, XP_005477687.1, XP_005467022.1, XP_005469685.1, XP_005477238.1,
GO:0043227	membrane-bounded organelle	C	2.5889e-29	6.78551e-33	594	4843	2059	31002	OVER	XP_013124652.1, XP_005448652.1, XP_003450733.1, XP_013125222.1, XP_013126373.1, XP_013123042.1, XP_003449997.1, XP_003454077.1, XP_013120819.1, XP_013124193.1, XP_003458316.1, XP_005477336.1, XP_005449366.1, XP_005454956.1, XP_003458995.1, XP_013126287.1, XP_003454973.1, XP_003439269.1, XP_003447839.1, XP_003459795.1, XP_005473195.1, XP_013124061.1, XP_003450021.1, XP_005451287.1, XP_003443520.1,…	XP_003446327.1, XP_003450274.1, XP_005468282.1, XP_003452431.1, XP_013120107.1, XP_003444629.1, XP_013124927.1, XP_005476031.1, XP_005456119.1, XP_003448790.1, XP_003456080.2, XP_003458490.2, XP_005477687.1, XP_005467022.1, XP_005469685.1, XP_005477238.1,
GO:0005622	intracellular	C	2.76845e-27	9.67481e-31	984	9498	1669	26347	OVER	XP_003450733.1, XP_013125222.1, XP_013126373.1, XP_003449997.1, XP_003454077.1, XP_013120819.1, XP_005477336.1, XP_003449176.2, XP_005449366.1, XP_003458995.1, XP_003439269.1, XP_005455986.1, XP_003447839.1, XP_003459795.1, XP_005467068.1, XP_013124061.1, XP_003450021.1, XP_003450285.1, XP_003443520.1, XP_003445952.1, XP_003453266.1, XP_005449509.1, XP_013127896.1, XP_013120883.1, XP_003457069.1,…	XP_005467734.1, XP_013124468.1, XP_013126878.1, XP_003450274.1, XP_003452431.1, XP_005468741.1, XP_003443991.1, XP_003444629.1, XP_005476031.1, XP_005456119.1, XP_003448790.1, XP_003456080.2, XP_003445889.1, XP_003458490.2, XP_013120160.1, XP_005477687.1,
GO:0043229	intracellular organelle	C	8.6651e-26	3.78521e-29	719	6435	1934	29410	OVER	XP_013124652.1, XP_005448652.1, XP_003450733.1, XP_013125222.1, XP_013126373.1, XP_013123042.1, XP_003449997.1, XP_003454077.1, XP_013120819.1, XP_013124193.1, XP_013129714.1, XP_003458316.1, XP_005477336.1, XP_005449366.1, XP_005454956.1, XP_003458995.1, XP_013126287.1, XP_003454973.1, XP_003439269.1, XP_003447839.1, XP_003459795.1, XP_005473195.1, XP_013124061.1, XP_003450021.1, XP_005451287.1,…	XP_005467734.1, XP_013124468.1, XP_013126878.1, XP_003450274.1, XP_003452431.1, XP_005468741.1, XP_003443991.1, XP_003444629.1, XP_005476031.1, XP_005456119.1, XP_003448790.1, XP_003456080.2, XP_003458490.2, XP_005477687.1, XP_005472635.1, XP_003443106.1,
GO:0043226	organelle	C	1.57055e-25	8.23282e-29	727	6546	1926	29299	OVER	XP_013124652.1, XP_005448652.1, XP_003450733.1, XP_013125222.1, XP_013126373.1, XP_013123042.1, XP_003449997.1, XP_003454077.1, XP_013120819.1, XP_005470651.1, XP_013124193.1, XP_013129714.1, XP_003458316.1, XP_005477336.1, XP_005449366.1, XP_005454956.1, XP_003458995.1, XP_013126287.1, XP_003454973.1, XP_003439269.1, XP_003447839.1, XP_003459795.1, XP_005473195.1, XP_013124061.1, XP_003450021.1,…	XP_005467734.1, XP_013124468.1, XP_013126878.1, XP_003450274.1, XP_003452431.1, XP_005468741.1, XP_003443991.1, XP_003444629.1, XP_005476031.1, XP_005456119.1, XP_003448790.1, XP_003456080.2, XP_003458490.2, XP_005477687.1, XP_005472635.1, XP_003443106.1,
GO:0005634	nucleus	C	1.54113e-22	9.42502e-26	415	3232	2238	32613	OVER	XP_013124652.1, XP_013125222.1, XP_013123042.1, XP_013124193.1, XP_003458316.1, XP_005477336.1, XP_005449366.1, XP_005454956.1, XP_003458995.1, XP_013126287.1, XP_003454973.1, XP_003439269.1, XP_005473195.1, XP_013124061.1, XP_005451287.1, XP_003443520.1, XP_005449509.1, XP_013127896.1, XP_003457069.1, XP_005475800.1, XP_005453914.1, XP_013126592.1, XP_003443422.1, XP_013127557.1, XP_005450606.1,…	XP_003446327.1, XP_003450274.1, XP_013124927.1, XP_005476031.1, XP_005456119.1, XP_003448790.1, XP_003456080.2, XP_003458490.2, XP_005477687.1, XP_005469685.1, XP_005477238.1, XP_005474213.1, XP_013124411.1, XP_003443106.1, XP_003452488.1, XP_005476088.1,
GO:0010467	gene expression	P	3.44095e-21	2.405e-24	454	3710	2199	32135	OVER	XP_013124652.1, XP_013125222.1, XP_013123042.1, XP_013129048.1, XP_013130135.1, XP_013124193.1, XP_003449199.1, XP_005477336.1, XP_003449176.2, XP_005454956.1, XP_003458995.1, XP_013126287.1, XP_003439269.1, XP_005473195.1, XP_005467068.1, XP_013124061.1, XP_005451287.1, XP_005450268.2, XP_003443520.1, XP_003453266.1, XP_005449509.1, XP_013127896.1, XP_003457069.1, XP_013126592.1, XP_013130944.1,…	XP_003446327.1, XP_005467275.1, XP_005448882.1, XP_013124927.1, XP_005456119.1, XP_003448790.1, XP_003456080.2, XP_003458490.2, XP_013132270.1, XP_005457322.1, XP_005456631.1, XP_005477687.1, XP_005477238.1, XP_003440770.1, XP_005474213.1, XP_013124411.1,
GO:0005623	cell	C	1.33242e-20	1.04768e-23	1114	11603	1539	24242	OVER	XP_003450733.1, XP_013125222.1, XP_013126373.1, XP_003449997.1, XP_003454077.1, XP_013120819.1, XP_005461521.1, XP_005477336.1, XP_003449176.2, XP_005449366.1, XP_003444268.1, XP_003458995.1, XP_003439269.1, XP_005455986.1, XP_003447839.1, XP_003459795.1, XP_005467068.1, XP_013124061.1, XP_005452523.1, XP_003450021.1, XP_003450285.1, XP_003443520.1, XP_003445952.1, XP_003453266.1, XP_005449509.1,…	XP_005467734.1, XP_013124468.1, XP_013126878.1, XP_003450274.1, XP_003452431.1, XP_005468741.1, XP_003443991.1, XP_005448170.1, XP_003444629.1, XP_005476031.1, XP_003448800.1, XP_005456119.1, XP_003448790.1, XP_003456080.2, XP_013124980.1, XP_003445889.1,
GO:0044464	cell part	C	1.56605e-20	1.36821e-23	1106	11510	1547	24335	OVER	XP_003450733.1, XP_013125222.1, XP_013126373.1, XP_003449997.1, XP_003454077.1, XP_013120819.1, XP_005461521.1, XP_005477336.1, XP_003449176.2, XP_005449366.1, XP_003444268.1, XP_003458995.1, XP_003439269.1, XP_005455986.1, XP_003447839.1, XP_003459795.1, XP_005467068.1, XP_013124061.1, XP_005452523.1, XP_003450021.1, XP_003450285.1, XP_003443520.1, XP_003445952.1, XP_003453266.1, XP_005449509.1,…	XP_005467734.1, XP_013124468.1, XP_013126878.1, XP_003450274.1, XP_003452431.1, XP_005468741.1, XP_003443991.1, XP_005448170.1, XP_003444629.1, XP_005476031.1, XP_003448800.1, XP_005456119.1, XP_003448790.1, XP_003456080.2, XP_013124980.1, XP_003445889.1,
GO:0005737	cytoplasm	C	4.36122e-20	4.19128e-23	461	3845	2192	32000	OVER	XP_005448652.1, XP_003450733.1, XP_013126373.1, XP_003449997.1, XP_003454077.1, XP_013120819.1, XP_003458995.1, XP_013126287.1, XP_003447839.1, XP_003459795.1, XP_003450021.1, XP_005473510.1, XP_003443520.1, XP_005476899.1, XP_003445952.1, XP_003453266.1, XP_013131612.1, XP_013120883.1, XP_003459018.1, XP_013130605.1, XP_003457069.1, XP_005453914.1, XP_003443422.1, XP_003446218.1, XP_013131022.1,…	XP_013126878.1, XP_005468282.1, XP_003452431.1, XP_013120107.1, XP_003444629.1, XP_003448790.1, XP_005467022.1, XP_013124411.1, XP_013127436.1, XP_003452488.1, XP_005459852.1, XP_003451108.1, XP_013120280.1, XP_005463047.1, XP_005452656.1, XP_013131406.1,
GO:0090304	nucleic acid metabolic process	P	2.84544e-19	2.98316e-22	461	3887	2192	31958	OVER	XP_013124652.1, XP_013125222.1, XP_013123042.1, XP_013129048.1, XP_013130135.1, XP_013124193.1, XP_003449199.1, XP_013129714.1, XP_005477336.1, XP_003449176.2, XP_005454956.1, XP_003458995.1, XP_013126287.1, XP_003439269.1, XP_005473195.1, XP_005467068.1, XP_013124061.1, XP_005451287.1, XP_005450268.2, XP_003443520.1, XP_003453266.1, XP_005449509.1, XP_013127896.1, XP_003457069.1, XP_013126592.1,…	XP_003446327.1, XP_005467275.1, XP_005448882.1, XP_013124927.1, XP_005456119.1, XP_003448790.1, XP_003456080.2, XP_003458490.2, XP_013132270.1, XP_005457322.1, XP_005456631.1, XP_005477687.1, XP_005477238.1, XP_003440770.1, XP_005474213.1, XP_013124411.1,
GO:0016070	RNA metabolic process	P	6.15424e-19	6.98978e-22	412	3372	2241	32473	OVER	XP_013124652.1, XP_013125222.1, XP_013123042.1, XP_013129048.1, XP_013130135.1, XP_013124193.1, XP_003449199.1, XP_005477336.1, XP_003449176.2, XP_005454956.1, XP_003458995.1, XP_013126287.1, XP_003439269.1, XP_005473195.1, XP_005467068.1, XP_013124061.1, XP_005451287.1, XP_005450268.2, XP_003443520.1, XP_003453266.1, XP_005449509.1, XP_013127896.1, XP_003457069.1, XP_013126592.1, XP_013130944.1,…	XP_003446327.1, XP_005467275.1, XP_005448882.1, XP_013124927.1, XP_005456119.1, XP_003448790.1, XP_003456080.2, XP_003458490.2, XP_013132270.1, XP_005457322.1, XP_005456631.1, XP_005477687.1, XP_005477238.1, XP_003440770.1, XP_005474213.1, XP_013124411.1,
GO:0006139	nucleobase-containing compound metabolic process	P	4.83165e-18	5.90976e-21	523	4647	2130	31198	OVER	XP_013124652.1, XP_003450733.1, XP_013125222.1, XP_013123042.1, XP_013129048.1, XP_013130135.1, XP_013124193.1, XP_003454031.2, XP_003449199.1, XP_013129714.1, XP_005477336.1, XP_003449176.2, XP_005454956.1, XP_003458995.1, XP_013126287.1, XP_003439269.1, XP_005473195.1, XP_005467068.1, XP_013124061.1, XP_003450021.1, XP_005451287.1, XP_005450268.2, XP_003443520.1, XP_003453266.1, XP_005449509.1,…	XP_003446327.1, XP_005467275.1, XP_005448882.1, XP_013124927.1, XP_003448800.1, XP_013127316.1, XP_005456119.1, XP_003448790.1, XP_003456080.2, XP_003458490.2, XP_013132270.1, XP_005457322.1, XP_005456631.1, XP_005477687.1, XP_005477238.1, XP_003440770.1,
GO:0034641	cellular nitrogen compound metabolic process	P	3.17472e-17	4.16047e-20	573	5268	2080	30577	OVER	XP_013124652.1, XP_003450733.1, XP_013125222.1, XP_013123042.1, XP_013129048.1, XP_013130135.1, XP_013124193.1, XP_003454031.2, XP_003449199.1, XP_013129714.1, XP_005477336.1, XP_003449176.2, XP_005454956.1, XP_003458995.1, XP_013126287.1, XP_003439269.1, XP_005473195.1, XP_005467068.1, XP_013124061.1, XP_003450021.1, XP_005451287.1, XP_005450268.2, XP_003443520.1, XP_003453266.1, XP_005449509.1,…	XP_003446327.1, XP_005467275.1, XP_005448882.1, XP_013124927.1, XP_003448800.1, XP_013127316.1, XP_005456119.1, XP_003448790.1, XP_003456080.2, XP_003458490.2, XP_013132270.1, XP_005457322.1, XP_005456631.1, XP_005477687.1, XP_005477238.1, XP_003440770.1,
GO:0030529	intracellular ribonucleoprotein complex	C	1.67473e-16	2.48736e-19	101	454	2552	35391	OVER	XP_003439046.1, XP_003456291.1, XP_013123042.1, XP_005477581.1, XP_003451673.1, XP_013131971.1, XP_003438363.1, XP_013124618.1, XP_003453423.1, XP_003437826.1, XP_005479272.1, XP_013127049.1, XP_005448656.1, XP_013125730.1, XP_003443520.1, XP_003438778.1, XP_003457069.1, XP_003445621.1, XP_003448307.1, XP_005468210.1, XP_013130944.1, XP_003445576.1, XP_003444346.1, XP_005451407.1, XP_003453476.1,…	XP_003455641.1, XP_013121947.1, XP_003450940.1, XP_003459007.1, XP_003441603.1, XP_013131372.1, XP_013128990.1, XP_003447937.1, XP_003449078.1, XP_003438807.1, XP_003440728.1, XP_013127041.1, XP_003447225.1, XP_003447990.1, XP_003451510.1, XP_003438709.1, XP_005452500.1, XP_003454175.1, XP_005477238.1, XP_005452862.1, XP_003458656.1, XP_005463989.1, XP_003453702.1, XP_003450998.1, XP_003443445.1,…
GO:1990904	ribonucleoprotein complex	C	1.67473e-16	2.48736e-19	101	454	2552	35391	OVER	XP_003439046.1, XP_003456291.1, XP_013123042.1, XP_005477581.1, XP_003451673.1, XP_013131971.1, XP_003438363.1, XP_013124618.1, XP_003453423.1, XP_003437826.1, XP_005479272.1, XP_013127049.1, XP_005448656.1, XP_013125730.1, XP_003443520.1, XP_003438778.1, XP_003457069.1, XP_003445621.1, XP_003448307.1, XP_005468210.1, XP_013130944.1, XP_003445576.1, XP_003444346.1, XP_005451407.1, XP_003453476.1,…	XP_003455641.1, XP_013121947.1, XP_003450940.1, XP_003459007.1, XP_003441603.1, XP_013131372.1, XP_013128990.1, XP_003447937.1, XP_003449078.1, XP_003438807.1, XP_003440728.1, XP_013127041.1, XP_003447225.1, XP_003447990.1, XP_003451510.1, XP_003438709.1, XP_005452500.1, XP_003454175.1, XP_005477238.1, XP_005452862.1, XP_003458656.1, XP_005463989.1, XP_003453702.1, XP_003450998.1, XP_003443445.1,…
GO:0046483	heterocycle metabolic process	P	5.70939e-16	8.9786e-19	529	4843	2124	31002	OVER	XP_013124652.1, XP_003450733.1, XP_013125222.1, XP_013123042.1, XP_013129048.1, XP_013130135.1, XP_013124193.1, XP_003454031.2, XP_003449199.1, XP_013129714.1, XP_005477336.1, XP_003449176.2, XP_005454956.1, XP_003458995.1, XP_013126287.1, XP_003439269.1, XP_005473195.1, XP_005467068.1, XP_013124061.1, XP_003450021.1, XP_005451287.1, XP_005450268.2, XP_003443520.1, XP_003453266.1, XP_005449509.1,…	XP_003446327.1, XP_005467275.1, XP_005448882.1, XP_013124927.1, XP_003448800.1, XP_013127316.1, XP_005456119.1, XP_003448790.1, XP_003456080.2, XP_003458490.2, XP_013132270.1, XP_005457322.1, XP_005456631.1, XP_005477687.1, XP_005477238.1, XP_003440770.1,
GO:0044260	cellular macromolecule metabolic process	P	1.73519e-15	2.88036e-18	792	8002	1861	27843	OVER	XP_005453007.1, XP_013125222.1, XP_013126373.1, XP_005477336.1, XP_003449176.2, XP_003458995.1, XP_003444475.1, XP_003439269.1, XP_005455986.1, XP_005470225.1, XP_003447839.1, XP_005455165.1, XP_005467068.1, XP_013124061.1, XP_003450285.1, XP_005450268.2, XP_003443520.1, XP_003453266.1, XP_005449509.1, XP_013127896.1, XP_003457069.1, XP_013130944.1, XP_003443422.1, XP_003446218.1, XP_005463230.1,…	XP_005452207.1, XP_005476427.1, XP_005476284.1, XP_005476031.1, XP_005456119.1, XP_003448790.1, XP_003456080.2, XP_003445889.1, XP_003458490.2, XP_013132270.1, XP_005456631.1, XP_005477687.1, XP_003456476.1, XP_003443106.1, XP_005460658.1, XP_003447926.1,
GO:0006725	cellular aromatic compound metabolic process	P	3.11487e-15	5.44273e-18	548	5111	2105	30734	OVER	XP_013124652.1, XP_003450733.1, XP_013125222.1, XP_013123042.1, XP_013129048.1, XP_013130135.1, XP_013124193.1, XP_003454031.2, XP_003449199.1, XP_013129714.1, XP_005477336.1, XP_003449176.2, XP_005454956.1, XP_003458995.1, XP_013126287.1, XP_003444475.1, XP_003439269.1, XP_005473195.1, XP_005467068.1, XP_013124061.1, XP_003450021.1, XP_005451287.1, XP_005450268.2, XP_003443520.1, XP_003453266.1,…	XP_003446327.1, XP_005468282.1, XP_005467275.1, XP_005448882.1, XP_005452207.1, XP_013124927.1, XP_003448800.1, XP_013127316.1, XP_005456119.1, XP_003448790.1, XP_003456080.2, XP_003458490.2, XP_013132270.1, XP_005457322.1, XP_005456631.1, XP_005477687.1,
GO:0003676	nucleic acid binding	F	6.67917e-15	1.22543e-17	535	4983	2118	30862	OVER	XP_013124652.1, XP_005472067.1, XP_005470903.1, XP_013125222.1, XP_013123042.1, XP_003451884.1, XP_003455313.3, XP_005477336.1, XP_005449366.1, XP_003458995.1, XP_005458989.1, XP_003439269.1, XP_005473195.1, XP_013124061.1, XP_013125573.1, XP_005451287.1, XP_003443520.1, XP_003441155.1, XP_005449509.1, XP_005456459.1, XP_003442973.1, XP_003457069.1, XP_013130146.1, XP_013126592.1, XP_013130944.1,…	XP_005465324.1, XP_003450274.1, XP_005467275.1, XP_003441581.1, XP_013127885.1, XP_003445177.1, XP_003450986.2, XP_003446380.1, XP_005456119.1, XP_013130519.1, XP_005476743.1, XP_005464886.1, XP_003456080.2, XP_013132270.1, XP_005457322.1, XP_005456631.1,
GO:0032991	macromolecular complex	C	9.65993e-15	1.8567e-17	534	4983	2119	30862	OVER	XP_003450733.1, XP_013126373.1, XP_003457057.1, XP_013123042.1, XP_003449997.1, XP_013120819.1, XP_005461521.1, XP_013129714.1, XP_005477336.1, XP_005454956.1, XP_003444268.1, XP_003458995.1, XP_013126287.1, XP_003445866.1, XP_005455986.1, XP_005467068.1, XP_005473510.1, XP_005451287.1, XP_003450285.1, XP_003443520.1, XP_003445952.1, XP_013131612.1, XP_013127896.1, XP_003459018.1, XP_003457069.1,…	XP_013124468.1, XP_013126878.1, XP_003456027.1, XP_003452431.1, XP_013120107.1, XP_003443991.1, XP_005448170.1, XP_003444629.1, XP_013124927.1, XP_003448800.1, XP_005456119.1, XP_003448790.1, XP_003456080.2, XP_003445889.1, XP_003443226.1, XP_013129014.1,
GO:0031323	regulation of cellular metabolic process	P	2.94354e-14	5.91486e-17	393	3414	2260	32431	OVER	XP_013125222.1, XP_013129048.1, XP_013130135.1, XP_013124193.1, XP_005477336.1, XP_003449176.2, XP_005454956.1, XP_003458995.1, XP_013126287.1, XP_003444475.1, XP_003439269.1, XP_005455986.1, XP_003447839.1, XP_005473195.1, XP_005467068.1, XP_013124061.1, XP_005451287.1, XP_003443520.1, XP_005449509.1, XP_013126592.1, XP_005452633.1, XP_013130944.1, XP_005450606.1, XP_003457711.2, XP_013119992.1,…	XP_005467275.1, XP_005448882.1, XP_013124927.1, XP_005456119.1, XP_003456080.2, XP_003445889.1, XP_003458490.2, XP_003443226.1, XP_013132270.1, XP_005457322.1, XP_013123524.1, XP_005456631.1, XP_005477687.1, XP_005474213.1, XP_013124411.1, XP_005458845.1,
GO:1901360	organic cyclic compound metabolic process	P	2.99427e-14	6.27839e-17	552	5227	2101	30618	OVER	XP_013124652.1, XP_003450733.1, XP_013125222.1, XP_013123042.1, XP_013129048.1, XP_013130135.1, XP_013124193.1, XP_003454031.2, XP_003449199.1, XP_013129714.1, XP_005477336.1, XP_003449176.2, XP_005454956.1, XP_003458995.1, XP_013126287.1, XP_003444475.1, XP_003439269.1, XP_005473195.1, XP_005467068.1, XP_013124061.1, XP_003450021.1, XP_005451287.1, XP_005450268.2, XP_003443520.1, XP_003453266.1,…	XP_003446327.1, XP_005468282.1, XP_005467275.1, XP_005448882.1, XP_005452207.1, XP_013124927.1, XP_003448800.1, XP_013127316.1, XP_005456119.1, XP_003448790.1, XP_003456080.2, XP_003458490.2, XP_013132270.1, XP_005457322.1, XP_005456631.1, XP_005477687.1,
GO:0080090	regulation of primary metabolic process	P	6.83659e-14	1.49323e-16	391	3414	2262	32431	OVER	XP_013125222.1, XP_013129048.1, XP_013130135.1, XP_013124193.1, XP_005477336.1, XP_003449176.2, XP_005454956.1, XP_003458995.1, XP_013126287.1, XP_003444475.1, XP_003439269.1, XP_005455986.1, XP_003447839.1, XP_005473195.1, XP_005467068.1, XP_013124061.1, XP_005451287.1, XP_003443520.1, XP_005449509.1, XP_013126592.1, XP_005452633.1, XP_013130944.1, XP_005450606.1, XP_003457711.2, XP_013119992.1,…	XP_005467275.1, XP_005448882.1, XP_013124927.1, XP_005456119.1, XP_003456080.2, XP_003445889.1, XP_003458490.2, XP_003443226.1, XP_013132270.1, XP_005457322.1, XP_013123524.1, XP_005456631.1, XP_005477687.1, XP_005474213.1, XP_013124411.1, XP_005458845.1,
GO:0019222	regulation of metabolic process	P	1.36238e-13	3.09468e-16	400	3532	2253	32313	OVER	XP_013125222.1, XP_013129048.1, XP_013130135.1, XP_013124193.1, XP_005477336.1, XP_003449176.2, XP_005454956.1, XP_003458995.1, XP_013126287.1, XP_003444475.1, XP_003439269.1, XP_005455986.1, XP_003447839.1, XP_005473195.1, XP_005467068.1, XP_013124061.1, XP_005451287.1, XP_003443520.1, XP_005449509.1, XP_013126592.1, XP_005452633.1, XP_013130944.1, XP_005450606.1, XP_003457711.2, XP_013119992.1,…	XP_005467275.1, XP_005448882.1, XP_013124927.1, XP_005456119.1, XP_003456080.2, XP_003445889.1, XP_003458490.2, XP_003443226.1, XP_013132270.1, XP_005457322.1, XP_013123524.1, XP_005456631.1, XP_005477687.1, XP_005474213.1, XP_013124411.1, XP_005458845.1,
GO:0060255	regulation of macromolecule metabolic process	P	2.63535e-13	6.21655e-16	392	3460	2261	32385	OVER	XP_013125222.1, XP_013129048.1, XP_013130135.1, XP_013124193.1, XP_005477336.1, XP_003449176.2, XP_005454956.1, XP_003458995.1, XP_013126287.1, XP_003444475.1, XP_003439269.1, XP_005455986.1, XP_003447839.1, XP_005473195.1, XP_005467068.1, XP_013124061.1, XP_005451287.1, XP_003443520.1, XP_005449509.1, XP_013126592.1, XP_005452633.1, XP_013130944.1, XP_005450606.1, XP_003457711.2, XP_013119992.1,…	XP_005467275.1, XP_005448882.1, XP_013124927.1, XP_005456119.1, XP_003456080.2, XP_003445889.1, XP_003458490.2, XP_013132270.1, XP_005457322.1, XP_013123524.1, XP_005456631.1, XP_005477687.1, XP_005474213.1, XP_013124411.1, XP_005458845.1, XP_003456476.1,
GO:0044271	cellular nitrogen compound biosynthetic process	P	5.46718e-13	1.33742e-15	401	3580	2252	32265	OVER	XP_013125222.1, XP_013129048.1, XP_013130135.1, XP_013124193.1, XP_003454031.2, XP_005477336.1, XP_003449176.2, XP_005454956.1, XP_003458995.1, XP_013126287.1, XP_003439269.1, XP_005473195.1, XP_005467068.1, XP_013124061.1, XP_005451287.1, XP_005450268.2, XP_003443520.1, XP_003453266.1, XP_005449509.1, XP_013127896.1, XP_003457069.1, XP_005473895.1, XP_013126592.1, XP_013130944.1, XP_005450606.1,…	XP_005467275.1, XP_005448882.1, XP_013124927.1, XP_005456119.1, XP_003456080.2, XP_003458490.2, XP_005457322.1, XP_005456631.1, XP_005477687.1, XP_003440770.1, XP_005474213.1, XP_013124411.1, XP_005458845.1, XP_003456476.1, XP_003443106.1, XP_005478245.1,
GO:0044444	cytoplasmic part	C	6.60028e-13	1.67227e-15	321	2702	2332	33143	OVER	XP_005476114.1, XP_005448652.1, XP_003450733.1, XP_003438977.1, XP_013126373.1, XP_003449997.1, XP_003454077.1, XP_013120819.1, XP_005477581.1, XP_005453734.1, XP_003438363.1, XP_005451870.1, XP_003453423.1, XP_003437826.1, XP_003447839.1, XP_013127049.1, XP_003459795.1, XP_003450021.1, XP_003445237.1, XP_005473510.1, XP_013125730.1, XP_003443520.1, XP_005476899.1, XP_003445952.1, XP_013126369.1,…	XP_003453024.1, XP_013126878.1, XP_005468282.1, XP_003452431.1, XP_005471726.1, XP_005452874.1, XP_013120107.1, XP_013124882.1, XP_003444629.1, XP_003453736.2, XP_003449130.1, XP_013130933.1, XP_003448376.1, XP_005468380.1, XP_005447777.1, XP_013128937.1,
GO:0044249	cellular biosynthetic process	P	7.61482e-13	1.99585e-15	484	4537	2169	31308	OVER	XP_013125222.1, XP_013129048.1, XP_013130135.1, XP_013124193.1, XP_003454031.2, XP_005477336.1, XP_003449176.2, XP_005454956.1, XP_003458995.1, XP_013126287.1, XP_003439269.1, XP_005473195.1, XP_005467068.1, XP_013124061.1, XP_003450021.1, XP_005451287.1, XP_005450268.2, XP_003443520.1, XP_003453266.1, XP_005449509.1, XP_013127896.1, XP_003459018.1, XP_003457069.1, XP_003455170.1, XP_005473895.1,…	XP_005468282.1, XP_005467275.1, XP_005448882.1, XP_003451677.1, XP_013124927.1, XP_013127316.1, XP_005456119.1, XP_003456080.2, XP_003458490.2, XP_013128576.1, XP_005457322.1, XP_005456631.1, XP_005477687.1, XP_003440770.1, XP_005474213.1, XP_013124411.1,
GO:0034645	cellular macromolecule biosynthetic process	P	1.12785e-12	3.06435e-15	417	3782	2236	32063	OVER	XP_013125222.1, XP_013129048.1, XP_013130135.1, XP_013124193.1, XP_005477336.1, XP_003449176.2, XP_005454956.1, XP_003458995.1, XP_013126287.1, XP_003439269.1, XP_005473195.1, XP_005467068.1, XP_013124061.1, XP_005451287.1, XP_005450268.2, XP_003443520.1, XP_003453266.1, XP_005449509.1, XP_013127896.1, XP_003459018.1, XP_003457069.1, XP_013126592.1, XP_013130944.1, XP_005450606.1, XP_005463230.1,…	XP_005467275.1, XP_005448882.1, XP_013124927.1, XP_005456119.1, XP_003456080.2, XP_003458490.2, XP_013128576.1, XP_005457322.1, XP_005456631.1, XP_005477687.1, XP_003440770.1, XP_005474213.1, XP_013124411.1, XP_005458845.1, XP_003456476.1, XP_003443106.1,
GO:0044428	nuclear part	C	1.12785e-12	3.15319e-15	138	858	2515	34987	OVER	XP_003442735.1, XP_003457324.1, XP_013123042.1, XP_013126776.1, XP_005461333.1, XP_003454973.1, XP_005479272.1, XP_013125761.1, XP_003438728.1, XP_005448656.1, XP_003443520.1, XP_003438778.1, XP_005471421.1, XP_013127896.1, XP_003450037.1, XP_003439057.1, XP_005466907.1, XP_013130252.1, XP_003457069.1, XP_003445621.1, XP_005475800.1, XP_013130897.1, XP_005449886.1, XP_013126592.1, XP_003457961.1,…	XP_013131165.1, XP_013127425.1, XP_005467941.1, XP_003450940.1, XP_013132172.1, XP_013128990.1, XP_003447937.1, XP_005476031.1, XP_003449078.1, XP_005465019.2, XP_003440728.1, XP_003454950.1, XP_005456424.1, XP_005477238.1, XP_003458448.1, XP_013130859.1, XP_005454859.1, XP_003444342.1, XP_013125693.1, XP_003453680.2, XP_005452972.1, XP_005447720.2, XP_013120556.1, XP_013128312.1, XP_013121696.1,…
GO:0003723	RNA binding	F	1.63637e-12	4.80478e-15	136	845	2517	35000	OVER	XP_013131873.1, XP_013124652.1, XP_003456291.1, XP_003448635.1, XP_013123042.1, XP_003451884.1, XP_003451673.1, XP_013131971.1, XP_005449366.1, XP_013124618.1, XP_005455681.1, XP_003458995.1, XP_003443418.1, XP_013124460.1, XP_005463355.1, XP_003447010.1, XP_005456462.1, XP_005448656.1, XP_013125730.1, XP_003443520.1, XP_005451543.1, XP_005456459.1, XP_005458404.1, XP_013128730.1, XP_003457069.1,…	XP_003455641.1, XP_005465324.1, XP_013131624.1, XP_003450940.1, XP_013122724.1, XP_013125268.1, XP_003442777.1, XP_003447937.1, XP_013129933.1, XP_005476743.1, XP_003444222.1, XP_003447225.1, XP_003447990.1, XP_013132270.1, XP_005449573.1, XP_003453220.1, XP_013125509.1, XP_013120280.1, XP_003447926.1, XP_013130670.1, XP_005458255.1, XP_003450383.1, XP_013129003.1, XP_013130025.1, XP_003445264.1,…
GO:0009059	macromolecule biosynthetic process	P	1.63637e-12	4.8608e-15	419	3817	2234	32028	OVER	XP_013125222.1, XP_013129048.1, XP_013130135.1, XP_013124193.1, XP_005477336.1, XP_003449176.2, XP_005454956.1, XP_003458995.1, XP_013126287.1, XP_003439269.1, XP_005473195.1, XP_005467068.1, XP_013124061.1, XP_005451287.1, XP_005450268.2, XP_003443520.1, XP_003453266.1, XP_005449509.1, XP_013127896.1, XP_003459018.1, XP_003457069.1, XP_013126592.1, XP_013130944.1, XP_005450606.1, XP_005463230.1,…	XP_005467275.1, XP_005448882.1, XP_013124927.1, XP_005456119.1, XP_003456080.2, XP_003458490.2, XP_013128576.1, XP_005457322.1, XP_005456631.1, XP_005477687.1, XP_003440770.1, XP_005474213.1, XP_013124411.1, XP_005458845.1, XP_003456476.1, XP_003443106.1,
GO:0043170	macromolecule metabolic process	P	8.82932e-12	2.69986e-14	848	9029	1805	26816	OVER	XP_005453007.1, XP_013125222.1, XP_013126373.1, XP_005477336.1, XP_003449176.2, XP_003458995.1, XP_003444475.1, XP_003439269.1, XP_005455986.1, XP_005470225.1, XP_003447839.1, XP_005455165.1, XP_005467068.1, XP_013124061.1, XP_003450285.1, XP_005450268.2, XP_003443520.1, XP_003453266.1, XP_005449509.1, XP_013127896.1, XP_003457069.1, XP_013130944.1, XP_003443422.1, XP_003446218.1, XP_005463230.1,…	XP_005452207.1, XP_013126625.1, XP_005476427.1, XP_005476284.1, XP_005476031.1, XP_005456119.1, XP_003448790.1, XP_003456080.2, XP_003445889.1, XP_003458490.2, XP_013132270.1, XP_005456631.1, XP_005477687.1, XP_013129134.1, XP_003456476.1, XP_003443106.1,
GO:0009058	biosynthetic process	P	1.57292e-11	4.99001e-14	495	4761	2158	31084	OVER	XP_013125222.1, XP_013129048.1, XP_013130135.1, XP_013124193.1, XP_003454031.2, XP_005477336.1, XP_003449176.2, XP_005454956.1, XP_003458995.1, XP_013126287.1, XP_003439269.1, XP_005473195.1, XP_005467068.1, XP_013124061.1, XP_003450021.1, XP_005451287.1, XP_005450268.2, XP_003443520.1, XP_003453266.1, XP_005449509.1, XP_013127896.1, XP_003459018.1, XP_003457069.1, XP_003455170.1, XP_005473895.1,…	XP_005468282.1, XP_005467275.1, XP_005448882.1, XP_003451677.1, XP_013124927.1, XP_013127316.1, XP_005456119.1, XP_003456080.2, XP_003458490.2, XP_013128576.1, XP_005457322.1, XP_005456631.1, XP_005477687.1, XP_003440770.1, XP_005474213.1, XP_013124411.1,
GO:1901576	organic substance biosynthetic process	P	1.57292e-11	5.08456e-14	484	4633	2169	31212	OVER	XP_013125222.1, XP_013129048.1, XP_013130135.1, XP_013124193.1, XP_003454031.2, XP_005477336.1, XP_003449176.2, XP_005454956.1, XP_003458995.1, XP_013126287.1, XP_003439269.1, XP_005473195.1, XP_005467068.1, XP_013124061.1, XP_003450021.1, XP_005451287.1, XP_005450268.2, XP_003443520.1, XP_003453266.1, XP_005449509.1, XP_013127896.1, XP_003459018.1, XP_003457069.1, XP_003455170.1, XP_005473895.1,…	XP_005468282.1, XP_005467275.1, XP_005448882.1, XP_013124927.1, XP_013127316.1, XP_005456119.1, XP_003456080.2, XP_003458490.2, XP_013128576.1, XP_005457322.1, XP_005456631.1, XP_005477687.1, XP_003440770.1, XP_005474213.1, XP_013124411.1, XP_005458845.1,
GO:0006807	nitrogen compound metabolic process	P	2.96875e-11	9.85607e-14	666	6829	1987	29016	OVER	XP_013124652.1, XP_003450733.1, XP_013125222.1, XP_013123042.1, XP_013129048.1, XP_013130135.1, XP_013124193.1, XP_003454031.2, XP_003449199.1, XP_003441046.1, XP_013129714.1, XP_005477336.1, XP_003449176.2, XP_005454956.1, XP_003458995.1, XP_013126287.1, XP_003444475.1, XP_003439269.1, XP_005470225.1, XP_005473195.1, XP_005467068.1, XP_013124061.1, XP_003450021.1, XP_005451287.1, XP_005450268.2,…	XP_005452207.1, XP_013126625.1, XP_003451677.1, XP_003448800.1, XP_005456119.1, XP_003448790.1, XP_003456080.2, XP_003458490.2, XP_013132270.1, XP_005456631.1, XP_005477687.1, XP_003456476.1, XP_003443106.1, XP_005460658.1, XP_003447926.1, XP_003440717.1,
GO:0051171	regulation of nitrogen compound metabolic process	P	1.27326e-10	4.33838e-13	331	2945	2322	32900	OVER	XP_013125222.1, XP_003449017.1, XP_013129048.1, XP_013130135.1, XP_013124193.1, XP_013132387.1, XP_005477336.1, XP_003449176.2, XP_013123200.1, XP_005454956.1, XP_003458995.1, XP_013126287.1, XP_003439269.1, XP_005455662.1, XP_013129620.1, XP_005449512.1, XP_005455948.1, XP_005473195.1, XP_003437770.1, XP_005467068.1, XP_005465592.1, XP_013124061.1, XP_005451287.1, XP_003443520.1, XP_005449509.1,…	XP_013131165.1, XP_005468327.1, XP_005467275.1, XP_005476382.1, XP_005471979.1, XP_005448882.1, XP_005456217.1, XP_013124927.1, XP_013120062.1, XP_013127271.1, XP_005456119.1, XP_003456080.2, XP_003458490.2, XP_003445275.1, XP_013132270.1, XP_005457322.1,
GO:0018130	heterocycle biosynthetic process	P	2.36649e-10	8.27009e-13	350	3175	2303	32670	OVER	XP_003457324.1, XP_013125222.1, XP_003449017.1, XP_013129048.1, XP_013130135.1, XP_013124193.1, XP_003454031.2, XP_013132387.1, XP_005477336.1, XP_003449176.2, XP_013123200.1, XP_005454956.1, XP_013126287.1, XP_003439269.1, XP_005455662.1, XP_013129620.1, XP_005449512.1, XP_005455948.1, XP_005473195.1, XP_003437770.1, XP_005467068.1, XP_013124061.1, XP_005451287.1, XP_005450268.2, XP_003443520.1,…	XP_005467275.1, XP_005448882.1, XP_013124927.1, XP_005456119.1, XP_003456080.2, XP_003458490.2, XP_005457322.1, XP_005456631.1, XP_005477687.1, XP_003440770.1, XP_005474213.1, XP_013124411.1, XP_005458845.1, XP_003456476.1, XP_003443106.1, XP_005478245.1,
GO:0051246	regulation of protein metabolic process	P	2.56813e-10	9.37414e-13	111	683	2542	35162	OVER	XP_005462280.1, XP_003448718.1, XP_003456291.1, XP_003451673.1, XP_013131971.1, XP_005476265.1, XP_013124618.1, XP_003458995.1, XP_003444475.1, XP_005455986.1, XP_003447839.1, XP_003451552.1, XP_005448656.1, XP_003443520.1, XP_003438778.1, XP_003439057.1, XP_005477754.1, XP_005476980.1, XP_013127189.1, XP_005449886.1, XP_003453114.1, XP_005452633.1, XP_013130944.1, XP_013130948.1, XP_003444346.1,…	XP_003455641.1, XP_013124422.1, XP_003443095.2, XP_013121947.1, XP_005467941.1, XP_003457821.1, XP_013131601.1, XP_013121005.1, XP_013123622.1, XP_013123898.1, XP_005458857.1, XP_003447937.1, XP_003449078.1, XP_003447564.1, XP_003450176.1, XP_003449209.1, XP_003446402.1, XP_013121803.1, XP_003440912.1, XP_013126527.1, XP_003445889.1, XP_003447225.1, XP_003447990.1, XP_005451602.1, XP_005466377.1,…
GO:0034654	nucleobase-containing compound biosynthetic process	P	2.56813e-10	9.42353e-13	340	3066	2313	32779	OVER	XP_003457324.1, XP_013125222.1, XP_003449017.1, XP_013129048.1, XP_013130135.1, XP_013124193.1, XP_003454031.2, XP_013132387.1, XP_005477336.1, XP_003449176.2, XP_013123200.1, XP_005454956.1, XP_013126287.1, XP_003439269.1, XP_005455662.1, XP_013129620.1, XP_005449512.1, XP_005455948.1, XP_005473195.1, XP_003437770.1, XP_005467068.1, XP_013124061.1, XP_005451287.1, XP_005450268.2, XP_003443520.1,…	XP_013131165.1, XP_013130617.1, XP_005468327.1, XP_005467275.1, XP_005476382.1, XP_005471979.1, XP_005448882.1, XP_005456217.1, XP_005450464.1, XP_013124927.1, XP_013120062.1, XP_013127271.1, XP_005456119.1, XP_003456080.2, XP_003458490.2, XP_003445275.1,
GO:1901362	organic cyclic compound biosynthetic process	P	2.73151e-10	1.02616e-12	354	3226	2299	32619	OVER	XP_003457324.1, XP_013125222.1, XP_003445192.1, XP_003449017.1, XP_013129048.1, XP_013130135.1, XP_013124193.1, XP_003454031.2, XP_013132387.1, XP_005477336.1, XP_003449176.2, XP_013123200.1, XP_005454956.1, XP_013126287.1, XP_003439269.1, XP_005455662.1, XP_013129620.1, XP_005449512.1, XP_005455948.1, XP_005473195.1, XP_003437770.1, XP_005467068.1, XP_013124061.1, XP_005451287.1, XP_005450268.2,…	XP_005468282.1, XP_005467275.1, XP_005448882.1, XP_013124927.1, XP_005456119.1, XP_003456080.2, XP_003458490.2, XP_005457322.1, XP_005456631.1, XP_005477687.1, XP_003440770.1, XP_005474213.1, XP_013124411.1, XP_005458845.1, XP_003456476.1, XP_003443106.1,
GO:0032268	regulation of cellular protein metabolic process	P	3.70483e-10	1.42419e-12	108	661	2545	35184	OVER	XP_005462280.1, XP_003448718.1, XP_003456291.1, XP_003451673.1, XP_013131971.1, XP_013124618.1, XP_003458995.1, XP_003444475.1, XP_005455986.1, XP_003447839.1, XP_003451552.1, XP_005448656.1, XP_003443520.1, XP_003438778.1, XP_003439057.1, XP_005476980.1, XP_013127189.1, XP_005449886.1, XP_003453114.1, XP_005452633.1, XP_013130944.1, XP_013130948.1, XP_003444346.1, XP_005459879.1, XP_003447425.1,…	XP_003455641.1, XP_013124422.1, XP_003443095.2, XP_013121947.1, XP_005467941.1, XP_003457821.1, XP_013131601.1, XP_013121005.1, XP_013123622.1, XP_013123898.1, XP_005458857.1, XP_003447937.1, XP_003449078.1, XP_003447564.1, XP_003450176.1, XP_003449209.1, XP_003446402.1, XP_013121803.1, XP_003440912.1, XP_003445889.1, XP_003447225.1, XP_003447990.1, XP_005451602.1, XP_005466377.1, XP_003438709.1,…
GO:0019438	aromatic compound biosynthetic process	P	4.343e-10	1.71628e-12	347	3161	2306	32684	OVER	XP_003457324.1, XP_013125222.1, XP_003449017.1, XP_013129048.1, XP_013130135.1, XP_013124193.1, XP_003454031.2, XP_013132387.1, XP_005477336.1, XP_003449176.2, XP_013123200.1, XP_005454956.1, XP_013126287.1, XP_003439269.1, XP_005455662.1, XP_013129620.1, XP_005449512.1, XP_005455948.1, XP_005473195.1, XP_003437770.1, XP_005467068.1, XP_013124061.1, XP_005451287.1, XP_005450268.2, XP_003443520.1,…	XP_005468282.1, XP_005467275.1, XP_005448882.1, XP_013124927.1, XP_005456119.1, XP_003456080.2, XP_003458490.2, XP_005457322.1, XP_005456631.1, XP_005477687.1, XP_003440770.1, XP_005474213.1, XP_013124411.1, XP_005458845.1, XP_003456476.1, XP_003443106.1,
GO:0031326	regulation of cellular biosynthetic process	P	4.343e-10	1.74539e-12	318	2836	2335	33009	OVER	XP_013125222.1, XP_003449017.1, XP_013129048.1, XP_013130135.1, XP_013124193.1, XP_013132387.1, XP_005477336.1, XP_003449176.2, XP_013123200.1, XP_005454956.1, XP_003458995.1, XP_013126287.1, XP_003439269.1, XP_005455662.1, XP_013129620.1, XP_005449512.1, XP_005455948.1, XP_005473195.1, XP_003437770.1, XP_005467068.1, XP_013124061.1, XP_005451287.1, XP_003443520.1, XP_005449509.1, XP_005466907.1,…	XP_013131165.1, XP_005468327.1, XP_005467275.1, XP_005476382.1, XP_005471979.1, XP_005448882.1, XP_005456217.1, XP_013124927.1, XP_013120062.1, XP_013127271.1, XP_005456119.1, XP_003456080.2, XP_013126527.1, XP_003458490.2, XP_003445275.1, XP_005457322.1,
GO:0006396	RNA processing	P	4.67988e-10	1.92167e-12	92	523	2561	35322	OVER	XP_003452934.1, XP_003446785.1, XP_003442735.1, XP_013124652.1, XP_003444394.1, XP_005447835.1, XP_005454265.1, XP_003457070.1, XP_013123042.1, XP_005466978.1, XP_003449199.1, XP_003445582.1, XP_005448044.1, XP_013125364.1, XP_003446695.1, XP_003458995.1, XP_005472694.1, XP_013126755.1, XP_003443418.1, XP_005479272.1, XP_005469835.1, XP_005473195.1, XP_003449840.1, XP_003444830.1, XP_003441677.1,…	XP_003446327.1, XP_013121442.1, XP_003455709.1, XP_003439562.1, XP_005467252.1, XP_003450940.1, XP_003459007.1, XP_013125268.1, XP_013128990.1, XP_003442777.1, XP_005466911.1, XP_013123415.1, XP_003449078.1, XP_003438807.1, XP_003440728.1, XP_003448790.1, XP_013129910.1, XP_005469760.1, XP_013121137.1, XP_013132270.1, XP_003452661.1, XP_005477238.1, XP_003458656.1, XP_005471922.1, XP_005475220.1,…
GO:0010468	regulation of gene expression	P	5.94263e-10	2.4921e-12	322	2890	2331	32955	OVER	XP_013125222.1, XP_003449017.1, XP_013129048.1, XP_013130135.1, XP_013124193.1, XP_013132387.1, XP_005477336.1, XP_003449176.2, XP_013123200.1, XP_005454956.1, XP_003458995.1, XP_013126287.1, XP_003439269.1, XP_013124460.1, XP_005455662.1, XP_013129620.1, XP_005449512.1, XP_005455948.1, XP_005473195.1, XP_003437770.1, XP_005467068.1, XP_013124061.1, XP_005451287.1, XP_003443520.1, XP_005449509.1,…	XP_013131165.1, XP_005468327.1, XP_005467275.1, XP_005476382.1, XP_005471979.1, XP_005448882.1, XP_005456217.1, XP_013124927.1, XP_013120062.1, XP_013127271.1, XP_005456119.1, XP_003456080.2, XP_003458490.2, XP_003445275.1, XP_013132270.1, XP_005457322.1,
GO:0009889	regulation of biosynthetic process	P	8.42296e-10	3.60584e-12	318	2855	2335	32990	OVER	XP_013125222.1, XP_003449017.1, XP_013129048.1, XP_013130135.1, XP_013124193.1, XP_013132387.1, XP_005477336.1, XP_003449176.2, XP_013123200.1, XP_005454956.1, XP_003458995.1, XP_013126287.1, XP_003439269.1, XP_005455662.1, XP_013129620.1, XP_005449512.1, XP_005455948.1, XP_005473195.1, XP_003437770.1, XP_005467068.1, XP_013124061.1, XP_005451287.1, XP_003443520.1, XP_005449509.1, XP_005466907.1,…	XP_013131165.1, XP_005468327.1, XP_005467275.1, XP_005476382.1, XP_005471979.1, XP_005448882.1, XP_005456217.1, XP_013124927.1, XP_013120062.1, XP_013127271.1, XP_005456119.1, XP_003456080.2, XP_013126527.1, XP_003458490.2, XP_003445275.1, XP_005457322.1,
GO:0044085	cellular component biogenesis	P	2.02439e-09	8.8432e-12	176	1347	2477	34498	OVER	XP_003445508.2, XP_005451283.1, XP_003439046.1, XP_013123042.1, XP_003454077.1, XP_003455581.2, XP_005477581.1, XP_005459759.2, XP_003457972.1, XP_013124618.1, XP_003450654.1, XP_003437826.1, XP_013127482.1, XP_005479272.1, XP_005469835.1, XP_005451287.1, XP_005448656.1, XP_003438778.1, XP_003455155.1, XP_013120883.1, XP_003457069.1, XP_013132956.1, XP_003441469.1, XP_013130944.1, XP_003443422.1,…	XP_005473929.1, XP_003450940.1, XP_013126120.1, XP_013131372.1, XP_005459382.1, XP_005460830.1, XP_005468885.1, XP_005463058.1, XP_003448800.1, XP_003449078.1, XP_003452838.1, XP_013129737.1, XP_013129014.1, XP_013128937.1, XP_005451264.1, XP_003454536.1, XP_005469685.1, XP_003454175.1, XP_013124411.1, XP_005453018.1, XP_003457855.2, XP_005473206.1, XP_005448181.1, XP_003459829.1, XP_005452656.1,…
GO:0006351	transcription, DNA-templated	P	2.08373e-09	9.46652e-12	304	2724	2349	33121	OVER	XP_003457324.1, XP_013125222.1, XP_003449017.1, XP_013129048.1, XP_013130135.1, XP_013124193.1, XP_013132387.1, XP_005477336.1, XP_003449176.2, XP_013123200.1, XP_005454956.1, XP_013126287.1, XP_003439269.1, XP_005455662.1, XP_013129620.1, XP_005449512.1, XP_005455948.1, XP_005473195.1, XP_003437770.1, XP_005467068.1, XP_013124061.1, XP_005451287.1, XP_005450268.2, XP_003443520.1, XP_005449509.1,…	XP_013131165.1, XP_013130617.1, XP_005468327.1, XP_005467275.1, XP_005476382.1, XP_005471979.1, XP_005448882.1, XP_005456217.1, XP_013124927.1, XP_013120062.1, XP_013127271.1, XP_005456119.1, XP_003456080.2, XP_003458490.2, XP_003445275.1, XP_005457322.1,
GO:0097659	nucleic acid-templated transcription	P	2.08373e-09	9.46652e-12	304	2724	2349	33121	OVER	XP_003457324.1, XP_013125222.1, XP_003449017.1, XP_013129048.1, XP_013130135.1, XP_013124193.1, XP_013132387.1, XP_005477336.1, XP_003449176.2, XP_013123200.1, XP_005454956.1, XP_013126287.1, XP_003439269.1, XP_005455662.1, XP_013129620.1, XP_005449512.1, XP_005455948.1, XP_005473195.1, XP_003437770.1, XP_005467068.1, XP_013124061.1, XP_005451287.1, XP_005450268.2, XP_003443520.1, XP_005449509.1,…	XP_013131165.1, XP_013130617.1, XP_005468327.1, XP_005467275.1, XP_005476382.1, XP_005471979.1, XP_005448882.1, XP_005456217.1, XP_013124927.1, XP_013120062.1, XP_013127271.1, XP_005456119.1, XP_003456080.2, XP_003458490.2, XP_003445275.1, XP_005457322.1,
GO:0032774	RNA biosynthetic process	P	2.54765e-09	1.17967e-11	305	2741	2348	33104	OVER	XP_003457324.1, XP_013125222.1, XP_003449017.1, XP_013129048.1, XP_013130135.1, XP_013124193.1, XP_013132387.1, XP_005477336.1, XP_003449176.2, XP_013123200.1, XP_005454956.1, XP_013126287.1, XP_003439269.1, XP_005455662.1, XP_013129620.1, XP_005449512.1, XP_005455948.1, XP_005473195.1, XP_003437770.1, XP_005467068.1, XP_013124061.1, XP_005451287.1, XP_005450268.2, XP_003443520.1, XP_005449509.1,…	XP_013131165.1, XP_013130617.1, XP_005468327.1, XP_005467275.1, XP_005476382.1, XP_005471979.1, XP_005448882.1, XP_005456217.1, XP_013124927.1, XP_013120062.1, XP_013127271.1, XP_005456119.1, XP_003456080.2, XP_003458490.2, XP_003445275.1, XP_005457322.1,
GO:2000112	regulation of cellular macromolecule biosynthetic process	P	3.03757e-09	1.43307e-11	309	2791	2344	33054	OVER	XP_013125222.1, XP_003449017.1, XP_013129048.1, XP_013130135.1, XP_013124193.1, XP_013132387.1, XP_005477336.1, XP_003449176.2, XP_013123200.1, XP_005454956.1, XP_003458995.1, XP_013126287.1, XP_003439269.1, XP_005455662.1, XP_013129620.1, XP_005449512.1, XP_005455948.1, XP_005473195.1, XP_003437770.1, XP_005467068.1, XP_013124061.1, XP_005451287.1, XP_003443520.1, XP_005449509.1, XP_005466907.1,…	XP_013131165.1, XP_005468327.1, XP_005467275.1, XP_005476382.1, XP_005471979.1, XP_005448882.1, XP_005456217.1, XP_013124927.1, XP_013120062.1, XP_013127271.1, XP_005456119.1, XP_003456080.2, XP_003458490.2, XP_003445275.1, XP_005457322.1, XP_005456631.1,
GO:0010556	regulation of macromolecule biosynthetic process	P	4.2406e-09	2.03768e-11	311	2823	2342	33022	OVER	XP_013125222.1, XP_003449017.1, XP_013129048.1, XP_013130135.1, XP_013124193.1, XP_013132387.1, XP_005477336.1, XP_003449176.2, XP_013123200.1, XP_005454956.1, XP_003458995.1, XP_013126287.1, XP_003439269.1, XP_005455662.1, XP_013129620.1, XP_005449512.1, XP_005455948.1, XP_005473195.1, XP_003437770.1, XP_005467068.1, XP_013124061.1, XP_005451287.1, XP_003443520.1, XP_005449509.1, XP_005466907.1,…	XP_013131165.1, XP_005468327.1, XP_005467275.1, XP_005476382.1, XP_005471979.1, XP_005448882.1, XP_005456217.1, XP_013124927.1, XP_013120062.1, XP_013127271.1, XP_005456119.1, XP_003456080.2, XP_013126527.1, XP_003458490.2, XP_003445275.1, XP_005457322.1,
GO:0070013	intracellular organelle lumen	C	4.80572e-09	2.43519e-11	108	697	2545	35148	OVER	XP_003457324.1, XP_013123042.1, XP_013126776.1, XP_005461333.1, XP_003438363.1, XP_003454973.1, XP_005479272.1, XP_013127049.1, XP_013125761.1, XP_005448656.1, XP_003443520.1, XP_003438778.1, XP_005471421.1, XP_013127896.1, XP_003439057.1, XP_005466907.1, XP_013130252.1, XP_003457069.1, XP_003445621.1, XP_013130897.1, XP_005449886.1, XP_003457961.1, XP_003443422.1, XP_005463230.1, XP_013120692.1,…	XP_005471749.1, XP_013131165.1, XP_005467941.1, XP_003450940.1, XP_003450549.1, XP_013128202.1, XP_003447937.1, XP_005476031.1, XP_003449078.1, XP_003447564.1, XP_005465019.2, XP_003458099.1, XP_003454950.1, XP_003454720.1, XP_003438709.1, XP_005456424.1, XP_003445659.1, XP_005452185.1, XP_003452661.1, XP_003458448.1, XP_013130859.1, XP_003458219.1, XP_003452236.2, XP_005456391.1, XP_005454859.1,…
GO:0031974	membrane-enclosed lumen	C	4.80572e-09	2.43519e-11	108	697	2545	35148	OVER	XP_003457324.1, XP_013123042.1, XP_013126776.1, XP_005461333.1, XP_003438363.1, XP_003454973.1, XP_005479272.1, XP_013127049.1, XP_013125761.1, XP_005448656.1, XP_003443520.1, XP_003438778.1, XP_005471421.1, XP_013127896.1, XP_003439057.1, XP_005466907.1, XP_013130252.1, XP_003457069.1, XP_003445621.1, XP_013130897.1, XP_005449886.1, XP_003457961.1, XP_003443422.1, XP_005463230.1, XP_013120692.1,…	XP_005471749.1, XP_013131165.1, XP_005467941.1, XP_003450940.1, XP_003450549.1, XP_013128202.1, XP_003447937.1, XP_005476031.1, XP_003449078.1, XP_003447564.1, XP_005465019.2, XP_003458099.1, XP_003454950.1, XP_003454720.1, XP_003438709.1, XP_005456424.1, XP_003445659.1, XP_005452185.1, XP_003452661.1, XP_003458448.1, XP_013130859.1, XP_003458219.1, XP_003452236.2, XP_005456391.1, XP_005454859.1,…
GO:0043233	organelle lumen	C	4.80572e-09	2.43519e-11	108	697	2545	35148	OVER	XP_003457324.1, XP_013123042.1, XP_013126776.1, XP_005461333.1, XP_003438363.1, XP_003454973.1, XP_005479272.1, XP_013127049.1, XP_013125761.1, XP_005448656.1, XP_003443520.1, XP_003438778.1, XP_005471421.1, XP_013127896.1, XP_003439057.1, XP_005466907.1, XP_013130252.1, XP_003457069.1, XP_003445621.1, XP_013130897.1, XP_005449886.1, XP_003457961.1, XP_003443422.1, XP_005463230.1, XP_013120692.1,…	XP_005471749.1, XP_013131165.1, XP_005467941.1, XP_003450940.1, XP_003450549.1, XP_013128202.1, XP_003447937.1, XP_005476031.1, XP_003449078.1, XP_003447564.1, XP_005465019.2, XP_003458099.1, XP_003454950.1, XP_003454720.1, XP_003438709.1, XP_005456424.1, XP_003445659.1, XP_005452185.1, XP_003452661.1, XP_003458448.1, XP_013130859.1, XP_003458219.1, XP_003452236.2, XP_005456391.1, XP_005454859.1,…
GO:0048518	positive regulation of biological process	P	5.18598e-09	2.67319e-11	150	1104	2503	34741	OVER	XP_013125222.1, XP_013120126.1, XP_003448718.1, XP_013127632.1, XP_003449017.1, XP_013126776.1, XP_005476265.1, XP_003450654.1, XP_003458995.1, XP_005460751.1, XP_013121578.1, XP_005475966.1, XP_005449512.1, XP_003447839.1, XP_013127636.1, XP_005448656.1, XP_003443520.1, XP_005457751.2, XP_003438778.1, XP_005449509.1, XP_013120883.1, XP_013130897.1, XP_013127189.1, XP_013130948.1, XP_013120692.1,…	XP_005473929.1, XP_005453421.1, XP_005467941.1, XP_003452224.1, XP_005448882.1, XP_005459382.1, XP_005457115.1, XP_013120062.1, XP_003447937.1, XP_003449078.1, XP_013127523.1, XP_013126527.1, XP_005466377.1, XP_005457322.1, XP_005448675.1, XP_005476175.1, XP_005454859.1, XP_013125509.1, XP_003447323.1, XP_013128817.1, XP_005476778.1, XP_005458701.1, XP_013122121.1, XP_005447766.1, XP_005472831.1,…
GO:0044237	cellular metabolic process	P	1.38544e-08	7.26251e-11	907	10124	1746	25721	OVER	XP_005453007.1, XP_003450733.1, XP_013125222.1, XP_013126373.1, XP_003454031.2, XP_005477336.1, XP_003449176.2, XP_003458995.1, XP_003444475.1, XP_003439269.1, XP_005455986.1, XP_005470225.1, XP_003447839.1, XP_005455165.1, XP_005467068.1, XP_013124061.1, XP_003450021.1, XP_003450285.1, XP_005450268.2, XP_003443520.1, XP_003453266.1, XP_005449509.1, XP_013127896.1, XP_013132971.1, XP_003457069.1,…	XP_005452207.1, XP_003451677.1, XP_005476427.1, XP_005476284.1, XP_005476031.1, XP_003448800.1, XP_005456119.1, XP_003448790.1, XP_003456080.2, XP_003445889.1, XP_003458490.2, XP_003443226.1, XP_013132270.1, XP_005456631.1, XP_005477687.1, XP_003456476.1,
GO:0008135	translation factor activity, RNA binding	F	1.40536e-08	7.4897e-11	31	88	2622	35757	OVER	XP_005459696.1, XP_005459697.1, XP_003442442.1, XP_003446309.1, XP_005467713.1, XP_003438953.1, XP_005467712.1, XP_003456291.1, XP_013131974.1, XP_005456382.1, XP_005474914.1, XP_013131972.1, XP_003451673.1, XP_013131971.1, XP_013131970.1, XP_013124618.1, XP_013128347.1, XP_003459521.1, XP_003446341.1, XP_003444810.1, XP_005448656.1, XP_005465105.1, XP_003443520.1, XP_003444613.1, XP_003451850.1,…	XP_003438265.2, XP_003455641.1, XP_005463892.1, XP_003442257.1, XP_013121947.1, XP_003458682.1, XP_005462805.1, XP_013132589.1, XP_005456341.1, XP_003447937.1, XP_005456343.1, XP_003438223.1, XP_003442583.1, XP_003458786.1, XP_005476538.1, XP_003445868.1, XP_003447990.1, XP_003460604.3, XP_003442829.1, XP_003454860.1, XP_003438709.1, XP_003438367.1, XP_003459354.1, XP_003441549.1, XP_003451978.1,…
GO:0031981	nuclear lumen	C	1.5399e-08	8.34124e-11	99	630	2554	35215	OVER	XP_003457324.1, XP_013123042.1, XP_013126776.1, XP_005461333.1, XP_003454973.1, XP_005479272.1, XP_013125761.1, XP_005448656.1, XP_003443520.1, XP_003438778.1, XP_005471421.1, XP_013127896.1, XP_003439057.1, XP_005466907.1, XP_013130252.1, XP_003457069.1, XP_003445621.1, XP_013130897.1, XP_005449886.1, XP_003457961.1, XP_003443422.1, XP_005463230.1, XP_013120692.1, XP_003457711.2, XP_003456708.1,…	XP_005471749.1, XP_013131165.1, XP_005467941.1, XP_003450940.1, XP_003450549.1, XP_013128202.1, XP_003447937.1, XP_005476031.1, XP_003449078.1, XP_003447564.1, XP_005465019.2, XP_003454950.1, XP_003454720.1, XP_005456424.1, XP_003445659.1, XP_005452185.1, XP_003452661.1, XP_003458448.1, XP_013130859.1, XP_003452236.2, XP_005456391.1, XP_005454859.1, XP_003444342.1, XP_005447887.1, XP_013125693.1,…
GO:0043234	protein complex	C	2.13616e-08	1.17577e-10	453	4523	2200	31322	OVER	XP_003450733.1, XP_013126373.1, XP_003457057.1, XP_003449997.1, XP_013120819.1, XP_005461521.1, XP_013129714.1, XP_005477336.1, XP_005454956.1, XP_003444268.1, XP_003458995.1, XP_013126287.1, XP_003445866.1, XP_005455986.1, XP_005467068.1, XP_005473510.1, XP_005451287.1, XP_003450285.1, XP_003443520.1, XP_003445952.1, XP_013131612.1, XP_013127896.1, XP_003459018.1, XP_005475800.1, XP_013126592.1,…	XP_013124468.1, XP_013126878.1, XP_003456027.1, XP_003452431.1, XP_013120107.1, XP_003443991.1, XP_005448170.1, XP_003444629.1, XP_013124927.1, XP_003448800.1, XP_005456119.1, XP_003448790.1, XP_003456080.2, XP_003445889.1, XP_003443226.1, XP_013129014.1,
GO:0005840	ribosome	C	3.77414e-08	2.1103e-10	58	285	2595	35560	OVER	XP_005459697.1, XP_005467713.1, XP_003439046.1, XP_003456291.1, XP_005477581.1, XP_003451673.1, XP_013131971.1, XP_003438363.1, XP_005453868.1, XP_013124618.1, XP_003442157.1, XP_003453423.1, XP_003437826.1, XP_003459521.1, XP_003445020.1, XP_013127049.1, XP_005448656.1, XP_003443520.1, XP_005447760.1, XP_003457069.1, XP_003437835.1, XP_003450625.1, XP_003456998.2, XP_005474453.1, XP_005459696.1,…	XP_003438265.2, XP_003455641.1, XP_003442257.1, XP_013121947.1, XP_003450940.1, XP_003441603.1, XP_013131372.1, XP_003444667.1, XP_003458682.1, XP_003439731.1, XP_005456341.1, XP_003447937.1, XP_003449078.1, XP_003447990.1, XP_003448808.1, XP_003452876.1, XP_003451510.1, XP_003438709.1, XP_003454175.1, XP_003451978.1, XP_003451605.1, XP_005458074.1, XP_005463989.1, XP_003453702.1, XP_003450998.1,…
GO:0019219	regulation of nucleobase-containing compound metabolic process	P	4.55501e-08	2.58672e-10	300	2770	2353	33075	OVER	XP_013125222.1, XP_003449017.1, XP_013129048.1, XP_013130135.1, XP_013124193.1, XP_013132387.1, XP_005477336.1, XP_003449176.2, XP_013123200.1, XP_005454956.1, XP_013126287.1, XP_003439269.1, XP_005455662.1, XP_013129620.1, XP_005449512.1, XP_005455948.1, XP_005473195.1, XP_003437770.1, XP_005467068.1, XP_005465592.1, XP_013124061.1, XP_005451287.1, XP_003443520.1, XP_005449509.1, XP_005466907.1,…	XP_013131165.1, XP_005468327.1, XP_005467275.1, XP_005476382.1, XP_005471979.1, XP_005448882.1, XP_005456217.1, XP_013124927.1, XP_013120062.1, XP_013127271.1, XP_005456119.1, XP_003456080.2, XP_003458490.2, XP_003445275.1, XP_013132270.1, XP_005457322.1,
GO:0051252	regulation of RNA metabolic process	P	6.41269e-08	3.69769e-10	293	2701	2360	33144	OVER	XP_013125222.1, XP_003449017.1, XP_013129048.1, XP_013130135.1, XP_013124193.1, XP_013132387.1, XP_005477336.1, XP_003449176.2, XP_013123200.1, XP_005454956.1, XP_013126287.1, XP_003439269.1, XP_005455662.1, XP_013129620.1, XP_005449512.1, XP_005455948.1, XP_005473195.1, XP_003437770.1, XP_005467068.1, XP_005465592.1, XP_013124061.1, XP_005451287.1, XP_003443520.1, XP_005449509.1, XP_005466907.1,…	XP_013131165.1, XP_005468327.1, XP_005467275.1, XP_005476382.1, XP_005471979.1, XP_005448882.1, XP_005456217.1, XP_013124927.1, XP_013120062.1, XP_013127271.1, XP_005456119.1, XP_003456080.2, XP_003458490.2, XP_003445275.1, XP_013132270.1, XP_005457322.1,
GO:0046907	intracellular transport	P	7.50302e-08	4.39195e-10	101	671	2552	35174	OVER	XP_005457533.1, XP_013129771.1, XP_003438977.1, XP_003449997.1, XP_013120819.1, XP_013131497.1, XP_003458995.1, XP_005476762.2, XP_003459795.1, XP_005473510.1, XP_005476302.1, XP_013125730.1, XP_003438778.1, XP_013131612.1, XP_013120883.1, XP_003445979.1, XP_013130605.1, XP_003439057.1, XP_005473104.1, XP_003451439.1, XP_003441618.1, XP_005475800.1, XP_003446859.1, XP_003439488.1, XP_005459763.1,…	XP_005453237.1, XP_005450487.1, XP_003450940.1, XP_005459382.1, XP_005472710.1, XP_013132172.1, XP_003444629.1, XP_013120642.1, XP_005452041.1, XP_003449078.1, XP_003452838.1, XP_003440683.1, XP_003455280.2, XP_013124796.1, XP_003452310.1, XP_003439509.1, XP_003459870.1, XP_003438348.2, XP_003447662.1, XP_005457017.1, XP_005468534.1, XP_013124411.1, XP_005457104.1, XP_003453680.2, XP_005477544.1,…
GO:0048730	epidermis morphogenesis	P	8.67607e-08	5.1544e-10	11	5	2642	35840	OVER	XP_005451282.1, XP_005451284.1, XP_005451283.1, XP_005451280.1, XP_013126211.1, XP_003444265.1, XP_005451279.1, XP_005451286.1, XP_005451285.1, XP_005451288.1, XP_005451287.1	XP_005448611.1, XP_003442834.1, XP_005450160.1, XP_003438991.1, XP_013121934.1
GO:0036368	cone photoresponse recovery	P	9.29724e-08	5.60466e-10	10	3	2643	35842	OVER	XP_005477105.2, XP_005477106.1, XP_005477107.1, XP_013131730.1, XP_005477108.1, XP_005477109.1, XP_005477103.1, XP_005477104.1, XP_005477112.1, XP_005477111.1	XP_003442642.1, XP_003450725.1, XP_003452742.1
GO:0008104	protein localization	P	9.82509e-08	6.00871e-10	114	800	2539	35045	OVER	XP_005457533.1, XP_013129771.1, XP_003438977.1, XP_003449997.1, XP_013120819.1, XP_013131497.1, XP_005476701.1, XP_005476762.2, XP_005476709.1, XP_005476705.1, XP_003445237.1, XP_005473510.1, XP_005476302.1, XP_013125730.1, XP_003438778.1, XP_013131612.1, XP_003445979.1, XP_013130605.1, XP_003439057.1, XP_003451439.1, XP_003441618.1, XP_003446859.1, XP_003439488.1, XP_005459763.1, XP_003451489.1,…	XP_013127425.1, XP_003450940.1, XP_005459382.1, XP_003444629.1, XP_003449078.1, XP_013130933.1, XP_003452838.1, XP_003440683.1, XP_003455280.2, XP_003439476.1, XP_013129737.1, XP_013126527.1, XP_003452070.2, XP_003440476.1, XP_005457017.1, XP_005468534.1, XP_013124411.1, XP_013127436.1, XP_003457855.2, XP_005457104.1, XP_003456890.1, XP_003453680.2, XP_003446040.1, XP_003439924.1, XP_005458701.1,…
GO:0070727	cellular macromolecule localization	P	1.14107e-07	7.07807e-10	94	612	2559	35233	OVER	XP_003452934.1, XP_005457533.1, XP_013129771.1, XP_003438977.1, XP_005467989.1, XP_005454826.1, XP_005474742.1, XP_003458518.1, XP_003449997.1, XP_013120819.1, XP_013131497.1, XP_005452020.1, XP_005476701.1, XP_013119757.1, XP_005476762.2, XP_003445521.1, XP_005476707.1, XP_005476709.1, XP_005476703.1, XP_005476705.1, XP_005473510.1, XP_005476302.1, XP_013125730.1, XP_003438778.1, XP_013120820.1,…	XP_005453237.1, XP_005450487.1, XP_013127425.1, XP_003450940.1, XP_005459382.1, XP_005472710.1, XP_003444629.1, XP_013120642.1, XP_003449078.1, XP_003452838.1, XP_003440683.1, XP_003455280.2, XP_013124796.1, XP_003452310.1, XP_013129737.1, XP_003452070.2, XP_003439509.1, XP_003440476.1, XP_003438348.2, XP_005457017.1, XP_005468534.1, XP_013124411.1, XP_005457104.1, XP_003456890.1, XP_003453680.2,…
GO:0051641	cellular localization	P	1.39295e-07	8.76223e-10	128	944	2525	34901	OVER	XP_005457533.1, XP_013129771.1, XP_003438977.1, XP_003449997.1, XP_013120819.1, XP_013131497.1, XP_005476701.1, XP_005451870.1, XP_003458995.1, XP_005476762.2, XP_005476709.1, XP_003459795.1, XP_005476705.1, XP_005473510.1, XP_005476302.1, XP_013125730.1, XP_003438778.1, XP_013131612.1, XP_013120883.1, XP_003445979.1, XP_013130605.1, XP_003439057.1, XP_005473104.1, XP_003451439.1, XP_003441618.1,…	XP_013127425.1, XP_003450940.1, XP_005459382.1, XP_013132172.1, XP_003444629.1, XP_003449078.1, XP_003452838.1, XP_003440683.1, XP_003455280.2, XP_003439476.1, XP_013129737.1, XP_003452070.2, XP_003440476.1, XP_005457017.1, XP_005468534.1, XP_005451264.1, XP_013124411.1, XP_003457855.2, XP_005457104.1, XP_003456890.1, XP_003453680.2, XP_003446040.1, XP_005476778.1, XP_005458701.1, XP_013132228.1,…
GO:1901363	heterocyclic compound binding	F	1.43317e-07	9.14046e-10	816	9089	1837	26756	OVER	XP_005472067.1, XP_013125222.1, XP_003451884.1, XP_003454031.2, XP_005477336.1, XP_005449366.1, XP_003458995.1, XP_005458989.1, XP_003439269.1, XP_005470225.1, XP_003459795.1, XP_005455165.1, XP_013124061.1, XP_013125573.1, XP_003443520.1, XP_003453266.1, XP_005449509.1, XP_005456459.1, XP_013127896.1, XP_003442973.1, XP_003457069.1, XP_013130944.1, XP_003443422.1, XP_003446218.1, XP_003438314.1,…	XP_013124468.1, XP_005465324.1, XP_003450274.1, XP_003441581.1, XP_013127885.1, XP_005468741.1, XP_003451677.1, XP_005476427.1, XP_005476284.1, XP_003446380.1, XP_005456119.1, XP_013130519.1, XP_003448790.1, XP_003456080.2, XP_003454329.1, XP_013132270.1,
GO:0070059	intrinsic apoptotic signaling pathway in response to endoplasmic reticulum stress	P	2.11708e-07	1.36872e-09	11	6	2642	35839	OVER	XP_005451282.1, XP_005451284.1, XP_005451283.1, XP_005451280.1, XP_013126211.1, XP_003444265.1, XP_005451279.1, XP_005451286.1, XP_005451285.1, XP_005451288.1, XP_005451287.1	XP_005456442.1, XP_003458794.1, XP_013125442.1, XP_005469532.1, XP_003451874.1, XP_013125441.1
GO:0034613	cellular protein localization	P	2.1431e-07	1.40427e-09	93	612	2560	35233	OVER	XP_003452934.1, XP_005457533.1, XP_013129771.1, XP_003438977.1, XP_005467989.1, XP_005454826.1, XP_005474742.1, XP_003458518.1, XP_003449997.1, XP_013120819.1, XP_013131497.1, XP_005452020.1, XP_005476701.1, XP_013119757.1, XP_005476762.2, XP_003445521.1, XP_005476707.1, XP_005476709.1, XP_005476703.1, XP_005476705.1, XP_005473510.1, XP_005476302.1, XP_013125730.1, XP_003438778.1, XP_013120820.1,…	XP_005453237.1, XP_005450487.1, XP_013127425.1, XP_003450940.1, XP_005459382.1, XP_005472710.1, XP_003444629.1, XP_013120642.1, XP_003449078.1, XP_003452838.1, XP_003440683.1, XP_003455280.2, XP_013124796.1, XP_003452310.1, XP_013129737.1, XP_003452070.2, XP_003439509.1, XP_003440476.1, XP_003438348.2, XP_005457017.1, XP_005468534.1, XP_013124411.1, XP_005457104.1, XP_003456890.1, XP_003453680.2,…
GO:0043933	macromolecular complex subunit organization	P	2.27811e-07	1.52226e-09	134	1014	2519	34831	OVER	XP_005451283.1, XP_013126776.1, XP_005461333.1, XP_003454077.1, XP_003455581.2, XP_005459759.2, XP_003451673.1, XP_013132387.1, XP_013124618.1, XP_013127482.1, XP_005451287.1, XP_005448656.1, XP_003438778.1, XP_003455155.1, XP_005476980.1, XP_003441469.1, XP_003453114.1, XP_013130944.1, XP_005463230.1, XP_013120692.1, XP_013126211.1, XP_003440163.1, XP_005451279.1, XP_005451407.1, XP_003456532.1,…	XP_005467941.1, XP_003450940.1, XP_013126120.1, XP_005463058.1, XP_003447937.1, XP_003449078.1, XP_005465019.2, XP_013125113.1, XP_013122626.1, XP_013129014.1, XP_003457690.1, XP_013128937.1, XP_005477687.1, XP_005469685.1, XP_005454859.1, XP_003444342.1, XP_005473206.1, XP_005448181.1, XP_013125693.1, XP_005463592.1, XP_003459829.1, XP_005452656.1, XP_005473568.1, XP_005472831.1, XP_013128312.1,…
GO:0097159	organic cyclic compound binding	F	2.27811e-07	1.53254e-09	816	9115	1837	26730	OVER	XP_005472067.1, XP_013125222.1, XP_003451884.1, XP_003454031.2, XP_005477336.1, XP_005449366.1, XP_003458995.1, XP_005458989.1, XP_003439269.1, XP_005470225.1, XP_003459795.1, XP_005455165.1, XP_013124061.1, XP_013125573.1, XP_003443520.1, XP_003453266.1, XP_005449509.1, XP_005456459.1, XP_013127896.1, XP_003442973.1, XP_003457069.1, XP_013130944.1, XP_003443422.1, XP_003446218.1, XP_003438314.1,…	XP_013124468.1, XP_005465324.1, XP_003450274.1, XP_003441581.1, XP_013127885.1, XP_005468741.1, XP_003451677.1, XP_005476427.1, XP_005476284.1, XP_003446380.1, XP_005456119.1, XP_013130519.1, XP_003448790.1, XP_003456080.2, XP_003454329.1, XP_013132270.1,
GO:0022613	ribonucleoprotein complex biogenesis	P	2.80005e-07	1.93217e-09	58	305	2595	35540	OVER	XP_003446785.1, XP_003444394.1, XP_005447835.1, XP_003439046.1, XP_013123042.1, XP_005466978.1, XP_005477581.1, XP_013125364.1, XP_003442157.1, XP_003437826.1, XP_005479272.1, XP_005469835.1, XP_005471890.1, XP_003454515.1, XP_005468789.2, XP_005447760.1, XP_003457069.1, XP_005455488.1, XP_003459898.1, XP_013130944.1, XP_003443422.1, XP_013122927.1, XP_005451407.1, XP_003450625.1, XP_013120300.1,…	XP_003459711.1, XP_003442257.1, XP_013121947.1, XP_003450940.1, XP_003441603.1, XP_013131372.1, XP_003444667.1, XP_003439731.1, XP_003460057.1, XP_003458101.1, XP_003449078.1, XP_003438807.1, XP_003452876.1, XP_003451510.1, XP_003454175.1, XP_003452661.1, XP_003451605.1, XP_003458656.1, XP_005458074.1, XP_005463989.1, XP_003453702.1, XP_003450998.1, XP_003459829.1, XP_013130339.1, XP_003450729.1,…
GO:0012505	endomembrane system	C	2.80005e-07	1.93259e-09	138	1059	2515	34786	OVER	XP_005476114.1, XP_005448652.1, XP_013126373.1, XP_005476118.1, XP_003437822.1, XP_003449997.1, XP_013120819.1, XP_005476265.1, XP_005451870.1, XP_005476762.2, XP_005460751.1, XP_003454973.1, XP_013125479.1, XP_003438841.1, XP_003459795.1, XP_005476899.1, XP_003438778.1, XP_003453285.1, XP_013126369.1, XP_013120883.1, XP_003459018.1, XP_003445979.1, XP_013130605.1, XP_003441618.1, XP_005456395.1,…	XP_003453024.1, XP_003448944.2, XP_013127425.1, XP_003452431.1, XP_005452874.1, XP_003452477.1, XP_013120107.1, XP_013124882.1, XP_013132172.1, XP_003444629.1, XP_003449078.1, XP_013130933.1, XP_003455280.2, XP_003439476.1, XP_013128116.1, XP_005464840.1, XP_003460640.2, XP_005457017.1, XP_005461423.1, XP_003443019.1, XP_005467022.1, XP_005459427.1, XP_013127436.1, XP_013121201.1, XP_005472975.1,…
GO:0005730	nucleolus	C	4.02747e-07	2.81493e-09	35	132	2618	35713	OVER	XP_003457324.1, XP_003444146.1, XP_005452810.1, XP_005462074.1, XP_013123043.1, XP_013123042.1, XP_005466978.1, XP_003439918.1, XP_003450567.1, XP_003443150.1, XP_005460543.1, XP_003459399.1, XP_005479272.1, XP_003443157.1, XP_005460734.1, XP_003451536.1, XP_003454515.1, XP_003453067.1, XP_003454355.1, XP_003457858.1, XP_013124957.1, XP_003455008.1, XP_005471421.1, XP_005471420.1, XP_003457069.1,…	XP_003459711.1, XP_005461318.1, XP_003447910.1, XP_003460057.1, XP_003458101.1, XP_005476031.1, XP_013129455.1, XP_003442117.1, XP_005453327.1, XP_003437845.1, XP_013132804.1, XP_005456424.1, XP_003455668.1, XP_005452185.1, XP_005476916.1, XP_005451859.1, XP_013124958.1, XP_013122797.1, XP_005475303.1, XP_005471425.1, XP_003446214.2, XP_005475307.1, XP_013125441.1, XP_005452972.1, XP_003443445.1,…
GO:0065003	macromolecular complex assembly	P	4.91918e-07	3.49208e-09	99	682	2554	35163	OVER	XP_005451283.1, XP_003454077.1, XP_003455581.2, XP_005459759.2, XP_013124618.1, XP_013127482.1, XP_005451287.1, XP_005448656.1, XP_003438778.1, XP_003455155.1, XP_003441469.1, XP_013130944.1, XP_013120692.1, XP_013126211.1, XP_005451279.1, XP_005451407.1, XP_013123302.1, XP_005475096.1, XP_005451284.1, XP_003456529.1, XP_005457302.1, XP_005451280.1, XP_003446450.1, XP_003453692.1, XP_003438093.1,…	XP_013130595.1, XP_013121947.1, XP_003444147.1, XP_003450940.1, XP_013126120.1, XP_005469248.1, XP_003456464.1, XP_003447707.1, XP_005463058.1, XP_005468402.1, XP_013129353.1, XP_003449078.1, XP_003438807.1, XP_013130749.1, XP_003445613.1, XP_013129014.1, XP_003455106.1, XP_003454720.1, XP_013128937.1, XP_005469685.1, XP_005467700.1, XP_003458656.1, XP_005473206.1, XP_005448181.1, XP_005447887.1,…
GO:0006355	regulation of transcription, DNA-templated	P	4.91918e-07	3.52414e-09	276	2574	2377	33271	OVER	XP_013125222.1, XP_003449017.1, XP_013129048.1, XP_013130135.1, XP_013124193.1, XP_013132387.1, XP_005477336.1, XP_003449176.2, XP_013123200.1, XP_005454956.1, XP_013126287.1, XP_003439269.1, XP_005455662.1, XP_013129620.1, XP_005449512.1, XP_005455948.1, XP_005473195.1, XP_003437770.1, XP_005467068.1, XP_013124061.1, XP_005451287.1, XP_003443520.1, XP_005449509.1, XP_005466907.1, XP_013124189.1,…	XP_013131165.1, XP_005468327.1, XP_005467275.1, XP_005476382.1, XP_005471979.1, XP_005448882.1, XP_005456217.1, XP_013124927.1, XP_013120062.1, XP_013127271.1, XP_005456119.1, XP_003456080.2, XP_003458490.2, XP_003445275.1, XP_005457322.1, XP_005456631.1,
GO:2001141	regulation of RNA biosynthetic process	P	6.2708e-07	4.54724e-09	277	2593	2376	33252	OVER	XP_013125222.1, XP_003449017.1, XP_013129048.1, XP_013130135.1, XP_013124193.1, XP_013132387.1, XP_005477336.1, XP_003449176.2, XP_013123200.1, XP_005454956.1, XP_013126287.1, XP_003439269.1, XP_005455662.1, XP_013129620.1, XP_005449512.1, XP_005455948.1, XP_005473195.1, XP_003437770.1, XP_005467068.1, XP_013124061.1, XP_005451287.1, XP_003443520.1, XP_005449509.1, XP_005466907.1, XP_013124189.1,…	XP_013131165.1, XP_005468327.1, XP_005467275.1, XP_005476382.1, XP_005471979.1, XP_005448882.1, XP_005456217.1, XP_013124927.1, XP_013120062.1, XP_013127271.1, XP_005456119.1, XP_003456080.2, XP_003458490.2, XP_003445275.1, XP_005457322.1, XP_005456631.1,
GO:1903506	regulation of nucleic acid-templated transcription	P	7.65951e-07	5.62116e-09	276	2588	2377	33257	OVER	XP_013125222.1, XP_003449017.1, XP_013129048.1, XP_013130135.1, XP_013124193.1, XP_013132387.1, XP_005477336.1, XP_003449176.2, XP_013123200.1, XP_005454956.1, XP_013126287.1, XP_003439269.1, XP_005455662.1, XP_013129620.1, XP_005449512.1, XP_005455948.1, XP_005473195.1, XP_003437770.1, XP_005467068.1, XP_013124061.1, XP_005451287.1, XP_003443520.1, XP_005449509.1, XP_005466907.1, XP_013124189.1,…	XP_013131165.1, XP_005468327.1, XP_005467275.1, XP_005476382.1, XP_005471979.1, XP_005448882.1, XP_005456217.1, XP_013124927.1, XP_013120062.1, XP_013127271.1, XP_005456119.1, XP_003456080.2, XP_003458490.2, XP_003445275.1, XP_005457322.1, XP_005456631.1,
GO:0010824	regulation of centrosome duplication	P	8.36918e-07	6.28821e-09	9	3	2644	35842	OVER	XP_013121577.1, XP_005475850.1, XP_013121576.1, XP_005475851.1, XP_005475849.1, XP_013121579.1, XP_005475852.1, XP_013121578.1, XP_013121580.1	XP_005453716.1, XP_005472800.1, XP_005472799.1
GO:0046605	regulation of centrosome cycle	P	8.36918e-07	6.28821e-09	9	3	2644	35842	OVER	XP_013121577.1, XP_005475850.1, XP_013121576.1, XP_005475851.1, XP_005475849.1, XP_013121579.1, XP_005475852.1, XP_013121578.1, XP_013121580.1	XP_005453716.1, XP_005472800.1, XP_005472799.1
GO:1902494	catalytic complex	C	1.12859e-06	8.57831e-09	133	1036	2520	34809	OVER	XP_013126373.1, XP_003448718.1, XP_003456276.1, XP_013126776.1, XP_005461333.1, XP_005461521.1, XP_003444268.1, XP_003458995.1, XP_003445866.1, XP_005455986.1, XP_003453085.1, XP_005448656.1, XP_003450285.1, XP_003443520.1, XP_003438778.1, XP_013126369.1, XP_013127896.1, XP_003459018.1, XP_003439057.1, XP_005466907.1, XP_005456395.1, XP_005461597.1, XP_005448523.1, XP_005463230.1, XP_003457711.2,…	XP_013131165.1, XP_013130617.1, XP_005471726.1, XP_005467941.1, XP_005462826.2, XP_013121005.1, XP_003452477.1, XP_013122472.1, XP_005452414.1, XP_003450176.1, XP_005465019.2, XP_003452333.1, XP_003445889.1, XP_003443226.1, XP_005456424.1, XP_013130859.1, XP_005454859.1, XP_003444342.1, XP_013131866.1, XP_013125693.1, XP_005473666.1, XP_013127109.1, XP_005471824.1, XP_005447720.2, XP_013120556.1,…
GO:0044238	primary metabolic process	P	2.11484e-06	1.62594e-08	927	10666	1726	25179	OVER	XP_005453007.1, XP_003450733.1, XP_013125222.1, XP_013126373.1, XP_003454031.2, XP_005477336.1, XP_003449176.2, XP_003458995.1, XP_003444475.1, XP_003439269.1, XP_005455986.1, XP_005470225.1, XP_003447839.1, XP_005455165.1, XP_005467068.1, XP_013124061.1, XP_003450021.1, XP_003450285.1, XP_005450268.2, XP_003443520.1, XP_003453266.1, XP_005449509.1, XP_013127896.1, XP_013132971.1, XP_003457069.1,…	XP_005452207.1, XP_013126625.1, XP_003451677.1, XP_005476427.1, XP_005476284.1, XP_005476031.1, XP_003448800.1, XP_005456119.1, XP_003448790.1, XP_003456080.2, XP_003445889.1, XP_003458490.2, XP_003443226.1, XP_013132270.1, XP_005456631.1, XP_005477687.1,
GO:0031399	regulation of protein modification process	P	2.38795e-06	1.85678e-08	60	345	2593	35500	OVER	XP_013127190.1, XP_003455399.1, XP_005448481.1, XP_005455988.1, XP_003444475.1, XP_005455986.1, XP_003451552.1, XP_003438778.1, XP_003439057.1, XP_003454414.1, XP_005476980.1, XP_013127189.1, XP_005449886.1, XP_003453114.1, XP_003437850.1, XP_013127187.1, XP_005452633.1, XP_003438146.1, XP_013130948.1, XP_013124126.1, XP_005459877.1, XP_005459879.1, XP_003447425.1, XP_005450463.1, XP_003456105.1,…	XP_013124422.1, XP_003443095.2, XP_005467941.1, XP_013121005.1, XP_003441434.1, XP_013123898.1, XP_005458857.1, XP_005477977.1, XP_003449078.1, XP_003447564.1, XP_003450176.1, XP_003449209.1, XP_003438340.1, XP_003438593.1, XP_003446402.1, XP_013121803.1, XP_003440152.1, XP_003445889.1, XP_005451602.1, XP_005449099.1, XP_005468557.1, XP_005448675.1, XP_005476513.1, XP_005476175.1, XP_013132232.1,…
GO:0051649	establishment of localization in cell	P	2.51317e-06	1.98052e-08	111	828	2542	35017	OVER	XP_005457533.1, XP_013129771.1, XP_003438977.1, XP_003449997.1, XP_013120819.1, XP_013131497.1, XP_005451870.1, XP_003458995.1, XP_005476762.2, XP_003459795.1, XP_005473510.1, XP_005476302.1, XP_013125730.1, XP_003438778.1, XP_013131612.1, XP_013120883.1, XP_003445979.1, XP_013130605.1, XP_003439057.1, XP_005473104.1, XP_003451439.1, XP_003441618.1, XP_005475800.1, XP_003446859.1, XP_003439488.1,…	XP_003450940.1, XP_005459382.1, XP_013132172.1, XP_003444629.1, XP_003449078.1, XP_003452838.1, XP_003440683.1, XP_003455280.2, XP_003439476.1, XP_013129737.1, XP_003452070.2, XP_005457017.1, XP_005468534.1, XP_005451264.1, XP_013124411.1, XP_003457855.2, XP_005457104.1, XP_003453680.2, XP_003446040.1, XP_005476778.1, XP_005458701.1, XP_013132228.1, XP_005450486.1, XP_003439770.1, XP_005471243.1,…
GO:0060221	retinal rod cell differentiation	P	2.51317e-06	1.99806e-08	8	2	2645	35843	OVER	XP_005467220.1, XP_013125220.1, XP_013125219.1, XP_013125221.1, XP_013125222.1, XP_013125223.1, XP_003442280.1, XP_013125224.1	XP_005452479.1, XP_003456942.1
GO:0071840	cellular component organization or biogenesis	P	2.78968e-06	2.24227e-08	337	3340	2316	32505	OVER	XP_005448652.1, XP_013123042.1, XP_003454077.1, XP_003455581.2, XP_005477581.1, XP_005470651.1, XP_013132387.1, XP_003437826.1, XP_003447839.1, XP_005476705.1, XP_005451287.1, XP_013125730.1, XP_013124457.1, XP_003445952.1, XP_003455155.1, XP_013120883.1, XP_003437935.2, XP_003457069.1, XP_013132956.1, XP_003441469.1, XP_013130944.1, XP_003443422.1, XP_005463230.1, XP_013120692.1, XP_013122927.1,…	XP_005478837.1, XP_003443991.1, XP_003444629.1, XP_003448800.1, XP_005458529.1, XP_013123777.1, XP_013129014.1, XP_005459732.1, XP_005477687.1, XP_005469685.1, XP_013124411.1, XP_005453018.1, XP_003443795.1, XP_005473206.1, XP_013120280.1, XP_005452656.1,
GO:0006950	response to stress	P	3.46111e-06	2.81219e-08	132	1049	2521	34796	OVER	XP_003456961.1, XP_003440050.2, XP_005451283.1, XP_013126776.1, XP_005474036.1, XP_003455581.2, XP_003460573.2, XP_003451635.1, XP_005479038.1, XP_013129714.1, XP_005449625.1, XP_013123200.1, XP_003437826.1, XP_013122190.1, XP_005451287.1, XP_003443520.1, XP_003438778.1, XP_003453285.1, XP_003447885.1, XP_003450037.1, XP_013120590.1, XP_005456395.1, XP_013127189.1, XP_003441215.1, XP_003457961.1,…	XP_005451723.1, XP_013128225.1, XP_005463058.1, XP_005466934.1, XP_003449078.1, XP_005475168.1, XP_003438883.2, XP_013126527.1, XP_005462728.1, XP_005448675.1, XP_003438939.1, XP_013130859.1, XP_013124181.1, XP_013121476.1, XP_005466716.2, XP_003437898.1, XP_003456890.1, XP_005447633.1, XP_005459767.2, XP_005463920.1, XP_005460297.1, XP_005458701.1, XP_013122121.1, XP_013132228.1, XP_005461434.1,…
GO:0022607	cellular component assembly	P	3.66964e-06	3.02165e-08	138	1113	2515	34732	OVER	XP_003445508.2, XP_005451283.1, XP_003454077.1, XP_003455581.2, XP_005459759.2, XP_003457972.1, XP_013124618.1, XP_013127482.1, XP_005451287.1, XP_005448656.1, XP_003438778.1, XP_003455155.1, XP_013120883.1, XP_013132956.1, XP_003441469.1, XP_013130944.1, XP_005475852.1, XP_013120692.1, XP_013126211.1, XP_005451279.1, XP_005478343.1, XP_005451407.1, XP_013123302.1, XP_003452138.1, XP_005475096.1,…	XP_005473929.1, XP_003450940.1, XP_013126120.1, XP_005459382.1, XP_005460830.1, XP_005468885.1, XP_005463058.1, XP_003448800.1, XP_003449078.1, XP_003452838.1, XP_013129737.1, XP_013129014.1, XP_013128937.1, XP_005451264.1, XP_003454536.1, XP_005469685.1, XP_013124411.1, XP_005453018.1, XP_003457855.2, XP_005473206.1, XP_005448181.1, XP_003459829.1, XP_005452656.1, XP_005476778.1, XP_005473568.1,…
GO:0033036	macromolecule localization	P	3.66964e-06	3.04574e-08	133	1061	2520	34784	OVER	XP_005457533.1, XP_013129771.1, XP_003438977.1, XP_003449997.1, XP_013120819.1, XP_013131497.1, XP_003445339.1, XP_005476701.1, XP_003458995.1, XP_005476762.2, XP_003443418.1, XP_005476709.1, XP_005476705.1, XP_003445237.1, XP_005473510.1, XP_005476302.1, XP_013125730.1, XP_003438778.1, XP_013131612.1, XP_003445979.1, XP_013130605.1, XP_003439057.1, XP_003451439.1, XP_003441618.1, XP_003446859.1,…	XP_003453024.1, XP_013127425.1, XP_005452874.1, XP_003450940.1, XP_005459382.1, XP_003460479.3, XP_005470421.1, XP_003444629.1, XP_013123668.1, XP_013121924.1, XP_003449078.1, XP_013130933.1, XP_003452838.1, XP_003440683.1, XP_003455280.2, XP_003458535.1, XP_003439476.1, XP_013129737.1, XP_005457729.1, XP_013126527.1, XP_003452070.2, XP_003440476.1, XP_005474838.1, XP_005475582.1, XP_005457017.1,…
GO:0031988	membrane-bounded vesicle	C	4.6755e-06	3.92144e-08	62	371	2591	35474	OVER	XP_003446785.1, XP_003444394.1, XP_005467989.1, XP_005454826.1, XP_003458518.1, XP_003449997.1, XP_005452020.1, XP_005451870.1, XP_003445521.1, XP_003454177.1, XP_003443575.1, XP_003438778.1, XP_005474739.1, XP_003444868.1, XP_013120883.1, XP_003456326.2, XP_003445979.1, XP_003439057.1, XP_003454414.1, XP_005469577.1, XP_003439488.1, XP_013120692.1, XP_003442665.1, XP_005451407.1, XP_005449449.1,…	XP_005468282.1, XP_005455914.1, XP_005469417.1, XP_003444629.1, XP_003452209.1, XP_013132967.1, XP_003449078.1, XP_003455280.2, XP_003459580.1, XP_003439476.1, XP_013124796.1, XP_003448376.1, XP_003455106.1, XP_003454720.1, XP_003437803.1, XP_003438348.2, XP_013129896.1, XP_005467022.1, XP_005476513.1, XP_005472082.1, XP_003444656.1, XP_003458968.1, XP_003441652.1, XP_013125004.1, XP_003455529.1,…
GO:0044446	intracellular organelle part	C	4.74154e-06	4.01825e-08	314	3091	2339	32754	OVER	XP_005476114.1, XP_003457324.1, XP_013130282.1, XP_003438977.1, XP_013123042.1, XP_003449997.1, XP_003454077.1, XP_003438363.1, XP_013129714.1, XP_005477336.1, XP_003454973.1, XP_013127049.1, XP_003459795.1, XP_003445237.1, XP_003443520.1, XP_005476899.1, XP_003445952.1, XP_013127896.1, XP_003455155.1, XP_013120883.1, XP_003459018.1, XP_005466907.1, XP_003457069.1, XP_003448665.3, XP_005475800.1,…	XP_013124468.1, XP_013126878.1, XP_005468282.1, XP_003452431.1, XP_005468741.1, XP_013120107.1, XP_003443991.1, XP_005476031.1, XP_013123777.1, XP_005472635.1, XP_005469685.1, XP_005477238.1, XP_013124411.1, XP_013127436.1, XP_013120280.1, XP_005463047.1,
GO:0050727	regulation of inflammatory response	P	5.06976e-06	4.3407e-08	12	14	2641	35831	OVER	XP_013127186.1, XP_005479038.1, XP_013123211.1, XP_013123200.1, XP_005468005.1, XP_013127190.1, XP_013123196.1, XP_013123217.1, XP_013127189.1, XP_013123213.1, XP_013127187.1, XP_013127188.1	XP_013131449.1, XP_005471244.1, XP_003448187.1, XP_003449776.2, XP_005457336.1, XP_003458330.1, XP_005460814.1, XP_005460813.2, XP_013119752.1, XP_005466857.2, XP_005457436.1, XP_003460314.1, XP_005473014.1, XP_005466856.2
GO:0030880	RNA polymerase complex	C	5.39501e-06	4.66631e-08	23	69	2630	35776	OVER	XP_013131424.1, XP_003444146.1, XP_003457293.1, XP_005466908.1, XP_003455008.1, XP_013127896.1, XP_005466907.1, XP_003442329.1, XP_003456105.1, XP_003439918.1, XP_005474781.1, XP_003439008.1, XP_003451739.1, XP_003458995.1, XP_005463230.1, XP_003443166.1, XP_003457711.2, XP_003456708.1, XP_003440163.1, XP_003443157.1, XP_003458246.1, XP_003441650.1, XP_005448656.1	XP_005450274.1, XP_005467732.1, XP_005449872.1, XP_005474915.1, XP_003458708.1, XP_003447564.1, XP_003444799.2, XP_005472422.1, XP_003439459.1, XP_003442117.1, XP_013125134.1, XP_005456424.1, XP_003444642.1, XP_013121432.1, XP_003444635.1, XP_003452236.2, XP_005470979.2, XP_005462040.1, XP_005463072.1, XP_003445517.1, XP_005471427.1, XP_003443489.2, XP_003441789.1, XP_005470277.2, XP_005447720.2,…
GO:0015031	protein transport	P	5.40045e-06	4.7182e-08	94	674	2559	35171	OVER	XP_003452934.1, XP_005457533.1, XP_013129771.1, XP_003438977.1, XP_005467989.1, XP_005454826.1, XP_005474742.1, XP_003458518.1, XP_003449997.1, XP_013120819.1, XP_013131497.1, XP_005452020.1, XP_013119757.1, XP_005476762.2, XP_003445521.1, XP_003445237.1, XP_005473510.1, XP_005476302.1, XP_013125730.1, XP_003438778.1, XP_013120820.1, XP_005474739.1, XP_013131612.1, XP_003445979.1, XP_005460238.1,…	XP_005453237.1, XP_005450487.1, XP_003455457.1, XP_003450940.1, XP_005459382.1, XP_005472710.1, XP_003444629.1, XP_013120642.1, XP_003449078.1, XP_013130933.1, XP_003452838.1, XP_003440683.1, XP_003455280.2, XP_003439476.1, XP_013124796.1, XP_003452310.1, XP_013126527.1, XP_003439509.1, XP_003438348.2, XP_005457017.1, XP_005468534.1, XP_005476513.1, XP_013124411.1, XP_013127436.1, XP_003445746.1,…
GO:0031982	vesicle	C	5.78148e-06	5.1016e-08	64	392	2589	35453	OVER	XP_003446785.1, XP_003444394.1, XP_005467989.1, XP_005454826.1, XP_003458518.1, XP_003449997.1, XP_005452020.1, XP_005451870.1, XP_003445521.1, XP_003454177.1, XP_003443575.1, XP_003438778.1, XP_005474739.1, XP_003444868.1, XP_013120883.1, XP_003456326.2, XP_003445979.1, XP_003439057.1, XP_003454414.1, XP_005469577.1, XP_003458302.2, XP_003439488.1, XP_013120692.1, XP_003442665.1, XP_005451407.1,…	XP_005468282.1, XP_003444629.1, XP_003449078.1, XP_003455280.2, XP_003439476.1, XP_013124796.1, XP_003448376.1, XP_003455106.1, XP_003454720.1, XP_003438348.2, XP_005467022.1, XP_005476513.1, XP_013125004.1, XP_013120280.1, XP_003456825.1, XP_013125441.1, XP_005452656.1, XP_005471388.1, XP_005458701.1, XP_005463363.1, XP_003457471.1, XP_003442667.1, XP_005476163.1, XP_013128312.1, XP_003443139.1,…
GO:0044422	organelle part	C	6.85897e-06	6.11231e-08	317	3141	2336	32704	OVER	XP_005476114.1, XP_003457324.1, XP_013130282.1, XP_003438977.1, XP_013123042.1, XP_003449997.1, XP_003454077.1, XP_005470651.1, XP_003438363.1, XP_013129714.1, XP_005477336.1, XP_003454973.1, XP_013127049.1, XP_003459795.1, XP_003445237.1, XP_003443520.1, XP_005476899.1, XP_003445952.1, XP_013127896.1, XP_003455155.1, XP_013120883.1, XP_003459018.1, XP_005466907.1, XP_003457069.1, XP_003448665.3,…	XP_013124468.1, XP_013126878.1, XP_005468282.1, XP_003452431.1, XP_005468741.1, XP_013120107.1, XP_003443991.1, XP_005476031.1, XP_013123777.1, XP_005472635.1, XP_005469685.1, XP_005477238.1, XP_013124411.1, XP_013127436.1, XP_013120280.1, XP_005463047.1,
GO:0055029	nuclear DNA-directed RNA polymerase complex	C	8.0161e-06	7.28354e-08	22	65	2631	35780	OVER	XP_013131424.1, XP_003444146.1, XP_003457293.1, XP_005466908.1, XP_003455008.1, XP_013127896.1, XP_005466907.1, XP_003442329.1, XP_003456105.1, XP_003439918.1, XP_005474781.1, XP_003439008.1, XP_003451739.1, XP_005463230.1, XP_003443166.1, XP_003457711.2, XP_003456708.1, XP_003440163.1, XP_003443157.1, XP_003458246.1, XP_003441650.1, XP_005448656.1	XP_005450274.1, XP_005467732.1, XP_005449872.1, XP_005474915.1, XP_003458708.1, XP_003447564.1, XP_003444799.2, XP_005472422.1, XP_003439459.1, XP_003442117.1, XP_013125134.1, XP_005456424.1, XP_003444642.1, XP_013121432.1, XP_003444635.1, XP_003452236.2, XP_005470979.2, XP_005463072.1, XP_003445517.1, XP_005471427.1, XP_003441789.1, XP_005470277.2, XP_005447720.2, XP_003445511.1, XP_013120554.1,…
GO:0000428	DNA-directed RNA polymerase complex	C	8.0161e-06	7.28354e-08	22	65	2631	35780	OVER	XP_013131424.1, XP_003444146.1, XP_003457293.1, XP_005466908.1, XP_003455008.1, XP_013127896.1, XP_005466907.1, XP_003442329.1, XP_003456105.1, XP_003439918.1, XP_005474781.1, XP_003439008.1, XP_003451739.1, XP_005463230.1, XP_003443166.1, XP_003457711.2, XP_003456708.1, XP_003440163.1, XP_003443157.1, XP_003458246.1, XP_003441650.1, XP_005448656.1	XP_005450274.1, XP_005467732.1, XP_005449872.1, XP_005474915.1, XP_003458708.1, XP_003447564.1, XP_003444799.2, XP_005472422.1, XP_003439459.1, XP_003442117.1, XP_013125134.1, XP_005456424.1, XP_003444642.1, XP_013121432.1, XP_003444635.1, XP_003452236.2, XP_005470979.2, XP_005463072.1, XP_003445517.1, XP_005471427.1, XP_003441789.1, XP_005470277.2, XP_005447720.2, XP_003445511.1, XP_013120554.1,…
GO:0045184	establishment of protein localization	P	8.96354e-06	8.22271e-08	95	693	2558	35152	OVER	XP_003452934.1, XP_005457533.1, XP_013129771.1, XP_003438977.1, XP_005467989.1, XP_005454826.1, XP_005474742.1, XP_003458518.1, XP_003449997.1, XP_013120819.1, XP_013131497.1, XP_005452020.1, XP_013119757.1, XP_005476762.2, XP_003445521.1, XP_003445237.1, XP_005473510.1, XP_005476302.1, XP_013125730.1, XP_003438778.1, XP_013120820.1, XP_005474739.1, XP_013131612.1, XP_003453806.1, XP_003445979.1,…	XP_005453237.1, XP_005450487.1, XP_003455457.1, XP_003450940.1, XP_005459382.1, XP_005472710.1, XP_003444629.1, XP_013120642.1, XP_003449078.1, XP_013130933.1, XP_003452838.1, XP_003440683.1, XP_003455280.2, XP_003439476.1, XP_013124796.1, XP_003452310.1, XP_013126527.1, XP_003439509.1, XP_003438348.2, XP_005457017.1, XP_005468534.1, XP_005476513.1, XP_013124411.1, XP_013127436.1, XP_003445746.1,…
GO:0003743	translation initiation factor activity	F	1.08445e-05	1.00429e-07	19	49	2634	35796	OVER	XP_005459696.1, XP_005459697.1, XP_003442442.1, XP_003446309.1, XP_003451850.1, XP_003438953.1, XP_003456291.1, XP_005456382.1, XP_005474914.1, XP_003449003.1, XP_013124618.1, XP_003439008.1, XP_003437835.1, XP_013128347.1, XP_003459521.1, XP_003446341.1, XP_013127439.1, XP_003444810.1, XP_005448656.1	XP_003455641.1, XP_003442257.1, XP_013121947.1, XP_005462805.1, XP_005456341.1, XP_005456343.1, XP_003438223.1, XP_003445868.1, XP_003442829.1, XP_003451978.1, XP_003442933.1, XP_005476271.1, XP_003441099.1, XP_003459823.1, XP_003442557.1, XP_003443489.2, XP_005469089.1, XP_003458752.1, XP_005450894.1, XP_003459578.1, XP_005448201.1, XP_013125029.1, XP_003438906.1, XP_005469803.1, XP_003450546.1,…
GO:0006413	translational initiation	P	1.09468e-05	1.02333e-07	26	92	2627	35753	OVER	XP_005459696.1, XP_005459697.1, XP_003442442.1, XP_003446309.1, XP_003445253.1, XP_003438953.1, XP_003456291.1, XP_005456382.1, XP_005474914.1, XP_005453869.1, XP_005453867.1, XP_005453868.1, XP_013124618.1, XP_005469358.1, XP_005469359.1, XP_013128347.1, XP_003459521.1, XP_003446341.1, XP_003444830.1, XP_003444810.1, XP_005448656.1, XP_003451850.1, XP_003449003.1, XP_003439008.1, XP_003437835.1,…	XP_003455641.1, XP_003442257.1, XP_005454282.1, XP_013121947.1, XP_003450940.1, XP_005462805.1, XP_005454284.1, XP_013124528.1, XP_005456341.1, XP_003449226.1, XP_005456343.1, XP_003438223.1, XP_003449078.1, XP_003445868.1, XP_005473991.1, XP_013120682.1, XP_003460435.2, XP_003442829.1, XP_003451978.1, XP_003456493.1, XP_003444635.1, XP_003444408.1, XP_003442933.1, XP_005462040.1, XP_005473433.1,…
GO:1901187	regulation of ephrin receptor signaling pathway	P	1.12911e-05	1.06538e-07	6	0	2647	35845	OVER	XP_013131109.1, XP_013131103.1, XP_013131101.1, XP_013131111.1, XP_013131097.1, XP_013131114.1
GO:0006446	regulation of translational initiation	P	1.1433e-05	1.08876e-07	23	73	2630	35772	OVER	XP_005459696.1, XP_005459697.1, XP_003442442.1, XP_003446309.1, XP_003451850.1, XP_003438953.1, XP_003456291.1, XP_005456382.1, XP_005474914.1, XP_003449003.1, XP_005453869.1, XP_005453867.1, XP_005453868.1, XP_013124618.1, XP_003439008.1, XP_003437835.1, XP_013128347.1, XP_003459521.1, XP_003446341.1, XP_013127439.1, XP_003444830.1, XP_003444810.1, XP_005448656.1	XP_003455641.1, XP_003442257.1, XP_005454282.1, XP_013121947.1, XP_005462805.1, XP_005454284.1, XP_013124528.1, XP_005456341.1, XP_003449226.1, XP_005456343.1, XP_003438223.1, XP_003445868.1, XP_005473991.1, XP_003460435.2, XP_003442829.1, XP_003451978.1, XP_003444635.1, XP_003444408.1, XP_003442933.1, XP_005462040.1, XP_005473433.1, XP_005476271.1, XP_003440483.1, XP_003441099.1, XP_003459823.1,…
GO:0010608	posttranscriptional regulation of gene expression	P	1.22413e-05	1.18544e-07	41	204	2612	35641	OVER	XP_005459696.1, XP_005459697.1, XP_003442442.1, XP_003446309.1, XP_005467713.1, XP_003438953.1, XP_005467712.1, XP_003456291.1, XP_013131974.1, XP_005456382.1, XP_005474914.1, XP_013131972.1, XP_003451673.1, XP_013131971.1, XP_013131970.1, XP_005453869.1, XP_005453867.1, XP_005453868.1, XP_013124618.1, XP_003458995.1, XP_013124460.1, XP_013128347.1, XP_003459521.1, XP_003446341.1, XP_003444830.1,…	XP_003438265.2, XP_003455641.1, XP_003442257.1, XP_005454282.1, XP_013121947.1, XP_003457821.1, XP_013131601.1, XP_013128079.1, XP_003458682.1, XP_013130907.1, XP_003452164.1, XP_013124528.1, XP_005456341.1, XP_003447937.1, XP_003449078.1, XP_003447225.1, XP_003447990.1, XP_003438709.1, XP_005470018.1, XP_003451978.1, XP_005452862.1, XP_013124351.1, XP_003450729.1, XP_013126698.1, XP_005453357.1,…
GO:0006368	transcription elongation from RNA polymerase II promoter	P	1.22413e-05	1.18713e-07	13	20	2640	35825	OVER	XP_003443520.1, XP_005457751.2, XP_003444146.1, XP_003449017.1, XP_005474781.1, XP_005454163.1, XP_003449176.2, XP_005463230.1, XP_005454161.1, XP_005454162.1, XP_003440163.1, XP_003458246.1, XP_003441650.1	XP_003444635.1, XP_005452884.1, XP_013130544.1, XP_003440889.1, XP_013131874.1, XP_013126929.1, XP_003457762.1, XP_005470820.1, XP_003445517.1, XP_003447937.1, XP_003453519.1, XP_003447564.1, XP_003458786.1, XP_003447253.1, XP_005450397.1, XP_013125134.1, XP_005447641.1, XP_003443110.1, XP_003447621.1, XP_003442869.1
GO:0034248	regulation of cellular amide metabolic process	P	1.49885e-05	1.46664e-07	38	182	2615	35663	OVER	XP_005459696.1, XP_005459697.1, XP_003442442.1, XP_003446309.1, XP_005467713.1, XP_003438953.1, XP_005467712.1, XP_003456291.1, XP_013131974.1, XP_005456382.1, XP_005474914.1, XP_013131972.1, XP_003451673.1, XP_013131971.1, XP_013131970.1, XP_005453869.1, XP_005453867.1, XP_005453868.1, XP_013124618.1, XP_003458995.1, XP_013128347.1, XP_003459521.1, XP_003446341.1, XP_003444830.1, XP_003444810.1,…	XP_003438265.2, XP_003455641.1, XP_003446990.1, XP_003442257.1, XP_005454282.1, XP_013121947.1, XP_013131601.1, XP_003458682.1, XP_013130907.1, XP_003452164.1, XP_013131605.1, XP_013124528.1, XP_005456341.1, XP_003447937.1, XP_003438223.1, XP_003447225.1, XP_003447990.1, XP_003437845.1, XP_003442829.1, XP_003454860.1, XP_003438709.1, XP_005452795.1, XP_003438367.1, XP_003459354.1, XP_005473383.1,…
GO:0048522	positive regulation of cellular process	P	1.52037e-05	1.50098e-07	122	979	2531	34866	OVER	XP_013125222.1, XP_013120126.1, XP_003448718.1, XP_013127632.1, XP_003449017.1, XP_013126776.1, XP_005476265.1, XP_003450654.1, XP_013121578.1, XP_005475966.1, XP_005449512.1, XP_003447839.1, XP_013127636.1, XP_005448656.1, XP_003443520.1, XP_005457751.2, XP_003438778.1, XP_005449509.1, XP_013120883.1, XP_013130897.1, XP_013130948.1, XP_003457711.2, XP_003450247.1, XP_005475627.1, XP_005459879.1,…	XP_005473929.1, XP_005453421.1, XP_005467941.1, XP_003452224.1, XP_005448882.1, XP_005459382.1, XP_005457115.1, XP_013120062.1, XP_003447937.1, XP_003449078.1, XP_013127523.1, XP_013126527.1, XP_005466377.1, XP_005457322.1, XP_005448675.1, XP_005476175.1, XP_005454859.1, XP_003447323.1, XP_013128817.1, XP_005476778.1, XP_005458701.1, XP_013122121.1, XP_005447766.1, XP_005472831.1, XP_005459996.1,…
GO:0006886	intracellular protein transport	P	1.53964e-05	1.53345e-07	74	499	2579	35346	OVER	XP_003452934.1, XP_005457533.1, XP_013129771.1, XP_003438977.1, XP_005467989.1, XP_005454826.1, XP_005474742.1, XP_003449997.1, XP_013120819.1, XP_013131497.1, XP_005452020.1, XP_013119757.1, XP_005476762.2, XP_003445521.1, XP_005473510.1, XP_005476302.1, XP_013125730.1, XP_003438778.1, XP_013120820.1, XP_013131612.1, XP_003445979.1, XP_005460238.1, XP_013130605.1, XP_003439057.1, XP_003451439.1,…	XP_005453237.1, XP_005450487.1, XP_003450940.1, XP_005459382.1, XP_005472710.1, XP_003444629.1, XP_013120642.1, XP_003449078.1, XP_003452838.1, XP_003440683.1, XP_003455280.2, XP_013124796.1, XP_003452310.1, XP_003439509.1, XP_003438348.2, XP_005457017.1, XP_005468534.1, XP_013124411.1, XP_005457104.1, XP_003453680.2, XP_003446040.1, XP_003444550.1, XP_005452030.1, XP_013131251.1, XP_005471388.1,…
GO:0090575	RNA polymerase II transcription factor complex	C	1.64555e-05	1.65332e-07	17	40	2636	35805	OVER	XP_013131424.1, XP_013126593.1, XP_005466908.1, XP_003455008.1, XP_013126589.1, XP_005466907.1, XP_003456858.1, XP_003456105.1, XP_013126591.1, XP_013126592.1, XP_003439008.1, XP_003451739.1, XP_003457711.2, XP_005478213.1, XP_005478216.1, XP_005478217.1, XP_005448656.1	XP_003450546.1, XP_003444187.1, XP_005475481.1, XP_005450274.1, XP_005450273.1, XP_005447853.1, XP_005449872.1, XP_005449871.1, XP_003443822.1, XP_003445359.1, XP_005472422.1, XP_005475946.1, XP_003445775.1, XP_003452236.2, XP_005448701.1, XP_005471239.1, XP_005471238.1, XP_013127306.1, XP_005478621.1, XP_005478620.1, XP_005478623.1, XP_005478622.1, XP_005470277.2, XP_005478624.1, XP_005447720.2,…
GO:0090263	positive regulation of canonical Wnt signaling pathway	P	1.73169e-05	1.75499e-07	11	13	2642	35832	OVER	XP_013120126.1, XP_005475624.1, XP_003440959.1, XP_005475966.1, XP_005475967.1, XP_013120128.1, XP_005475627.1, XP_005475965.1, XP_005475625.1, XP_005475626.1, XP_013124424.1	XP_005471259.1, XP_005468064.2, XP_005456924.1, XP_003452224.1, XP_003450291.1, XP_013121545.1, XP_003455526.1, XP_003458719.1, XP_005471629.1, XP_003449078.1, XP_003441827.1, XP_013121866.1, XP_003454101.2
GO:0000398	mRNA splicing, via spliceosome	P	2.04438e-05	2.12547e-07	28	110	2625	35735	OVER	XP_003452934.1, XP_003446785.1, XP_003444394.1, XP_003444146.1, XP_003457070.1, XP_003445485.1, XP_003453716.1, XP_005463249.1, XP_003450949.1, XP_003458142.2, XP_005448044.1, XP_013121138.1, XP_003458995.1, XP_005472694.1, XP_003443418.1, XP_005473195.1, XP_003442826.1, XP_003443171.1, XP_003444830.1, XP_003446480.1, XP_003456897.1, XP_003457901.1, XP_003457504.2, XP_005469961.1, XP_003444346.1,…	XP_005463664.1, XP_005454530.1, XP_005462909.1, XP_013122789.1, XP_003438807.1, XP_003440728.1, XP_013128613.1, XP_013130202.1, XP_005468308.1, XP_003447474.1, XP_005469601.1, XP_005477238.1, XP_005459411.1, XP_003458656.1, XP_003451770.1, XP_003441488.1, XP_003459829.1, XP_005455760.1, XP_003460429.3, XP_005453584.1, XP_003450383.1, XP_003440023.1, XP_003456320.1, XP_005457755.1, XP_003438927.1,…
GO:0000375	RNA splicing, via transesterification reactions	P	2.04438e-05	2.12547e-07	28	110	2625	35735	OVER	XP_003452934.1, XP_003446785.1, XP_003444394.1, XP_003444146.1, XP_003457070.1, XP_003445485.1, XP_003453716.1, XP_005463249.1, XP_003450949.1, XP_003458142.2, XP_005448044.1, XP_013121138.1, XP_003458995.1, XP_005472694.1, XP_003443418.1, XP_005473195.1, XP_003442826.1, XP_003443171.1, XP_003444830.1, XP_003446480.1, XP_003456897.1, XP_003457901.1, XP_003457504.2, XP_005469961.1, XP_003444346.1,…	XP_005463664.1, XP_005454530.1, XP_005462909.1, XP_013122789.1, XP_003438807.1, XP_003440728.1, XP_013128613.1, XP_013130202.1, XP_005468308.1, XP_003447474.1, XP_005469601.1, XP_005477238.1, XP_005459411.1, XP_003458656.1, XP_003451770.1, XP_003441488.1, XP_003459829.1, XP_005455760.1, XP_003460429.3, XP_005453584.1, XP_003450383.1, XP_003440023.1, XP_003456320.1, XP_005457755.1, XP_003438927.1,…
GO:0000377	RNA splicing, via transesterification reactions with bulged adenosine as nucleophile	P	2.04438e-05	2.12547e-07	28	110	2625	35735	OVER	XP_003452934.1, XP_003446785.1, XP_003444394.1, XP_003444146.1, XP_003457070.1, XP_003445485.1, XP_003453716.1, XP_005463249.1, XP_003450949.1, XP_003458142.2, XP_005448044.1, XP_013121138.1, XP_003458995.1, XP_005472694.1, XP_003443418.1, XP_005473195.1, XP_003442826.1, XP_003443171.1, XP_003444830.1, XP_003446480.1, XP_003456897.1, XP_003457901.1, XP_003457504.2, XP_005469961.1, XP_003444346.1,…	XP_005463664.1, XP_005454530.1, XP_005462909.1, XP_013122789.1, XP_003438807.1, XP_003440728.1, XP_013128613.1, XP_013130202.1, XP_005468308.1, XP_003447474.1, XP_005469601.1, XP_005477238.1, XP_005459411.1, XP_003458656.1, XP_003451770.1, XP_003441488.1, XP_003459829.1, XP_005455760.1, XP_003460429.3, XP_005453584.1, XP_003450383.1, XP_003440023.1, XP_003456320.1, XP_005457755.1, XP_003438927.1,…
GO:0043232	intracellular non-membrane-bounded organelle	C	2.13879e-05	2.26099e-07	239	2280	2414	33565	OVER	XP_003457324.1, XP_013130282.1, XP_013123042.1, XP_005477581.1, XP_003438363.1, XP_013132387.1, XP_013129714.1, XP_005477336.1, XP_003453423.1, XP_003454973.1, XP_003437826.1, XP_013125437.1, XP_013127049.1, XP_005476705.1, XP_003443520.1, XP_003455155.1, XP_003457069.1, XP_003448665.3, XP_005449886.1, XP_003441215.1, XP_013128624.1, XP_013120692.1, XP_003445576.1, XP_013122927.1, XP_005448648.1,…	XP_005467734.1, XP_013124468.1, XP_013126878.1, XP_005468741.1, XP_003443991.1, XP_003453736.2, XP_005476031.1, XP_013123777.1, XP_003440476.1, XP_005447777.1, XP_003459542.1, XP_003445275.1, XP_005472635.1, XP_005469685.1, XP_013124411.1, XP_013127667.1,
GO:0043228	non-membrane-bounded organelle	C	2.13879e-05	2.26099e-07	239	2280	2414	33565	OVER	XP_003457324.1, XP_013130282.1, XP_013123042.1, XP_005477581.1, XP_003438363.1, XP_013132387.1, XP_013129714.1, XP_005477336.1, XP_003453423.1, XP_003454973.1, XP_003437826.1, XP_013125437.1, XP_013127049.1, XP_005476705.1, XP_003443520.1, XP_003455155.1, XP_003457069.1, XP_003448665.3, XP_005449886.1, XP_003441215.1, XP_013128624.1, XP_013120692.1, XP_003445576.1, XP_013122927.1, XP_005448648.1,…	XP_005467734.1, XP_013124468.1, XP_013126878.1, XP_005468741.1, XP_003443991.1, XP_003453736.2, XP_005476031.1, XP_013123777.1, XP_003440476.1, XP_005447777.1, XP_003459542.1, XP_003445275.1, XP_005472635.1, XP_005469685.1, XP_013124411.1, XP_013127667.1,
GO:0034243	regulation of transcription elongation from RNA polymerase II promoter	P	2.17556e-05	2.3299e-07	7	2	2646	35843	OVER	XP_005454163.1, XP_003443520.1, XP_005457751.2, XP_003449176.2, XP_005454161.1, XP_005454162.1, XP_003449017.1	XP_003447621.1, XP_003447564.1
GO:0006417	regulation of translation	P	2.17556e-05	2.33788e-07	37	178	2616	35667	OVER	XP_005459696.1, XP_005459697.1, XP_003442442.1, XP_003446309.1, XP_005467713.1, XP_003438953.1, XP_005467712.1, XP_003456291.1, XP_013131974.1, XP_005456382.1, XP_005474914.1, XP_013131972.1, XP_003451673.1, XP_013131971.1, XP_013131970.1, XP_005453869.1, XP_005453867.1, XP_005453868.1, XP_013124618.1, XP_003458995.1, XP_013128347.1, XP_003459521.1, XP_003446341.1, XP_003444830.1, XP_003444810.1,…	XP_003438265.2, XP_003455641.1, XP_003446990.1, XP_003442257.1, XP_005454282.1, XP_013121947.1, XP_013131601.1, XP_003458682.1, XP_013130907.1, XP_003452164.1, XP_013131605.1, XP_013124528.1, XP_005456341.1, XP_003447937.1, XP_003438223.1, XP_003447225.1, XP_003447990.1, XP_003437845.1, XP_003442829.1, XP_003454860.1, XP_003438709.1, XP_005452795.1, XP_003438367.1, XP_003459354.1, XP_005473383.1,…
GO:0051174	regulation of phosphorus metabolic process	P	2.22292e-05	2.42762e-07	56	339	2597	35506	OVER	XP_013127190.1, XP_003455399.1, XP_005448481.1, XP_005455988.1, XP_003444475.1, XP_005455986.1, XP_003451552.1, XP_003438778.1, XP_013120590.1, XP_003439057.1, XP_003454414.1, XP_013127189.1, XP_005449886.1, XP_013127187.1, XP_005452633.1, XP_005461700.1, XP_003438146.1, XP_013130948.1, XP_013124126.1, XP_003450247.1, XP_003447425.1, XP_005450463.1, XP_003456105.1, XP_003451885.1, XP_003447797.1,…	XP_013124422.1, XP_005467941.1, XP_013121005.1, XP_003441434.1, XP_013123898.1, XP_005458857.1, XP_005477977.1, XP_003449078.1, XP_003443686.1, XP_003450176.1, XP_003449209.1, XP_003438593.1, XP_003446402.1, XP_013121803.1, XP_003440152.1, XP_003445889.1, XP_003443226.1, XP_005451602.1, XP_005449099.1, XP_005450558.1, XP_005448675.1, XP_005476175.1, XP_013132232.1, XP_005454522.1, XP_003444656.1,…
GO:0019220	regulation of phosphate metabolic process	P	2.22292e-05	2.42762e-07	56	339	2597	35506	OVER	XP_013127190.1, XP_003455399.1, XP_005448481.1, XP_005455988.1, XP_003444475.1, XP_005455986.1, XP_003451552.1, XP_003438778.1, XP_013120590.1, XP_003439057.1, XP_003454414.1, XP_013127189.1, XP_005449886.1, XP_013127187.1, XP_005452633.1, XP_005461700.1, XP_003438146.1, XP_013130948.1, XP_013124126.1, XP_003450247.1, XP_003447425.1, XP_005450463.1, XP_003456105.1, XP_003451885.1, XP_003447797.1,…	XP_013124422.1, XP_005467941.1, XP_013121005.1, XP_003441434.1, XP_013123898.1, XP_005458857.1, XP_005477977.1, XP_003449078.1, XP_003443686.1, XP_003450176.1, XP_003449209.1, XP_003438593.1, XP_003446402.1, XP_013121803.1, XP_003440152.1, XP_003445889.1, XP_003443226.1, XP_005451602.1, XP_005449099.1, XP_005450558.1, XP_005448675.1, XP_005476175.1, XP_013132232.1, XP_005454522.1, XP_003444656.1,…
GO:0016071	mRNA metabolic process	P	2.30015e-05	2.53205e-07	49	278	2604	35567	OVER	XP_003452934.1, XP_003446785.1, XP_003442735.1, XP_003444394.1, XP_003457070.1, XP_005467713.1, XP_003457808.1, XP_003449199.1, XP_005448044.1, XP_003458995.1, XP_005472694.1, XP_003443418.1, XP_005473195.1, XP_003444830.1, XP_005455446.2, XP_003443422.1, XP_003454004.1, XP_003445576.1, XP_003444346.1, XP_005451407.1, XP_003441650.1, XP_003458253.1, XP_003444896.2, XP_003444146.1, XP_003458411.1,…	XP_003446327.1, XP_005463664.1, XP_005462909.1, XP_003451861.1, XP_003450940.1, XP_003456234.1, XP_013128990.1, XP_005466911.1, XP_013123415.1, XP_003449078.1, XP_003438807.1, XP_003440728.1, XP_005472880.1, XP_013128613.1, XP_013120024.1, XP_013129910.1, XP_003452661.1, XP_005469601.1, XP_005477238.1, XP_003458656.1, XP_005454753.1, XP_005465626.1, XP_005475220.1, XP_003453220.1, XP_003459829.1,…
GO:0016591	DNA-directed RNA polymerase II, holoenzyme	C	2.43622e-05	2.70313e-07	19	53	2634	35792	OVER	XP_013131424.1, XP_003444146.1, XP_003457293.1, XP_005466908.1, XP_003455008.1, XP_005466907.1, XP_003442329.1, XP_003456105.1, XP_003439918.1, XP_005474781.1, XP_003439008.1, XP_003451739.1, XP_005463230.1, XP_003457711.2, XP_003440163.1, XP_003443157.1, XP_003458246.1, XP_003441650.1, XP_005448656.1	XP_005450274.1, XP_005467732.1, XP_005449872.1, XP_005474915.1, XP_003458708.1, XP_003447564.1, XP_003444799.2, XP_005472422.1, XP_003439459.1, XP_013125134.1, XP_013121432.1, XP_003444635.1, XP_003452236.2, XP_005463072.1, XP_003445517.1, XP_005470277.2, XP_005447720.2, XP_003445511.1, XP_013120554.1, XP_013124243.1, XP_013120552.1, XP_005454002.1, XP_013125184.1, XP_013120558.1, XP_013120556.1,…
GO:0019012	virion	C	2.80759e-05	3.13971e-07	14	27	2639	35818	OVER	XP_003444394.1, XP_003453716.1, XP_003458810.1, XP_003457069.1, XP_003448307.1, XP_003450949.1, XP_005464340.1, XP_003457901.1, XP_005451407.1, XP_003453476.1, XP_003444116.1, XP_003442826.1, XP_013127438.1, XP_003458256.1	XP_003448633.1, XP_013124733.1, XP_003442130.1, XP_005452499.1, XP_005450239.1, XP_005452498.1, XP_003442131.1, XP_003442116.1, XP_003457745.2, XP_013128576.1, XP_003456542.1, XP_013125039.1, XP_005452500.1, XP_005452501.1, XP_013124678.1, XP_005452502.1, XP_003441651.1, XP_003442249.1, XP_003448286.1, XP_003450959.1, XP_003454859.1, XP_003443445.1, XP_003448114.1, XP_003451520.1, XP_003453628.1,…
GO:0044798	nuclear transcription factor complex	C	2.87011e-05	3.23471e-07	18	48	2635	35797	OVER	XP_013131424.1, XP_013126593.1, XP_005466908.1, XP_003455008.1, XP_013126589.1, XP_005466907.1, XP_005466627.2, XP_003456858.1, XP_003456105.1, XP_013126591.1, XP_013126592.1, XP_003439008.1, XP_003451739.1, XP_003457711.2, XP_005478213.1, XP_005478216.1, XP_005478217.1, XP_005448656.1	XP_003450546.1, XP_003444187.1, XP_005475481.1, XP_005450274.1, XP_005450273.1, XP_005447853.1, XP_005449872.1, XP_005449871.1, XP_003443822.1, XP_003446403.1, XP_003445359.1, XP_005472422.1, XP_005475946.1, XP_003445775.1, XP_003452236.2, XP_005448701.1, XP_005471239.1, XP_005471238.1, XP_013127306.1, XP_013119767.1, XP_005478621.1, XP_005478620.1, XP_005460293.1, XP_005478623.1, XP_005478622.1,…
GO:0071704	organic substance metabolic process	P	3.02435e-05	3.43496e-07	954	11201	1699	24644	OVER	XP_005453007.1, XP_003450733.1, XP_013125222.1, XP_013126373.1, XP_003454031.2, XP_005477336.1, XP_003449176.2, XP_003458995.1, XP_003444475.1, XP_003439269.1, XP_005455986.1, XP_005470225.1, XP_003447839.1, XP_005455165.1, XP_005467068.1, XP_013124061.1, XP_003450021.1, XP_003450285.1, XP_005450268.2, XP_003443520.1, XP_003453266.1, XP_005449509.1, XP_013127896.1, XP_013132971.1, XP_003457069.1,…	XP_005452207.1, XP_013126625.1, XP_003451677.1, XP_005476427.1, XP_005476284.1, XP_005476031.1, XP_003448800.1, XP_005456119.1, XP_003448790.1, XP_003456080.2, XP_003445889.1, XP_003458490.2, XP_003443226.1, XP_013132270.1, XP_005456631.1, XP_005477687.1,
GO:0009416	response to light stimulus	P	3.5208e-05	4.02957e-07	26	100	2627	35745	OVER	XP_003452937.1, XP_005449220.1, XP_013126776.1, XP_005477105.2, XP_005477106.1, XP_005477107.1, XP_013131730.1, XP_005477108.1, XP_005477109.1, XP_005477103.1, XP_005477104.1, XP_003449193.1, XP_003455154.1, XP_003450037.1, XP_005477112.1, XP_013124125.1, XP_005477111.1, XP_013120286.1, XP_005457875.1, XP_013120289.1, XP_003438146.1, XP_005470777.1, XP_013124127.1, XP_013124126.1, XP_003440408.1,…	XP_013123080.1, XP_003446805.1, XP_013122242.1, XP_003438476.1, XP_003441288.1, XP_005475379.1, XP_003455077.1, XP_003440683.1, XP_003456633.1, XP_013122709.1, XP_003448804.1, XP_013122705.1, XP_003459791.1, XP_005453617.1, XP_003455430.1, XP_003455476.1, XP_003442679.1, XP_005465813.1, XP_005455384.1, XP_013119646.1, XP_003444866.1, XP_003439053.1, XP_003437646.1, XP_003445765.1, XP_013124871.1,…
GO:0034622	cellular macromolecular complex assembly	P	3.87729e-05	4.47146e-07	69	467	2584	35378	OVER	XP_003446785.1, XP_003444394.1, XP_003454077.1, XP_003455581.2, XP_005459759.2, XP_013124618.1, XP_005475613.1, XP_005469359.1, XP_003454515.1, XP_005468789.2, XP_005448656.1, XP_003451832.1, XP_003438778.1, XP_003455155.1, XP_005456393.1, XP_005465021.1, XP_003439510.1, XP_003441469.1, XP_003458302.2, XP_013130944.1, XP_013120692.1, XP_003450682.1, XP_005451407.1, XP_013123302.1, XP_003459532.2,…	XP_013130595.1, XP_013121947.1, XP_003444147.1, XP_003450940.1, XP_013126120.1, XP_003456464.1, XP_005463058.1, XP_005468402.1, XP_003449078.1, XP_003438807.1, XP_003455106.1, XP_003454720.1, XP_013128937.1, XP_005469685.1, XP_005467700.1, XP_003458656.1, XP_005448181.1, XP_005447887.1, XP_003459829.1, XP_003440148.1, XP_005452656.1, XP_005474321.1, XP_003458754.1, XP_013127511.1, XP_005472831.1,…
GO:0043524	negative regulation of neuron apoptotic process	P	4.0725e-05	4.73216e-07	8	5	2645	35840	OVER	XP_003438146.1, XP_005470777.1, XP_013124127.1, XP_013124126.1, XP_003440408.1, XP_013124125.1, XP_005477296.1, XP_005470985.1	XP_005448787.1, XP_003453908.1, XP_005468845.1, XP_003460615.3, XP_003439614.1
GO:0030133	transport vesicle	C	4.59613e-05	5.38076e-07	24	88	2629	35757	OVER	XP_003444868.1, XP_005467989.1, XP_003445412.1, XP_005471753.1, XP_003445979.1, XP_005454826.1, XP_003458518.1, XP_003449997.1, XP_003449996.1, XP_005452020.1, XP_005451871.1, XP_005451870.1, XP_013124991.1, XP_003445521.1, XP_005451867.1, XP_005452019.1, XP_003439895.1, XP_003442098.1, XP_005451868.1, XP_005467992.1, XP_005467991.1, XP_003443575.1, XP_013125797.1, XP_005467990.1	XP_003451136.1, XP_013130346.1, XP_003453817.1, XP_005456199.1, XP_003444629.1, XP_005448718.1, XP_005462139.1, XP_003443913.1, XP_003455280.2, XP_003439476.1, XP_013124796.1, XP_005461659.1, XP_013125729.1, XP_005450916.1, XP_005449915.1, XP_005467020.1, XP_005456867.1, XP_005467022.1, XP_003453788.1, XP_003441652.1, XP_003443044.1, XP_003448457.1, XP_005453164.1, XP_005455698.1, XP_003451452.2,…
GO:0006412	translation	P	4.74437e-05	5.59575e-07	64	423	2589	35422	OVER	XP_005459697.1, XP_005454265.1, XP_005467713.1, XP_003456291.1, XP_013130263.1, XP_005477581.1, XP_003451673.1, XP_013131971.1, XP_005453868.1, XP_013124618.1, XP_003442157.1, XP_003458995.1, XP_003437826.1, XP_005469359.1, XP_003459521.1, XP_003444830.1, XP_005448656.1, XP_003443520.1, XP_003453266.1, XP_003457069.1, XP_013130944.1, XP_003437835.1, XP_003444346.1, XP_003456998.2, XP_005459696.1,…	XP_003455641.1, XP_013121947.1, XP_013131601.1, XP_003450940.1, XP_013131372.1, XP_013120642.1, XP_003447937.1, XP_003449078.1, XP_003447225.1, XP_003447990.1, XP_003451510.1, XP_003438709.1, XP_005470018.1, XP_003454175.1, XP_005452862.1, XP_005463989.1, XP_003453702.1, XP_003450998.1, XP_005453357.1, XP_003457471.1, XP_003444159.1, XP_005468184.1, XP_013125562.1, XP_003446030.1, XP_003445483.1,…
GO:0006954	inflammatory response	P	4.76018e-05	5.65598e-07	22	75	2631	35770	OVER	XP_013127186.1, XP_003438778.1, XP_003437645.1, XP_013127190.1, XP_003446550.1, XP_013123217.1, XP_003460573.2, XP_013127189.1, XP_013123213.1, XP_003458302.2, XP_013127187.1, XP_013127188.1, XP_003440681.1, XP_005479038.1, XP_005449626.1, XP_005449625.1, XP_013123211.1, XP_005449624.1, XP_013123200.1, XP_005452246.1, XP_005468005.1, XP_013123196.1	XP_003441415.2, XP_013121968.1, XP_005471244.1, XP_005464008.1, XP_003450355.2, XP_003458310.1, XP_003456654.1, XP_003459296.1, XP_003454212.1, XP_005460813.2, XP_003456409.1, XP_003459909.1, XP_013126527.1, XP_005466857.2, XP_003460314.1, XP_013126316.1, XP_003460642.3, XP_013129831.1, XP_013123528.1, XP_003438528.1, XP_005447868.1, XP_005447866.1, XP_003448187.1, XP_003449294.1, XP_003449776.2,…
GO:0034470	ncRNA processing	P	5.80906e-05	6.95301e-07	40	212	2613	35633	OVER	XP_013124652.1, XP_005447835.1, XP_013124653.1, XP_005447836.1, XP_013127360.1, XP_005454265.1, XP_003446800.1, XP_013123043.1, XP_013123042.1, XP_005466978.1, XP_003450567.1, XP_003443150.1, XP_013125364.1, XP_003446695.1, XP_013126755.1, XP_005479272.1, XP_005469835.1, XP_005466127.1, XP_003449840.1, XP_013121800.1, XP_003453067.1, XP_003441677.1, XP_003457069.1, XP_003445621.1, XP_005477712.1,…	XP_003459711.1, XP_003439562.1, XP_005467252.1, XP_003450940.1, XP_005468037.1, XP_005467588.1, XP_003460057.1, XP_003449078.1, XP_003444799.2, XP_003448790.1, XP_005469760.1, XP_013121137.1, XP_003452661.1, XP_005463400.1, XP_005471922.1, XP_005463072.1, XP_013126034.1, XP_003443445.1, XP_003457687.1, XP_013131323.1, XP_003457471.1, XP_005462793.1, XP_005468184.1, XP_003446030.1, XP_003442755.1,…
GO:0048169	regulation of long-term neuronal synaptic plasticity	P	5.82096e-05	7.01811e-07	6	1	2647	35844	OVER	XP_013124127.1, XP_013124126.1, XP_003458518.1, XP_003440408.1, XP_013124125.1, XP_005470985.1	XP_003460615.3
GO:0008542	visual learning	P	5.92603e-05	7.30011e-07	7	3	2646	35842	OVER	XP_003438146.1, XP_005470777.1, XP_013124127.1, XP_013124126.1, XP_003440408.1, XP_013124125.1, XP_005470985.1	XP_003460615.3, XP_005478876.2, XP_003439997.3
GO:0071141	SMAD protein complex	C	5.92603e-05	7.30011e-07	7	3	2646	35842	OVER	XP_013127481.1, XP_013127482.1, XP_013127483.1, XP_005475095.1, XP_005475097.1, XP_005475096.1, XP_005475098.1	XP_003446107.1, XP_003453910.1, XP_013127306.1
GO:0046875	ephrin receptor binding	F	5.92603e-05	7.30011e-07	7	3	2646	35842	OVER	XP_003438146.1, XP_013131109.1, XP_013131103.1, XP_013131101.1, XP_013131111.1, XP_013131097.1, XP_013131114.1	XP_003443139.1, XP_005475749.1, XP_005475748.1
GO:0048584	positive regulation of response to stimulus	P	5.95043e-05	7.38215e-07	48	281	2605	35564	OVER	XP_003450569.1, XP_005449220.1, XP_013120126.1, XP_013127190.1, XP_013120128.1, XP_003451885.1, XP_005476265.1, XP_005476266.1, XP_003456613.1, XP_005455501.1, XP_003440959.1, XP_005475966.1, XP_005475967.1, XP_005475965.1, XP_003447839.1, XP_003456941.1, XP_013124424.1, XP_003443171.1, XP_003441168.1, XP_003458286.1, XP_003456059.1, XP_003445019.1, XP_013127186.1, XP_003438778.1, XP_003440565.1,…	XP_003452224.1, XP_013123898.1, XP_005459382.1, XP_003449078.1, XP_003445060.1, XP_003438593.1, XP_003456633.1, XP_003451266.1, XP_013126527.1, XP_003451970.1, XP_003448409.1, XP_005448675.1, XP_005476513.1, XP_005476175.1, XP_005477472.1, XP_003449235.1, XP_003447323.1, XP_003458197.1, XP_003451485.1, XP_005455745.1, XP_005476778.1, XP_013122121.1, XP_005474269.1, XP_003458206.1, XP_003458850.1,…
GO:0016779	nucleotidyltransferase activity	F	6.67739e-05	8.34236e-07	30	134	2623	35711	OVER	XP_003457324.1, XP_003444146.1, XP_003443116.1, XP_013127360.1, XP_005462074.1, XP_003439918.1, XP_013130861.1, XP_005473309.1, XP_005460543.1, XP_005473308.1, XP_005450611.1, XP_005473307.1, XP_003443157.1, XP_005473306.1, XP_003445371.1, XP_013124232.1, XP_003457858.1, XP_003451080.1, XP_013124957.1, XP_005471421.1, XP_013127896.1, XP_005471420.1, XP_005477712.1, XP_005452059.1, XP_003446218.1,…	XP_003446327.1, XP_005471018.1, XP_013130617.1, XP_013130308.1, XP_005468037.1, XP_003442777.1, XP_005468033.1, XP_003458708.1, XP_003440411.1, XP_013123182.1, XP_003442117.1, XP_003444588.1, XP_005455184.1, XP_013132804.1, XP_005449535.1, XP_005456424.1, XP_013132213.1, XP_013124958.1, XP_013130859.1, XP_013122797.1, XP_013131172.1, XP_013123633.1, XP_003458652.1, XP_005470979.2, XP_005459875.1,…
GO:0006354	DNA-templated transcription, elongation	P	6.68781e-05	8.4138e-07	14	30	2639	35815	OVER	XP_003443520.1, XP_005457751.2, XP_003444146.1, XP_005474977.1, XP_003449017.1, XP_005474781.1, XP_005454163.1, XP_003449176.2, XP_005463230.1, XP_005454161.1, XP_005454162.1, XP_003440163.1, XP_003458246.1, XP_003441650.1	XP_003458140.1, XP_003440889.1, XP_013131874.1, XP_003457762.1, XP_005470820.1, XP_003447937.1, XP_003447564.1, XP_003438112.1, XP_003458786.1, XP_013125134.1, XP_005447641.1, XP_003443110.1, XP_003447621.1, XP_003442869.1, XP_005462377.1, XP_003444635.1, XP_005452884.1, XP_005462379.1, XP_013130544.1, XP_013126929.1, XP_005465461.1, XP_003445517.1, XP_005465463.1, XP_003453519.1, XP_005465462.1,…
GO:0097531	mast cell migration	P	7.49082e-05	9.48951e-07	9	9	2644	35836	OVER	XP_003442833.1, XP_003442832.1, XP_003438778.1, XP_005450214.1, XP_003456613.1, XP_005450213.1, XP_005450216.1, XP_005450215.1, XP_013120241.1	XP_013131491.1, XP_013131512.1, XP_003456409.1, XP_013131514.1, XP_013131494.1, XP_003456404.1, XP_013131498.1, XP_013131499.1, XP_013131505.1
GO:0044389	ubiquitin-like protein ligase binding	F	7.86056e-05	1.03374e-06	19	59	2634	35786	OVER	XP_003450285.1, XP_003445019.1, XP_013129868.1, XP_003440565.1, XP_003452937.1, XP_003443334.1, XP_005452052.1, XP_013126776.1, XP_013130897.1, XP_003458077.1, XP_003442596.1, XP_005476299.1, XP_003445376.1, XP_003443168.1, XP_003438209.1, XP_003444801.1, XP_003438151.1, XP_003442044.2, XP_003452138.1	XP_003448671.1, XP_013130092.1, XP_005455560.1, XP_003443368.1, XP_003445252.1, XP_005462284.1, XP_005466183.2, XP_013127110.1, XP_003441267.1, XP_003438244.1, XP_003460072.1, XP_005474168.1, XP_003442519.1, XP_003453763.1, XP_003444388.1, XP_005450455.1, XP_005466928.1, XP_005450411.1, XP_003454643.3, XP_013120280.1, XP_003458117.1, XP_003456432.1, XP_005452261.1, XP_003438817.1, XP_013127109.1,…
GO:0031625	ubiquitin protein ligase binding	F	7.86056e-05	1.03374e-06	19	59	2634	35786	OVER	XP_003450285.1, XP_003445019.1, XP_013129868.1, XP_003440565.1, XP_003452937.1, XP_003443334.1, XP_005452052.1, XP_013126776.1, XP_013130897.1, XP_003458077.1, XP_003442596.1, XP_005476299.1, XP_003445376.1, XP_003443168.1, XP_003438209.1, XP_003444801.1, XP_003438151.1, XP_003442044.2, XP_003452138.1	XP_003448671.1, XP_013130092.1, XP_005455560.1, XP_003443368.1, XP_003445252.1, XP_005462284.1, XP_005466183.2, XP_013127110.1, XP_003441267.1, XP_003438244.1, XP_003460072.1, XP_005474168.1, XP_003442519.1, XP_003453763.1, XP_003444388.1, XP_005450455.1, XP_005466928.1, XP_005450411.1, XP_003454643.3, XP_013120280.1, XP_003458117.1, XP_003456432.1, XP_005452261.1, XP_003438817.1, XP_013127109.1,…
GO:0030656	regulation of vitamin metabolic process	P	7.86056e-05	1.037e-06	8	6	2645	35839	OVER	XP_003440504.1, XP_013124189.1, XP_013124188.1, XP_013124190.1, XP_013124191.1, XP_013124187.1, XP_013124192.1, XP_013124193.1	XP_013122630.1, XP_013122626.1, XP_013122628.1, XP_013122629.1, XP_013122627.1, XP_005461610.1
GO:0019747	regulation of isoprenoid metabolic process	P	7.86056e-05	1.037e-06	8	6	2645	35839	OVER	XP_003440504.1, XP_013124189.1, XP_013124188.1, XP_013124190.1, XP_013124191.1, XP_013124187.1, XP_013124192.1, XP_013124193.1	XP_013122630.1, XP_013122626.1, XP_013122628.1, XP_013122629.1, XP_013122627.1, XP_005461610.1
GO:0070915	lysophosphatidic acid receptor activity	F	7.86056e-05	1.037e-06	8	6	2645	35839	OVER	XP_003455827.1, XP_013119888.1, XP_013119889.1, XP_005460560.1, XP_013119890.1, XP_013119891.1, XP_013119892.1, XP_005461723.1	XP_005472078.1, XP_003442008.1, XP_003452580.1, XP_003440157.1, XP_005468769.1, XP_005455113.1
GO:1900052	regulation of retinoic acid biosynthetic process	P	7.86056e-05	1.037e-06	8	6	2645	35839	OVER	XP_003440504.1, XP_013124189.1, XP_013124188.1, XP_013124190.1, XP_013124191.1, XP_013124187.1, XP_013124192.1, XP_013124193.1	XP_013122630.1, XP_013122626.1, XP_013122628.1, XP_013122629.1, XP_013122627.1, XP_005461610.1
GO:0043043	peptide biosynthetic process	P	8.54805e-05	1.13516e-06	64	433	2589	35412	OVER	XP_005459697.1, XP_005454265.1, XP_005467713.1, XP_003456291.1, XP_013130263.1, XP_005477581.1, XP_003451673.1, XP_013131971.1, XP_005453868.1, XP_013124618.1, XP_003442157.1, XP_003458995.1, XP_003437826.1, XP_005469359.1, XP_003459521.1, XP_003444830.1, XP_005448656.1, XP_003443520.1, XP_003453266.1, XP_003457069.1, XP_013130944.1, XP_003437835.1, XP_003444346.1, XP_003456998.2, XP_005459696.1,…	XP_003455641.1, XP_013121947.1, XP_013131601.1, XP_003450940.1, XP_013131372.1, XP_013120642.1, XP_003447937.1, XP_003449078.1, XP_003447225.1, XP_003447990.1, XP_003451510.1, XP_003438709.1, XP_005470018.1, XP_003454175.1, XP_005452862.1, XP_005463989.1, XP_003453702.1, XP_003450998.1, XP_005453357.1, XP_003457471.1, XP_003444159.1, XP_005468184.1, XP_013125562.1, XP_003446030.1, XP_003445483.1,…
GO:0008380	RNA splicing	P	8.93197e-05	1.19395e-06	34	168	2619	35677	OVER	XP_003452934.1, XP_003446785.1, XP_003444394.1, XP_003444146.1, XP_003457070.1, XP_003445485.1, XP_003453716.1, XP_005463249.1, XP_003450949.1, XP_003458142.2, XP_005448044.1, XP_013121138.1, XP_003458995.1, XP_005472694.1, XP_003443418.1, XP_005473195.1, XP_003442826.1, XP_003443171.1, XP_003444830.1, XP_005452821.1, XP_005452820.1, XP_003446480.1, XP_005452822.1, XP_003456897.1, XP_005452819.1,…	XP_005463664.1, XP_005454530.1, XP_005455353.1, XP_005462909.1, XP_013122766.1, XP_003444648.1, XP_013122789.1, XP_013125268.1, XP_013126437.1, XP_005455413.1, XP_005467588.1, XP_013128990.1, XP_003450315.1, XP_003438807.1, XP_003440728.1, XP_005472880.1, XP_013128613.1, XP_013130202.1, XP_003448790.1, XP_013121137.1, XP_003448827.1, XP_005468308.1, XP_013132270.1, XP_003447474.1, XP_005469601.1,…
GO:0044265	cellular macromolecule catabolic process	P	0.000103626	1.39423e-06	62	417	2591	35428	OVER	XP_003448718.1, XP_005467713.1, XP_003452289.1, XP_003450127.1, XP_013126776.1, XP_003457808.1, XP_005448044.1, XP_003458995.1, XP_005458893.1, XP_003442044.2, XP_013125761.1, XP_003438728.1, XP_003450285.1, XP_003443520.1, XP_013129868.1, XP_003451086.1, XP_005456395.1, XP_003446859.1, XP_003457961.1, XP_003443422.1, XP_003454004.1, XP_003450875.1, XP_003445576.1, XP_005470040.1, XP_003444346.1,…	XP_003451861.1, XP_003450940.1, XP_003445252.1, XP_003456234.1, XP_005463419.1, XP_003449078.1, XP_005456270.1, XP_003441495.1, XP_013132861.1, XP_003448330.1, XP_003452661.1, XP_003444388.1, XP_003456890.1, XP_003450164.1, XP_013127109.1, XP_013131997.1, XP_003457471.1, XP_005468522.1, XP_005474269.1, XP_005475810.1, XP_005465807.1, XP_003444016.1, XP_005448194.1, XP_003453560.1, XP_013122833.1,…
GO:0045787	positive regulation of cell cycle	P	0.000103798	1.40562e-06	15	37	2638	35808	OVER	XP_013127634.1, XP_013127632.1, XP_003440898.1, XP_003458518.1, XP_013121580.1, XP_005449673.1, XP_013121577.1, XP_005475872.1, XP_013121576.1, XP_013121579.1, XP_013121578.1, XP_013127635.1, XP_005452391.1, XP_013127636.1, XP_013127438.1	XP_005456420.1, XP_005448611.1, XP_005453421.1, XP_003457821.1, XP_003449300.1, XP_005459690.1, XP_003438991.1, XP_005453049.1, XP_003449078.1, XP_005471879.1, XP_003455816.1, XP_005451193.1, XP_005450041.1, XP_013123796.1, XP_005463105.1, XP_003447495.1, XP_003453790.1, XP_003448029.1, XP_005469404.1, XP_013132996.1, XP_005469402.1, XP_005469403.1, XP_005450160.1, XP_003448189.1, XP_003455526.1,…
GO:0048475	coated membrane	C	0.000105156	1.44238e-06	28	123	2625	35722	OVER	XP_013132985.1, XP_005467989.1, XP_005454826.1, XP_003449997.1, XP_003443158.3, XP_013120819.1, XP_003449996.1, XP_005476303.1, XP_005473510.1, XP_005470038.1, XP_005476302.1, XP_013120820.1, XP_013131612.1, XP_013131613.1, XP_003445979.1, XP_003451438.1, XP_003451439.1, XP_013128442.1, XP_003451109.1, XP_013125602.1, XP_005459763.1, XP_005459762.1, XP_013124991.1, XP_005459764.1, XP_013123154.1,…	XP_005479091.1, XP_013121277.1, XP_005450904.1, XP_005456199.1, XP_013120642.1, XP_005478875.2, XP_003448631.1, XP_013120646.1, XP_003457911.1, XP_013124796.1, XP_005465174.1, XP_003447605.1, XP_003441652.1, XP_013125004.1, XP_005473416.1, XP_005453143.1, XP_003443271.1, XP_005467112.1, XP_005453147.1, XP_005473587.1, XP_005461661.1, XP_013125008.1, XP_005474631.1, XP_005474157.1, XP_013132858.1,…
GO:0030117	membrane coat	C	0.000105156	1.44238e-06	28	123	2625	35722	OVER	XP_013132985.1, XP_005467989.1, XP_005454826.1, XP_003449997.1, XP_003443158.3, XP_013120819.1, XP_003449996.1, XP_005476303.1, XP_005473510.1, XP_005470038.1, XP_005476302.1, XP_013120820.1, XP_013131612.1, XP_013131613.1, XP_003445979.1, XP_003451438.1, XP_003451439.1, XP_013128442.1, XP_003451109.1, XP_013125602.1, XP_005459763.1, XP_005459762.1, XP_013124991.1, XP_005459764.1, XP_013123154.1,…	XP_005479091.1, XP_013121277.1, XP_005450904.1, XP_005456199.1, XP_013120642.1, XP_005478875.2, XP_003448631.1, XP_013120646.1, XP_003457911.1, XP_013124796.1, XP_005465174.1, XP_003447605.1, XP_003441652.1, XP_013125004.1, XP_005473416.1, XP_005453143.1, XP_003443271.1, XP_005467112.1, XP_005453147.1, XP_005473587.1, XP_005461661.1, XP_013125008.1, XP_005474631.1, XP_005474157.1, XP_013132858.1,…
GO:0097503	sialylation	P	0.000107536	1.5402e-06	14	32	2639	35813	OVER	XP_005476112.1, XP_005476123.1, XP_005476113.1, XP_005476124.1, XP_005476114.1, XP_005476115.1, XP_005476116.1, XP_005476117.1, XP_005476118.1, XP_003437822.1, XP_013125479.1, XP_005476120.1, XP_005476121.1, XP_005476122.1	XP_005463870.1, XP_003452997.1, XP_003443845.1, XP_005450802.1, XP_013125115.1, XP_003440057.2, XP_003445001.1, XP_005470553.1, XP_013124807.1, XP_013124808.1, XP_005474661.2, XP_013131654.1, XP_003440105.2, XP_013121201.1, XP_003442186.1, XP_003458736.2, XP_005463869.1, XP_005450808.1, XP_005457876.1, XP_003442182.1, XP_003455343.1, XP_003442184.1, XP_003442185.1, XP_003451963.1, XP_005476756.1,…
GO:0010825	positive regulation of centrosome duplication	P	0.000107536	1.54871e-06	5	0	2648	35845	OVER	XP_013121577.1, XP_013121576.1, XP_013121579.1, XP_013121578.1, XP_013121580.1
GO:0014002	astrocyte development	P	0.000107536	1.54871e-06	5	0	2648	35845	OVER	XP_013124127.1, XP_013124126.1, XP_003440408.1, XP_013124125.1, XP_005470985.1
GO:0046607	positive regulation of centrosome cycle	P	0.000107536	1.54871e-06	5	0	2648	35845	OVER	XP_013121577.1, XP_013121576.1, XP_013121579.1, XP_013121578.1, XP_013121580.1
GO:0021897	forebrain astrocyte development	P	0.000107536	1.54871e-06	5	0	2648	35845	OVER	XP_013124127.1, XP_013124126.1, XP_003440408.1, XP_013124125.1, XP_005470985.1
GO:0038002	endocrine signaling	P	0.000107536	1.54871e-06	5	0	2648	35845	OVER	XP_013124127.1, XP_013124126.1, XP_003440408.1, XP_013124125.1, XP_005470985.1
GO:0021896	forebrain astrocyte differentiation	P	0.000107536	1.54871e-06	5	0	2648	35845	OVER	XP_013124127.1, XP_013124126.1, XP_003440408.1, XP_013124125.1, XP_005470985.1
GO:0071822	protein complex subunit organization	P	0.000107536	1.55351e-06	82	614	2571	35231	OVER	XP_005451283.1, XP_005467713.1, XP_003454077.1, XP_003455581.2, XP_005459759.2, XP_003451673.1, XP_013121060.1, XP_013124618.1, XP_005475613.1, XP_013127482.1, XP_005469359.1, XP_003459521.1, XP_005451285.1, XP_005451287.1, XP_003451832.1, XP_005478033.1, XP_003438778.1, XP_003455155.1, XP_003449061.2, XP_005456393.1, XP_005465021.1, XP_003439510.1, XP_003441469.1, XP_003458302.2, XP_013128641.1,…	XP_013130595.1, XP_003444147.1, XP_013126120.1, XP_005469248.1, XP_003456464.1, XP_003447707.1, XP_005463058.1, XP_005468402.1, XP_013129353.1, XP_013130749.1, XP_003445613.1, XP_013129014.1, XP_003455106.1, XP_003454720.1, XP_003438709.1, XP_013128937.1, XP_013127960.1, XP_005469685.1, XP_005467700.1, XP_005473206.1, XP_005448181.1, XP_005447887.1, XP_005449813.1, XP_003440148.1, XP_005452656.1,…
GO:0019028	viral capsid	C	0.000107536	1.57837e-06	13	27	2640	35818	OVER	XP_003444394.1, XP_003453716.1, XP_003458810.1, XP_003457069.1, XP_003448307.1, XP_003450949.1, XP_005464340.1, XP_003457901.1, XP_005451407.1, XP_003453476.1, XP_003444116.1, XP_003442826.1, XP_003458256.1	XP_003448633.1, XP_013124733.1, XP_003442130.1, XP_005452499.1, XP_005450239.1, XP_005452498.1, XP_003442131.1, XP_003442116.1, XP_003457745.2, XP_013128576.1, XP_003456542.1, XP_013125039.1, XP_005452500.1, XP_005452501.1, XP_013124678.1, XP_005452502.1, XP_003441651.1, XP_003442249.1, XP_003448286.1, XP_003450959.1, XP_003454859.1, XP_003443445.1, XP_003448114.1, XP_003451520.1, XP_003453628.1,…
GO:0019013	viral nucleocapsid	C	0.000107536	1.57837e-06	13	27	2640	35818	OVER	XP_003444394.1, XP_003453716.1, XP_003458810.1, XP_003457069.1, XP_003448307.1, XP_003450949.1, XP_005464340.1, XP_003457901.1, XP_005451407.1, XP_003453476.1, XP_003444116.1, XP_003442826.1, XP_003458256.1	XP_003448633.1, XP_013124733.1, XP_003442130.1, XP_005452499.1, XP_005450239.1, XP_005452498.1, XP_003442131.1, XP_003442116.1, XP_003457745.2, XP_013128576.1, XP_003456542.1, XP_013125039.1, XP_005452500.1, XP_005452501.1, XP_013124678.1, XP_005452502.1, XP_003441651.1, XP_003442249.1, XP_003448286.1, XP_003450959.1, XP_003454859.1, XP_003443445.1, XP_003448114.1, XP_003451520.1, XP_003453628.1,…
GO:0044423	virion part	C	0.000107536	1.57837e-06	13	27	2640	35818	OVER	XP_003444394.1, XP_003453716.1, XP_003458810.1, XP_003457069.1, XP_003448307.1, XP_003450949.1, XP_005464340.1, XP_003457901.1, XP_005451407.1, XP_003453476.1, XP_003444116.1, XP_003442826.1, XP_003458256.1	XP_003448633.1, XP_013124733.1, XP_003442130.1, XP_005452499.1, XP_005450239.1, XP_005452498.1, XP_003442131.1, XP_003442116.1, XP_003457745.2, XP_013128576.1, XP_003456542.1, XP_013125039.1, XP_005452500.1, XP_005452501.1, XP_013124678.1, XP_005452502.1, XP_003441651.1, XP_003442249.1, XP_003448286.1, XP_003450959.1, XP_003454859.1, XP_003443445.1, XP_003448114.1, XP_003451520.1, XP_003453628.1,…
GO:0003899	DNA-directed RNA polymerase activity	F	0.000123603	1.8358e-06	15	38	2638	35807	OVER	XP_003457858.1, XP_013124957.1, XP_003457324.1, XP_003444146.1, XP_005471421.1, XP_013127896.1, XP_005462074.1, XP_005471420.1, XP_003439918.1, XP_005460543.1, XP_003443166.1, XP_003456708.1, XP_003443157.1, XP_003455864.1, XP_003441650.1	XP_013131209.1, XP_013120376.1, XP_013131208.1, XP_003449050.1, XP_003451031.1, XP_013123689.1, XP_003457762.1, XP_013123628.1, XP_005479056.1, XP_003458708.1, XP_003452338.1, XP_003449380.1, XP_003439459.1, XP_005466585.2, XP_003442117.1, XP_013125134.1, XP_003441128.1, XP_003456540.2, XP_013132804.1, XP_005456424.1, XP_013124958.1, XP_013122797.1, XP_003444635.1, XP_005470979.2, XP_005471425.1,…
GO:0034062	RNA polymerase activity	F	0.000123603	1.8358e-06	15	38	2638	35807	OVER	XP_003457858.1, XP_013124957.1, XP_003457324.1, XP_003444146.1, XP_005471421.1, XP_013127896.1, XP_005462074.1, XP_005471420.1, XP_003439918.1, XP_005460543.1, XP_003443166.1, XP_003456708.1, XP_003443157.1, XP_003455864.1, XP_003441650.1	XP_013131209.1, XP_013120376.1, XP_013131208.1, XP_003449050.1, XP_003451031.1, XP_013123689.1, XP_003457762.1, XP_013123628.1, XP_005479056.1, XP_003458708.1, XP_003452338.1, XP_003449380.1, XP_003439459.1, XP_005466585.2, XP_003442117.1, XP_013125134.1, XP_003441128.1, XP_003456540.2, XP_013132804.1, XP_005456424.1, XP_013124958.1, XP_013122797.1, XP_003444635.1, XP_005470979.2, XP_005471425.1,…
GO:0008306	associative learning	P	0.000126317	1.88714e-06	7	4	2646	35841	OVER	XP_003438146.1, XP_005470777.1, XP_013124127.1, XP_013124126.1, XP_003440408.1, XP_013124125.1, XP_005470985.1	XP_003460615.3, XP_005449915.1, XP_005478876.2, XP_003439997.3
GO:0016192	vesicle-mediated transport	P	0.000126636	1.9057e-06	100	802	2553	35043	OVER	XP_005448652.1, XP_003449997.1, XP_013120819.1, XP_005453734.1, XP_005452711.1, XP_005475164.1, XP_005476762.2, XP_003438841.1, XP_003459795.1, XP_005473510.1, XP_005476302.1, XP_003438778.1, XP_013131612.1, XP_013120883.1, XP_003445979.1, XP_003451439.1, XP_013131045.1, XP_005459763.1, XP_003451489.1, XP_005452019.1, XP_003441516.1, XP_013128906.1, XP_005467990.1, XP_013132985.1, XP_003456529.1,…	XP_005468741.1, XP_003444629.1, XP_003440683.1, XP_003439476.1, XP_003443938.1, XP_003452070.2, XP_005457017.1, XP_005459427.1, XP_013125004.1, XP_003457855.2, XP_005457104.1, XP_005466618.2, XP_005471278.1, XP_005459623.1, XP_003451522.1, XP_005450440.1, XP_003453000.1, XP_003443139.1, XP_005460438.1, XP_013120641.1, XP_013129498.1, XP_003441504.1, XP_013123755.1, XP_013132860.1, XP_005470203.1,…
GO:0034660	ncRNA metabolic process	P	0.000126636	1.91403e-06	49	301	2604	35544	OVER	XP_013124652.1, XP_005447835.1, XP_005454265.1, XP_013130263.1, XP_013123042.1, XP_005466978.1, XP_013125364.1, XP_003446695.1, XP_013126755.1, XP_005479272.1, XP_005469835.1, XP_003449840.1, XP_003441677.1, XP_003453266.1, XP_003457069.1, XP_003445621.1, XP_005477712.1, XP_005455488.1, XP_003445124.1, XP_003459898.1, XP_013130944.1, XP_013131329.1, XP_003443422.1, XP_003446218.1, XP_003454986.1,…	XP_003459711.1, XP_003439562.1, XP_005467252.1, XP_003450940.1, XP_003459007.1, XP_003452164.1, XP_005468037.1, XP_013120642.1, XP_005467588.1, XP_003460057.1, XP_003449078.1, XP_003444799.2, XP_003448790.1, XP_013127041.1, XP_005469760.1, XP_013121137.1, XP_003452661.1, XP_005463400.1, XP_005471922.1, XP_013124351.1, XP_005463072.1, XP_013126034.1, XP_003443445.1, XP_003457687.1, XP_013131323.1,…
GO:0010498	proteasomal protein catabolic process	P	0.000130185	1.97905e-06	22	82	2631	35763	OVER	XP_003456494.1, XP_003446521.1, XP_003452937.1, XP_005457302.1, XP_003442732.1, XP_005461269.1, XP_003448718.1, XP_005475733.1, XP_003452289.1, XP_005456395.1, XP_005475735.1, XP_005452052.1, XP_013126776.1, XP_003445376.1, XP_003440735.1, XP_003443168.1, XP_005458893.1, XP_003444801.1, XP_003442044.2, XP_013130903.1, XP_013125761.1, XP_003451565.1	XP_003456065.1, XP_005458414.1, XP_003437820.1, XP_003455585.1, XP_003438244.1, XP_003449078.1, XP_005478906.1, XP_003441568.1, XP_003445615.1, XP_005456270.1, XP_005451932.1, XP_003451328.1, XP_003448021.2, XP_005474168.1, XP_005456867.1, XP_005471259.1, XP_003454564.1, XP_003441673.1, XP_003444195.2, XP_005459515.1, XP_003456890.1, XP_003438817.1, XP_003451485.1, XP_003440422.1, XP_005470980.1,…
GO:0002138	retinoic acid biosynthetic process	P	0.000135956	2.08706e-06	8	7	2645	35838	OVER	XP_003440504.1, XP_013124189.1, XP_013124188.1, XP_013124190.1, XP_013124191.1, XP_013124187.1, XP_013124192.1, XP_013124193.1	XP_013122630.1, XP_013122626.1, XP_003443518.2, XP_013122628.1, XP_013122629.1, XP_013122627.1, XP_005461610.1
GO:0090068	positive regulation of cell cycle process	P	0.000135956	2.09053e-06	12	23	2641	35822	OVER	XP_013121577.1, XP_013121576.1, XP_013121579.1, XP_013127634.1, XP_013121578.1, XP_013127632.1, XP_003458518.1, XP_013121580.1, XP_013127635.1, XP_005452391.1, XP_013127636.1, XP_013127438.1	XP_005456420.1, XP_005448611.1, XP_003457821.1, XP_005450160.1, XP_003449300.1, XP_003448189.1, XP_003455526.1, XP_003438991.1, XP_005453049.1, XP_003449078.1, XP_005471879.1, XP_005467385.1, XP_005453051.1, XP_003442834.1, XP_005467386.1, XP_005451193.1, XP_005453050.1, XP_005453052.1, XP_003451089.1, XP_013123796.1, XP_013128104.1, XP_005463105.1, XP_003448029.1
GO:0030118	clathrin coat	C	0.000165142	2.55374e-06	20	70	2633	35775	OVER	XP_013132985.1, XP_013131612.1, XP_005467989.1, XP_013131613.1, XP_003445979.1, XP_003451438.1, XP_005454826.1, XP_003451439.1, XP_003449997.1, XP_013128442.1, XP_003443158.3, XP_003449996.1, XP_013125602.1, XP_005459763.1, XP_005459762.1, XP_005459764.1, XP_005467992.1, XP_005467991.1, XP_005467990.1, XP_005470038.1	XP_003451136.1, XP_003456982.3, XP_013121277.1, XP_005459504.1, XP_013120642.1, XP_003448631.1, XP_013120646.1, XP_003441033.2, XP_003457911.1, XP_013124796.1, XP_005465174.1, XP_005461659.1, XP_013121275.1, XP_005473418.1, XP_003450077.1, XP_003441652.1, XP_013125004.1, XP_005473416.1, XP_003451687.2, XP_003438252.1, XP_005467112.1, XP_005463064.1, XP_005474633.1, XP_013120577.1, XP_005473587.1,…
GO:0034719	SMN-Sm protein complex	C	0.000169889	2.64199e-06	6	2	2647	35843	OVER	XP_003444394.1, XP_003457901.1, XP_005451407.1, XP_003444116.1, XP_003442826.1, XP_003458142.2	XP_003441651.1, XP_003448114.1
GO:0000387	spliceosomal snRNP assembly	P	0.000184658	2.8878e-06	9	11	2644	35834	OVER	XP_003444394.1, XP_003457901.1, XP_003445485.1, XP_003446480.1, XP_003453716.1, XP_005451407.1, XP_003444116.1, XP_003442826.1, XP_003458142.2	XP_003460429.3, XP_005451272.1, XP_003458656.1, XP_003441651.1, XP_003448114.1, XP_003451770.1, XP_005465808.1, XP_003449009.1, XP_003450959.1, XP_003449076.1, XP_003438927.1
GO:0009314	response to radiation	P	0.000193657	3.04658e-06	27	121	2626	35724	OVER	XP_003452937.1, XP_005449220.1, XP_013126776.1, XP_005477105.2, XP_005477106.1, XP_005477107.1, XP_013131730.1, XP_005477108.1, XP_005477109.1, XP_005477103.1, XP_005477104.1, XP_003449193.1, XP_003455154.1, XP_003450037.1, XP_005477112.1, XP_013124125.1, XP_005477111.1, XP_013120286.1, XP_005457875.1, XP_013120289.1, XP_003438146.1, XP_005470777.1, XP_013124127.1, XP_013124126.1, XP_003440408.1,…	XP_013123080.1, XP_003446805.1, XP_013122242.1, XP_003438476.1, XP_003441288.1, XP_005475379.1, XP_003455077.1, XP_003440683.1, NP_001266379.1, XP_003456633.1, XP_013122709.1, XP_003448804.1, XP_013122705.1, XP_003459791.1, XP_005453617.1, XP_003440110.1, XP_005448257.1, XP_003455430.1, XP_003455476.1, XP_003442679.1, XP_005465813.1, XP_005455384.1, XP_013119646.1, XP_003444866.1, XP_003439053.1,…
GO:0008284	positive regulation of cell proliferation	P	0.000193657	3.06238e-06	20	71	2633	35774	OVER	XP_005467220.1, XP_003438778.1, XP_003452937.1, XP_013125220.1, XP_013125221.1, XP_013125222.1, XP_013125223.1, XP_013125224.1, XP_013126776.1, XP_013124125.1, XP_013120241.1, XP_013125219.1, XP_003456613.1, XP_013124127.1, XP_013124126.1, XP_003442280.1, XP_003440408.1, XP_005470985.1, XP_005451426.1, XP_013127438.1	XP_005453442.1, XP_005473929.1, XP_005453444.1, XP_005468845.1, XP_013125076.1, XP_003442773.1, XP_003456409.1, XP_005451193.1, XP_005473930.1, XP_003448121.1, XP_013130971.1, XP_005473932.1, XP_003453659.2, XP_013130039.1, XP_005476513.1, XP_005476515.1, XP_013128507.1, XP_005449466.1, XP_005458384.1, XP_005450160.1, XP_003445684.1, XP_003451872.1, XP_005458382.1, XP_003445599.2, XP_005473927.1,…
GO:0034976	response to endoplasmic reticulum stress	P	0.000200741	3.19194e-06	17	52	2636	35793	OVER	XP_005451282.1, XP_005451284.1, XP_005469175.1, XP_005451283.1, XP_005451280.1, XP_005456395.1, XP_005478375.1, XP_003440735.1, XP_013126211.1, XP_003444265.1, XP_003444812.1, XP_005451279.1, XP_013130903.1, XP_005451286.1, XP_005451285.1, XP_005451288.1, XP_005451287.1	XP_003456065.1, XP_005449642.1, XP_003455585.1, XP_005476212.1, XP_003446196.2, XP_013121062.1, XP_003456146.1, XP_013121064.1, XP_003451328.1, XP_005474168.1, XP_005456867.1, XP_003454564.1, XP_003456031.1, XP_003457857.1, XP_003456890.1, XP_003451874.1, XP_013125441.1, XP_005462464.1, XP_005475937.1, XP_005462462.1, XP_003448052.1, XP_003458480.1, XP_003458794.1, XP_003444348.1, XP_013124493.1,…
GO:0016043	cellular component organization	P	0.000211725	3.38509e-06	302	3118	2351	32727	OVER	XP_005448652.1, XP_003454077.1, XP_003455581.2, XP_005470651.1, XP_013132387.1, XP_003447839.1, XP_005476705.1, XP_005451287.1, XP_013125730.1, XP_013124457.1, XP_003445952.1, XP_003455155.1, XP_013120883.1, XP_003437935.2, XP_013132956.1, XP_003441469.1, XP_013130944.1, XP_005463230.1, XP_013120692.1, XP_003440163.1, XP_003444847.1, XP_005478343.1, XP_005451407.1, XP_003452138.1, XP_005448472.1,…	XP_005478837.1, XP_003443991.1, XP_003444629.1, XP_003448800.1, XP_005458529.1, XP_013123777.1, XP_013129014.1, XP_005459732.1, XP_005477687.1, XP_005469685.1, XP_013124411.1, XP_005453018.1, XP_003443795.1, XP_005473206.1, XP_013120280.1, XP_005452656.1,
GO:0032350	regulation of hormone metabolic process	P	0.000242569	3.9206e-06	8	8	2645	35837	OVER	XP_003440504.1, XP_013124189.1, XP_013124188.1, XP_013124190.1, XP_013124191.1, XP_013124187.1, XP_013124192.1, XP_013124193.1	XP_013122630.1, XP_013122626.1, XP_013122628.1, XP_013122629.1, XP_013122627.1, XP_005448312.1, XP_003438504.1, XP_005461610.1
GO:0042670	retinal cone cell differentiation	P	0.000242569	3.9206e-06	8	8	2645	35837	OVER	XP_005467220.1, XP_013125220.1, XP_013125219.1, XP_013125221.1, XP_013125222.1, XP_013125223.1, XP_003442280.1, XP_013125224.1	XP_005472640.1, XP_003438800.1, XP_013119741.1, XP_005471979.1, XP_005453223.1, XP_005452479.1, XP_003456942.1, XP_005448253.1
GO:0009893	positive regulation of metabolic process	P	0.000250938	4.07779e-06	78	591	2575	35254	OVER	XP_003446785.1, XP_013125220.1, XP_013125222.1, XP_003448718.1, XP_013125224.1, XP_003449017.1, XP_003439522.2, XP_005476265.1, XP_003442082.1, XP_005453868.1, XP_005458893.1, XP_003459521.1, XP_005449512.1, XP_003447839.1, XP_005448656.1, XP_003443520.1, XP_005457751.2, XP_005467220.1, XP_003438778.1, XP_005449509.1, XP_003454414.1, XP_013130897.1, XP_003437850.1, XP_003458302.2, XP_003441993.1,…	XP_005467941.1, XP_003457821.1, XP_013123898.1, XP_005458857.1, XP_005448882.1, XP_005457115.1, XP_003456464.1, XP_013120062.1, XP_003447937.1, XP_005463288.1, XP_003449078.1, XP_003447564.1, XP_003446196.2, XP_013127523.1, XP_013126527.1, XP_003454720.1, XP_005466377.1, XP_005457322.1, XP_003441505.1, XP_005448675.1, XP_005476513.1, XP_005476175.1, XP_005454859.1, XP_005448105.1, XP_013120074.1,…
GO:0000469	cleavage involved in rRNA processing	P	0.000260614	4.25781e-06	7	5	2646	35840	OVER	XP_003443422.1, XP_005447835.1, XP_005447836.1, XP_013122927.1, XP_003457069.1, XP_005469835.1, XP_003459898.1	XP_003446030.1, XP_003452475.1, XP_013130030.1, XP_003448147.1, XP_005471289.1
GO:0043161	proteasome-mediated ubiquitin-dependent protein catabolic process	P	0.000272749	4.47989e-06	21	80	2632	35765	OVER	XP_003456494.1, XP_003446521.1, XP_003452937.1, XP_005457302.1, XP_003442732.1, XP_005461269.1, XP_005475733.1, XP_003452289.1, XP_005456395.1, XP_005475735.1, XP_005452052.1, XP_013126776.1, XP_003445376.1, XP_003440735.1, XP_003443168.1, XP_005458893.1, XP_003444801.1, XP_003442044.2, XP_013130903.1, XP_013125761.1, XP_003451565.1	XP_003456065.1, XP_005458414.1, XP_003437820.1, XP_003455585.1, XP_003438244.1, XP_003449078.1, XP_005478906.1, XP_003441568.1, XP_003445615.1, XP_005456270.1, XP_005451932.1, XP_003451328.1, XP_003448021.2, XP_005474168.1, XP_005456867.1, XP_005471259.1, XP_003454564.1, XP_003441673.1, XP_003444195.2, XP_005459515.1, XP_003456890.1, XP_003438817.1, XP_003451485.1, XP_003440422.1, XP_005470980.1,…
GO:1905368	peptidase complex	C	0.00027436	4.53033e-06	18	60	2635	35785	OVER	XP_013124860.1, XP_003457293.1, XP_005457302.1, XP_003442732.1, XP_003448709.1, XP_003448718.1, XP_005452802.1, XP_003446450.1, XP_003441993.1, XP_013130205.1, XP_005453836.1, XP_003440735.1, XP_003447226.1, XP_003445866.1, XP_003438172.1, XP_013124857.1, XP_003459532.2, XP_013124859.1	XP_003439355.1, XP_003443740.1, XP_003444147.1, XP_003456065.1, XP_005459945.1, XP_013121406.1, XP_003441568.1, XP_003451328.1, XP_003448021.2, XP_005449577.1, XP_005456867.1, XP_003445026.1, XP_003454564.1, XP_003441571.1, XP_003440483.1, XP_005476023.1, XP_003442101.1, XP_003453519.1, XP_003447253.1, XP_005463293.1, XP_003458045.1, XP_003440422.1, XP_003458047.1, XP_003457456.2, XP_003442595.1,…
GO:0043604	amide biosynthetic process	P	0.000279141	4.63365e-06	65	464	2588	35381	OVER	XP_005459697.1, XP_005454265.1, XP_005467713.1, XP_003456291.1, XP_013130263.1, XP_005477581.1, XP_003451673.1, XP_013131971.1, XP_005453868.1, XP_013124618.1, XP_003442157.1, XP_003458995.1, XP_003437826.1, XP_005469359.1, XP_003459521.1, XP_003444830.1, XP_005448656.1, XP_003443520.1, XP_003453266.1, XP_003457069.1, XP_013130944.1, XP_003437835.1, XP_003444346.1, XP_003456998.2, XP_005459696.1,…	XP_003455641.1, XP_013121947.1, XP_013131601.1, XP_003450940.1, XP_013131372.1, XP_013120642.1, XP_003447937.1, XP_003449078.1, XP_003447225.1, XP_003447990.1, XP_003451510.1, XP_003438709.1, XP_005470018.1, XP_003454175.1, XP_005452862.1, XP_013121201.1, XP_005463989.1, XP_003453702.1, XP_003450998.1, XP_005453357.1, XP_003457471.1, XP_003444159.1, XP_005468184.1, XP_013125562.1, XP_003446030.1,…
GO:0060219	camera-type eye photoreceptor cell differentiation	P	0.000284264	4.74352e-06	9	12	2644	35833	OVER	XP_005467220.1, XP_005469175.1, XP_013125220.1, XP_013125219.1, XP_013125221.1, XP_013125222.1, XP_013125223.1, XP_003442280.1, XP_013125224.1	XP_005472640.1, XP_003445769.1, XP_003438800.1, XP_005466919.1, XP_013119741.1, XP_005471979.1, XP_005453223.1, XP_003448537.1, XP_003440036.1, XP_005452479.1, XP_003456942.1, XP_005448253.1
GO:0031325	positive regulation of cellular metabolic process	P	0.000289809	4.8867e-06	74	554	2579	35291	OVER	XP_003446785.1, XP_013125220.1, XP_013125222.1, XP_003448718.1, XP_013125224.1, XP_003449017.1, XP_003439522.2, XP_005476265.1, XP_003442082.1, XP_005453868.1, XP_005458893.1, XP_003459521.1, XP_005449512.1, XP_003447839.1, XP_005448656.1, XP_003443520.1, XP_005457751.2, XP_005467220.1, XP_003438778.1, XP_005449509.1, XP_003454414.1, XP_013130897.1, XP_003437850.1, XP_003458302.2, XP_003441993.1,…	XP_005467941.1, XP_003457821.1, XP_013123898.1, XP_005458857.1, XP_005448882.1, XP_005457115.1, XP_003456464.1, XP_013120062.1, XP_003447937.1, XP_005463288.1, XP_003449078.1, XP_003447564.1, XP_003446196.2, XP_013127523.1, XP_013126527.1, XP_005466377.1, XP_005457322.1, XP_003441505.1, XP_005448675.1, XP_005476513.1, XP_005476175.1, XP_005454859.1, XP_005448105.1, XP_013120074.1, XP_003451872.1,…
GO:1990234	transferase complex	C	0.000289809	4.8867e-06	74	554	2579	35291	OVER	XP_013126373.1, XP_013126776.1, XP_005461333.1, XP_003439918.1, XP_005462651.1, XP_005461361.1, XP_003458995.1, XP_003443157.1, XP_003442044.2, XP_005448656.1, XP_003450285.1, XP_003443520.1, XP_003451080.1, XP_013129868.1, XP_013126367.1, XP_013126369.1, XP_003451106.1, XP_013127896.1, XP_003459018.1, XP_005466907.1, XP_005456395.1, XP_005461597.1, XP_003437850.1, XP_005476456.1, XP_005448523.1,…	XP_005476864.1, XP_013131165.1, XP_013130617.1, XP_005471726.1, XP_005467941.1, XP_005462826.2, XP_003452477.1, XP_003445252.1, XP_003444038.1, XP_013128202.1, XP_003447564.1, XP_003450176.1, XP_005465019.2, XP_003443226.1, XP_005456424.1, XP_005476513.1, XP_013130859.1, XP_003452236.2, XP_005454859.1, XP_005476250.1, XP_005451167.1, XP_005473666.1, XP_013127109.1, XP_005479242.1, XP_005471824.1,…
GO:0030866	cortical actin cytoskeleton organization	P	0.000291439	4.98254e-06	15	42	2638	35803	OVER	XP_003450941.1, XP_005476711.1, XP_003438146.1, XP_005476710.1, XP_005476701.1, XP_005476712.1, XP_005476702.1, XP_005476707.1, XP_005476708.1, XP_013123109.1, XP_005476709.1, XP_005476703.1, XP_005476704.1, XP_005476705.1, XP_005476706.1	XP_005472543.2, XP_013132463.1, XP_013132462.1, XP_005449725.1, XP_005463642.1, XP_005463648.1, XP_005463646.1, XP_005478290.1, XP_013120528.1, XP_013120526.1, XP_013120527.1, XP_013132860.1, XP_013132469.1, XP_013132468.1, XP_013132465.1, XP_013132464.1, XP_005451264.1, XP_013132467.1, XP_013132466.1, XP_013124183.1, XP_005449735.1, XP_013124182.1, XP_005450180.1, XP_013132471.1, XP_005478289.1,…
GO:0031410	cytoplasmic vesicle	C	0.000291439	4.99058e-06	41	241	2612	35604	OVER	XP_003456529.1, XP_005467989.1, XP_003450941.1, XP_005454826.1, XP_003458518.1, XP_003449997.1, XP_003449996.1, XP_005452020.1, XP_013129331.1, XP_005451871.1, XP_005451870.1, XP_003445521.1, XP_003444432.1, XP_003439895.1, XP_003443575.1, XP_003438778.1, XP_003446295.1, XP_005474739.1, XP_003444867.1, XP_003444868.1, XP_013120883.1, XP_003456326.2, XP_003445412.1, XP_005471753.1, XP_003445979.1,…	XP_005468282.1, XP_005469417.1, XP_003444629.1, XP_003452209.1, XP_013132967.1, XP_003449078.1, XP_003455280.2, XP_003439476.1, XP_013124796.1, XP_003448376.1, XP_003455106.1, XP_003437803.1, XP_003438348.2, XP_013129896.1, XP_005467022.1, XP_005476513.1, XP_003441652.1, XP_013125004.1, XP_003455529.1, XP_005449678.1, XP_003456825.1, XP_013125441.1, XP_005452656.1, XP_013125655.1, XP_005471388.1,…
GO:0097708	intracellular vesicle	C	0.000291439	4.99058e-06	41	241	2612	35604	OVER	XP_003456529.1, XP_005467989.1, XP_003450941.1, XP_005454826.1, XP_003458518.1, XP_003449997.1, XP_003449996.1, XP_005452020.1, XP_013129331.1, XP_005451871.1, XP_005451870.1, XP_003445521.1, XP_003444432.1, XP_003439895.1, XP_003443575.1, XP_003438778.1, XP_003446295.1, XP_005474739.1, XP_003444867.1, XP_003444868.1, XP_013120883.1, XP_003456326.2, XP_003445412.1, XP_005471753.1, XP_003445979.1,…	XP_005468282.1, XP_005469417.1, XP_003444629.1, XP_003452209.1, XP_013132967.1, XP_003449078.1, XP_003455280.2, XP_003439476.1, XP_013124796.1, XP_003448376.1, XP_003455106.1, XP_003437803.1, XP_003438348.2, XP_013129896.1, XP_005467022.1, XP_005476513.1, XP_003441652.1, XP_013125004.1, XP_003455529.1, XP_005449678.1, XP_003456825.1, XP_013125441.1, XP_005452656.1, XP_013125655.1, XP_005471388.1,…
GO:0019899	enzyme binding	F	0.000300274	5.16809e-06	58	398	2595	35447	OVER	XP_003446785.1, XP_003444394.1, XP_013120629.1, XP_005476423.1, XP_013126776.1, XP_013121576.1, XP_013121578.1, XP_003442044.2, XP_003450285.1, XP_003438778.1, XP_013129868.1, XP_003439057.1, XP_003437935.2, XP_013121580.1, XP_013130897.1, XP_005449886.1, XP_003437850.1, XP_003458302.2, XP_003438146.1, XP_003439488.1, XP_003440738.1, XP_003444801.1, XP_005451407.1, XP_005449449.1, XP_003452138.1,…	XP_003445252.1, XP_005457224.1, XP_005456775.1, XP_003447937.1, XP_003460072.1, XP_013123491.1, XP_003438348.2, XP_013127960.1, XP_005467700.1, XP_013131130.1, XP_013124640.1, XP_003444388.1, XP_005457104.1, XP_013123219.1, XP_003453680.2, XP_013120280.1, XP_013125441.1, XP_013127109.1, XP_013131251.1, XP_005453071.1, XP_003439005.1, XP_003439770.1, XP_003450318.2, XP_005474269.1, XP_003443139.1,…
GO:0010604	positive regulation of macromolecule metabolic process	P	0.00031533	5.45477e-06	75	566	2578	35279	OVER	XP_003446785.1, XP_013125220.1, XP_013125222.1, XP_003448718.1, XP_013125224.1, XP_003449017.1, XP_003439522.2, XP_005476265.1, XP_003442082.1, XP_005453868.1, XP_005458893.1, XP_003459521.1, XP_005449512.1, XP_003447839.1, XP_005448656.1, XP_003443520.1, XP_005457751.2, XP_005467220.1, XP_003438778.1, XP_005449509.1, XP_003454414.1, XP_013130897.1, XP_003437850.1, XP_003458302.2, XP_003441993.1,…	XP_005467941.1, XP_003457821.1, XP_013123898.1, XP_005458857.1, XP_005448882.1, XP_005457115.1, XP_003456464.1, XP_013120062.1, XP_003447937.1, XP_003449078.1, XP_003447564.1, XP_003446196.2, XP_013127523.1, XP_013126527.1, XP_003454720.1, XP_005466377.1, XP_005457322.1, XP_003441505.1, XP_005448675.1, XP_005476513.1, XP_005476175.1, XP_005454859.1, XP_005448105.1, XP_013120074.1, XP_003451872.1,…
GO:0022618	ribonucleoprotein complex assembly	P	0.000356729	6.20208e-06	21	82	2632	35763	OVER	XP_003446785.1, XP_003444394.1, XP_003442442.1, XP_003445253.1, XP_003445485.1, XP_003446480.1, XP_003453716.1, XP_005474914.1, XP_003449003.1, XP_003458142.2, XP_003443150.1, XP_013130944.1, XP_013121138.1, XP_003457901.1, XP_005469961.1, XP_005451407.1, XP_003444116.1, XP_003454515.1, XP_003442826.1, XP_003453067.1, XP_005468789.2	XP_003442257.1, XP_013121947.1, XP_003450940.1, XP_013126437.1, XP_005465808.1, XP_003449076.1, XP_003454286.1, XP_003438807.1, XP_003437730.1, XP_013120682.1, XP_003459968.1, XP_013130310.1, XP_003454583.1, XP_003458656.1, XP_003453010.1, XP_005471920.1, XP_003451770.1, XP_003459829.1, XP_003441099.1, XP_013130339.1, XP_003442557.1, XP_003437818.1, XP_003460429.3, XP_003444745.1, XP_013120246.1,…
GO:0030865	cortical cytoskeleton organization	P	0.000360206	6.294e-06	15	43	2638	35802	OVER	XP_003450941.1, XP_005476711.1, XP_003438146.1, XP_005476710.1, XP_005476701.1, XP_005476712.1, XP_005476702.1, XP_005476707.1, XP_005476708.1, XP_013123109.1, XP_005476709.1, XP_005476703.1, XP_005476704.1, XP_005476705.1, XP_005476706.1	XP_005472543.2, XP_013132463.1, XP_013132462.1, XP_005449725.1, XP_005463642.1, XP_005463648.1, XP_005463646.1, XP_005478290.1, XP_013120528.1, XP_013120526.1, XP_013120527.1, XP_013132860.1, XP_003445543.1, XP_013132469.1, XP_013132468.1, XP_013132465.1, XP_013132464.1, XP_005451264.1, XP_013132467.1, XP_013132466.1, XP_013124183.1, XP_005449735.1, XP_013124182.1, XP_005450180.1, XP_013132471.1,…
GO:0010564	regulation of cell cycle process	P	0.000368749	6.4755e-06	24	104	2629	35741	OVER	XP_003456494.1, XP_005475849.1, XP_013127634.1, XP_005461269.1, XP_003448718.1, XP_013127632.1, XP_003458518.1, XP_003456858.1, XP_013121580.1, XP_003459633.1, XP_003438146.1, XP_013121577.1, XP_005475850.1, XP_005475872.1, XP_013121576.1, XP_005475851.1, XP_013121579.1, XP_005475852.1, XP_005462696.1, XP_013121578.1, XP_013127635.1, XP_005452391.1, XP_013127636.1, XP_013127438.1	XP_005456420.1, XP_003439106.1, XP_005453421.1, XP_003457821.1, XP_003446308.1, XP_005458857.1, XP_005452479.1, XP_005453049.1, XP_005456925.1, XP_003449078.1, XP_005452504.1, XP_005451193.1, XP_013123796.1, XP_005467294.1, XP_013122996.1, XP_005471338.1, XP_005455507.1, XP_003448029.1, XP_013122273.1, XP_005469402.1, XP_005472800.1, XP_003440483.1, XP_005474024.1, XP_003443464.1, XP_003451485.1,…
GO:0044452	nucleolar part	C	0.000381812	6.73825e-06	10	17	2643	35828	OVER	XP_005464340.1, XP_003443150.1, XP_003444146.1, XP_003456708.1, XP_003443157.1, XP_003457069.1, XP_013123043.1, XP_013123042.1, XP_005466978.1, XP_003439918.1	XP_003438779.1, XP_003437652.1, XP_003442755.1, XP_003449050.1, XP_005473359.1, XP_003447939.1, XP_003446214.2, XP_003446403.1, XP_003438817.1, XP_003443445.1, XP_005448279.1, XP_013125134.1, XP_003437845.1, XP_005454003.1, XP_005454002.1, XP_005456424.1, XP_005452532.1
GO:0033554	cellular response to stress	P	0.000387356	6.86993e-06	73	550	2580	35295	OVER	XP_003440050.2, XP_005449220.1, XP_005451283.1, XP_005474034.1, XP_013126776.1, XP_005474036.1, XP_003443201.1, XP_013129714.1, XP_005448481.1, XP_013122190.1, XP_005451285.1, XP_005451287.1, XP_003443520.1, XP_003451080.1, XP_003450037.1, XP_003456808.1, XP_005456395.1, XP_005473290.1, XP_013120286.1, XP_003441215.1, XP_003457961.1, XP_013130948.1, XP_005455934.1, XP_013126211.1, XP_005479186.1,…	XP_003443095.2, XP_005463058.1, XP_003438096.1, XP_003449078.1, XP_005475168.1, XP_003446196.2, XP_003446402.1, XP_013123491.1, XP_003439246.1, XP_003455359.1, XP_003454720.1, XP_005464088.1, XP_003445659.1, XP_005448675.1, XP_003453408.1, XP_003439814.1, XP_013130859.1, XP_005453226.1, XP_013124181.1, XP_003437646.1, XP_003456890.1, XP_005447633.1, XP_005463920.1, XP_005460297.1, XP_013125441.1,…
GO:0016102	diterpenoid biosynthetic process	P	0.000388393	6.95619e-06	8	9	2645	35836	OVER	XP_003440504.1, XP_013124189.1, XP_013124188.1, XP_013124190.1, XP_013124191.1, XP_013124187.1, XP_013124192.1, XP_013124193.1	XP_013122630.1, XP_005460873.1, XP_013122626.1, XP_003443518.2, XP_013122628.1, XP_013122629.1, XP_013122627.1, XP_003456138.1, XP_005461610.1
GO:0010565	regulation of cellular ketone metabolic process	P	0.000388393	6.95619e-06	8	9	2645	35836	OVER	XP_003440504.1, XP_013124189.1, XP_013124188.1, XP_013124190.1, XP_013124191.1, XP_013124187.1, XP_013124192.1, XP_013124193.1	XP_003440469.1, XP_013122630.1, XP_013122626.1, XP_013122628.1, XP_013122629.1, XP_013122627.1, XP_005469231.1, XP_003458719.1, XP_005461610.1
GO:0008152	metabolic process	P	0.000407029	7.32553e-06	1025	12343	1628	23502	OVER	XP_005453007.1, XP_003450733.1, XP_013125222.1, XP_013126373.1, XP_003454031.2, XP_005477336.1, XP_003449176.2, XP_003458995.1, XP_003444475.1, XP_003439269.1, XP_005455986.1, XP_005470225.1, XP_003447839.1, XP_005455165.1, XP_005467068.1, XP_013124061.1, XP_003450021.1, XP_003450285.1, XP_005450268.2, XP_003443520.1, XP_003453266.1, XP_005449509.1, XP_013127896.1, XP_013132971.1, XP_003457069.1,…	XP_005452207.1, XP_013126625.1, XP_003451677.1, XP_005476427.1, XP_005476284.1, XP_005476031.1, XP_003456080.2, XP_003445889.1, XP_003458490.2, XP_003443226.1, XP_013132270.1, XP_005456631.1, XP_013129134.1, XP_003456476.1, XP_003443106.1, XP_005457379.1,
GO:0030992	intraciliary transport particle B	C	0.00040855	7.45998e-06	6	3	2647	35842	OVER	XP_005457533.1, XP_013119757.1, XP_005460238.1, XP_003448643.1, XP_013131496.1, XP_013131497.1	XP_003456747.1, XP_005459382.1, XP_003453612.1
GO:0035418	protein localization to synapse	P	0.00040855	7.45998e-06	6	3	2647	35842	OVER	XP_003438146.1, XP_013123109.1, XP_005451647.1, XP_013126652.1, XP_003444986.1, XP_013126651.1	XP_013121269.1, XP_003457855.2, XP_005450558.1
GO:0043124	negative regulation of I-kappaB kinase/NF-kappaB signaling	P	0.00040855	7.45998e-06	6	3	2647	35842	OVER	XP_013127186.1, XP_005468005.1, XP_013127190.1, XP_013127189.1, XP_013127187.1, XP_013127188.1	XP_013131449.1, XP_005457436.1, XP_005453788.1
GO:0046890	regulation of lipid biosynthetic process	P	0.000410707	7.53524e-06	9	13	2644	35832	OVER	XP_005447715.1, XP_003440504.1, XP_013124189.1, XP_013124188.1, XP_013124190.1, XP_013124191.1, XP_013124187.1, XP_013124192.1, XP_013124193.1	XP_003458882.1, XP_005456442.1, XP_003438955.1, XP_003451874.1, XP_013122630.1, XP_003440709.1, XP_013122626.1, XP_013122628.1, XP_013122629.1, XP_013122627.1, XP_005469231.1, XP_005449795.1, XP_005461610.1
GO:0097320	membrane tubulation	P	0.000466335	8.67316e-06	7	6	2646	35839	OVER	XP_005448653.1, XP_005448652.1, XP_005448651.1, XP_013120883.1, XP_005448650.1, XP_013131812.1, XP_003438841.1	XP_003453742.1, XP_005458483.1, XP_005458482.1, XP_005451641.2, XP_003460133.1, XP_005458481.1
GO:0007612	learning	P	0.000466335	8.67316e-06	7	6	2646	35839	OVER	XP_003438146.1, XP_005470777.1, XP_013124127.1, XP_013124126.1, XP_003440408.1, XP_013124125.1, XP_005470985.1	XP_013132896.1, XP_003460615.3, XP_005449915.1, XP_005478876.2, XP_003449479.1, XP_003439997.3
GO:0010737	protein kinase A signaling	P	0.000466335	8.75957e-06	5	1	2648	35844	OVER	XP_003450941.1, XP_005463355.1, XP_005463354.1, XP_003447381.1, XP_003458378.1	XP_013129680.1
GO:0097120	receptor localization to synapse	P	0.000466335	8.75957e-06	5	1	2648	35844	OVER	XP_013123109.1, XP_005451647.1, XP_013126652.1, XP_003444986.1, XP_013126651.1	XP_005450558.1
GO:0060441	epithelial tube branching involved in lung morphogenesis	P	0.000466335	8.75957e-06	5	1	2648	35844	OVER	XP_013124127.1, XP_013124126.1, XP_003440408.1, XP_013124125.1, XP_005470985.1	XP_005450666.1
GO:0031503	protein complex localization	P	0.00053663	1.01269e-05	12	28	2641	35817	OVER	XP_005457533.1, XP_013119757.1, XP_003445566.1, XP_005460238.1, XP_013123109.1, XP_005451647.1, XP_013126652.1, XP_003448643.1, XP_013131496.1, XP_013131497.1, XP_003444986.1, XP_013126651.1	XP_003439106.1, XP_005453715.1, XP_005453716.1, XP_005453714.1, XP_005450173.1, XP_005459382.1, XP_013123750.1, XP_005475379.1, XP_003442525.1, XP_005466750.2, XP_003452838.1, XP_003456633.1, XP_003439509.1, XP_003453612.1, XP_005478944.1, XP_005450174.1, XP_005470246.1, XP_003448734.1, XP_005450558.1, XP_005448310.1, XP_005469150.1, XP_003456664.1, XP_013127327.1, XP_005450072.1, XP_013127280.1,…
GO:0006939	smooth muscle contraction	P	0.000554986	1.05614e-05	11	23	2642	35822	OVER	XP_013121577.1, XP_013121576.1, XP_013121579.1, XP_013121578.1, XP_013127856.1, XP_013120590.1, XP_013121580.1, XP_005452688.1, XP_005461701.1, XP_003457048.1, XP_005461700.1	XP_005464515.1, XP_005477183.1, XP_005459943.1, XP_005474242.1, XP_005449829.1, XP_005473803.1, XP_003439981.2, XP_003449594.1, XP_005468045.1, XP_005473082.1, XP_013125485.1, NP_001266585.1, XP_003449459.1, XP_005478938.1, XP_003454257.1, XP_003453908.1, XP_003442899.1, XP_005478937.1, XP_013122134.1, XP_005467835.1, XP_003437565.1, XP_013122132.1, XP_005474241.1
GO:0051247	positive regulation of protein metabolic process	P	0.000554986	1.05702e-05	35	197	2618	35648	OVER	XP_005450463.1, XP_003448718.1, XP_003451885.1, XP_005476265.1, XP_005453869.1, XP_005476266.1, XP_005453867.1, XP_005447715.1, XP_005453868.1, XP_005458893.1, XP_003459521.1, XP_003447839.1, XP_003456941.1, XP_005465105.1, XP_003456059.1, XP_003445019.1, XP_003438778.1, XP_003440565.1, XP_005456458.1, XP_003440898.1, XP_003454414.1, XP_013124125.1, XP_003437850.1, XP_005449673.1, XP_003438146.1,…	XP_005467941.1, XP_013123898.1, XP_003456065.1, XP_005458857.1, XP_013130907.1, XP_003449078.1, XP_003447564.1, XP_003438340.1, XP_003438593.1, XP_013126527.1, XP_005466377.1, XP_005448675.1, XP_005476513.1, XP_005476175.1, XP_003444656.1, XP_003449235.1, XP_003447323.1, XP_003450729.1, XP_005476223.1, XP_013128817.1, XP_003451485.1, XP_003455047.2, XP_013130906.1, XP_005474269.1, XP_003458206.1,…
GO:0070271	protein complex biogenesis	P	0.000576365	1.10781e-05	75	579	2578	35266	OVER	XP_005451283.1, XP_003454077.1, XP_003455581.2, XP_005459759.2, XP_013121060.1, XP_013124618.1, XP_005475613.1, XP_013127482.1, XP_005469359.1, XP_005451285.1, XP_005451287.1, XP_003451832.1, XP_005478033.1, XP_003438778.1, XP_003455155.1, XP_003449061.2, XP_005456393.1, XP_005465021.1, XP_003439510.1, XP_003441469.1, XP_003458302.2, XP_013128641.1, XP_013120692.1, XP_013126211.1, XP_003450682.1,…	XP_013130595.1, XP_003444147.1, XP_013126120.1, XP_005469248.1, XP_003456464.1, XP_003447707.1, XP_005463058.1, XP_005468402.1, XP_013129353.1, XP_013130749.1, XP_003445613.1, XP_013129014.1, XP_003455106.1, XP_003454720.1, XP_013128937.1, XP_005469685.1, XP_005467700.1, XP_005473206.1, XP_005448181.1, XP_005447887.1, XP_005449813.1, XP_003440148.1, XP_005452656.1, XP_005458461.1, XP_005473568.1,…
GO:0006461	protein complex assembly	P	0.000576365	1.10781e-05	75	579	2578	35266	OVER	XP_005451283.1, XP_003454077.1, XP_003455581.2, XP_005459759.2, XP_013121060.1, XP_013124618.1, XP_005475613.1, XP_013127482.1, XP_005469359.1, XP_005451285.1, XP_005451287.1, XP_003451832.1, XP_005478033.1, XP_003438778.1, XP_003455155.1, XP_003449061.2, XP_005456393.1, XP_005465021.1, XP_003439510.1, XP_003441469.1, XP_003458302.2, XP_013128641.1, XP_013120692.1, XP_013126211.1, XP_003450682.1,…	XP_013130595.1, XP_003444147.1, XP_013126120.1, XP_005469248.1, XP_003456464.1, XP_003447707.1, XP_005463058.1, XP_005468402.1, XP_013129353.1, XP_013130749.1, XP_003445613.1, XP_013129014.1, XP_003455106.1, XP_003454720.1, XP_013128937.1, XP_005469685.1, XP_005467700.1, XP_005473206.1, XP_005448181.1, XP_005447887.1, XP_005449813.1, XP_003440148.1, XP_005452656.1, XP_005458461.1, XP_005473568.1,…
GO:0007632	visual behavior	P	0.000601861	1.16208e-05	9	14	2644	35831	OVER	XP_003438146.1, XP_005470777.1, XP_003455154.1, XP_013124127.1, XP_013124126.1, XP_003449193.1, XP_003440408.1, XP_013124125.1, XP_005470985.1	XP_013123080.1, XP_013119646.1, XP_005465990.1, XP_005478876.2, XP_003456804.1, XP_005472949.1, XP_003439997.3, XP_003455077.1, XP_003440683.1, XP_003458990.1, XP_003460615.3, XP_005475299.1, XP_003455476.1, XP_005464262.1
GO:1901215	negative regulation of neuron death	P	0.000606431	1.1762e-05	8	10	2645	35835	OVER	XP_003438146.1, XP_005470777.1, XP_013124127.1, XP_013124126.1, XP_003440408.1, XP_013124125.1, XP_005477296.1, XP_005470985.1	XP_005448787.1, XP_003453908.1, XP_005468845.1, XP_003460615.3, XP_005450666.1, XP_003454490.1, XP_013125442.1, XP_005469532.1, XP_003439614.1, XP_013125441.1
GO:0003677	DNA binding	F	0.000647046	1.26062e-05	231	2328	2422	33517	OVER	XP_005472067.1, XP_013125222.1, XP_003440611.2, XP_003449017.1, XP_005477336.1, XP_003439269.1, XP_013129620.1, XP_005449512.1, XP_005455948.1, XP_005473195.1, XP_003437770.1, XP_013124061.1, XP_005451287.1, XP_005449509.1, XP_005466907.1, XP_013130897.1, XP_013129380.1, XP_013126592.1, XP_005450606.1, XP_013120692.1, XP_003444847.1, XP_013119992.1, XP_005448648.1, XP_005475096.1, XP_013127971.1,…	XP_003450274.1, XP_013130617.1, XP_005468327.1, XP_005467275.1, XP_005476382.1, XP_005471979.1, XP_005456217.1, XP_013120062.1, XP_013127271.1, XP_005456119.1, XP_003456080.2, XP_003445275.1, XP_005457322.1, XP_005456631.1, XP_005469685.1, XP_003440770.1,
GO:0016023	cytoplasmic, membrane-bounded vesicle	C	0.000649058	1.27022e-05	39	234	2614	35611	OVER	XP_003456529.1, XP_005467989.1, XP_003450941.1, XP_005454826.1, XP_003458518.1, XP_003449997.1, XP_003449996.1, XP_005452020.1, XP_013129331.1, XP_005451871.1, XP_005451870.1, XP_003445521.1, XP_003444432.1, XP_003439895.1, XP_003443575.1, XP_003438778.1, XP_003446295.1, XP_005474739.1, XP_003444867.1, XP_003444868.1, XP_013120883.1, XP_003456326.2, XP_003445412.1, XP_005471753.1, XP_003445979.1,…	XP_005468282.1, XP_005469417.1, XP_003444629.1, XP_003452209.1, XP_013132967.1, XP_003449078.1, XP_003455280.2, XP_003439476.1, XP_013124796.1, XP_003448376.1, XP_003455106.1, XP_003437803.1, XP_003438348.2, XP_013129896.1, XP_005467022.1, XP_005476513.1, XP_003441652.1, XP_013125004.1, XP_003455529.1, XP_005449678.1, XP_003456825.1, XP_013125441.1, XP_005452656.1, XP_013125655.1, XP_005471388.1,…
GO:0071826	ribonucleoprotein complex subunit organization	P	0.000682325	1.34128e-05	21	87	2632	35758	OVER	XP_003446785.1, XP_003444394.1, XP_003442442.1, XP_003445253.1, XP_003445485.1, XP_003446480.1, XP_003453716.1, XP_005474914.1, XP_003449003.1, XP_003458142.2, XP_003443150.1, XP_013130944.1, XP_013121138.1, XP_003457901.1, XP_005469961.1, XP_005451407.1, XP_003444116.1, XP_003454515.1, XP_003442826.1, XP_003453067.1, XP_005468789.2	XP_003442257.1, XP_013121947.1, XP_003450940.1, XP_013126437.1, XP_005465808.1, XP_003449076.1, XP_003454286.1, XP_003438807.1, XP_003437730.1, XP_013120682.1, XP_003459968.1, XP_013130310.1, XP_003454583.1, XP_003458656.1, XP_003453010.1, XP_005471920.1, XP_003451770.1, XP_003459829.1, XP_003441099.1, XP_013130339.1, XP_003442557.1, XP_003437818.1, XP_003460429.3, XP_003444745.1, XP_013120246.1,…
GO:0016602	CCAAT-binding factor complex	C	0.000826003	1.63093e-05	7	7	2646	35838	OVER	XP_013126593.1, XP_013126589.1, XP_005478213.1, XP_005478216.1, XP_013126591.1, XP_005478217.1, XP_013126592.1	XP_005478621.1, XP_005478620.1, XP_005478623.1, XP_005478622.1, XP_003444187.1, XP_005478624.1, XP_005478626.1
GO:0006457	protein folding	P	0.000867935	1.72131e-05	27	135	2626	35710	OVER	XP_003456961.1, XP_005453007.1, XP_005453005.1, XP_003455204.1, XP_003447582.1, XP_005453006.1, XP_013130867.1, XP_003440636.2, XP_005467713.1, XP_005467712.1, XP_003457057.1, XP_003444520.1, XP_003441859.1, XP_005459759.2, XP_003451673.1, XP_003441525.1, XP_003439017.1, XP_005461709.1, XP_003447591.1, XP_003444613.1, XP_003453975.1, XP_003455155.1, XP_013132995.1, XP_013130109.1, XP_003453071.1,…	XP_003438973.1, XP_003438265.2, XP_013127361.1, XP_003453442.1, XP_003450104.1, XP_005449829.1, XP_003446866.1, XP_005474013.1, XP_003454265.1, XP_003450123.2, XP_003454242.2, XP_003454423.1, XP_003447583.1, XP_005452041.1, XP_003451721.1, XP_005472944.1, XP_005454685.1, XP_005453304.1, XP_003448395.1, XP_003438709.1, XP_003440701.1, XP_003458219.1, XP_003441860.1, XP_003456031.1, XP_005449738.1,…
GO:0070534	protein K63-linked ubiquitination	P	0.00087744	1.75549e-05	6	4	2647	35841	OVER	XP_003445019.1, XP_003440565.1, XP_003458077.1, XP_003443334.1, XP_003438151.1, XP_005448523.1	XP_013130424.1, XP_003445674.1, XP_003446529.1, XP_005452261.1
GO:0009411	response to UV	P	0.00087744	1.75549e-05	6	4	2647	35841	OVER	XP_013120289.1, XP_003452937.1, XP_005449220.1, XP_003450037.1, XP_013126776.1, XP_013120286.1	XP_005477339.1, XP_003441937.1, XP_003438476.1, XP_013121934.1
GO:0042573	retinoic acid metabolic process	P	0.000949792	1.90854e-05	8	11	2645	35834	OVER	XP_003440504.1, XP_013124189.1, XP_013124188.1, XP_013124190.1, XP_013124191.1, XP_013124187.1, XP_013124192.1, XP_013124193.1	NP_001269824.1, XP_013122630.1, XP_013122626.1, XP_003443518.2, XP_013122628.1, XP_013122629.1, XP_005473814.1, XP_003447565.1, XP_013122627.1, XP_003450836.1, XP_005461610.1
GO:0042254	ribosome biogenesis	P	0.000952769	1.92285e-05	41	257	2612	35588	OVER	XP_005447835.1, XP_005447836.1, XP_003444628.1, XP_003439046.1, XP_003458810.1, XP_013123043.1, XP_013123042.1, XP_005466978.1, XP_005477581.1, XP_003450567.1, XP_005466229.1, XP_003443150.1, XP_013125364.1, XP_003442157.1, XP_003444077.1, XP_003437826.1, XP_003439891.1, XP_005479272.1, XP_003437616.1, XP_005469835.1, XP_003451536.1, XP_005471890.1, XP_003454515.1, XP_003438366.2, XP_003440594.1,…	XP_003459711.1, XP_003450940.1, XP_003441603.1, XP_013131372.1, XP_003444667.1, XP_003439731.1, XP_003460057.1, XP_003458101.1, XP_003449078.1, XP_003452876.1, XP_003451510.1, XP_003454175.1, XP_003452661.1, XP_003451605.1, XP_005458074.1, XP_005463989.1, XP_003453702.1, XP_003450998.1, XP_013130339.1, XP_003450729.1, XP_003447361.1, XP_003443445.1, XP_003437814.2, XP_003457471.1, XP_003444159.1,…
GO:0097529	myeloid leukocyte migration	P	0.000962353	1.9506e-05	11	25	2642	35820	OVER	XP_003442833.1, XP_003442832.1, XP_003438778.1, XP_005450214.1, XP_003456613.1, XP_005450213.1, XP_013126154.1, XP_005450216.1, XP_005450215.1, XP_003442297.1, XP_013120241.1	XP_005450920.1, XP_003450047.1, XP_013131498.1, XP_003455769.1, XP_013131499.1, XP_013131491.1, XP_003456409.1, XP_005450919.1, XP_013131494.1, XP_003439247.1, XP_003456404.1, XP_013129262.1, XP_013131505.1, XP_003456219.1, XP_005451271.1, XP_003444177.1, XP_003444005.1, XP_003449218.1, XP_005459559.1, XP_013124586.1, XP_013131512.1, XP_013131514.1, XP_005461434.1, XP_003455234.1, XP_003458849.2
GO:0005794	Golgi apparatus	C	0.00100517	2.04618e-05	62	459	2591	35386	OVER	XP_005476112.1, XP_005476114.1, XP_005476116.1, XP_005467989.1, XP_005476118.1, XP_005454826.1, XP_003437822.1, XP_003458518.1, XP_003449997.1, XP_013120819.1, XP_013127198.1, XP_005476265.1, XP_003445521.1, XP_013125479.1, XP_005468039.1, XP_003459795.1, XP_005476123.1, XP_003438778.1, XP_013120820.1, XP_005474739.1, XP_013120883.1, XP_003445979.1, XP_005469577.1, XP_003451489.1, XP_005454004.1,…	XP_003453024.1, XP_003448944.2, XP_005452874.1, XP_013124882.1, XP_005450792.1, XP_013124796.1, XP_003452310.1, XP_005450802.1, XP_013128116.1, XP_003455359.1, XP_005470553.1, XP_005457017.1, XP_005474661.2, XP_005459427.1, XP_013121201.1, XP_005459559.1, XP_005477905.1, XP_003442185.1, XP_005471388.1, XP_005476755.1, XP_005472360.1, XP_003447467.2, XP_005463363.1, XP_005465073.1, XP_003453000.1,…
GO:0006397	mRNA processing	P	0.00100971	2.06423e-05	36	213	2617	35632	OVER	XP_003452934.1, XP_003446785.1, XP_003442735.1, XP_003444394.1, XP_003444146.1, XP_003457070.1, XP_003445485.1, XP_003453716.1, XP_005463249.1, XP_003450949.1, XP_003458142.2, XP_003449199.1, XP_005448044.1, XP_013121138.1, XP_003458995.1, XP_005472694.1, XP_003443418.1, XP_005473195.1, XP_003438322.1, XP_003442826.1, XP_003443171.1, XP_003444830.1, XP_005470623.1, XP_003446480.1, XP_005455446.2,…	XP_003446327.1, XP_005463664.1, XP_005462909.1, XP_013128990.1, XP_005466911.1, XP_013123415.1, XP_003438807.1, XP_003440728.1, XP_005472880.1, XP_013128613.1, XP_013120024.1, XP_013129910.1, XP_005469601.1, XP_005477238.1, XP_003458656.1, XP_005454753.1, XP_005465626.1, XP_005475220.1, XP_003453220.1, XP_003459829.1, XP_005455760.1, XP_005466741.1, XP_003460429.3, XP_003450383.1, XP_003447045.2,…
GO:0071786	endoplasmic reticulum tubular network organization	P	0.00105293	2.25051e-05	4	0	2649	35845	OVER	XP_003446295.1, XP_005469175.1, XP_005467291.1, XP_003443399.1
GO:0046599	regulation of centriole replication	P	0.00105293	2.25051e-05	4	0	2649	35845	OVER	XP_005475850.1, XP_005475851.1, XP_005475849.1, XP_005475852.1
GO:0035166	post-embryonic hemopoiesis	P	0.00105293	2.25051e-05	4	0	2649	35845	OVER	XP_005454163.1, XP_003449176.2, XP_005454161.1, XP_005454162.1
GO:0046600	negative regulation of centriole replication	P	0.00105293	2.25051e-05	4	0	2649	35845	OVER	XP_005475850.1, XP_005475851.1, XP_005475849.1, XP_005475852.1
GO:1900383	regulation of synaptic plasticity by receptor localization to synapse	P	0.00105293	2.25051e-05	4	0	2649	35845	OVER	XP_005451647.1, XP_013126652.1, XP_003444986.1, XP_013126651.1
GO:2000055	positive regulation of Wnt signaling pathway involved in dorsal/ventral axis specification	P	0.00105293	2.25051e-05	4	0	2649	35845	OVER	XP_005475624.1, XP_005475627.1, XP_005475625.1, XP_005475626.1
GO:1902116	negative regulation of organelle assembly	P	0.00105293	2.25051e-05	4	0	2649	35845	OVER	XP_005475850.1, XP_005475851.1, XP_005475849.1, XP_005475852.1
GO:0061011	hepatic duct development	P	0.00105293	2.25051e-05	4	0	2649	35845	OVER	XP_013128612.1, XP_013128611.1, XP_003448243.1, XP_005478083.1
GO:0061010	gall bladder development	P	0.00105293	2.25051e-05	4	0	2649	35845	OVER	XP_013128612.1, XP_013128611.1, XP_003448243.1, XP_005478083.1
GO:0010765	positive regulation of sodium ion transport	P	0.00105293	2.25051e-05	4	0	2649	35845	OVER	XP_005452842.1, XP_003447239.1, XP_003442097.1, XP_003440681.1
GO:0006952	defense response	P	0.00105293	2.25379e-05	36	214	2617	35631	OVER	XP_003456529.1, XP_013127190.1, XP_003446550.1, XP_003460573.2, XP_003440681.1, XP_005479038.1, XP_005449626.1, XP_005449625.1, XP_005449624.1, XP_013123200.1, XP_005466280.1, XP_003441168.1, XP_013127186.1, XP_003438778.1, XP_013121911.1, XP_003453285.1, XP_003447885.1, XP_003452464.1, XP_003437645.1, XP_013123217.1, XP_013127189.1, XP_013123213.1, XP_003458302.2, XP_013127187.1, XP_013127188.1,…	XP_005471244.1, XP_013128225.1, XP_013124528.1, XP_003449078.1, XP_013122860.1, XP_003454212.1, XP_013126527.1, XP_003444508.1, XP_003459143.1, XP_003438939.1, XP_003438528.1, XP_005466716.2, XP_013123610.1, XP_003455529.1, XP_013121973.1, XP_003451485.1, XP_005461434.1, XP_003458850.1, XP_013121969.1, XP_013131878.1, XP_013124529.1, NP_001266666.1, XP_005455504.1, XP_003448868.1, XP_003459144.1,…
GO:0048264	determination of ventral identity	P	0.00127728	2.74517e-05	10	21	2643	35824	OVER	XP_003451854.1, XP_013127481.1, XP_013127482.1, XP_013127483.1, XP_005456394.1, XP_005475095.1, XP_013130897.1, XP_005475097.1, XP_005475096.1, XP_005475098.1	XP_003442987.1, XP_005475044.1, XP_005457502.1, XP_003442703.1, XP_013129570.1, XP_003446107.1, XP_005461064.1, XP_013131488.1, XP_005449813.1, XP_005449814.1, XP_005472640.1, XP_003446402.1, XP_003446437.1, XP_003448579.1, XP_003453910.1, XP_005461063.1, XP_003449738.1, XP_013129640.1, XP_013129641.1, XP_013129642.1, XP_005475045.1
GO:0009057	macromolecule catabolic process	P	0.00129232	2.87028e-05	64	485	2589	35360	OVER	XP_003448718.1, XP_005467713.1, XP_003452289.1, XP_003450127.1, XP_013126776.1, XP_003457808.1, XP_005448044.1, XP_003458995.1, XP_005458893.1, XP_003442044.2, XP_013125761.1, XP_003438728.1, XP_003450285.1, XP_003443520.1, XP_013129868.1, XP_003451086.1, XP_005456395.1, XP_003446859.1, XP_003457961.1, XP_003438146.1, XP_003443422.1, XP_003454004.1, XP_003450875.1, XP_003445576.1, XP_005470040.1,…	XP_003451861.1, XP_003450940.1, XP_003445252.1, XP_013126625.1, XP_003456234.1, XP_005463419.1, XP_003446809.1, XP_003449078.1, XP_005456270.1, XP_003441495.1, XP_003452333.1, XP_013132861.1, XP_003448330.1, XP_003452661.1, XP_003444388.1, XP_003456890.1, XP_003459455.1, XP_003450164.1, XP_013127109.1, XP_013131997.1, XP_003457471.1, XP_005468522.1, XP_005474269.1, XP_013121004.1, XP_005475810.1,…
GO:0050886	endocrine process	P	0.00129232	2.87538e-05	7	8	2646	35837	OVER	XP_003451353.1, XP_013124127.1, XP_013124126.1, XP_005477754.1, XP_003440408.1, XP_013124125.1, XP_005470985.1	XP_013132996.1, XP_003445853.2, XP_003437639.1, XP_005466868.1, XP_005459690.1, XP_003438333.1, XP_003448951.2, XP_013127306.1
GO:0042754	negative regulation of circadian rhythm	P	0.00129232	2.87538e-05	7	8	2646	35837	OVER	XP_005453977.1, XP_013129043.1, XP_013129044.1, XP_005453980.1, XP_013129047.1, XP_013129048.1, XP_005453976.1	XP_013124290.1, XP_005477018.1, XP_013131748.1, XP_013124831.1, XP_005449781.1, XP_005449782.1, XP_013124828.1, XP_005449783.1
GO:0070206	protein trimerization	P	0.00129232	2.87538e-05	7	8	2646	35837	OVER	XP_013127481.1, XP_013127482.1, XP_013127483.1, XP_005475095.1, XP_005475097.1, XP_005475096.1, XP_005475098.1	XP_005467940.1, XP_003446107.1, XP_013127170.1, XP_003453910.1, XP_003448382.1, XP_003456140.1, XP_003446097.1, XP_003442433.1
GO:0030990	intraciliary transport particle	C	0.00129232	2.87538e-05	7	8	2646	35837	OVER	XP_005457533.1, XP_013119757.1, XP_003445566.1, XP_005460238.1, XP_003448643.1, XP_013131496.1, XP_013131497.1	XP_005466750.2, XP_005476973.1, XP_005476972.1, XP_005476971.1, XP_003456747.1, XP_005459382.1, XP_003453612.1, XP_005448310.1
GO:0051764	actin crosslink formation	P	0.00129232	2.8904e-05	5	2	2648	35843	OVER	XP_003445508.2, XP_013126932.1, XP_005477534.1, XP_003445506.2, XP_003445507.2	XP_013125580.1, XP_005468402.1
GO:0035022	positive regulation of Rac protein signal transduction	P	0.00129232	2.8904e-05	5	2	2648	35843	OVER	XP_013124127.1, XP_013124126.1, XP_003440408.1, XP_013124125.1, XP_005470985.1	XP_003449862.1, XP_005454618.1
GO:0048708	astrocyte differentiation	P	0.00129232	2.8904e-05	5	2	2648	35843	OVER	XP_013124127.1, XP_013124126.1, XP_003440408.1, XP_013124125.1, XP_005470985.1	XP_013132996.1, XP_005459690.1
GO:2001022	positive regulation of response to DNA damage stimulus	P	0.00129232	2.8904e-05	5	2	2648	35843	OVER	XP_013120289.1, XP_003445019.1, XP_003440565.1, XP_005449220.1, XP_013120286.1	XP_003440110.1, XP_003445110.1
GO:0032228	regulation of synaptic transmission, GABAergic	P	0.00129232	2.8904e-05	5	2	2648	35843	OVER	XP_013124127.1, XP_013124126.1, XP_003440408.1, XP_013124125.1, XP_005470985.1	XP_005474269.1, XP_005474270.1
GO:0023056	positive regulation of signaling	P	0.00130131	2.92187e-05	36	217	2617	35628	OVER	XP_003450569.1, XP_013120126.1, XP_013120128.1, XP_003451885.1, XP_005476265.1, XP_005476266.1, XP_003440959.1, XP_005475966.1, XP_005475967.1, XP_005475965.1, XP_003447839.1, XP_003456941.1, XP_013124424.1, XP_003443171.1, XP_003458286.1, XP_003456059.1, XP_003445019.1, XP_003438778.1, XP_003440565.1, XP_005456458.1, XP_003454414.1, XP_013124125.1, XP_003441570.1, XP_003447381.1, XP_013124127.1,…	XP_003452224.1, XP_013123898.1, XP_005459382.1, XP_003449078.1, XP_003445060.1, XP_003438593.1, XP_003456633.1, XP_003451266.1, XP_003451970.1, XP_005448675.1, XP_005476513.1, XP_005476175.1, XP_005477472.1, XP_003449235.1, XP_003447323.1, XP_003458197.1, XP_005455745.1, XP_005476778.1, XP_005474269.1, XP_003458206.1, XP_003440320.1, XP_003443139.1, XP_003452370.1, XP_005452777.1, XP_003438592.2,…
GO:0035304	regulation of protein dephosphorylation	P	0.00130622	2.95266e-05	12	32	2641	35813	OVER	XP_005455985.1, XP_005447715.1, XP_003451223.1, XP_003452464.1, XP_005455988.1, XP_003439057.1, XP_005455987.1, XP_003440737.1, XP_005455986.1, XP_003455399.1, XP_003454414.1, XP_003438324.1	XP_003450318.2, XP_005455851.1, XP_003444620.2, XP_013131185.1, XP_005477184.1, XP_003445488.1, XP_003440281.1, XP_013131184.1, XP_013121005.1, XP_005477186.1, XP_003449848.1, XP_005477187.1, XP_005449829.1, XP_003452370.1, XP_013121803.1, XP_005473221.1, XP_003445889.1, XP_013123966.1, XP_003445888.1, XP_005456885.1, XP_013127484.1, XP_005449761.1, XP_003447204.1, XP_003445726.1, XP_003454354.1,…
GO:0032784	regulation of DNA-templated transcription, elongation	P	0.00130622	2.98839e-05	8	12	2645	35833	OVER	XP_005454163.1, XP_003443520.1, XP_005457751.2, XP_003449176.2, XP_005474977.1, XP_005454161.1, XP_005454162.1, XP_003449017.1	XP_003438112.1, XP_005465465.1, XP_005462377.1, XP_005465464.1, XP_003458140.1, XP_005462379.1, XP_003456171.1, XP_005465461.1, XP_003447621.1, XP_005465463.1, XP_005465462.1, XP_003447564.1
GO:0070062	extracellular exosome	C	0.00130622	2.98994e-05	30	165	2623	35680	OVER	XP_003446785.1, XP_003456529.1, XP_003444394.1, XP_003458518.1, XP_003458077.1, XP_003456613.1, XP_003454177.1, XP_003459140.1, XP_003438778.1, XP_003444867.1, XP_003455008.1, XP_013120883.1, XP_003439057.1, XP_003454414.1, XP_005469577.1, XP_005469576.1, XP_013120241.1, XP_003442596.1, XP_005469578.1, XP_003439488.1, XP_013129004.1, XP_013120692.1, XP_003442665.1, XP_005451407.1, XP_005449449.1,…	XP_005461318.1, XP_005455560.1, XP_003451199.1, XP_005455914.1, XP_013132176.1, XP_003447391.1, XP_003442904.1, XP_003449078.1, XP_003460147.1, XP_003459580.1, XP_003454720.1, XP_003437803.1, XP_003454348.1, XP_005472082.1, XP_013124912.1, XP_005459205.1, XP_003448684.1, XP_003444656.1, XP_005455907.1, XP_003458968.1, XP_013120280.1, XP_003437818.1, XP_003451485.1, XP_005463512.1, XP_005477367.1,…
GO:1903561	extracellular vesicle	C	0.00130622	2.98994e-05	30	165	2623	35680	OVER	XP_003446785.1, XP_003456529.1, XP_003444394.1, XP_003458518.1, XP_003458077.1, XP_003456613.1, XP_003454177.1, XP_003459140.1, XP_003438778.1, XP_003444867.1, XP_003455008.1, XP_013120883.1, XP_003439057.1, XP_003454414.1, XP_005469577.1, XP_005469576.1, XP_013120241.1, XP_003442596.1, XP_005469578.1, XP_003439488.1, XP_013129004.1, XP_013120692.1, XP_003442665.1, XP_005451407.1, XP_005449449.1,…	XP_005461318.1, XP_005455560.1, XP_003451199.1, XP_005455914.1, XP_013132176.1, XP_003447391.1, XP_003442904.1, XP_003449078.1, XP_003460147.1, XP_003459580.1, XP_003454720.1, XP_003437803.1, XP_003454348.1, XP_005472082.1, XP_013124912.1, XP_005459205.1, XP_003448684.1, XP_003444656.1, XP_005455907.1, XP_003458968.1, XP_013120280.1, XP_003437818.1, XP_003451485.1, XP_005463512.1, XP_005477367.1,…
GO:0043230	extracellular organelle	C	0.00130622	2.98994e-05	30	165	2623	35680	OVER	XP_003446785.1, XP_003456529.1, XP_003444394.1, XP_003458518.1, XP_003458077.1, XP_003456613.1, XP_003454177.1, XP_003459140.1, XP_003438778.1, XP_003444867.1, XP_003455008.1, XP_013120883.1, XP_003439057.1, XP_003454414.1, XP_005469577.1, XP_005469576.1, XP_013120241.1, XP_003442596.1, XP_005469578.1, XP_003439488.1, XP_013129004.1, XP_013120692.1, XP_003442665.1, XP_005451407.1, XP_005449449.1,…	XP_005461318.1, XP_005455560.1, XP_003451199.1, XP_005455914.1, XP_013132176.1, XP_003447391.1, XP_003442904.1, XP_003449078.1, XP_003460147.1, XP_003459580.1, XP_003454720.1, XP_003437803.1, XP_003454348.1, XP_005472082.1, XP_013124912.1, XP_005459205.1, XP_003448684.1, XP_003444656.1, XP_005455907.1, XP_003458968.1, XP_013120280.1, XP_003437818.1, XP_003451485.1, XP_005463512.1, XP_005477367.1,…
GO:0044822	poly(A) RNA binding	F	0.00145855	3.35138e-05	27	141	2626	35704	OVER	XP_003452934.1, XP_003446785.1, XP_003444394.1, XP_005467713.1, XP_005467712.1, XP_003453716.1, XP_003456291.1, XP_003438097.2, XP_005453869.1, XP_005453867.1, XP_005453868.1, XP_003458995.1, XP_013124460.1, XP_003458286.1, XP_013124465.1, XP_003459140.1, XP_003455008.1, XP_003457901.1, XP_013120692.1, XP_005469961.1, XP_003453071.1, XP_003444346.1, XP_003442284.1, XP_005451407.1, XP_003444116.1,…	XP_005461318.1, XP_003450940.1, XP_003451199.1, XP_005455914.1, XP_013132176.1, XP_003438807.1, XP_003460147.1, XP_005472880.1, XP_013129933.1, XP_003459580.1, XP_013130202.1, XP_003454720.1, XP_005463144.1, XP_005476916.1, XP_005477472.1, XP_003447474.1, XP_003448684.1, XP_005455907.1, XP_005458909.1, XP_003442309.1, XP_005458905.1, XP_003440483.1, XP_005455760.1, XP_003437818.1, XP_005453094.1,…
GO:0006364	rRNA processing	P	0.0014591	3.36539e-05	20	86	2633	35759	OVER	XP_005447835.1, XP_005447836.1, XP_003457069.1, XP_013123043.1, XP_013123042.1, XP_005466978.1, XP_005455488.1, XP_003450567.1, XP_003459898.1, XP_005464340.1, XP_003443150.1, XP_003443422.1, XP_013125364.1, XP_013122927.1, XP_005479272.1, XP_005469835.1, XP_003438892.1, XP_003453067.1, XP_013120300.1, XP_003454909.1	XP_003459711.1, XP_013120377.1, XP_003458412.1, XP_003448191.1, XP_003449742.1, XP_003452475.1, XP_003450940.1, XP_005477720.1, XP_005465808.1, XP_003454240.1, XP_003447910.1, XP_003460057.1, XP_003447939.1, XP_003446263.1, XP_003449078.1, XP_003455530.1, XP_003449652.1, XP_003451727.1, XP_013120682.1, XP_005453327.1, XP_003438820.1, XP_003437845.1, XP_003451132.1, XP_005451859.1, XP_003452661.1,…
GO:0046983	protein dimerization activity	F	0.00150086	3.47482e-05	74	591	2579	35254	OVER	XP_003450752.1, XP_005455395.1, XP_003447852.1, XP_005450213.1, XP_003460498.3, XP_003450108.1, XP_003444915.1, XP_005455664.2, XP_013130133.1, XP_005468495.1, XP_013130135.1, XP_005450215.1, XP_013130137.1, XP_003439522.2, XP_003445506.2, XP_003459145.1, XP_005454956.1, XP_003450884.2, XP_013127482.1, XP_005449510.1, XP_005455662.1, XP_003442698.1, XP_013129620.1, XP_005449512.1, XP_003458226.1,…	XP_005467711.1, XP_013131165.1, XP_013130595.1, XP_005476634.1, XP_005456861.1, XP_005457115.1, XP_003456464.1, XP_003437841.1, XP_013128202.1, XP_013120062.1, XP_005477096.1, XP_003454720.1, XP_005460732.2, XP_005478257.1, XP_005457322.1, XP_005476513.1, XP_003459565.1, XP_003458402.2, XP_003458219.1, XP_005450499.1, XP_005449487.1, XP_013130123.1, XP_003446730.1, XP_013120074.1, XP_005470127.1,…
GO:0051932	synaptic transmission, GABAergic	P	0.00155854	3.63563e-05	6	5	2647	35840	OVER	XP_003438778.1, XP_013124127.1, XP_013124126.1, XP_003440408.1, XP_013124125.1, XP_005470985.1	XP_005474269.1, XP_003456409.1, XP_003456404.1, XP_003454089.1, XP_005474270.1
GO:0034709	methylosome	C	0.00155854	3.63563e-05	6	5	2647	35840	OVER	XP_003444394.1, XP_003457901.1, XP_005451407.1, XP_003444116.1, XP_003442826.1, XP_003458286.1	XP_003460429.3, XP_003441651.1, XP_003448114.1, XP_003449009.1, XP_005477472.1
GO:0032270	positive regulation of cellular protein metabolic process	P	0.00155854	3.64922e-05	33	193	2620	35652	OVER	XP_005450463.1, XP_003448718.1, XP_003451885.1, XP_005453869.1, XP_005453867.1, XP_005447715.1, XP_005453868.1, XP_005458893.1, XP_003459521.1, XP_003447839.1, XP_003456941.1, XP_005465105.1, XP_003456059.1, XP_003445019.1, XP_003438778.1, XP_003440565.1, XP_005456458.1, XP_003440898.1, XP_003454414.1, XP_013124125.1, XP_003437850.1, XP_005449673.1, XP_003438146.1, XP_013124127.1, XP_013130948.1,…	XP_005467941.1, XP_013123898.1, XP_003456065.1, XP_005458857.1, XP_013130907.1, XP_003449078.1, XP_003447564.1, XP_003438340.1, XP_003438593.1, XP_005466377.1, XP_005448675.1, XP_005476513.1, XP_005476175.1, XP_003444656.1, XP_003449235.1, XP_003447323.1, XP_003450729.1, XP_005476223.1, XP_013128817.1, XP_003451485.1, XP_003455047.2, XP_013130906.1, XP_005474269.1, XP_003458206.1, XP_003440320.1,…
GO:0043523	regulation of neuron apoptotic process	P	0.00159426	3.74677e-05	10	22	2643	35823	OVER	XP_003438146.1, XP_005470777.1, XP_013124127.1, XP_013124126.1, XP_003444432.1, XP_003438959.1, XP_003440408.1, XP_013124125.1, XP_005477296.1, XP_005470985.1	XP_005448611.1, XP_005468845.1, XP_005450160.1, XP_003448213.1, XP_003443035.1, XP_003438991.1, XP_003446052.1, XP_013121934.1, XP_005448787.1, XP_003453908.1, XP_003442834.1, XP_005477409.1, XP_003460615.3, XP_003438782.1, XP_005478153.1, XP_005450666.1, XP_013127264.1, XP_013125577.1, XP_003448218.1, XP_003439614.1, XP_003438301.1, XP_005477876.1
GO:0005654	nucleoplasm	C	0.00162707	3.83809e-05	57	420	2596	35425	OVER	XP_003452934.1, XP_003446785.1, XP_003444394.1, XP_005461333.1, XP_003439918.1, XP_005448044.1, XP_003454973.1, XP_003443157.1, XP_005458893.1, XP_005448656.1, XP_003443520.1, XP_003438778.1, XP_013127896.1, XP_003439057.1, XP_005466907.1, XP_003456808.1, XP_013130897.1, XP_003457961.1, XP_003441993.1, XP_003438146.1, XP_005463230.1, XP_013120692.1, XP_003457711.2, XP_003456708.1, XP_003453071.1,…	XP_013131165.1, XP_005467941.1, XP_003450940.1, XP_003450549.1, XP_013128202.1, XP_003447937.1, XP_003449078.1, XP_003447564.1, XP_005465019.2, XP_003454950.1, XP_003454720.1, XP_003445659.1, XP_003458448.1, XP_003452236.2, XP_005456391.1, XP_005454859.1, XP_003444342.1, XP_005447887.1, XP_013125693.1, XP_005479242.1, XP_005447720.2, XP_003442621.2, XP_005454002.1, XP_013120556.1, XP_013121696.1,…
GO:0009967	positive regulation of signal transduction	P	0.00170142	4.05059e-05	34	203	2619	35642	OVER	XP_003450569.1, XP_013120126.1, XP_013120128.1, XP_003451885.1, XP_005476265.1, XP_005476266.1, XP_003440959.1, XP_005475966.1, XP_005475967.1, XP_005475965.1, XP_003447839.1, XP_003456941.1, XP_013124424.1, XP_003443171.1, XP_003458286.1, XP_003456059.1, XP_003445019.1, XP_003438778.1, XP_003440565.1, XP_005456458.1, XP_003454414.1, XP_013124125.1, XP_013124127.1, XP_013130948.1, XP_013124126.1,…	XP_003452224.1, XP_013123898.1, XP_005459382.1, XP_003449078.1, XP_003445060.1, XP_003438593.1, XP_003456633.1, XP_003451266.1, XP_003451970.1, XP_005448675.1, XP_005476513.1, XP_005476175.1, XP_005477472.1, XP_003449235.1, XP_003447323.1, XP_003458197.1, XP_005455745.1, XP_005476778.1, XP_005474269.1, XP_003458206.1, XP_003440320.1, XP_003443139.1, XP_003452370.1, XP_005452777.1, XP_003438592.2,…
GO:0030173	integral component of Golgi membrane	C	0.00170142	4.05809e-05	15	52	2638	35793	OVER	XP_005476112.1, XP_005476123.1, XP_005476113.1, XP_005476124.1, XP_005476114.1, XP_005476115.1, XP_005476116.1, XP_005476117.1, XP_005476118.1, XP_003437822.1, XP_013125479.1, XP_005476120.1, XP_003446799.1, XP_005476121.1, XP_005476122.1	XP_013124650.1, XP_013124882.1, XP_013125115.1, XP_003455359.1, XP_003441520.2, XP_003445001.1, XP_005451017.1, XP_005470553.1, XP_005459427.1, XP_013121201.1, XP_003452155.1, XP_005478139.1, XP_003450343.1, XP_005450805.2, XP_013122125.1, XP_005464326.1, XP_013130870.1, XP_003442185.1, XP_005453332.1, XP_003441556.2, XP_005455191.1, XP_013122123.1, XP_005456266.1, XP_003447845.1, XP_003441919.2,…
GO:0031228	intrinsic component of Golgi membrane	C	0.00170142	4.05809e-05	15	52	2638	35793	OVER	XP_005476112.1, XP_005476123.1, XP_005476113.1, XP_005476124.1, XP_005476114.1, XP_005476115.1, XP_005476116.1, XP_005476117.1, XP_005476118.1, XP_003437822.1, XP_013125479.1, XP_005476120.1, XP_003446799.1, XP_005476121.1, XP_005476122.1	XP_013124650.1, XP_013124882.1, XP_013125115.1, XP_003455359.1, XP_003441520.2, XP_003445001.1, XP_005451017.1, XP_005470553.1, XP_005459427.1, XP_013121201.1, XP_003452155.1, XP_005478139.1, XP_003450343.1, XP_005450805.2, XP_013122125.1, XP_005464326.1, XP_013130870.1, XP_003442185.1, XP_005453332.1, XP_003441556.2, XP_005455191.1, XP_013122123.1, XP_005456266.1, XP_003447845.1, XP_003441919.2,…
GO:0000502	proteasome complex	C	0.00186562	4.46602e-05	14	46	2639	35799	OVER	XP_003457293.1, XP_005457302.1, XP_003442732.1, XP_003448709.1, XP_003448718.1, XP_005452802.1, XP_003446450.1, XP_013130205.1, XP_005453836.1, XP_003440735.1, XP_003447226.1, XP_003445866.1, XP_003438172.1, XP_003459532.2	XP_003445487.1, XP_003439355.1, XP_003456484.2, XP_003443740.1, XP_003444147.1, XP_003441913.1, XP_003445779.1, XP_003456065.1, XP_005459945.1, XP_013121406.1, XP_003458357.1, XP_003441568.1, XP_003451670.1, XP_003451328.1, XP_003448021.2, XP_005449577.1, XP_005456867.1, XP_003440740.1, XP_003456240.1, XP_003454564.1, XP_003459537.1, XP_003456348.1, XP_003457276.1, XP_003451434.2, XP_003439536.1,…
GO:0045125	bioactive lipid receptor activity	F	0.00188775	4.53549e-05	8	13	2645	35832	OVER	XP_003455827.1, XP_013119888.1, XP_013119889.1, XP_005460560.1, XP_013119890.1, XP_013119891.1, XP_013119892.1, XP_005461723.1	XP_005472078.1, XP_003442008.1, XP_005475711.1, XP_005468792.1, XP_003452580.1, XP_005456351.1, XP_003440157.1, XP_003447975.1, XP_005468545.1, XP_003440038.1, XP_005468769.1, XP_005455113.1, XP_003439877.1
GO:0097193	intrinsic apoptotic signaling pathway	P	0.00198578	4.78836e-05	12	34	2641	35811	OVER	XP_005451282.1, XP_005451284.1, XP_005451283.1, XP_005451280.1, XP_013126211.1, XP_003444265.1, XP_005451279.1, XP_003447839.1, XP_005451286.1, XP_005451285.1, XP_005451288.1, XP_005451287.1	XP_005456442.1, XP_003450544.2, XP_003457802.1, XP_003441937.1, XP_005474787.1, XP_003447588.1, XP_005477996.1, XP_005474785.1, XP_005474786.1, XP_005474784.1, XP_003452700.1, XP_005465019.2, XP_003444263.2, XP_005477339.1, XP_003444315.1, XP_005477666.1, XP_003456031.1, XP_013125442.1, XP_003440483.1, XP_005465020.1, XP_005469532.1, XP_003459453.1, XP_003451874.1, XP_013125441.1, XP_013121934.1,…
GO:0032411	positive regulation of transporter activity	P	0.00198626	4.80685e-05	7	9	2646	35836	OVER	XP_013119994.1, XP_005452842.1, XP_013119993.1, XP_005460751.1, XP_003447239.1, XP_003455987.1, XP_003440681.1	XP_003445488.1, XP_003450853.1, XP_003440736.1, XP_005471290.2, XP_005463713.2, XP_013132260.1, XP_003452370.1, XP_005460745.2, XP_005460746.1
GO:0006366	transcription from RNA polymerase II promoter	P	0.00200317	4.8653e-05	88	746	2565	35099	OVER	XP_003446785.1, XP_003444394.1, XP_013125220.1, XP_005450213.1, XP_013125222.1, XP_003450108.1, XP_013125224.1, XP_005449032.1, XP_003449017.1, XP_003456858.1, XP_003439918.1, XP_003459404.1, XP_005450215.1, XP_003439522.2, XP_003449176.2, XP_003442082.1, XP_005454956.1, XP_003443157.1, XP_005449512.1, XP_013133019.1, XP_005448656.1, XP_003443520.1, XP_005457751.2, XP_005467220.1, XP_005449509.1,…	XP_005467941.1, XP_003456464.1, XP_013132775.1, XP_013124927.1, XP_005471037.1, XP_003450549.1, XP_013120062.1, XP_003447937.1, XP_003449078.1, XP_003447564.1, XP_003446196.2, XP_005465019.2, XP_013127523.1, XP_003451970.1, XP_005447852.1, XP_003445275.1, XP_005476306.1, XP_005457322.1, XP_003443019.1, NP_001266544.1, XP_003441505.1, XP_013131188.1, XP_003458448.1, XP_003440770.1, XP_005471486.1,…
GO:0010647	positive regulation of cell communication	P	0.00234108	5.70645e-05	35	216	2618	35629	OVER	XP_003450569.1, XP_013120126.1, XP_013120128.1, XP_003451885.1, XP_005476265.1, XP_005476266.1, XP_003440959.1, XP_005475966.1, XP_005475967.1, XP_005475965.1, XP_003447839.1, XP_003456941.1, XP_013124424.1, XP_003443171.1, XP_003458286.1, XP_003456059.1, XP_003445019.1, XP_003438778.1, XP_003440565.1, XP_005456458.1, XP_003454414.1, XP_013124125.1, XP_003447381.1, XP_013124127.1, XP_013130948.1,…	XP_003452224.1, XP_013123898.1, XP_005459382.1, XP_003449078.1, XP_003445060.1, XP_003438593.1, XP_003456633.1, XP_003451266.1, XP_003451970.1, XP_005448675.1, XP_005476513.1, XP_005476175.1, XP_005477472.1, XP_003449235.1, XP_003447323.1, XP_003458197.1, XP_005455745.1, XP_005476778.1, XP_005474269.1, XP_003458206.1, XP_003440320.1, XP_003443139.1, XP_003452370.1, XP_005452777.1, XP_003438592.2,…
GO:0031300	intrinsic component of organelle membrane	C	0.00247514	6.07648e-05	21	98	2632	35747	OVER	XP_005476112.1, XP_005476123.1, XP_005476113.1, XP_005476124.1, XP_003445952.1, XP_003445009.1, XP_005476114.1, XP_005468087.1, XP_005476115.1, XP_005476116.1, XP_005476117.1, XP_013123575.1, XP_005476118.1, XP_003447542.1, XP_003437822.1, XP_005451704.1, XP_013125479.1, XP_005476120.1, XP_003446799.1, XP_005476121.1, XP_005476122.1	XP_013124882.1, XP_005452456.1, XP_003455705.1, XP_003444076.3, XP_005468380.1, XP_003455359.1, XP_003441520.2, XP_005470553.1, XP_005459427.1, XP_013121201.1, XP_005477943.1, XP_003454310.1, XP_013122125.1, XP_003441446.1, XP_013130870.1, XP_003442185.1, XP_003441480.1, XP_005455191.1, XP_003457664.2, XP_005456266.1, XP_003457576.1, XP_003458933.1, XP_003445610.1, XP_005468698.2, XP_003440911.1,…
GO:0031301	integral component of organelle membrane	C	0.00247514	6.07648e-05	21	98	2632	35747	OVER	XP_005476112.1, XP_005476123.1, XP_005476113.1, XP_005476124.1, XP_003445952.1, XP_003445009.1, XP_005476114.1, XP_005468087.1, XP_005476115.1, XP_005476116.1, XP_005476117.1, XP_013123575.1, XP_005476118.1, XP_003447542.1, XP_003437822.1, XP_005451704.1, XP_013125479.1, XP_005476120.1, XP_003446799.1, XP_005476121.1, XP_005476122.1	XP_013124882.1, XP_005452456.1, XP_003455705.1, XP_003444076.3, XP_005468380.1, XP_003455359.1, XP_003441520.2, XP_005470553.1, XP_005459427.1, XP_013121201.1, XP_005477943.1, XP_003454310.1, XP_013122125.1, XP_003441446.1, XP_013130870.1, XP_003442185.1, XP_003441480.1, XP_005455191.1, XP_003457664.2, XP_005456266.1, XP_003457576.1, XP_003458933.1, XP_003445610.1, XP_005468698.2, XP_003440911.1,…
GO:1905369	endopeptidase complex	C	0.00266809	6.5735e-05	14	48	2639	35797	OVER	XP_003457293.1, XP_005457302.1, XP_003442732.1, XP_003448709.1, XP_003448718.1, XP_005452802.1, XP_003446450.1, XP_013130205.1, XP_005453836.1, XP_003440735.1, XP_003447226.1, XP_003445866.1, XP_003438172.1, XP_003459532.2	XP_003445487.1, XP_003439355.1, XP_003456484.2, XP_003443740.1, XP_003444147.1, XP_003441913.1, XP_003445779.1, XP_003456065.1, XP_005459945.1, XP_013121406.1, XP_003458357.1, XP_003441568.1, XP_003451670.1, XP_003451328.1, XP_003448021.2, XP_005449577.1, XP_005456867.1, XP_003445026.1, XP_003440740.1, XP_003456240.1, XP_003454564.1, XP_003459537.1, XP_003456348.1, XP_003457276.1, XP_003440483.1,…
GO:0000245	spliceosomal complex assembly	P	0.00269338	6.69661e-05	8	14	2645	35831	OVER	XP_003446785.1, XP_003444394.1, XP_013121138.1, XP_005469961.1, XP_003445485.1, XP_003453716.1, XP_005451407.1, XP_003444116.1	XP_003441651.1, XP_003451770.1, XP_013128671.1, XP_003459829.1, XP_003449076.1, XP_003438807.1, XP_003458541.1, XP_005478377.1, XP_003445763.1, XP_003456320.1, XP_005457756.1, XP_005457755.1, XP_003451756.1, XP_005448263.1
GO:0043122	regulation of I-kappaB kinase/NF-kappaB signaling	P	0.00269338	6.70638e-05	10	24	2643	35821	OVER	XP_005476266.1, XP_003445019.1, XP_013127186.1, XP_003440565.1, XP_005468005.1, XP_013127190.1, XP_013127189.1, XP_013127187.1, XP_013127188.1, XP_005476265.1	XP_013131449.1, XP_005462845.1, XP_005478534.1, XP_005462846.1, XP_013121279.1, XP_005464971.1, XP_013121278.1, XP_003444226.1, XP_003442307.1, XP_013120478.1, XP_003453693.1, XP_005453788.1, XP_003455526.1, XP_005452261.1, XP_003438817.1, XP_003449078.1, XP_003452807.3, XP_005448279.1, XP_003439247.1, XP_005457436.1, XP_005450666.1, XP_013121281.1, XP_013121280.1, XP_003443181.1
GO:0051402	neuron apoptotic process	P	0.00269338	6.70638e-05	10	24	2643	35821	OVER	XP_003438146.1, XP_005470777.1, XP_013124127.1, XP_013124126.1, XP_003444432.1, XP_003438959.1, XP_003440408.1, XP_013124125.1, XP_005477296.1, XP_005470985.1	XP_005448611.1, XP_005468845.1, XP_005450160.1, XP_003448213.1, XP_003443035.1, XP_003438839.1, XP_003438991.1, XP_003446052.1, XP_013121934.1, XP_005448787.1, XP_003453908.1, XP_003442834.1, XP_005477409.1, XP_003460615.3, XP_003438782.1, XP_005478153.1, XP_005450666.1, XP_013127264.1, XP_013125577.1, XP_003448218.1, XP_003439614.1, XP_013121452.1, XP_003438301.1, XP_005477876.1
GO:0044332	Wnt signaling pathway involved in dorsal/ventral axis specification	P	0.00273008	6.84548e-05	6	6	2647	35839	OVER	XP_005475624.1, XP_003440959.1, XP_005475627.1, XP_005475625.1, XP_005475626.1, XP_013124424.1	XP_005468064.2, XP_005472638.1, XP_005472634.1, XP_003443788.1, XP_005472635.1, XP_005472636.1
GO:2000053	regulation of Wnt signaling pathway involved in dorsal/ventral axis specification	P	0.00273008	6.84548e-05	6	6	2647	35839	OVER	XP_005475624.1, XP_003440959.1, XP_005475627.1, XP_005475625.1, XP_005475626.1, XP_013124424.1	XP_005468064.2, XP_005472638.1, XP_005472634.1, XP_003443788.1, XP_005472635.1, XP_005472636.1
GO:0012501	programmed cell death	P	0.00274106	6.89696e-05	69	553	2584	35292	OVER	XP_005449220.1, XP_005451283.1, XP_005450213.1, XP_005454073.1, XP_003456858.1, XP_005449623.1, XP_005464332.1, XP_005450215.1, XP_003440681.1, XP_003441470.1, XP_005448044.1, XP_003449193.1, XP_003439269.1, XP_003453083.1, XP_005450270.2, XP_003447839.1, XP_013125761.1, XP_005451285.1, XP_005451287.1, XP_005450268.2, XP_003438778.1, XP_013120286.1, XP_003451815.1, XP_013130872.1, XP_003442833.1,…	XP_005467941.1, XP_003457821.1, XP_013123295.1, XP_013124927.1, XP_003450756.1, XP_003446052.1, XP_005456798.1, XP_003449078.1, XP_005465019.2, XP_003449209.1, XP_005455470.1, XP_005466377.1, XP_013120521.1, XP_005472658.1, XP_005448698.1, XP_013124640.1, XP_013124181.1, XP_013130331.1, XP_003452465.1, XP_003447323.1, XP_013124939.1, XP_013125441.1, XP_013128817.1, XP_013131514.1, XP_005459950.1,…
GO:0050670	regulation of lymphocyte proliferation	P	0.00281022	7.26739e-05	5	3	2648	35842	OVER	XP_003438778.1, XP_003456613.1, XP_013124460.1, XP_013120241.1, XP_013124465.1	XP_003456409.1, XP_005450666.1, XP_003456404.1
GO:0005687	U4 snRNP	C	0.00281022	7.26739e-05	5	3	2648	35842	OVER	XP_003444394.1, XP_003457901.1, XP_005451407.1, XP_003444116.1, XP_003442826.1	XP_003441651.1, XP_003448114.1, XP_003457745.2
GO:0042129	regulation of T cell proliferation	P	0.00281022	7.26739e-05	5	3	2648	35842	OVER	XP_003438778.1, XP_003456613.1, XP_013124460.1, XP_013120241.1, XP_013124465.1	XP_003456409.1, XP_005450666.1, XP_003456404.1
GO:0070663	regulation of leukocyte proliferation	P	0.00281022	7.26739e-05	5	3	2648	35842	OVER	XP_003438778.1, XP_003456613.1, XP_013124460.1, XP_013120241.1, XP_013124465.1	XP_003456409.1, XP_005450666.1, XP_003456404.1
GO:0010388	cullin deneddylation	P	0.00281022	7.26739e-05	5	3	2648	35842	OVER	XP_003456808.1, XP_013123302.1, XP_013123301.1, XP_003438728.1, XP_003451947.1	XP_005467388.1, XP_003445229.1, XP_003455200.1
GO:0032944	regulation of mononuclear cell proliferation	P	0.00281022	7.26739e-05	5	3	2648	35842	OVER	XP_003438778.1, XP_003456613.1, XP_013124460.1, XP_013120241.1, XP_013124465.1	XP_003456409.1, XP_005450666.1, XP_003456404.1
GO:0031371	ubiquitin conjugating enzyme complex	C	0.00281022	7.26739e-05	5	3	2648	35842	OVER	XP_003445019.1, XP_003440565.1, XP_003452937.1, XP_013126776.1, XP_005448523.1	XP_003451487.1, XP_003446529.1, XP_005452261.1
GO:0000338	protein deneddylation	P	0.00281022	7.26739e-05	5	3	2648	35842	OVER	XP_003456808.1, XP_013123302.1, XP_013123301.1, XP_003438728.1, XP_003451947.1	XP_005467388.1, XP_003445229.1, XP_003455200.1
GO:0030177	positive regulation of Wnt signaling pathway	P	0.00286946	7.44567e-05	11	30	2642	35815	OVER	XP_013120126.1, XP_005475624.1, XP_003440959.1, XP_005475966.1, XP_005475967.1, XP_013120128.1, XP_005475627.1, XP_005475965.1, XP_005475625.1, XP_005475626.1, XP_013124424.1	XP_005456924.1, XP_003452224.1, XP_003450291.1, XP_005466183.2, XP_003448656.1, XP_013121545.1, XP_003443801.1, XP_003449078.1, XP_003439682.1, XP_003456719.1, XP_003451970.1, XP_005449554.1, XP_005449555.1, XP_005449553.1, XP_013121866.1, XP_005471259.1, XP_005468064.2, XP_005469179.1, XP_005469178.1, XP_003455526.1, XP_003458719.1, XP_005471629.1, XP_005476778.1, XP_005476777.1, XP_003453873.2,…
GO:0016072	rRNA metabolic process	P	0.00290617	7.58789e-05	20	92	2633	35753	OVER	XP_005447835.1, XP_005447836.1, XP_003457069.1, XP_013123043.1, XP_013123042.1, XP_005466978.1, XP_005455488.1, XP_003450567.1, XP_003459898.1, XP_005464340.1, XP_003443150.1, XP_003443422.1, XP_013125364.1, XP_013122927.1, XP_005479272.1, XP_005469835.1, XP_003438892.1, XP_003453067.1, XP_013120300.1, XP_003454909.1	XP_003459711.1, XP_013120377.1, XP_003458412.1, XP_003448191.1, XP_003449742.1, XP_003452475.1, XP_003450940.1, XP_005477720.1, XP_005465808.1, XP_003454240.1, XP_003447910.1, XP_003460057.1, XP_003447939.1, XP_003444017.1, XP_003446263.1, XP_003449078.1, XP_003455530.1, XP_003449652.1, XP_003451727.1, XP_013120682.1, XP_005453327.1, XP_003438820.1, XP_003437845.1, XP_003442276.1, XP_003451132.1,…
GO:0005783	endoplasmic reticulum	C	0.00290617	7.59169e-05	51	372	2602	35473	OVER	XP_013126373.1, XP_005449435.1, XP_005474742.1, XP_005449623.1, XP_003440681.1, XP_005460751.1, XP_003445521.1, XP_003459795.1, XP_005476899.1, XP_003438778.1, XP_013126367.1, XP_003453285.1, XP_003443545.1, XP_005476897.1, XP_013126369.1, XP_003453806.1, XP_003459018.1, XP_003441618.1, XP_005456395.1, XP_003455987.1, XP_005476456.1, XP_013119994.1, XP_003451489.1, XP_003448513.1, XP_003442098.1,…	XP_013121695.1, XP_003456777.1, XP_003440031.2, XP_003452477.1, XP_003437924.1, XP_005464562.1, XP_005467335.1, XP_005473013.1, XP_013130933.1, XP_003443155.1, XP_003457915.2, XP_013132401.1, XP_003460640.2, XP_003453920.1, XP_005471873.1, XP_005461423.1, XP_013127436.1, XP_003454379.1, XP_003453808.1, XP_005476439.1, XP_013124663.1, XP_003456031.1, XP_005448977.1, XP_005450742.1, XP_003444573.2,…
GO:0007611	learning or memory	P	0.00293198	7.68472e-05	7	10	2646	35835	OVER	XP_003438146.1, XP_005470777.1, XP_013124127.1, XP_013124126.1, XP_003440408.1, XP_013124125.1, XP_005470985.1	XP_005474596.1, XP_005474269.1, XP_013132896.1, XP_003460615.3, XP_005449915.1, XP_005478876.2, XP_003449479.1, XP_005474270.1, XP_013124202.1, XP_003439997.3
GO:0006915	apoptotic process	P	0.00294962	7.75674e-05	68	545	2585	35300	OVER	XP_005449220.1, XP_005451283.1, XP_005450213.1, XP_005454073.1, XP_003456858.1, XP_005449623.1, XP_005464332.1, XP_005450215.1, XP_003440681.1, XP_003441470.1, XP_005448044.1, XP_003449193.1, XP_003439269.1, XP_003453083.1, XP_005450270.2, XP_003447839.1, XP_013125761.1, XP_005451285.1, XP_005451287.1, XP_005450268.2, XP_003438778.1, XP_013120286.1, XP_003451815.1, XP_013130872.1, XP_003442833.1,…	XP_005467941.1, XP_003457821.1, XP_013123295.1, XP_013124927.1, XP_003450756.1, XP_003446052.1, XP_005456798.1, XP_003449078.1, XP_005465019.2, XP_003449209.1, XP_005455470.1, XP_005466377.1, XP_013120521.1, XP_005472658.1, XP_005448698.1, XP_013124640.1, XP_013124181.1, XP_013130331.1, XP_003452465.1, XP_003447323.1, XP_013124939.1, XP_013125441.1, XP_013128817.1, XP_013131514.1, XP_005459950.1,…
GO:0005768	endosome	C	0.00332997	8.78604e-05	23	117	2630	35728	OVER	XP_003450569.1, XP_003438778.1, XP_003446295.1, XP_005474739.1, XP_005448653.1, XP_005448652.1, XP_005448651.1, XP_003456326.2, XP_005448650.1, XP_003450941.1, XP_013130605.1, XP_003458518.1, XP_003441570.1, XP_003446859.1, XP_003445521.1, XP_003438841.1, XP_003449915.1, XP_003442665.1, XP_003439895.1, XP_003442098.1, XP_005448472.1, XP_003442097.1, XP_003449870.1	XP_003452431.1, XP_013120107.1, XP_005479091.1, XP_003449078.1, XP_003447503.1, XP_003451266.1, XP_005476058.1, XP_003437803.1, XP_005449915.1, XP_003443019.1, XP_003448940.2, XP_003444656.1, XP_005453809.1, XP_003455529.1, XP_005472975.1, XP_003456825.1, XP_003456844.1, XP_003458197.1, XP_013122403.1, XP_005467112.1, XP_005471388.1, XP_005477367.1, XP_003451025.1, XP_005461661.1, XP_005463363.1,…
GO:0019898	extrinsic component of membrane	C	0.00353211	9.35025e-05	34	213	2619	35632	OVER	XP_005468077.1, XP_005468078.1, XP_003445863.1, XP_003441497.1, XP_005464358.1, XP_013125439.1, XP_003452106.1, XP_005476701.1, XP_005476702.1, XP_013125436.1, XP_013125437.1, XP_003452859.2, XP_003449915.1, XP_013125438.1, XP_005476707.1, XP_005476708.1, XP_005476709.1, XP_005476703.1, XP_013127213.1, XP_005476704.1, XP_005476705.1, XP_005454951.1, XP_005476706.1, XP_003438778.1, XP_003444867.1,…	XP_013124942.1, XP_003441084.1, XP_013124927.1, XP_003454950.1, XP_003440415.1, XP_003443226.1, XP_003438348.2, XP_005454522.1, XP_013124931.1, XP_005467432.1, XP_013131866.1, XP_013124939.1, XP_005475688.1, XP_003451485.1, XP_005470806.1, XP_005477299.1, XP_005452934.1, XP_005458400.1, XP_005474329.1, XP_005450185.1, XP_005460344.1, XP_005451237.1, XP_003447083.1, XP_005449730.1, XP_003438700.1,…
[truncated: 266 more rows]

## Sheet: G4
GO-ID	Term	Category	FDR	P-Value	#Test	#Ref	#notAnnotTest	#notAnnotRef	Over/Under	TestSeqs	RefSeqs
[truncated: 578 more rows]

## Sheet: G5
GO-ID	Term	Category	FDR	P-Value	#Test	#Ref	#notAnnotTest	#notAnnotRef	Over/Under	TestSeqs	RefSeqs
GO:0033596	TSC1-TSC2 complex	C	4.09561e-07	3.5782e-11	7	0	1235	37256	OVER	XP_005460589.1, XP_013119872.1, XP_013119873.1, XP_005460592.1, XP_013119870.1, XP_013119869.1, XP_013119871.1
[truncated: 161 more rows]

## Sheet: G6
GO-ID	Term	Category	FDR	P-Value	#Test	#Ref	#notAnnotTest	#notAnnotRef	Over/Under	TestSeqs	RefSeqs
[truncated: 157 more rows]

## Sheet: G7
GO-ID	Term	Category	FDR	P-Value	#Test	#Ref	#notAnnotTest	#notAnnotRef	Over/Under	TestSeqs	RefSeqs
[truncated: 328 more rows]

## Sheet: G8
GO-ID	Term	Category	FDR	P-Value	#Test	#Ref	#notAnnotTest	#notAnnotRef	Over/Under	TestSeqs	RefSeqs
[truncated: 536 more rows]

## Sheet: G9
GO-ID	Term	Category	FDR	P-Value	#Test	#Ref	#notAnnotTest	#notAnnotRef	Over/Under	TestSeqs	RefSeqs
[truncated: 113 more rows]

## Sheet: G10
GO-ID	Term	Category	FDR	P-Value	#Test	#Ref	#notAnnotTest	#notAnnotRef	Over/Under	TestSeqs	RefSeqs
[truncated: 330 more rows]

[truncated: 1 more sheets: G11]
