# Supplementary material for: Transcriptomic response to parasite infection in Nile tilapia (Oreochromis niloticus) depends on rearing density
Source: BMC Genomics. 2018 Oct 1;19:723. doi: 10.1186/s12864-018-5098-7 (PMC6167859; doi:10.1186/s12864-018-5098-7)
Supplement: Supplementary file 6 — Summary of gill gene ontology enrichment: Summary of gene ontology (GO) term enrichment of gill genes differentially expressed between control (uninfected) and Saprolegnia-infected Oreochromis niloticus density treatment groups (LD; low density, HD; high density), including total number of differentially expressed genes, most significant GO term, major biological process clusters determined using ReViGO. ↑ denotes increased expression in infected fish and ↓ denotes decreased expression. (XLSX 2288 kb) [file 12864_2018_5098_MOESM6_ESM.xlsx]

## Sheet: 24_down
GO-ID	Term	Category	FDR	P-Value	#Test	#Ref	#notAnnotTest	#notAnnotRef	Over/Under	TestSeqs	RefSeqs
GO:0033857	diphosphoinositol-pentakisphosphate kinase activity	F	9.98818e-19	3.47355e-22	16	0	1746	36736	OVER	XP_013120613.1, XP_013120612.1, XP_013120611.1, XP_013120610.1, XP_013120609.1, XP_013120619.1, XP_013120608.1, XP_013120618.1, XP_013120620.1, XP_013120607.1, XP_013120621.1, XP_013120617.1, XP_013120616.1, XP_013120615.1, XP_013120614.1, XP_005461696.1
GO:0000827	inositol-1,3,4,5,6-pentakisphosphate kinase activity	F	9.98818e-19	3.47355e-22	16	0	1746	36736	OVER	XP_013120613.1, XP_013120612.1, XP_013120611.1, XP_013120610.1, XP_013120609.1, XP_013120619.1, XP_013120608.1, XP_013120618.1, XP_013120620.1, XP_013120607.1, XP_013120621.1, XP_013120617.1, XP_013120616.1, XP_013120615.1, XP_013120614.1, XP_005461696.1
GO:0000828	inositol hexakisphosphate kinase activity	F	9.98818e-19	3.47355e-22	16	0	1746	36736	OVER	XP_013120613.1, XP_013120612.1, XP_013120611.1, XP_013120610.1, XP_013120609.1, XP_013120619.1, XP_013120608.1, XP_013120618.1, XP_013120620.1, XP_013120607.1, XP_013120621.1, XP_013120617.1, XP_013120616.1, XP_013120615.1, XP_013120614.1, XP_005461696.1
GO:0000832	inositol hexakisphosphate 5-kinase activity	F	9.98818e-19	3.47355e-22	16	0	1746	36736	OVER	XP_013120613.1, XP_013120612.1, XP_013120611.1, XP_013120610.1, XP_013120609.1, XP_013120619.1, XP_013120608.1, XP_013120618.1, XP_013120620.1, XP_013120607.1, XP_013120621.1, XP_013120617.1, XP_013120616.1, XP_013120615.1, XP_013120614.1, XP_005461696.1
GO:0030296	protein tyrosine kinase activator activity	F	9.05476e-11	3.93617e-14	10	0	1752	36736	OVER	XP_005449102.1, XP_005449100.1, XP_003439327.1, XP_005449105.1, XP_005449104.1, XP_005449098.1, XP_003439328.1, XP_005449099.1, XP_005449109.1, XP_005449108.1
GO:0006020	inositol metabolic process	P	1.99245e-10	1.03936e-13	16	16	1746	36720	OVER	XP_013120613.1, XP_013120612.1, XP_013120611.1, XP_013120610.1, XP_013120609.1, XP_013120619.1, XP_013120608.1, XP_013120618.1, XP_013120620.1, XP_013120607.1, XP_013120621.1, XP_013120617.1, XP_013120616.1, XP_013120615.1, XP_013120614.1, XP_005461696.1	XP_003458173.1, XP_003452735.1, XP_003446867.1, XP_003440444.1, XP_005474811.1, XP_005477290.1, XP_003450634.1, XP_003450633.1, XP_003442861.1, XP_003444749.1, XP_003440173.1, XP_005476952.1, XP_005477013.1, XP_003438531.1, XP_005460721.1, XP_005449792.1
GO:0016776	phosphotransferase activity, phosphate group as acceptor	F	2.35174e-08	1.43125e-11	18	36	1744	36700	OVER	XP_013120613.1, XP_013120612.1, XP_013120611.1, XP_013120610.1, XP_003444458.1, XP_013120609.1, XP_013120619.1, XP_013120608.1, XP_013120618.1, XP_013120620.1, XP_013120607.1, XP_013120621.1, XP_013120617.1, XP_013120616.1, XP_013120615.1, XP_013120614.1, XP_003452388.1, XP_005461696.1	XP_013124901.1, XP_003446993.1, XP_003457612.1, XP_003437843.1, XP_003437907.2, XP_003444269.1, XP_013124904.1, XP_005452643.1, XP_003457078.1, XP_003454054.1, XP_013124907.1, XP_005478832.1, XP_003454031.2, XP_013126185.1, XP_003455014.1, XP_003455015.1, XP_005468362.1, XP_005468363.1, XP_013123109.1, XP_005462416.1, XP_005468361.1, XP_003455648.1, XP_005450558.1, XP_005461888.1, XP_003444258.1,…
GO:0033596	TSC1-TSC2 complex	C	5.98015e-07	4.15938e-10	7	0	1755	36736	OVER	XP_005460589.1, XP_013119872.1, XP_013119873.1, XP_005460592.1, XP_013119870.1, XP_013119869.1, XP_013119871.1
GO:0003993	acid phosphatase activity	F	6.93951e-07	5.42998e-10	16	35	1746	36701	OVER	XP_013120613.1, XP_013120612.1, XP_013120611.1, XP_013120610.1, XP_013120609.1, XP_013120619.1, XP_013120608.1, XP_013120618.1, XP_013120620.1, XP_013120607.1, XP_013120621.1, XP_013120617.1, XP_013120616.1, XP_013120615.1, XP_013120614.1, XP_005461696.1	XP_005458627.1, XP_005474268.1, XP_013119652.1, XP_013119653.1, XP_005454746.1, XP_013119650.1, XP_005454747.1, XP_013119651.1, XP_005448344.1, XP_005448347.1, XP_005448346.1, XP_003438416.1, XP_013119690.1, XP_013119691.1, XP_013119692.1, XP_005460068.1, XP_013119693.1, XP_005460046.1, XP_013119694.1, XP_005460047.1, XP_003456987.1, XP_003447855.1, XP_003457561.1, XP_005461768.1, XP_003453802.1,…
GO:0044070	regulation of anion transport	P	1.43817e-06	1.25036e-09	12	16	1750	36720	OVER	XP_005453213.1, XP_005453217.1, XP_003451079.2, XP_005453215.1, XP_005453214.1, XP_003447641.1, XP_005453219.1, XP_005453218.1, XP_005453220.1, XP_005473583.1, XP_005473582.1, XP_003454315.1	XP_003453971.1, XP_003453021.1, XP_003441865.1, XP_005458655.1, XP_005458656.1, XP_003451482.1, XP_003452986.1, XP_005455472.1, XP_005455473.1, XP_003439921.1, XP_005457959.1, XP_003454972.1, XP_003454754.1, XP_003452012.1, XP_005459481.1, XP_003437803.1
GO:0019497	hexachlorocyclohexane metabolic process	P	2.42808e-06	2.53722e-09	16	40	1746	36696	OVER	XP_013120613.1, XP_013120612.1, XP_013120611.1, XP_013120610.1, XP_013120609.1, XP_013120619.1, XP_013120608.1, XP_013120618.1, XP_013120620.1, XP_013120607.1, XP_013120621.1, XP_013120617.1, XP_013120616.1, XP_013120615.1, XP_013120614.1, XP_005461696.1	XP_005458627.1, XP_005474268.1, XP_013119652.1, XP_013119653.1, XP_005454746.1, XP_013119650.1, XP_005454747.1, XP_013119651.1, XP_005448344.1, XP_005448347.1, XP_005448346.1, XP_003438416.1, XP_013119690.1, XP_013119691.1, XP_013119692.1, XP_005460068.1, XP_013119693.1, XP_005460046.1, XP_013119694.1, XP_003456357.1, XP_005460047.1, XP_003456987.1, XP_003447855.1, XP_003457561.1, XP_005461768.1,…
GO:0007507	heart development	P	2.42808e-06	2.64751e-09	53	422	1709	36314	OVER	XP_013119636.1, XP_013119634.1, XP_013119632.1, XP_005477229.1, XP_013119630.1, XP_013133057.1, XP_005458045.1, XP_003456464.1, XP_005467548.1, XP_013120296.1, XP_013120298.1, XP_003448589.2, XP_003448355.1, XP_005449554.1, XP_013119638.1, XP_005449997.1, XP_013124411.1, XP_005455828.1, XP_013119640.1, XP_005455826.1, XP_013120972.1, XP_005472831.1, XP_013124470.1, XP_005472833.1, XP_013119629.1,…	XP_005473929.1, XP_003452224.1, XP_005471979.1, XP_005475375.1, XP_005463058.1, XP_013133093.1, XP_003448800.1, XP_003449209.1, XP_003454950.1, XP_003454973.1, XP_005466377.1, XP_005448468.1, XP_003442633.2, XP_003441505.1, XP_005476513.1, XP_003454536.1, XP_013131188.1, XP_005449279.1, XP_003454296.1, XP_005449813.1, XP_013127109.1, XP_005449617.1, NP_001266556.1, XP_005470006.1, XP_005474269.1,…
GO:0008016	regulation of heart contraction	P	2.42808e-06	2.80561e-09	20	69	1742	36667	OVER	XP_013119636.1, XP_013119637.1, XP_013119634.1, XP_013119635.1, XP_013119632.1, XP_013119633.1, XP_013119630.1, XP_013119641.1, XP_013119631.1, XP_005449829.1, XP_013119640.1, XP_003440149.1, XP_003439682.1, XP_013123966.1, XP_005449554.1, XP_005449555.1, XP_005449553.1, XP_013119638.1, XP_013119639.1, XP_013119629.1	XP_005457490.1, XP_005473364.1, XP_005451078.1, XP_003445488.1, XP_005471979.1, XP_003458640.1, XP_005475377.1, XP_005475375.1, NP_001266433.1, XP_003456650.2, XP_005473013.1, XP_003458339.2, XP_013127828.1, XP_005461885.1, XP_003452262.1, XP_003450863.1, XP_003454308.1, XP_005472677.1, NP_001266586.1, XP_005448372.1, XP_003446069.1, XP_005469007.1, XP_003457048.1, XP_005474049.1, XP_003441057.1,…
GO:0007252	I-kappaB phosphorylation	P	2.42808e-06	3.19475e-09	7	1	1755	36735	OVER	XP_005462845.1, XP_005462846.1, XP_013121279.1, XP_013121278.1, XP_005453788.1, XP_013121281.1, XP_013121280.1	XP_003441159.1
GO:0042726	flavin-containing compound metabolic process	P	2.42808e-06	3.3776e-09	16	41	1746	36695	OVER	XP_013120613.1, XP_013120612.1, XP_013120611.1, XP_013120610.1, XP_013120609.1, XP_013120619.1, XP_013120608.1, XP_013120618.1, XP_013120620.1, XP_013120607.1, XP_013120621.1, XP_013120617.1, XP_013120616.1, XP_013120615.1, XP_013120614.1, XP_005461696.1	XP_005458627.1, XP_005474268.1, XP_013119652.1, XP_013119653.1, XP_005454746.1, XP_013119650.1, XP_005454747.1, XP_013130308.1, XP_013119651.1, XP_005448344.1, XP_005448347.1, XP_005448346.1, XP_003438416.1, XP_013130860.1, XP_013130309.1, XP_013119690.1, XP_013119691.1, XP_013119692.1, XP_005460068.1, XP_013119693.1, XP_005460046.1, XP_013119694.1, XP_005460047.1, XP_003456987.1, XP_003447855.1,…
GO:0006771	riboflavin metabolic process	P	2.42808e-06	3.3776e-09	16	41	1746	36695	OVER	XP_013120613.1, XP_013120612.1, XP_013120611.1, XP_013120610.1, XP_013120609.1, XP_013120619.1, XP_013120608.1, XP_013120618.1, XP_013120620.1, XP_013120607.1, XP_013120621.1, XP_013120617.1, XP_013120616.1, XP_013120615.1, XP_013120614.1, XP_005461696.1	XP_005458627.1, XP_005474268.1, XP_013119652.1, XP_013119653.1, XP_005454746.1, XP_013119650.1, XP_005454747.1, XP_013130308.1, XP_013119651.1, XP_005448344.1, XP_005448347.1, XP_005448346.1, XP_003438416.1, XP_013130860.1, XP_013130309.1, XP_013119690.1, XP_013119691.1, XP_013119692.1, XP_005460068.1, XP_013119693.1, XP_005460046.1, XP_013119694.1, XP_005460047.1, XP_003456987.1, XP_003447855.1,…
GO:1903959	regulation of anion transmembrane transport	P	2.97972e-06	4.40403e-09	11	14	1751	36722	OVER	XP_005453213.1, XP_005453217.1, XP_005453215.1, XP_005453214.1, XP_003447641.1, XP_005453219.1, XP_005453218.1, XP_005453220.1, XP_005473583.1, XP_005473582.1, XP_003454315.1	XP_003453971.1, XP_003453021.1, XP_003441865.1, XP_005458655.1, XP_005458656.1, XP_003451482.1, XP_003452986.1, XP_005455472.1, XP_005455473.1, XP_005457959.1, XP_003454972.1, XP_003454754.1, XP_003452012.1, XP_005459481.1
GO:0045296	cadherin binding	F	3.81362e-06	7.36732e-09	14	31	1748	36705	OVER	XP_013128471.1, XP_013128470.1, XP_013128472.1, XP_013126145.1, XP_003444084.1, XP_013128467.1, XP_013128468.1, XP_013128469.1, XP_013128463.1, XP_013128465.1, XP_013128466.1, XP_003448083.2, XP_005470098.1, XP_005470099.1	XP_005461318.1, XP_003445902.1, XP_003460246.1, XP_005467673.1, XP_005464358.1, XP_013120606.1, XP_005458793.1, XP_013132353.1, XP_013132352.1, XP_013132351.1, XP_003451202.1, XP_013132350.1, XP_003459144.1, XP_013120492.1, XP_013120491.1, XP_005467676.1, XP_005467677.1, XP_005467678.1, XP_003443725.1, XP_003459141.1, XP_005455907.1, XP_005461539.1, XP_013132349.1, XP_003454253.1, XP_003460381.1,…
GO:0042196	chlorinated hydrocarbon metabolic process	P	3.81362e-06	7.66242e-09	16	44	1746	36692	OVER	XP_013120613.1, XP_013120612.1, XP_013120611.1, XP_013120610.1, XP_013120609.1, XP_013120619.1, XP_013120608.1, XP_013120618.1, XP_013120620.1, XP_013120607.1, XP_013120621.1, XP_013120617.1, XP_013120616.1, XP_013120615.1, XP_013120614.1, XP_005461696.1	XP_005458627.1, XP_005474268.1, XP_013119652.1, XP_013119653.1, XP_005454746.1, XP_013119650.1, XP_005454747.1, XP_013119651.1, XP_005448344.1, XP_005448347.1, XP_005448346.1, XP_003438416.1, XP_013119690.1, XP_013119691.1, XP_013119692.1, XP_005460068.1, XP_013119693.1, XP_005460046.1, XP_013119694.1, XP_003456357.1, XP_005460047.1, XP_005477013.1, XP_003456987.1, XP_003447855.1, XP_003457561.1,…
GO:0042197	halogenated hydrocarbon metabolic process	P	3.81362e-06	7.66242e-09	16	44	1746	36692	OVER	XP_013120613.1, XP_013120612.1, XP_013120611.1, XP_013120610.1, XP_013120609.1, XP_013120619.1, XP_013120608.1, XP_013120618.1, XP_013120620.1, XP_013120607.1, XP_013120621.1, XP_013120617.1, XP_013120616.1, XP_013120615.1, XP_013120614.1, XP_005461696.1	XP_005458627.1, XP_005474268.1, XP_013119652.1, XP_013119653.1, XP_005454746.1, XP_013119650.1, XP_005454747.1, XP_013119651.1, XP_005448344.1, XP_005448347.1, XP_005448346.1, XP_003438416.1, XP_013119690.1, XP_013119691.1, XP_013119692.1, XP_005460068.1, XP_013119693.1, XP_005460046.1, XP_013119694.1, XP_003456357.1, XP_005460047.1, XP_005477013.1, XP_003456987.1, XP_003447855.1, XP_003457561.1,…
GO:0071688	striated muscle myosin thick filament assembly	P	3.81362e-06	7.95747e-09	8	4	1754	36732	OVER	XP_013120298.1, XP_005472830.1, XP_005472831.1, XP_005472832.1, XP_005472833.1, XP_003456464.1, XP_013120297.1, XP_013120296.1	XP_003446139.1, XP_003440155.1, XP_003446138.1, XP_003440693.1
GO:0030241	skeletal muscle myosin thick filament assembly	P	3.81362e-06	7.95747e-09	8	4	1754	36732	OVER	XP_013120298.1, XP_005472830.1, XP_005472831.1, XP_005472832.1, XP_005472833.1, XP_003456464.1, XP_013120297.1, XP_013120296.1	XP_003446139.1, XP_003440155.1, XP_003446138.1, XP_003440693.1
GO:0031033	myosin filament organization	P	3.81362e-06	7.95747e-09	8	4	1754	36732	OVER	XP_013120298.1, XP_005472830.1, XP_005472831.1, XP_005472832.1, XP_005472833.1, XP_003456464.1, XP_013120297.1, XP_013120296.1	XP_003446139.1, XP_003440155.1, XP_003446138.1, XP_003440693.1
GO:0031034	myosin filament assembly	P	3.81362e-06	7.95747e-09	8	4	1754	36732	OVER	XP_013120298.1, XP_005472830.1, XP_005472831.1, XP_005472832.1, XP_005472833.1, XP_003456464.1, XP_013120297.1, XP_013120296.1	XP_003446139.1, XP_003440155.1, XP_003446138.1, XP_003440693.1
GO:0014866	skeletal myofibril assembly	P	6.919e-06	1.50387e-08	9	8	1753	36728	OVER	XP_013120298.1, XP_005472830.1, XP_005472831.1, XP_005472832.1, XP_005472833.1, XP_003456464.1, XP_003442991.1, XP_013120297.1, XP_013120296.1	XP_005448632.1, XP_003449459.1, XP_003450316.1, XP_003446139.1, XP_003454901.1, XP_003440155.1, XP_003446138.1, XP_003440693.1
GO:0032007	negative regulation of TOR signaling	P	8.78269e-06	1.98531e-08	8	5	1754	36731	OVER	XP_003442571.1, XP_005460589.1, XP_013119872.1, XP_013119873.1, XP_005460592.1, XP_013119870.1, XP_013119869.1, XP_013119871.1	XP_003439954.1, XP_003449554.1, XP_013133045.1, XP_003445730.1, XP_005449160.1
GO:1902589	single-organism organelle organization	P	1.01545e-05	2.38367e-08	88	949	1674	35787	OVER	XP_013130300.1, XP_005457533.1, XP_013133057.1, XP_003456464.1, XP_013131497.1, XP_005455021.1, XP_013120296.1, XP_005455023.1, XP_003452838.1, XP_005455025.1, XP_013120298.1, XP_005447777.1, XP_013132675.1, XP_005447779.1, XP_013124257.1, XP_013126640.1, XP_013132677.1, XP_005449997.1, XP_005447781.1, XP_013124411.1, XP_005469860.1, XP_013129550.1, XP_003450973.1, XP_003456283.2, XP_005450183.1,…	XP_013127425.1, XP_005473929.1, XP_003450940.1, XP_005459382.1, XP_005460830.1, XP_003444629.1, XP_005463058.1, XP_003448800.1, XP_003439476.1, XP_013129737.1, XP_013123777.1, XP_003440476.1, XP_005466377.1, XP_005464065.1, XP_005457017.1, XP_005451264.1, XP_003454536.1, XP_003445952.1, XP_013120883.1, XP_003457855.2, XP_013123219.1, XP_005448181.1, XP_003452849.1, XP_005476778.1, XP_005453071.1,…
GO:0008308	voltage-gated anion channel activity	F	1.50219e-05	3.65687e-08	12	24	1750	36712	OVER	XP_005453213.1, XP_005453217.1, XP_003451079.2, XP_005453215.1, XP_005453214.1, XP_003447641.1, XP_005453219.1, XP_005453218.1, XP_005453220.1, XP_005473583.1, XP_005473582.1, XP_003454315.1	XP_003453971.1, XP_005461058.1, XP_003453021.1, XP_013133095.1, XP_013133094.1, XP_003441865.1, XP_005458655.1, XP_005458656.1, XP_005459905.2, XP_013122832.1, XP_005457602.1, XP_003451482.1, XP_003452986.1, XP_005455472.1, XP_003456360.2, XP_005455473.1, XP_005457959.1, XP_003459810.2, XP_003454972.1, XP_013125137.1, XP_003454754.1, XP_003452012.1, XP_005459481.1, XP_005461060.1
GO:0032006	regulation of TOR signaling	P	2.7114e-05	6.83625e-08	10	15	1752	36721	OVER	XP_003442571.1, XP_003452838.1, XP_005460589.1, XP_013119872.1, XP_013119873.1, XP_005460592.1, XP_013119870.1, XP_013119869.1, XP_013119871.1, XP_003456844.1	XP_003458198.1, XP_003450569.1, XP_003449305.1, XP_013128507.1, XP_003456747.1, XP_003449554.1, XP_013133045.1, XP_003448643.1, XP_003458197.1, XP_003439954.1, XP_003451266.1, XP_005454412.1, XP_003446103.1, XP_003445730.1, XP_005449160.1
GO:0061178	regulation of insulin secretion involved in cellular response to glucose stimulus	P	6.50169e-05	1.75438e-07	8	8	1754	36728	OVER	XP_013124327.1, XP_003440720.1, XP_005449829.1, XP_003440721.1, XP_005449839.1, XP_005449838.1, XP_003440722.1, XP_005449840.1	XP_003449281.1, XP_005461379.1, XP_005461378.1, XP_003456608.2, XP_013129275.1, XP_003447381.1, XP_005469231.1, XP_013120393.1
GO:0007224	smoothened signaling pathway	P	6.50169e-05	1.80885e-07	17	66	1745	36670	OVER	XP_013124411.1, XP_005461968.1, XP_005461967.1, XP_005461969.1, XP_005469341.1, XP_005461966.1, XP_005461965.1, XP_003440932.2, XP_005469337.1, XP_005469336.1, XP_005450292.1, XP_005469339.1, XP_005469338.1, XP_013125469.1, XP_013124412.1, XP_005449996.1, XP_005449997.1	XP_013123792.1, XP_003452224.1, XP_005459382.1, XP_013121981.1, XP_003442193.2, XP_005475379.1, XP_003445379.1, XP_003456633.1, XP_005449072.1, XP_005449938.1, XP_013130971.1, XP_005471873.1, XP_013121979.1, XP_005469928.1, XP_005449940.1, XP_005474446.1, XP_003458590.1, XP_005474448.1, XP_003451872.1, XP_003450303.1, XP_003440891.1, XP_005450837.1, XP_005477157.1, XP_003443505.1, XP_005455151.1,…
GO:0019751	polyol metabolic process	P	6.50169e-05	1.80885e-07	17	66	1745	36670	OVER	XP_013120613.1, XP_013120612.1, XP_013120611.1, XP_013120610.1, XP_013120609.1, XP_013120619.1, XP_013120608.1, XP_013120618.1, XP_013120620.1, XP_013120607.1, XP_013120621.1, XP_013120617.1, XP_013120616.1, XP_013120615.1, XP_013120614.1, XP_005461696.1, XP_003454178.1	XP_003445488.1, XP_003439317.1, XP_005467521.1, XP_003453149.1, XP_005474811.1, XP_003450633.1, XP_003442861.1, XP_003440173.1, XP_005476952.1, XP_003441716.1, XP_003448986.2, XP_003457392.1, XP_003452735.1, XP_005472383.1, XP_003448663.1, XP_003455966.1, XP_013132092.1, XP_005449080.1, XP_003440736.1, XP_005454396.1, XP_005474889.1, XP_003444749.1, XP_013129633.1, XP_005476948.1, XP_005474885.1,…
GO:0055007	cardiac muscle cell differentiation	P	7.06708e-05	2.02759e-07	14	43	1748	36693	OVER	XP_013119636.1, XP_013119637.1, XP_013119634.1, XP_013119635.1, XP_013119632.1, XP_013119633.1, XP_013119630.1, XP_013119641.1, XP_013119631.1, XP_013119640.1, XP_003442991.1, XP_013119638.1, XP_013119639.1, XP_013119629.1	XP_005451349.1, XP_003446139.1, XP_013130343.1, XP_005447981.1, XP_005455413.1, XP_005447982.1, XP_005447980.1, XP_013123790.1, XP_005463011.1, XP_005455414.1, XP_003457079.1, XP_005461885.1, XP_003443194.1, XP_003439893.1, XP_003439892.1, XP_003456719.1, XP_003446723.1, XP_013123797.1, XP_003446138.1, XP_005466835.1, XP_003439894.1, XP_003444360.1, XP_013125026.1, XP_005462817.1, XP_005462816.1,…
GO:1903522	regulation of blood circulation	P	8.5888e-05	2.64241e-07	20	95	1742	36641	OVER	XP_013119636.1, XP_013119637.1, XP_013119634.1, XP_013119635.1, XP_013119632.1, XP_013119633.1, XP_013119630.1, XP_013119641.1, XP_013119631.1, XP_005449829.1, XP_013119640.1, XP_003440149.1, XP_003439682.1, XP_013123966.1, XP_005449554.1, XP_005449555.1, XP_005449553.1, XP_013119638.1, XP_013119639.1, XP_013119629.1	XP_005457490.1, XP_005474725.1, XP_005473364.1, XP_005451078.1, XP_003445488.1, XP_013132257.1, XP_005471979.1, XP_003458640.1, XP_005475377.1, XP_005475375.1, XP_005452688.1, NP_001266433.1, XP_005448948.1, XP_003456650.2, XP_005473013.1, XP_003458339.2, XP_013127828.1, XP_005461885.1, XP_003452262.1, XP_005452279.1, XP_003456618.1, XP_003450863.1, XP_003454308.1, XP_003452149.1, XP_005472677.1,…
GO:0070328	triglyceride homeostasis	P	8.5888e-05	2.6882e-07	7	5	1755	36731	OVER	XP_005459075.1, XP_005459074.1, XP_005459073.1, XP_005459079.1, XP_005459077.2, XP_005459078.1, XP_005459076.1	XP_013131449.1, XP_003440709.1, XP_005457436.1, NP_001277129.1, XP_005449795.1
GO:0055090	acylglycerol homeostasis	P	8.5888e-05	2.6882e-07	7	5	1755	36731	OVER	XP_005459075.1, XP_005459074.1, XP_005459073.1, XP_005459079.1, XP_005459077.2, XP_005459078.1, XP_005459076.1	XP_013131449.1, XP_003440709.1, XP_005457436.1, NP_001277129.1, XP_005449795.1
GO:0019209	kinase activator activity	F	0.000107183	3.54107e-07	10	19	1752	36717	OVER	XP_005449102.1, XP_005449100.1, XP_003439327.1, XP_005449105.1, XP_005449104.1, XP_005449098.1, XP_003439328.1, XP_005449099.1, XP_005449109.1, XP_005449108.1	XP_005450463.1, XP_003445488.1, XP_005462389.1, XP_013128507.1, XP_005452839.1, XP_003446452.1, XP_003452370.1, XP_013120606.1, XP_003454012.1, XP_013123222.1, XP_005453835.1, XP_005453834.1, XP_003456888.1, XP_003450853.1, XP_003440736.1, XP_003439529.1, XP_003452496.1, XP_005453833.1, XP_005453832.1
GO:0030295	protein kinase activator activity	F	0.000107183	3.54107e-07	10	19	1752	36717	OVER	XP_005449102.1, XP_005449100.1, XP_003439327.1, XP_005449105.1, XP_005449104.1, XP_005449098.1, XP_003439328.1, XP_005449099.1, XP_005449109.1, XP_005449108.1	XP_005450463.1, XP_003445488.1, XP_005462389.1, XP_013128507.1, XP_005452839.1, XP_003446452.1, XP_003452370.1, XP_013120606.1, XP_003454012.1, XP_013123222.1, XP_005453835.1, XP_005453834.1, XP_003456888.1, XP_003450853.1, XP_003440736.1, XP_003439529.1, XP_003452496.1, XP_005453833.1, XP_005453832.1
GO:0050839	cell adhesion molecule binding	F	0.00014735	4.99623e-07	14	47	1748	36689	OVER	XP_013128471.1, XP_013128470.1, XP_013128472.1, XP_013126145.1, XP_003444084.1, XP_013128467.1, XP_013128468.1, XP_013128469.1, XP_013128463.1, XP_013128465.1, XP_013128466.1, XP_003448083.2, XP_005470098.1, XP_005470099.1	XP_005461318.1, XP_003445902.1, XP_003460246.1, XP_005467673.1, XP_005450465.1, XP_005459690.1, XP_005464358.1, XP_013120606.1, XP_005458793.1, XP_005473288.1, XP_013132353.1, XP_005473287.1, XP_013132352.1, XP_013132351.1, XP_003451202.1, XP_013132350.1, XP_003459144.1, XP_013120492.1, XP_013120491.1, XP_003451538.1, XP_005473289.1, XP_005460732.2, XP_005467676.1, XP_005467677.1, XP_005460730.2,…
GO:0035773	insulin secretion involved in cellular response to glucose stimulus	P	0.000157965	5.49347e-07	8	10	1754	36726	OVER	XP_013124327.1, XP_003440720.1, XP_005449829.1, XP_003440721.1, XP_005449839.1, XP_005449838.1, XP_003440722.1, XP_005449840.1	XP_003439921.1, XP_003449281.1, XP_005461379.1, XP_005461378.1, XP_003437803.1, XP_003456608.2, XP_013129275.1, XP_003447381.1, XP_005469231.1, XP_013120393.1
GO:0006805	xenobiotic metabolic process	P	0.000162989	5.80989e-07	16	64	1746	36672	OVER	XP_013120613.1, XP_013120612.1, XP_013120611.1, XP_013120610.1, XP_013120609.1, XP_013120619.1, XP_013120608.1, XP_013120618.1, XP_013120620.1, XP_013120607.1, XP_013120621.1, XP_013120617.1, XP_013120616.1, XP_013120615.1, XP_013120614.1, XP_005461696.1	XP_013122010.1, XP_005479159.1, XP_005458627.1, XP_005474268.1, XP_013119653.1, XP_005454747.1, XP_013119651.1, XP_005448347.1, XP_005473848.1, XP_013119691.1, XP_005460068.1, XP_013119693.1, XP_003456357.1, XP_005460047.1, XP_013122014.1, XP_003447622.1, XP_003454728.1, XP_013123384.1, XP_013122063.1, XP_003460001.1, XP_003453802.1, XP_005450012.1, XP_003449900.1, XP_003446212.1, XP_013129703.1,…
GO:0004594	pantothenate kinase activity	F	0.000186103	6.79561e-07	6	3	1756	36733	OVER	XP_013128319.1, XP_005469709.1, XP_003447770.1, XP_013128320.1, XP_005469711.1, XP_005469710.1	XP_003447884.1, XP_005473691.1, XP_003438268.2
GO:0006767	water-soluble vitamin metabolic process	P	0.000211161	7.89422e-07	22	123	1740	36613	OVER	XP_013120613.1, XP_013120612.1, XP_013120611.1, XP_013120610.1, XP_013128319.1, XP_005469709.1, XP_003447770.1, XP_013120609.1, XP_013120619.1, XP_013120608.1, XP_013120618.1, XP_013120620.1, XP_013120607.1, XP_013120621.1, XP_005469711.1, XP_013120617.1, XP_005469710.1, XP_013120616.1, XP_013120615.1, XP_013120614.1, XP_005461696.1, XP_013128320.1	XP_005458627.1, XP_013133078.1, XP_003441875.1, XP_013132048.1, XP_013119653.1, XP_013130308.1, XP_005448347.1, XP_003448541.1, XP_013119691.1, XP_005460047.1, XP_003439491.1, XP_013119807.1, XP_003440208.1, XP_005449487.1, XP_005459916.1, XP_005476641.1, XP_003453684.1, XP_005450012.1, XP_005474710.1, XP_013129703.1, XP_013132145.1, XP_013128392.1, XP_003439197.1, XP_003450933.1, XP_003449899.1,…
GO:0006468	protein phosphorylation	P	0.00022892	8.75716e-07	133	1772	1629	34964	OVER	XP_005462845.1, XP_005477912.1, XP_005451328.1, XP_003454551.2, XP_013129503.1, XP_003456464.1, XP_005470843.1, XP_013120296.1, XP_005477977.1, XP_013129507.1, XP_005449099.1, XP_005449554.1, XP_013131334.1, XP_005456888.1, XP_013125501.1, XP_005469425.1, XP_003447199.1, XP_005457254.1, XP_003447157.2, XP_013130874.1, XP_005455828.1, XP_013126926.1, XP_003448850.1, XP_005453788.1, XP_005449102.1,…	XP_005474431.1, XP_005449475.1, XP_005476427.1, XP_005473677.1, XP_005476284.1, XP_013120062.1, XP_005448927.1, XP_003450176.1, XP_003448376.1, XP_005459887.1, XP_005470225.1, XP_005457322.1, XP_003439091.2, XP_005455165.1, XP_005478900.1, XP_005473206.1, XP_013133104.1, XP_005459852.1, XP_003438819.1, XP_005478935.1, XP_005468906.1, XP_005456688.2, XP_013121430.1, XP_005449497.1, XP_005450028.1,…
GO:0071466	cellular response to xenobiotic stimulus	P	0.00028379	1.11029e-06	18	86	1744	36650	OVER	XP_013120613.1, XP_013120612.1, XP_013120611.1, XP_013120610.1, XP_013120609.1, XP_013120619.1, XP_013120608.1, XP_013120618.1, XP_013120620.1, XP_013120607.1, XP_013120621.1, XP_013120617.1, XP_013120616.1, XP_013120615.1, XP_013120614.1, XP_003447974.1, XP_013125619.1, XP_005461696.1	XP_013122010.1, XP_005479159.1, XP_005458627.1, XP_003452412.1, XP_003454092.1, XP_005474268.1, XP_013119653.1, XP_005454747.1, XP_013119651.1, XP_003455998.1, XP_005448347.1, XP_005473848.1, XP_005451366.1, XP_005476210.1, XP_003444972.1, XP_013119691.1, XP_005460068.1, XP_013119693.1, XP_003460145.1, XP_003456357.1, XP_005460047.1, XP_013132272.1, XP_013122014.1, XP_003447622.1, XP_003454728.1,…
GO:0008047	enzyme activator activity	F	0.000335263	1.34082e-06	43	384	1719	36352	OVER	XP_003438721.1, XP_005461817.1, XP_005477700.1, XP_013120688.1, XP_013120687.1, XP_013126200.1, XP_005460589.1, XP_013126266.1, XP_005449098.1, XP_005451642.1, XP_013126949.1, XP_013126201.1, XP_005449099.1, XP_013119869.1, XP_003445089.1, XP_003446270.1, XP_003439327.1, XP_013119872.1, XP_013119873.1, XP_013127370.1, XP_003439328.1, XP_003444467.1, XP_005449109.1, XP_013119870.1, XP_005449108.1,…	XP_013119615.1, XP_005449038.1, XP_005477954.1, XP_005467941.1, XP_005448592.1, XP_013128079.1, XP_005472127.1, XP_005469417.1, XP_005453298.1, XP_005477144.1, XP_005475506.1, XP_013129522.1, XP_005453300.1, XP_013124773.1, XP_013121634.1, XP_003438348.2, XP_013130741.1, XP_005454605.1, XP_005473978.1, XP_013121864.1, XP_003452901.1, XP_005453226.1, XP_005473375.1, XP_005459393.1, XP_003454065.2,…
GO:0016301	kinase activity	F	0.000354288	1.44771e-06	142	1943	1620	34793	OVER	XP_005477912.1, XP_005451328.1, XP_003454551.2, XP_013120608.1, XP_013129503.1, XP_013129507.1, XP_005449554.1, XP_013131334.1, XP_005456888.1, XP_013120612.1, XP_013125501.1, XP_005469425.1, XP_005457254.1, XP_013120199.1, XP_003447157.2, XP_013130874.1, XP_005455828.1, XP_013126926.1, XP_005453788.1, XP_005450287.1, XP_005469710.1, XP_013120616.1, XP_005451927.1, XP_005474386.1, XP_005451923.1,…	XP_005471726.1, XP_005474431.1, XP_005449475.1, XP_005476427.1, XP_005473677.1, XP_005476284.1, XP_005479034.1, XP_005448927.1, XP_003454031.2, XP_003450176.1, XP_003448376.1, XP_005453828.1, XP_005459887.1, XP_005470225.1, XP_003439091.2, XP_005455165.1, XP_005478900.1, XP_005473206.1, XP_013133104.1, XP_005459852.1, XP_003438819.1, XP_013124784.1, XP_005478935.1, XP_005468906.1, XP_005456688.2,…
GO:0031929	TOR signaling	P	0.000448844	1.87968e-06	10	24	1752	36712	OVER	XP_003442571.1, XP_003452838.1, XP_005460589.1, XP_013119872.1, XP_013119873.1, XP_005460592.1, XP_013119870.1, XP_013119869.1, XP_013119871.1, XP_003456844.1	XP_013128503.1, XP_003458198.1, XP_003450569.1, XP_005470154.1, XP_003449305.1, XP_013128505.1, XP_013128506.1, XP_005470156.1, XP_013128507.1, XP_003456747.1, XP_003449554.1, XP_013133045.1, XP_003448643.1, XP_003458197.1, XP_003439954.1, XP_003451266.1, XP_005454412.1, XP_005473193.1, XP_003446103.1, XP_003445730.1, XP_003445658.1, XP_003448027.2, XP_005449160.1, XP_005473192.1
GO:0005247	voltage-gated chloride channel activity	F	0.000448844	1.91213e-06	9	18	1753	36718	OVER	XP_005453213.1, XP_005453217.1, XP_005453215.1, XP_005453214.1, XP_003447641.1, XP_005453219.1, XP_005453218.1, XP_005453220.1, XP_003454315.1	XP_003453971.1, XP_005461058.1, XP_013133095.1, XP_013133094.1, XP_005458655.1, XP_005458656.1, XP_005459905.2, XP_013122832.1, XP_005457602.1, XP_005455472.1, XP_003456360.2, XP_005455473.1, XP_003459810.2, XP_003454972.1, XP_013125137.1, XP_003454754.1, XP_005459481.1, XP_005461060.1
GO:0009410	response to xenobiotic stimulus	P	0.000450332	1.95762e-06	18	90	1744	36646	OVER	XP_013120613.1, XP_013120612.1, XP_013120611.1, XP_013120610.1, XP_013120609.1, XP_013120619.1, XP_013120608.1, XP_013120618.1, XP_013120620.1, XP_013120607.1, XP_013120621.1, XP_013120617.1, XP_013120616.1, XP_013120615.1, XP_013120614.1, XP_003447974.1, XP_013125619.1, XP_005461696.1	XP_013122010.1, XP_005479159.1, XP_005458627.1, XP_003452412.1, XP_013120855.1, XP_003454092.1, XP_005474268.1, XP_013119653.1, XP_005454747.1, XP_013119651.1, XP_003455998.1, XP_005448347.1, XP_005473848.1, XP_005451366.1, XP_005476210.1, XP_003444972.1, XP_013119691.1, XP_005460068.1, XP_013119693.1, XP_003460145.1, XP_003456357.1, XP_005460047.1, XP_013132272.1, XP_013122014.1, XP_003447622.1,…
GO:0071333	cellular response to glucose stimulus	P	0.00048101	2.25826e-06	8	13	1754	36723	OVER	XP_013124327.1, XP_003440720.1, XP_005449829.1, XP_003440721.1, XP_005449839.1, XP_005449838.1, XP_003440722.1, XP_005449840.1	XP_005467940.1, XP_003456777.1, XP_003449281.1, XP_013127170.1, XP_003447381.1, XP_003439921.1, XP_005461379.1, XP_005461378.1, XP_003437803.1, XP_003456608.2, XP_013129275.1, XP_005469231.1, XP_013120393.1
GO:0071326	cellular response to monosaccharide stimulus	P	0.00048101	2.25826e-06	8	13	1754	36723	OVER	XP_013124327.1, XP_003440720.1, XP_005449829.1, XP_003440721.1, XP_005449839.1, XP_005449838.1, XP_003440722.1, XP_005449840.1	XP_005467940.1, XP_003456777.1, XP_003449281.1, XP_013127170.1, XP_003447381.1, XP_003439921.1, XP_005461379.1, XP_005461378.1, XP_003437803.1, XP_003456608.2, XP_013129275.1, XP_005469231.1, XP_013120393.1
GO:0071331	cellular response to hexose stimulus	P	0.00048101	2.25826e-06	8	13	1754	36723	OVER	XP_013124327.1, XP_003440720.1, XP_005449829.1, XP_003440721.1, XP_005449839.1, XP_005449838.1, XP_003440722.1, XP_005449840.1	XP_005467940.1, XP_003456777.1, XP_003449281.1, XP_013127170.1, XP_003447381.1, XP_003439921.1, XP_005461379.1, XP_005461378.1, XP_003437803.1, XP_003456608.2, XP_013129275.1, XP_005469231.1, XP_013120393.1
GO:0071322	cellular response to carbohydrate stimulus	P	0.00048101	2.25826e-06	8	13	1754	36723	OVER	XP_013124327.1, XP_003440720.1, XP_005449829.1, XP_003440721.1, XP_005449839.1, XP_005449838.1, XP_003440722.1, XP_005449840.1	XP_005467940.1, XP_003456777.1, XP_003449281.1, XP_013127170.1, XP_003447381.1, XP_003439921.1, XP_005461379.1, XP_005461378.1, XP_003437803.1, XP_003456608.2, XP_013129275.1, XP_005469231.1, XP_013120393.1
GO:0030036	actin cytoskeleton organization	P	0.000506367	2.42133e-06	53	534	1709	36202	OVER	XP_013133057.1, XP_003456464.1, XP_005455021.1, XP_013120296.1, XP_005455023.1, XP_005455025.1, XP_013120298.1, XP_013126640.1, XP_005469860.1, XP_013129550.1, XP_003456283.2, XP_005450183.1, XP_013129558.1, XP_013129556.1, XP_013129554.1, XP_013129552.1, XP_003449872.1, XP_005453584.1, XP_013128874.1, XP_005469807.1, XP_005454632.1, XP_013120972.1, XP_005472831.1, XP_005450187.1, XP_005469847.1,…	XP_005448652.1, XP_005468402.1, XP_013126964.1, XP_003443203.1, XP_005464065.1, XP_005463144.1, XP_005453697.1, XP_013127960.1, XP_005451264.1, XP_013129451.1, XP_003454536.1, XP_005467700.1, XP_013126132.1, XP_013123219.1, XP_005448181.1, XP_005460404.1, XP_005452402.1, XP_003440148.1, XP_013121039.1, XP_003441057.1, XP_005476778.1, XP_005453071.1, XP_003458754.1, XP_005460480.1, XP_013127511.1,…
GO:0000145	exocyst	C	0.000545092	2.6539e-06	11	32	1751	36704	OVER	XP_013128908.1, XP_013128909.1, XP_005453735.1, XP_005453736.1, XP_003457340.1, XP_003448676.1, XP_013128343.1, XP_005453734.1, XP_013128905.1, XP_013120836.1, XP_013128906.1	XP_013129105.1, XP_005453508.1, XP_005453466.1, XP_005453464.1, XP_003443368.1, XP_013121469.1, XP_003439980.1, XP_013128360.1, XP_013128361.1, XP_005451703.1, XP_005471280.1, XP_005478943.1, XP_005478944.1, XP_005452588.1, XP_003456775.1, XP_005478942.1, XP_003446295.1, XP_005450455.1, XP_005474981.1, XP_003457393.1, XP_003456664.1, XP_005461592.1, XP_005471279.1, XP_005461593.1, XP_005471278.1,…
GO:0060271	cilium assembly	P	0.000661714	3.32145e-06	19	104	1743	36632	OVER	XP_005447781.1, XP_013124411.1, XP_005447780.1, XP_003452838.1, XP_005449844.2, XP_003440932.2, XP_003451079.2, XP_005447777.1, XP_013132675.1, XP_005447778.1, XP_013132676.1, XP_005447779.1, XP_013124257.1, XP_005473583.1, XP_005473582.1, XP_013124412.1, XP_013132677.1, XP_005449996.1, XP_005449997.1	XP_013123080.1, XP_005453715.1, XP_005454240.1, XP_005458623.1, XP_005459382.1, XP_013129568.1, XP_003453672.1, XP_005463058.1, XP_005470651.1, XP_003459632.1, XP_013122660.1, XP_005475379.1, XP_003448800.1, XP_003440883.1, XP_005469798.1, XP_003456633.1, XP_003444494.1, XP_005457959.1, XP_013129892.1, XP_005455127.1, XP_005471259.1, XP_005472800.1, XP_005450513.1, XP_003452849.1, XP_005469537.1,…
GO:0071901	negative regulation of protein serine/threonine kinase activity	P	0.000661714	3.35093e-06	10	26	1752	36710	OVER	XP_005471103.1, XP_005471102.1, XP_005471101.1, XP_003447199.1, XP_003448850.1, XP_005477975.1, XP_003457098.1, XP_003454598.1, XP_005477977.1, XP_005477978.1	XP_005475044.1, XP_005474269.1, XP_003458188.2, XP_003445921.1, XP_005451457.1, XP_003449209.1, XP_003446402.1, XP_003442179.1, XP_003444475.1, XP_003450009.1, XP_003446343.1, XP_003443975.1, XP_005475045.1, XP_003451148.1, XP_003439030.1, XP_003450744.1, XP_013131592.1, XP_005457697.1, XP_005457696.1, XP_005455619.1, XP_005474826.1, XP_005473239.1, XP_005474270.1, XP_005469631.1, XP_003443967.1,…
GO:0015937	coenzyme A biosynthetic process	P	0.000661714	3.45182e-06	6	5	1756	36731	OVER	XP_013128319.1, XP_005469709.1, XP_003447770.1, XP_013128320.1, XP_005469711.1, XP_005469710.1	XP_003441874.1, XP_003447884.1, XP_005473691.1, XP_003438268.2, XP_003441875.1
GO:0006607	NLS-bearing protein import into nucleus	P	0.000661714	3.45182e-06	6	5	1756	36731	OVER	XP_013124411.1, XP_003440932.2, XP_005448911.1, XP_013124412.1, XP_005449996.1, XP_005449997.1	XP_003443579.1, XP_005450829.1, XP_003455929.1, XP_003454907.2, XP_013121631.1
GO:0016310	phosphorylation	P	0.000720147	3.86022e-06	162	2329	1600	34407	OVER	XP_005462845.1, XP_005477912.1, XP_005451328.1, XP_003454551.2, XP_013129503.1, XP_003456464.1, XP_005470843.1, XP_013120296.1, XP_005477977.1, XP_013129507.1, XP_005449099.1, XP_005449554.1, XP_013131334.1, XP_005456888.1, XP_005469451.1, XP_013125501.1, XP_005469425.1, XP_003447199.1, XP_005457254.1, XP_003447157.2, XP_013130874.1, XP_005455828.1, XP_013126926.1, XP_003448850.1, XP_005453788.1,…	XP_005471726.1, XP_005474431.1, XP_005449475.1, XP_003450733.1, XP_005476427.1, XP_005473677.1, XP_005476284.1, XP_013120062.1, XP_005448927.1, XP_003448800.1, XP_013127316.1, XP_003454031.2, XP_003450176.1, XP_003448376.1, XP_005453828.1, XP_003443226.1, XP_005459887.1, XP_005470225.1, XP_005457322.1, XP_003439091.2, XP_005455165.1, XP_005478900.1, XP_003450021.1, XP_005473206.1, XP_013133104.1,…
GO:0097730	non-motile cilium	C	0.000720147	3.88186e-06	5	2	1757	36734	OVER	XP_013124411.1, XP_003440932.2, XP_013124412.1, XP_005449996.1, XP_005449997.1	XP_003445379.1, XP_013127327.1
GO:0030029	actin filament-based process	P	0.000722739	3.95867e-06	53	544	1709	36192	OVER	XP_013133057.1, XP_003456464.1, XP_005455021.1, XP_013120296.1, XP_005455023.1, XP_005455025.1, XP_013120298.1, XP_013126640.1, XP_005469860.1, XP_013129550.1, XP_003456283.2, XP_005450183.1, XP_013129558.1, XP_013129556.1, XP_013129554.1, XP_013129552.1, XP_003449872.1, XP_005453584.1, XP_013128874.1, XP_005469807.1, XP_005454632.1, XP_013120972.1, XP_005472831.1, XP_005450187.1, XP_005469847.1,…	XP_005448652.1, XP_005468402.1, XP_013126964.1, XP_003443203.1, XP_005464065.1, XP_005463144.1, XP_005453697.1, XP_013127960.1, XP_005451264.1, XP_013129451.1, XP_003454536.1, XP_005467700.1, XP_013120883.1, XP_013126132.1, XP_013123219.1, XP_005448181.1, XP_005460404.1, XP_005452402.1, XP_003440148.1, XP_013121039.1, XP_003441057.1, XP_005476778.1, XP_005453071.1, XP_003458754.1, XP_005460480.1,…
GO:0007034	vacuolar transport	P	0.000762234	4.30464e-06	11	34	1751	36702	OVER	XP_005471389.1, XP_005471388.1, XP_003448421.1, XP_003445352.1, XP_003439276.1, XP_003439285.1, XP_003441963.1, XP_013120535.1, XP_003445830.1, XP_003456844.1, XP_003448692.1	XP_003447830.1, XP_003444121.1, XP_013124691.1, XP_003442718.1, XP_013125864.1, XP_003440683.1, XP_003440979.1, XP_003453425.1, XP_003441504.1, XP_003450674.1, XP_005476058.1, XP_005478374.1, XP_003445521.1, XP_003438110.1, XP_005474739.1, XP_013128960.1, XP_005453809.1, XP_003446985.1, XP_003446859.1, XP_005452632.1, XP_005467112.1, XP_003445597.1, XP_003453092.1, XP_013121265.1, XP_003442098.1,…
GO:1905097	regulation of guanyl-nucleotide exchange factor activity	P	0.000762234	4.3738e-06	4	0	1758	36736	OVER	XP_005467136.1, XP_005467138.1, XP_013125197.1, XP_003442393.1
GO:2001106	regulation of Rho guanyl-nucleotide exchange factor activity	P	0.000762234	4.3738e-06	4	0	1758	36736	OVER	XP_005467136.1, XP_005467138.1, XP_013125197.1, XP_003442393.1
GO:0006888	ER to Golgi vesicle-mediated transport	P	0.000800435	4.66259e-06	12	42	1750	36694	OVER	XP_013130300.1, XP_005471389.1, XP_005471388.1, XP_005448525.1, XP_003457247.1, XP_003450973.1, XP_003438962.2, XP_003442620.1, XP_003438086.1, XP_003441963.1, XP_005461986.1, XP_013120767.1	XP_003456483.1, XP_003456529.1, XP_003449300.1, XP_003445501.1, XP_005456199.1, XP_013129919.1, XP_003447019.1, XP_005456198.1, XP_005462139.1, XP_005460087.1, XP_005468249.1, XP_003445521.1, XP_013125729.1, XP_003437846.1, XP_013130669.1, XP_003459795.1, XP_005476726.1, XP_003448922.1, XP_003441656.1, XP_003453788.1, XP_013128960.1, XP_003445748.1, XP_003441616.1, XP_005459559.1, XP_003450365.1,…
GO:0044262	cellular carbohydrate metabolic process	P	0.000904809	5.34924e-06	24	163	1738	36573	OVER	XP_013120613.1, XP_013120612.1, XP_003453750.2, XP_013120611.1, XP_013120610.1, XP_003442710.1, XP_013120609.1, XP_013120619.1, XP_005450286.1, XP_013120608.1, XP_013120618.1, XP_013120620.1, XP_013120607.1, XP_003442709.2, XP_005450287.1, XP_013120621.1, XP_013120617.1, XP_013120616.1, XP_013120615.1, XP_013120614.1, XP_005463288.1, XP_013125394.1, XP_005461696.1, XP_003454178.1	XP_003459757.1, XP_005467941.1, XP_013119845.1, XP_003452224.1, XP_003439317.1, XP_003439088.1, XP_013121152.1, XP_003446809.1, XP_003449078.1, XP_013127294.1, XP_005474811.1, XP_013121156.1, XP_013121841.1, XP_003441716.1, XP_003448986.2, XP_013132251.1, XP_003444406.1, XP_013121160.1, XP_003448519.1, XP_013121164.1, XP_013131885.1, XP_003457392.1, XP_005472383.1, XP_003459455.1, XP_005449080.1,…
GO:0003007	heart morphogenesis	P	0.000936246	5.6165e-06	26	187	1736	36549	OVER	XP_013124467.1, XP_005477229.1, XP_005477228.1, XP_003456464.1, XP_013120297.1, XP_013120296.1, XP_003440932.2, XP_013120298.1, XP_003448355.1, XP_013123966.1, XP_005449996.1, XP_005449997.1, XP_013124411.1, XP_005455827.1, XP_005455828.1, XP_005455825.1, XP_005455826.1, XP_003440149.1, XP_005472830.1, XP_005472831.1, XP_005472832.1, XP_013124470.1, XP_005472833.1, XP_003442991.1, XP_013124412.1,…	XP_005473364.1, XP_003439084.1, XP_003442988.1, XP_005471979.1, XP_013131979.1, XP_005454768.1, XP_005475375.1, XP_005474013.1, XP_003448800.1, XP_003451888.1, XP_005473013.1, XP_013132387.1, XP_013131982.1, XP_003452262.1, XP_005473345.1, XP_013127007.1, XP_003451706.1, XP_003442633.2, XP_005476513.1, XP_005449279.1, XP_005478077.1, XP_003444095.3, XP_013130897.1, XP_005471960.1, XP_003452943.1,…
GO:0048589	developmental growth	P	0.00100144	6.09469e-06	30	237	1732	36499	OVER	XP_005453738.1, XP_005463432.1, XP_005466976.1, XP_005476652.1, XP_005458045.1, XP_005458046.1, XP_003454957.1, XP_003449844.1, XP_013121690.1, XP_013121691.1, XP_003458435.1, XP_003445746.1, XP_003438962.2, XP_003445512.1, XP_013120282.1, XP_005448525.1, XP_013129213.1, XP_005448526.1, XP_013129211.1, XP_013129212.1, XP_013128876.1, XP_003441827.1, XP_003455368.1, XP_005447700.1, XP_003454569.1,…	XP_013125076.1, XP_005454388.1, XP_013130885.1, XP_005451723.1, XP_005458819.1, XP_005463058.1, XP_005456714.1, XP_005456545.1, XP_003449209.1, XP_003454950.1, XP_003438883.2, XP_005475183.1, XP_013124023.1, XP_005448806.1, XP_003459312.1, XP_013121453.1, XP_005478260.1, XP_005452380.1, XP_013122231.1, NP_001266484.1, XP_005476778.1, XP_003460429.3, XP_003437837.1, XP_013122121.1, XP_003438520.1,…
GO:0034030	ribonucleoside bisphosphate biosynthetic process	P	0.00104539	6.63482e-06	6	6	1756	36730	OVER	XP_013128319.1, XP_005469709.1, XP_003447770.1, XP_013128320.1, XP_005469711.1, XP_005469710.1	XP_003441874.1, XP_003447884.1, XP_005473691.1, XP_003438268.2, XP_003452275.1, XP_003441875.1
GO:0034033	purine nucleoside bisphosphate biosynthetic process	P	0.00104539	6.63482e-06	6	6	1756	36730	OVER	XP_013128319.1, XP_005469709.1, XP_003447770.1, XP_013128320.1, XP_005469711.1, XP_005469710.1	XP_003441874.1, XP_003447884.1, XP_005473691.1, XP_003438268.2, XP_003452275.1, XP_003441875.1
GO:0033866	nucleoside bisphosphate biosynthetic process	P	0.00104539	6.63482e-06	6	6	1756	36730	OVER	XP_013128319.1, XP_005469709.1, XP_003447770.1, XP_013128320.1, XP_005469711.1, XP_005469710.1	XP_003441874.1, XP_003447884.1, XP_005473691.1, XP_003438268.2, XP_003452275.1, XP_003441875.1
GO:0030234	enzyme regulator activity	F	0.00106039	6.82222e-06	66	751	1696	35985	OVER	XP_003457869.2, XP_005461817.1, XP_005458120.1, XP_005453382.1, XP_005477975.1, XP_003443631.1, XP_005477977.1, XP_013120688.1, XP_013124804.1, XP_003445889.1, XP_013126266.1, XP_005451642.1, XP_013126949.1, XP_013126201.1, XP_013127484.1, XP_005449099.1, XP_003445089.1, XP_003439327.1, XP_013119873.1, XP_013127370.1, XP_003444467.1, XP_003456347.1, XP_005449108.1, XP_013119871.1, XP_013126951.1,…	XP_005449038.1, XP_005467941.1, XP_013121005.1, XP_013123622.1, XP_005475506.1, XP_005459480.1, XP_005466561.2, XP_003450176.1, XP_013121803.1, XP_003440912.1, XP_005453300.1, XP_013124773.1, XP_003443226.1, XP_005451700.1, XP_005455986.1, XP_003438348.2, XP_005454605.1, XP_013123524.1, XP_003452901.1, XP_003458219.1, XP_005453226.1, XP_003450744.1, XP_005479121.1, XP_005459393.1, XP_003454065.2,…
GO:1902532	negative regulation of intracellular signal transduction	P	0.00111809	7.29064e-06	17	90	1745	36646	OVER	XP_003447199.1, XP_013119872.1, XP_013119873.1, XP_005449829.1, XP_003448850.1, XP_013119870.1, XP_005453788.1, XP_013119871.1, XP_003442571.1, XP_005471103.1, XP_005460589.1, XP_005471102.1, XP_005471101.1, XP_005460592.1, XP_013119869.1, XP_003444293.1, XP_003454598.1	XP_003456025.1, XP_013124422.1, XP_003445488.1, XP_003448257.1, XP_013127190.1, XP_003443115.1, XP_003449554.1, XP_005460418.1, XP_005474788.1, XP_005477996.1, XP_003452700.1, XP_005449876.1, XP_005449878.1, XP_005465019.2, XP_003449209.1, XP_003446402.1, XP_003439954.1, NP_001297020.1, XP_003444475.1, XP_005450061.1, XP_003454975.1, XP_003445730.1, XP_003448796.1, XP_003450848.1, XP_005475045.1,…
GO:0006766	vitamin metabolic process	P	0.00115695	7.7198e-06	22	144	1740	36592	OVER	XP_013120613.1, XP_013120612.1, XP_013120611.1, XP_013120610.1, XP_013128319.1, XP_005469709.1, XP_003447770.1, XP_013120609.1, XP_013120619.1, XP_013120608.1, XP_013120618.1, XP_013120620.1, XP_013120607.1, XP_013120621.1, XP_005469711.1, XP_013120617.1, XP_005469710.1, XP_013120616.1, XP_013120615.1, XP_013120614.1, XP_005461696.1, XP_013128320.1	XP_005458627.1, XP_013133078.1, XP_003441875.1, XP_013132048.1, XP_013119653.1, XP_013130308.1, XP_005448347.1, XP_013124193.1, XP_003448541.1, XP_013119691.1, XP_013122626.1, XP_005460047.1, XP_003455359.1, XP_003439491.1, XP_013119807.1, XP_003440208.1, XP_005449487.1, XP_005459916.1, XP_005476641.1, XP_003453684.1, XP_013124189.1, XP_005450012.1, XP_005474710.1, XP_013129703.1, XP_013122630.1,…
GO:0019887	protein kinase regulator activity	F	0.00115695	7.7452e-06	15	71	1747	36665	OVER	XP_003439327.1, XP_003439328.1, XP_005449109.1, XP_005449108.1, XP_005477975.1, XP_003457098.1, XP_005477977.1, XP_005477978.1, XP_005449102.1, XP_005449100.1, XP_005449105.1, XP_005449104.1, XP_005449098.1, XP_005449099.1, XP_003444293.1	XP_003445488.1, XP_003441434.1, XP_003448257.1, XP_003440889.1, XP_005474788.1, XP_013120606.1, XP_005449876.1, XP_003454012.1, XP_005449878.1, XP_003450176.1, XP_003456409.1, XP_003456888.1, XP_003447204.1, XP_003452496.1, XP_003439873.1, XP_003451552.1, XP_005478409.1, XP_003450848.1, XP_003447495.1, XP_003438778.1, XP_003450744.1, XP_013128507.1, XP_003454414.1, XP_005449886.1, XP_003444743.1,…
GO:0045944	positive regulation of transcription from RNA polymerase II promoter	P	0.00115928	7.86161e-06	25	179	1737	36557	OVER	XP_003456464.1, XP_005470843.1, XP_013120297.1, XP_005470842.1, XP_013120296.1, XP_005470841.1, XP_005470840.1, XP_013124327.1, XP_013120298.1, XP_005470839.1, XP_003440720.1, XP_003440721.1, XP_003440722.1, XP_005449194.1, XP_003442682.1, XP_005449839.1, XP_003453598.1, XP_005449838.1, XP_005449840.1, XP_013131994.1, XP_005472830.1, XP_005472831.1, XP_005472832.1, XP_005472833.1, XP_013124051.1	XP_005467941.1, XP_013125222.1, XP_003456065.1, XP_003449017.1, XP_013120066.1, XP_005450299.1, XP_013120062.1, XP_013124524.1, XP_003449078.1, XP_005476212.1, XP_003447564.1, XP_003446196.2, XP_013121062.1, XP_013127523.1, XP_005451193.1, XP_013129455.1, XP_005465769.1, XP_005449512.1, XP_003438574.2, XP_005457322.1, XP_005476574.1, XP_003441505.1, XP_003443520.1, XP_005457751.2, XP_005475303.1,…
GO:0035051	cardiocyte differentiation	P	0.001168	8.02225e-06	14	62	1748	36674	OVER	XP_013119636.1, XP_013119637.1, XP_013119634.1, XP_013119635.1, XP_013119632.1, XP_013119633.1, XP_013119630.1, XP_013119641.1, XP_013119631.1, XP_013119640.1, XP_003442991.1, XP_013119638.1, XP_013119639.1, XP_013119629.1	XP_005451349.1, XP_003446139.1, XP_013131979.1, XP_005455413.1, XP_005447982.1, XP_005447980.1, XP_013123790.1, XP_013131980.1, XP_005461885.1, XP_013131982.1, XP_003439892.1, XP_003439894.1, XP_005462817.1, XP_003440624.1, XP_003439926.1, XP_005449813.1, XP_005447978.1, XP_003453873.2, XP_013119680.1, XP_003460654.1, XP_005460113.1, XP_003448532.1, XP_003439270.1, XP_005476341.1, XP_003453568.1,…
GO:0015108	chloride transmembrane transporter activity	F	0.00118043	8.21027e-06	16	81	1746	36655	OVER	XP_003442223.1, XP_005453213.1, XP_005453217.1, XP_005458040.1, XP_005453215.1, XP_005453214.1, XP_005453219.1, XP_005453218.1, XP_005458036.1, XP_005458037.1, XP_005458038.1, XP_005458039.1, XP_003453213.2, XP_003447641.1, XP_005453220.1, XP_003454315.1	XP_013133095.1, XP_005470676.1, XP_005453277.1, XP_013129798.1, XP_005459905.2, XP_005455472.1, XP_003453862.2, XP_013123491.1, XP_013131681.1, XP_003452471.1, XP_005461060.1, XP_005451418.1, XP_003453971.1, XP_005461058.1, XP_003457811.1, XP_013129820.1, XP_005460469.1, XP_003454793.1, XP_005471673.1, XP_003454830.1, XP_005471675.1, XP_003440398.1, XP_005451460.1, XP_005458656.1, XP_003448491.2,…
GO:0060047	heart contraction	P	0.00135307	9.64633e-06	21	135	1741	36601	OVER	XP_013119636.1, XP_013119637.1, XP_013119634.1, XP_013119635.1, XP_013119632.1, XP_013119633.1, XP_013119630.1, XP_013119641.1, XP_013119631.1, XP_005449829.1, XP_013119640.1, XP_003440149.1, XP_003439682.1, XP_013123966.1, XP_005449554.1, XP_005449555.1, XP_003442991.1, XP_005449553.1, XP_013119638.1, XP_013119639.1, XP_013119629.1	XP_005473364.1, XP_003439589.1, XP_005462909.1, XP_005471979.1, XP_003458640.1, XP_005475375.1, XP_005473013.1, XP_003458339.2, XP_013127828.1, XP_003439434.1, XP_003452262.1, XP_005460375.1, XP_003439894.1, XP_005472677.1, XP_003454536.1, XP_005472232.1, XP_003441317.1, NP_001266586.1, XP_003453804.1, XP_003454296.1, XP_013126011.1, XP_013130897.1, XP_005469007.1, XP_005452866.1, XP_003441057.1,…
GO:0003015	heart process	P	0.00135307	9.64633e-06	21	135	1741	36601	OVER	XP_013119636.1, XP_013119637.1, XP_013119634.1, XP_013119635.1, XP_013119632.1, XP_013119633.1, XP_013119630.1, XP_013119641.1, XP_013119631.1, XP_005449829.1, XP_013119640.1, XP_003440149.1, XP_003439682.1, XP_013123966.1, XP_005449554.1, XP_005449555.1, XP_003442991.1, XP_005449553.1, XP_013119638.1, XP_013119639.1, XP_013119629.1	XP_005473364.1, XP_003439589.1, XP_005462909.1, XP_005471979.1, XP_003458640.1, XP_005475375.1, XP_005473013.1, XP_003458339.2, XP_013127828.1, XP_003439434.1, XP_003452262.1, XP_005460375.1, XP_003439894.1, XP_005472677.1, XP_003454536.1, XP_005472232.1, XP_003441317.1, NP_001266586.1, XP_003453804.1, XP_003454296.1, XP_013126011.1, XP_013130897.1, XP_005469007.1, XP_005452866.1, XP_003441057.1,…
GO:0030134	ER to Golgi transport vesicle	C	0.00141161	1.01863e-05	8	17	1754	36719	OVER	XP_005471389.1, XP_005471388.1, XP_005448525.1, XP_003457247.1, XP_003438962.2, XP_003441963.1, XP_005461986.1, XP_013120767.1	XP_003453788.1, XP_003445501.1, XP_005456199.1, XP_013129919.1, XP_005456198.1, XP_003450365.1, XP_003451452.2, XP_005462139.1, XP_005468249.1, XP_013124991.1, XP_003445521.1, XP_013125729.1, XP_005465731.1, XP_003442098.1, XP_003445984.1, XP_005456867.1, XP_005465732.1
GO:0097435	supramolecular fiber organization	P	0.0015006	1.0959e-05	36	324	1726	36412	OVER	XP_005469851.1, XP_013129548.1, XP_003456464.1, XP_013120297.1, XP_013120296.1, XP_003457216.2, XP_013120298.1, XP_005473304.1, XP_005469859.1, XP_013126640.1, XP_005469855.1, XP_005469860.1, XP_013129550.1, XP_003456283.2, XP_013130839.1, XP_013129559.1, XP_013129558.1, XP_013129557.1, XP_013129556.1, XP_013129555.1, XP_013129554.1, XP_013129553.1, XP_013129552.1, XP_003449872.1, XP_005453584.1,…	XP_005448652.1, XP_003449514.1, XP_003455397.1, XP_005468402.1, XP_013126772.1, XP_013127508.1, XP_013125919.1, XP_005463144.1, XP_005455127.1, XP_013127960.1, XP_013129451.1, XP_003454536.1, XP_005467700.1, XP_005448181.1, XP_005447887.1, XP_013131444.1, XP_013132956.1, XP_003441469.1, XP_005452402.1, XP_003440148.1, XP_005453952.1, XP_005457481.1, XP_003441057.1, XP_005476778.1, XP_005459322.1,…
GO:0015936	coenzyme A metabolic process	P	0.00160249	1.18424e-05	6	7	1756	36729	OVER	XP_013128319.1, XP_005469709.1, XP_003447770.1, XP_013128320.1, XP_005469711.1, XP_005469710.1	XP_003441874.1, XP_003447884.1, XP_005473691.1, XP_003438268.2, XP_003441875.1, XP_005459746.1, XP_003437658.1
GO:0038061	NIK/NF-kappaB signaling	P	0.00172278	1.28811e-05	7	12	1755	36724	OVER	XP_005461612.1, XP_005461613.1, XP_003440320.1, XP_005462266.1, XP_005462265.1, XP_013120521.1, XP_003457517.2	XP_003451485.1, XP_003455459.1, XP_003446437.1, XP_005459999.1, XP_013119675.1, XP_013119674.1, XP_005460003.1, XP_005460001.1, XP_003455526.1, XP_005460002.1, XP_003458719.1, XP_003449078.1
GO:0045859	regulation of protein kinase activity	P	0.00220581	1.66845e-05	25	188	1737	36548	OVER	XP_003458206.1, XP_003440320.1, XP_005477975.1, XP_003457098.1, XP_005477977.1, XP_005477978.1, XP_005471103.1, XP_005471102.1, XP_005471101.1, XP_005449098.1, XP_005449099.1, XP_003454598.1, XP_003439281.1, XP_003447199.1, XP_003439327.1, XP_003439328.1, XP_003444195.2, XP_005449109.1, XP_003448850.1, XP_005449108.1, XP_005449102.1, XP_005449100.1, XP_005449105.1, XP_005449104.1, XP_003444293.1	XP_013125057.1, XP_003441434.1, XP_013123898.1, XP_005458857.1, XP_005471722.1, XP_003442773.1, XP_005473070.1, XP_005456756.1, XP_003454012.1, XP_003449078.1, XP_005449878.1, XP_003450176.1, XP_003449209.1, XP_003446402.1, XP_003440152.1, XP_003444475.1, XP_005451602.1, XP_003454883.1, XP_005467294.1, XP_013123894.1, XP_003452496.1, XP_003439664.1, XP_003451552.1, XP_005448675.1, XP_005476175.1,…
GO:0015940	pantothenate biosynthetic process	P	0.00256955	1.99187e-05	6	8	1756	36728	OVER	XP_013128319.1, XP_005469709.1, XP_003447770.1, XP_013128320.1, XP_005469711.1, XP_005469710.1	XP_003441874.1, XP_003447884.1, XP_005473691.1, XP_003438268.2, XP_003445779.1, XP_003441875.1, XP_005451852.1, XP_005474710.1
GO:0015939	pantothenate metabolic process	P	0.00256955	1.99187e-05	6	8	1756	36728	OVER	XP_013128319.1, XP_005469709.1, XP_003447770.1, XP_013128320.1, XP_005469711.1, XP_005469710.1	XP_003441874.1, XP_003447884.1, XP_005473691.1, XP_003438268.2, XP_003445779.1, XP_003441875.1, XP_005451852.1, XP_005474710.1
GO:0001012	RNA polymerase II regulatory region DNA binding	F	0.00256955	2.03294e-05	16	88	1746	36648	OVER	XP_003456464.1, XP_005470843.1, XP_013120297.1, XP_005470842.1, XP_013120296.1, XP_005470841.1, XP_005470840.1, XP_013120298.1, XP_005470839.1, XP_005472830.1, XP_005472831.1, XP_005472832.1, XP_003449844.1, XP_005472833.1, XP_005449194.1, XP_013124051.1	XP_013120064.1, XP_013120066.1, XP_005450299.1, XP_003439522.2, XP_013120062.1, XP_005451193.1, XP_013120068.1, XP_003449422.2, XP_013131988.1, XP_005467089.1, XP_005449512.1, XP_003445275.1, XP_005457322.1, XP_003441505.1, XP_005467085.1, XP_003446302.1, XP_003455643.1, XP_005467087.1, XP_013131188.1, XP_013129321.1, XP_005449509.1, XP_003458968.1, XP_003443568.2, XP_013128318.1, XP_003453804.1,…
GO:0000977	RNA polymerase II regulatory region sequence-specific DNA binding	F	0.00256955	2.03294e-05	16	88	1746	36648	OVER	XP_003456464.1, XP_005470843.1, XP_013120297.1, XP_005470842.1, XP_013120296.1, XP_005470841.1, XP_005470840.1, XP_013120298.1, XP_005470839.1, XP_005472830.1, XP_005472831.1, XP_005472832.1, XP_003449844.1, XP_005472833.1, XP_005449194.1, XP_013124051.1	XP_013120064.1, XP_013120066.1, XP_005450299.1, XP_003439522.2, XP_013120062.1, XP_005451193.1, XP_013120068.1, XP_003449422.2, XP_013131988.1, XP_005467089.1, XP_005449512.1, XP_003445275.1, XP_005457322.1, XP_003441505.1, XP_005467085.1, XP_003446302.1, XP_003455643.1, XP_005467087.1, XP_013131188.1, XP_013129321.1, XP_005449509.1, XP_003458968.1, XP_003443568.2, XP_013128318.1, XP_003453804.1,…
GO:0090243	fibroblast growth factor receptor signaling pathway involved in somitogenesis	P	0.00263421	2.107e-05	4	1	1758	36735	OVER	XP_005463432.1, XP_013121690.1, XP_013121691.1, XP_003458435.1	XP_003446352.1
GO:0005253	anion channel activity	F	0.00302907	2.44917e-05	13	60	1749	36676	OVER	XP_003442223.1, XP_005453213.1, XP_005453217.1, XP_005453215.1, XP_005453214.1, XP_005453219.1, XP_005453218.1, XP_003451079.2, XP_003447641.1, XP_005453220.1, XP_005473583.1, XP_005473582.1, XP_003454315.1	XP_013133095.1, XP_005470676.1, XP_005453277.1, XP_013129798.1, XP_005459905.2, XP_005455472.1, XP_003453862.2, XP_005457959.1, XP_003452471.1, XP_005461060.1, XP_005451418.1, XP_003453971.1, XP_005461058.1, XP_003457811.1, XP_013129820.1, XP_005460469.1, XP_003440398.1, XP_005458656.1, XP_003448491.2, XP_003446233.1, XP_013122832.1, XP_003449218.1, XP_003456360.2, XP_005457218.1, XP_003440940.1,…
GO:0060914	heart formation	P	0.00316781	2.58889e-05	8	20	1754	36716	OVER	XP_013120298.1, XP_005472830.1, XP_005472831.1, XP_005472832.1, XP_005472833.1, XP_003456464.1, XP_013120297.1, XP_013120296.1	XP_003439084.1, XP_003452697.1, XP_003453568.1, XP_003439409.1, XP_003453566.1, XP_013131979.1, XP_005450465.1, XP_005462817.1, XP_013131978.1, XP_005462816.1, XP_013131980.1, XP_013131981.1, XP_013131982.1, XP_003450207.1, XP_013131983.1, XP_005450666.1, XP_003452624.1, XP_005458328.1, NP_001266556.1, XP_013119991.1
GO:0051146	striated muscle cell differentiation	P	0.00332395	2.75573e-05	24	182	1738	36554	OVER	XP_013119636.1, XP_013119637.1, XP_013119634.1, XP_013119635.1, XP_013119632.1, XP_013119633.1, XP_013119630.1, XP_013119641.1, XP_013119631.1, XP_013119640.1, XP_003456464.1, XP_013120297.1, XP_013120296.1, XP_013120298.1, XP_005472830.1, XP_005472831.1, XP_005472832.1, XP_005472833.1, XP_005449194.1, XP_003442991.1, XP_013119638.1, XP_013119639.1, XP_013119629.1, XP_003444119.1	XP_003446139.1, XP_013130885.1, XP_005455413.1, XP_005447980.1, XP_013131010.1, XP_005448305.1, XP_005455221.1, XP_005448309.1, XP_003457464.1, XP_003439894.1, XP_013128749.1, XP_003454536.1, XP_005472232.1, XP_003444406.1, XP_005478559.1, XP_003438778.1, XP_005472553.1, XP_013124973.1, XP_013132956.1, XP_005449813.1, XP_013121702.1, XP_005472557.1, XP_005456608.1, XP_003445343.1, XP_005476778.1,…
GO:0006066	alcohol metabolic process	P	0.00332395	2.77429e-05	18	112	1744	36624	OVER	XP_013120613.1, XP_013120612.1, XP_013120611.1, XP_013120610.1, XP_013120609.1, XP_013120619.1, XP_013120608.1, XP_013120618.1, XP_013120620.1, XP_013120607.1, XP_013120621.1, XP_013120617.1, XP_013120616.1, XP_013120615.1, XP_013120614.1, XP_003439253.1, XP_005461696.1, XP_003454178.1	XP_003456777.1, XP_003439317.1, XP_003453149.1, XP_003442313.1, XP_005474811.1, XP_003441716.1, XP_005459258.1, XP_003448986.2, XP_013132702.1, XP_005448977.1, XP_003457392.1, XP_005472383.1, XP_003455966.1, XP_013120974.1, XP_005463991.1, XP_005449080.1, XP_003440736.1, XP_005454396.1, XP_005463995.2, XP_003444749.1, XP_003449356.1, XP_005474270.1, XP_013129631.1, XP_013126820.1, XP_005474269.1,…
GO:0010646	regulation of cell communication	P	0.00337493	2.84619e-05	92	1211	1670	35525	OVER	XP_005462845.1, XP_013124900.1, XP_005463432.1, XP_013121279.1, XP_005449829.1, XP_005458045.1, XP_005455499.1, XP_005467548.1, XP_013131438.1, XP_003452838.1, XP_003445060.1, XP_005471102.1, XP_005461613.1, XP_003459909.1, XP_005471330.1, XP_013126949.1, XP_003440720.1, XP_013120521.1, XP_005449554.1, XP_003449671.1, XP_003440722.1, XP_005454551.1, XP_005471313.1, XP_013121691.1, XP_003458435.1,…	XP_013127218.1, XP_013124422.1, XP_003456027.1, XP_005467941.1, XP_003452224.1, XP_013126120.1, XP_005459382.1, XP_013124927.1, XP_003449078.1, XP_005458529.1, XP_005465019.2, XP_003439476.1, XP_003454950.1, XP_005470990.1, XP_013119774.1, XP_003444475.1, XP_005471835.1, XP_003447839.1, XP_003443019.1, XP_003442633.2, XP_003457690.1, XP_005448675.1, XP_005476175.1, XP_005472635.1, XP_003448289.2,…
GO:0042157	lipoprotein metabolic process	P	0.00354434	3.01987e-05	14	71	1748	36665	OVER	XP_013132724.1, XP_013132727.1, XP_013132728.1, XP_013132726.1, XP_013128179.1, XP_013128178.1, XP_013128188.1, XP_013128183.1, XP_013128182.1, XP_013128181.1, XP_013128187.1, XP_013128185.1, XP_013128174.1, XP_013128184.1	XP_005472773.1, XP_003450541.1, XP_003444938.1, XP_003437924.1, XP_005464923.1, XP_003447229.1, XP_003439965.1, XP_013125821.1, XP_005466059.1, XP_013128010.1, XP_005447963.1, XP_003451059.1, XP_003439950.1, XP_005447965.1, XP_003439288.1, XP_013120922.1, XP_013120312.1, XP_005469153.1, XP_005474446.1, XP_005471482.1, XP_003452155.1, XP_003451893.1, XP_013132729.1, XP_005474448.1, XP_005470379.1,…
GO:0033875	ribonucleoside bisphosphate metabolic process	P	0.00363377	3.19085e-05	6	9	1756	36727	OVER	XP_013128319.1, XP_005469709.1, XP_003447770.1, XP_013128320.1, XP_005469711.1, XP_005469710.1	XP_003441874.1, XP_003447884.1, XP_005473691.1, XP_003438268.2, XP_003456938.1, XP_003452275.1, XP_003441875.1, XP_005459746.1, XP_003437658.1
GO:0033865	nucleoside bisphosphate metabolic process	P	0.00363377	3.19085e-05	6	9	1756	36727	OVER	XP_013128319.1, XP_005469709.1, XP_003447770.1, XP_013128320.1, XP_005469711.1, XP_005469710.1	XP_003441874.1, XP_003447884.1, XP_005473691.1, XP_003438268.2, XP_003456938.1, XP_003452275.1, XP_003441875.1, XP_005459746.1, XP_003437658.1
GO:0034032	purine nucleoside bisphosphate metabolic process	P	0.00363377	3.19085e-05	6	9	1756	36727	OVER	XP_013128319.1, XP_005469709.1, XP_003447770.1, XP_013128320.1, XP_005469711.1, XP_005469710.1	XP_003441874.1, XP_003447884.1, XP_005473691.1, XP_003438268.2, XP_003456938.1, XP_003452275.1, XP_003441875.1, XP_005459746.1, XP_003437658.1
GO:0009749	response to glucose	P	0.00375938	3.43188e-05	8	21	1754	36715	OVER	XP_013124327.1, XP_003440720.1, XP_005449829.1, XP_003440721.1, XP_005449839.1, XP_005449838.1, XP_003440722.1, XP_005449840.1	XP_005467940.1, XP_005448611.1, XP_003456777.1, XP_005450160.1, XP_003449281.1, XP_003448423.1, XP_013127170.1, XP_003438991.1, XP_003458727.1, XP_003447381.1, XP_003439921.1, XP_003442834.1, XP_005461379.1, XP_003451068.1, XP_005461378.1, XP_003437803.1, XP_003456608.2, XP_013129275.1, XP_003458443.2, XP_005469231.1, XP_013120393.1
GO:0034284	response to monosaccharide	P	0.00375938	3.43188e-05	8	21	1754	36715	OVER	XP_013124327.1, XP_003440720.1, XP_005449829.1, XP_003440721.1, XP_005449839.1, XP_005449838.1, XP_003440722.1, XP_005449840.1	XP_005467940.1, XP_005448611.1, XP_003456777.1, XP_005450160.1, XP_003449281.1, XP_003448423.1, XP_013127170.1, XP_003438991.1, XP_003458727.1, XP_003447381.1, XP_003439921.1, XP_003442834.1, XP_005461379.1, XP_003451068.1, XP_005461378.1, XP_003437803.1, XP_003456608.2, XP_013129275.1, XP_003458443.2, XP_005469231.1, XP_013120393.1
GO:0009743	response to carbohydrate	P	0.00375938	3.43188e-05	8	21	1754	36715	OVER	XP_013124327.1, XP_003440720.1, XP_005449829.1, XP_003440721.1, XP_005449839.1, XP_005449838.1, XP_003440722.1, XP_005449840.1	XP_005467940.1, XP_005448611.1, XP_003456777.1, XP_005450160.1, XP_003449281.1, XP_003448423.1, XP_013127170.1, XP_003438991.1, XP_003458727.1, XP_003447381.1, XP_003439921.1, XP_003442834.1, XP_005461379.1, XP_003451068.1, XP_005461378.1, XP_003437803.1, XP_003456608.2, XP_013129275.1, XP_003458443.2, XP_005469231.1, XP_013120393.1
GO:0009746	response to hexose	P	0.00375938	3.43188e-05	8	21	1754	36715	OVER	XP_013124327.1, XP_003440720.1, XP_005449829.1, XP_003440721.1, XP_005449839.1, XP_005449838.1, XP_003440722.1, XP_005449840.1	XP_005467940.1, XP_005448611.1, XP_003456777.1, XP_005450160.1, XP_003449281.1, XP_003448423.1, XP_013127170.1, XP_003438991.1, XP_003458727.1, XP_003447381.1, XP_003439921.1, XP_003442834.1, XP_005461379.1, XP_003451068.1, XP_005461378.1, XP_003437803.1, XP_003456608.2, XP_013129275.1, XP_003458443.2, XP_005469231.1, XP_013120393.1
GO:0016772	transferase activity, transferring phosphorus-containing groups	F	0.00443133	4.08382e-05	146	2156	1616	34580	OVER	XP_005477912.1, XP_005451328.1, XP_003454551.2, XP_013120608.1, XP_013129503.1, XP_013129507.1, XP_005449554.1, XP_013131334.1, XP_005456888.1, XP_013120612.1, XP_013125501.1, XP_005469425.1, XP_005457254.1, XP_013120199.1, XP_003447157.2, XP_013130874.1, XP_005455828.1, XP_013126926.1, XP_005453788.1, XP_005450287.1, XP_005469710.1, XP_013120616.1, XP_005451927.1, XP_005474386.1, XP_005451923.1,…	XP_003446327.1, XP_013130617.1, XP_005471726.1, XP_005474431.1, XP_005449475.1, XP_005476427.1, XP_005473677.1, XP_005476284.1, XP_005479034.1, XP_005448927.1, XP_003454031.2, XP_003450176.1, XP_003448376.1, XP_003453375.1, XP_005453828.1, XP_005459887.1, XP_005470225.1, XP_003439091.2, XP_005455165.1, XP_005478900.1, XP_005473206.1, XP_013133104.1, XP_005459852.1, XP_003438819.1, XP_013124784.1,…
GO:0001678	cellular glucose homeostasis	P	0.00453282	4.21676e-05	9	29	1753	36707	OVER	XP_013124327.1, XP_003440720.1, XP_005449829.1, XP_003440721.1, XP_005449839.1, XP_003454178.1, XP_005449838.1, XP_003440722.1, XP_005449840.1	XP_005467940.1, XP_003456777.1, XP_005467941.1, XP_003449281.1, XP_013127170.1, XP_005458980.1, XP_003437803.1, XP_003454556.1, XP_003455268.1, XP_003456941.1, XP_013120393.1, XP_003442954.1, XP_005473608.1, XP_003449235.1, XP_003451457.2, XP_005472383.1, XP_003447381.1, XP_003448663.1, XP_003452592.1, XP_005472382.1, XP_003439921.1, XP_005461379.1, XP_003451068.1, XP_005461378.1, XP_003456608.2,…
GO:0007015	actin filament organization	P	0.00460677	4.32561e-05	27	226	1735	36510	OVER	XP_005469851.1, XP_013129548.1, XP_003457216.2, XP_005473304.1, XP_005469859.1, XP_013126640.1, XP_005469855.1, XP_005469860.1, XP_013129550.1, XP_003456283.2, XP_013130839.1, XP_013129559.1, XP_013129558.1, XP_013129557.1, XP_013129556.1, XP_013129555.1, XP_013129554.1, XP_013129553.1, XP_013129552.1, XP_003449872.1, XP_005453584.1, XP_005469807.1, XP_005453354.1, XP_005454632.1, XP_005469847.1,…	XP_005448652.1, XP_003455397.1, XP_005468402.1, XP_013126772.1, XP_013127508.1, XP_013125919.1, XP_005463144.1, XP_013127960.1, XP_013129451.1, XP_005467700.1, XP_005448181.1, XP_013131444.1, XP_003441469.1, XP_005452402.1, XP_003440148.1, XP_005453952.1, XP_005457481.1, XP_003441057.1, XP_005476778.1, XP_005459322.1, XP_003458754.1, XP_013127511.1, XP_005478597.1, XP_005458883.1, XP_013125392.1,…
GO:0048645	animal organ formation	P	0.00469745	4.49243e-05	8	22	1754	36714	OVER	XP_013120298.1, XP_005472830.1, XP_005472831.1, XP_005472832.1, XP_005472833.1, XP_003456464.1, XP_013120297.1, XP_013120296.1	XP_003439084.1, XP_003452697.1, XP_003453568.1, XP_003439409.1, XP_003453566.1, XP_013131979.1, XP_005450465.1, XP_005462817.1, XP_013131978.1, XP_005462816.1, XP_003442313.1, XP_013131980.1, XP_013131981.1, XP_013131982.1, XP_003450207.1, XP_013131983.1, XP_005450666.1, XP_003452624.1, XP_005458328.1, NP_001266556.1, XP_013119991.1, XP_005467269.1
GO:0031492	nucleosomal DNA binding	F	0.00469745	4.49243e-05	8	22	1754	36714	OVER	XP_013124327.1, XP_003440720.1, XP_003440721.1, XP_005449839.1, XP_003449844.1, XP_005449838.1, XP_003440722.1, XP_005449840.1	XP_003459015.1, XP_013129321.1, XP_005455907.1, XP_003458968.1, XP_013128318.1, XP_003460246.1, XP_003455995.1, XP_003441659.1, XP_003458547.1, XP_003460381.1, XP_013129320.1, XP_005448024.1, XP_003451202.1, XP_003459144.1, XP_003438823.1, XP_003451214.1, XP_013120692.1, XP_005474624.1, XP_003459573.1, XP_003455868.2, XP_003459141.1, XP_013128312.1
GO:0004862	cAMP-dependent protein kinase inhibitor activity	F	0.00631099	6.09042e-05	4	2	1758	36734	OVER	XP_005477975.1, XP_003457098.1, XP_005477977.1, XP_005477978.1	XP_013125946.1, XP_013125945.1
GO:0070887	cellular response to chemical stimulus	P	0.00667816	6.50282e-05	76	975	1686	35761	OVER	XP_003444437.2, XP_005463432.1, XP_003456255.1, XP_005449829.1, XP_013120608.1, XP_003442904.1, XP_013120621.1, XP_003443706.1, XP_005449345.1, XP_005450614.1, XP_003440720.1, XP_005449579.1, XP_003449671.1, XP_003440722.1, XP_005454551.1, XP_005471717.1, XP_013121691.1, XP_003458435.1, XP_005472807.1, XP_005449997.1, XP_013124411.1, XP_013120612.1, XP_013120610.1, XP_005449838.1, XP_013120618.1,…	XP_013124422.1, XP_005458627.1, XP_005473929.1, XP_005467941.1, XP_005468632.1, XP_005472526.1, XP_003449078.1, XP_005453323.1, XP_003445373.1, XP_005470478.1, XP_003443019.1, XP_003443520.1, XP_003443106.1, XP_013125836.1, XP_005448181.1, XP_003447323.1, XP_013120280.1, XP_005476645.1, XP_005474771.1, XP_013130944.1, XP_005458701.1, XP_003452115.1, XP_005453839.1, XP_003449899.1, XP_005461434.1,…
GO:0000976	transcription regulatory region sequence-specific DNA binding	F	0.00694501	6.82304e-05	18	121	1744	36615	OVER	XP_003453598.1, XP_003456464.1, XP_005470843.1, XP_013120297.1, XP_005470842.1, XP_013120296.1, XP_005470841.1, XP_005470840.1, XP_013120298.1, XP_013131994.1, XP_005470839.1, XP_005472830.1, XP_005472831.1, XP_005472832.1, XP_003449844.1, XP_005472833.1, XP_005449194.1, XP_013124051.1	XP_013120066.1, XP_005450299.1, XP_013120062.1, XP_013124524.1, XP_003444527.1, XP_005451193.1, XP_013128572.1, XP_005449512.1, XP_003445275.1, XP_005457322.1, XP_005473195.1, XP_003441505.1, XP_005467087.1, XP_013131188.1, XP_005449509.1, XP_003458968.1, XP_003453804.1, XP_013120074.1, XP_013130897.1, XP_013120070.1, XP_005475909.1, XP_005473643.1, XP_013124096.1, XP_005467090.1, XP_005470944.1,…
GO:0005096	GTPase activator activity	F	0.00718477	7.12106e-05	33	315	1729	36421	OVER	XP_003438721.1, XP_005461817.1, XP_005477700.1, XP_013120688.1, XP_013120687.1, XP_013126200.1, XP_005460589.1, XP_013126266.1, XP_005451642.1, XP_013126949.1, XP_013126201.1, XP_013119869.1, XP_003445089.1, XP_003446270.1, XP_013119872.1, XP_013119873.1, XP_013127370.1, XP_003444467.1, XP_013119870.1, XP_013119871.1, XP_013126950.1, XP_013126951.1, XP_013126952.1, XP_005464168.1, XP_005464169.1,…	XP_013119615.1, XP_005449038.1, XP_005477954.1, XP_005448592.1, XP_005472127.1, XP_005469417.1, XP_005477144.1, XP_005475506.1, XP_013129522.1, XP_013124773.1, XP_013121634.1, XP_003438348.2, XP_013130741.1, XP_005454605.1, XP_005473978.1, XP_013121864.1, XP_003452901.1, XP_005473375.1, XP_005459393.1, XP_003454065.2, XP_005470358.1, XP_005472131.1, XP_005471255.1, XP_013129510.1, XP_003450209.1,…
GO:0040014	regulation of multicellular organism growth	P	0.00731433	7.31753e-05	5	6	1757	36730	OVER	XP_005447700.1, XP_013120282.1, XP_005458045.1, XP_003453223.2, XP_005458046.1	XP_013127349.1, XP_013132996.1, XP_003448890.2, XP_013127350.1, XP_005459690.1, XP_005471629.1
GO:0050796	regulation of insulin secretion	P	0.00731433	7.44025e-05	8	24	1754	36712	OVER	XP_013124327.1, XP_003440720.1, XP_005449829.1, XP_003440721.1, XP_005449839.1, XP_005449838.1, XP_003440722.1, XP_005449840.1	XP_003454605.1, XP_005455168.2, XP_013132996.1, XP_013128507.1, XP_003449281.1, XP_003450333.1, XP_005459690.1, XP_013120478.1, XP_003453662.1, XP_013131920.1, XP_003447381.1, XP_003439476.1, XP_005461379.1, XP_003451068.1, XP_005461378.1, XP_013125215.1, XP_003456608.2, XP_013129896.1, XP_005449915.1, XP_013129895.1, XP_013129275.1, XP_005467202.1, XP_005469231.1, XP_013120393.1
GO:0031491	nucleosome binding	F	0.00731433	7.44025e-05	8	24	1754	36712	OVER	XP_013124327.1, XP_003440720.1, XP_003440721.1, XP_005449839.1, XP_003449844.1, XP_005449838.1, XP_003440722.1, XP_005449840.1	XP_003459015.1, XP_013129321.1, XP_005455907.1, XP_003458968.1, XP_013128318.1, XP_003460246.1, XP_003455995.1, XP_005468428.1, XP_003441659.1, XP_003458547.1, XP_003460381.1, XP_013129320.1, XP_005448024.1, XP_003451202.1, XP_003459144.1, XP_003438823.1, XP_003451214.1, XP_013120692.1, XP_005474624.1, XP_003449716.1, XP_003459573.1, XP_003455868.2, XP_003459141.1, XP_013128312.1
GO:0009966	regulation of signal transduction	P	0.00756719	7.76324e-05	85	1130	1677	35606	OVER	XP_005462845.1, XP_013124900.1, XP_005463432.1, XP_013121279.1, XP_005449829.1, XP_005458045.1, XP_005455499.1, XP_005467548.1, XP_013131438.1, XP_003452838.1, XP_003445060.1, XP_005471102.1, XP_005461613.1, XP_003459909.1, XP_005471330.1, XP_013126949.1, XP_013120521.1, XP_005449554.1, XP_003449671.1, XP_005454551.1, XP_005471313.1, XP_013121691.1, XP_003458435.1, XP_005449997.1, XP_013124411.1,…	XP_013127218.1, XP_013124422.1, XP_003456027.1, XP_005467941.1, XP_003452224.1, XP_013126120.1, XP_005459382.1, XP_013124927.1, XP_003449078.1, XP_005465019.2, XP_003454950.1, XP_005470990.1, XP_013119774.1, XP_003444475.1, XP_003447839.1, XP_003443019.1, XP_003442633.2, XP_003457690.1, XP_005448675.1, XP_005476175.1, XP_005472635.1, XP_003448289.2, XP_005459393.1, XP_003448243.1, XP_003452488.1,…
GO:0044057	regulation of system process	P	0.00818141	8.46451e-05	20	147	1742	36589	OVER	XP_013119636.1, XP_013119637.1, XP_013119634.1, XP_013119635.1, XP_013119632.1, XP_013119633.1, XP_013119630.1, XP_013119641.1, XP_013119631.1, XP_005449829.1, XP_013119640.1, XP_003440149.1, XP_003439682.1, XP_013123966.1, XP_005449554.1, XP_005449555.1, XP_005449553.1, XP_013119638.1, XP_013119639.1, XP_013119629.1	XP_005465780.1, XP_005474725.1, XP_005473364.1, XP_005471979.1, XP_003458640.1, XP_003453736.2, XP_005475375.1, XP_005473013.1, XP_003458339.2, XP_013127828.1, XP_003454977.1, XP_003452262.1, XP_005449301.1, XP_005452279.1, XP_003456618.1, XP_005465784.1, XP_003452149.1, XP_005472677.1, NP_001266586.1, XP_013120590.1, XP_005455631.1, XP_005449298.1, XP_005469007.1, XP_005449294.1, XP_003441057.1,…
GO:0033673	negative regulation of kinase activity	P	0.0082161	9.05159e-05	11	50	1751	36686	OVER	XP_005471103.1, XP_005471102.1, XP_005471101.1, XP_003447199.1, XP_003448850.1, XP_003444293.1, XP_005477975.1, XP_003457098.1, XP_003454598.1, XP_005477977.1, XP_005477978.1	XP_003441434.1, XP_003448257.1, XP_005474788.1, XP_005449876.1, XP_005449878.1, XP_003449209.1, XP_003446402.1, XP_003444475.1, XP_003450848.1, XP_005475045.1, XP_003451148.1, XP_003439030.1, XP_003450744.1, XP_013131592.1, XP_005449886.1, XP_005457697.1, XP_003444743.1, XP_005474826.1, XP_005473239.1, XP_005474270.1, XP_005469631.1, XP_013125946.1, XP_003443967.1, XP_005475044.1, XP_005474269.1,…
GO:0006469	negative regulation of protein kinase activity	P	0.0082161	9.05159e-05	11	50	1751	36686	OVER	XP_005471103.1, XP_005471102.1, XP_005471101.1, XP_003447199.1, XP_003448850.1, XP_003444293.1, XP_005477975.1, XP_003457098.1, XP_003454598.1, XP_005477977.1, XP_005477978.1	XP_003441434.1, XP_003448257.1, XP_005474788.1, XP_005449876.1, XP_005449878.1, XP_003449209.1, XP_003446402.1, XP_003444475.1, XP_003450848.1, XP_005475045.1, XP_003451148.1, XP_003439030.1, XP_003450744.1, XP_013131592.1, XP_005449886.1, XP_005457697.1, XP_003444743.1, XP_005474826.1, XP_005473239.1, XP_005474270.1, XP_005469631.1, XP_013125946.1, XP_003443967.1, XP_005475044.1, XP_005474269.1,…
GO:0043549	regulation of kinase activity	P	0.0082161	9.18661e-05	25	211	1737	36525	OVER	XP_003458206.1, XP_003440320.1, XP_005477975.1, XP_003457098.1, XP_005477977.1, XP_005477978.1, XP_005471103.1, XP_005471102.1, XP_005471101.1, XP_005449098.1, XP_005449099.1, XP_003454598.1, XP_003439281.1, XP_003447199.1, XP_003439327.1, XP_003439328.1, XP_003444195.2, XP_005449109.1, XP_003448850.1, XP_005449108.1, XP_005449102.1, XP_005449100.1, XP_005449105.1, XP_005449104.1, XP_003444293.1	XP_003441434.1, XP_013123898.1, XP_005458857.1, XP_003449078.1, XP_003450176.1, XP_003449209.1, XP_003446402.1, XP_003440152.1, XP_003444475.1, XP_003443226.1, XP_005451602.1, XP_005448675.1, XP_005476175.1, XP_005454522.1, XP_003444656.1, XP_003439030.1, XP_003450744.1, XP_003449235.1, XP_005476250.1, XP_005449886.1, XP_005475688.1, XP_005474826.1, XP_005473239.1, XP_013125946.1, XP_005450463.1,…
GO:0090276	regulation of peptide hormone secretion	P	0.0082161	9.42853e-05	8	25	1754	36711	OVER	XP_013124327.1, XP_003440720.1, XP_005449829.1, XP_003440721.1, XP_005449839.1, XP_005449838.1, XP_003440722.1, XP_005449840.1	XP_005455168.2, XP_003449281.1, XP_003450333.1, XP_005459690.1, XP_013120478.1, XP_003439476.1, XP_003437639.1, XP_013129896.1, XP_005449915.1, XP_013129895.1, XP_013120393.1, XP_003454605.1, XP_013132996.1, XP_013128507.1, XP_003453662.1, XP_013131920.1, XP_003447381.1, XP_005461379.1, XP_003451068.1, XP_005461378.1, XP_013125215.1, XP_003456608.2, XP_013129275.1, XP_005467202.1, XP_005469231.1
GO:0002791	regulation of peptide secretion	P	0.0082161	9.42853e-05	8	25	1754	36711	OVER	XP_013124327.1, XP_003440720.1, XP_005449829.1, XP_003440721.1, XP_005449839.1, XP_005449838.1, XP_003440722.1, XP_005449840.1	XP_005455168.2, XP_003449281.1, XP_003450333.1, XP_005459690.1, XP_013120478.1, XP_003439476.1, XP_003437639.1, XP_013129896.1, XP_005449915.1, XP_013129895.1, XP_013120393.1, XP_003454605.1, XP_013132996.1, XP_013128507.1, XP_003453662.1, XP_013131920.1, XP_003447381.1, XP_005461379.1, XP_003451068.1, XP_005461378.1, XP_013125215.1, XP_003456608.2, XP_013129275.1, XP_005467202.1, XP_005469231.1
GO:0090087	regulation of peptide transport	P	0.0082161	9.42853e-05	8	25	1754	36711	OVER	XP_013124327.1, XP_003440720.1, XP_005449829.1, XP_003440721.1, XP_005449839.1, XP_005449838.1, XP_003440722.1, XP_005449840.1	XP_005455168.2, XP_003449281.1, XP_003450333.1, XP_005459690.1, XP_013120478.1, XP_003439476.1, XP_003437639.1, XP_013129896.1, XP_005449915.1, XP_013129895.1, XP_013120393.1, XP_003454605.1, XP_013132996.1, XP_013128507.1, XP_003453662.1, XP_013131920.1, XP_003447381.1, XP_005461379.1, XP_003451068.1, XP_005461378.1, XP_013125215.1, XP_003456608.2, XP_013129275.1, XP_005467202.1, XP_005469231.1
GO:0048738	cardiac muscle tissue development	P	0.0082161	9.44023e-05	14	80	1748	36656	OVER	XP_013119636.1, XP_013119637.1, XP_013119634.1, XP_013119635.1, XP_013119632.1, XP_013119633.1, XP_013119630.1, XP_013119641.1, XP_013119631.1, XP_013119640.1, XP_003442991.1, XP_013119638.1, XP_013119639.1, XP_013119629.1	XP_005451349.1, XP_003442988.1, XP_003446139.1, XP_003440828.1, XP_005475377.1, XP_005451343.1, XP_005455413.1, XP_005475375.1, XP_005447982.1, XP_005447980.1, XP_013123790.1, XP_005461885.1, XP_003439892.1, XP_003439894.1, XP_005477240.1, XP_005450160.1, XP_005462817.1, XP_003443830.1, XP_003449214.1, XP_003439926.1, XP_003451813.1, XP_005449813.1, XP_003454002.2, XP_003458302.2, XP_005447978.1,…
GO:0014005	microglia development	P	0.0082161	9.57188e-05	3	0	1759	36736	OVER	XP_003449395.1, XP_013129370.1, XP_005454483.1
GO:0033227	dsRNA transport	P	0.0082161	9.57188e-05	3	0	1759	36736	OVER	XP_013129319.1, XP_013129318.1, XP_003449377.1
GO:0043567	regulation of insulin-like growth factor receptor signaling pathway	P	0.0082161	9.57188e-05	3	0	1759	36736	OVER	XP_005458045.1, XP_003453223.2, XP_005458046.1
GO:0045822	negative regulation of heart contraction	P	0.0082161	9.57188e-05	3	0	1759	36736	OVER	XP_013123966.1, XP_005449829.1, XP_003440149.1
GO:0051032	nucleic acid transmembrane transporter activity	F	0.0082161	9.57188e-05	3	0	1759	36736	OVER	XP_013129319.1, XP_013129318.1, XP_003449377.1
GO:1903523	negative regulation of blood circulation	P	0.0082161	9.57188e-05	3	0	1759	36736	OVER	XP_013123966.1, XP_005449829.1, XP_003440149.1
GO:0008336	gamma-butyrobetaine dioxygenase activity	F	0.0082161	9.57188e-05	3	0	1759	36736	OVER	XP_003450819.1, XP_013130207.1, XP_013130206.1
GO:0051033	RNA transmembrane transporter activity	F	0.0082161	9.57188e-05	3	0	1759	36736	OVER	XP_013129319.1, XP_013129318.1, XP_003449377.1
GO:0072359	circulatory system development	P	0.00831575	9.76027e-05	63	777	1699	35959	OVER	XP_013119636.1, XP_013119634.1, XP_005476382.1, XP_013119632.1, XP_005477229.1, XP_013119630.1, XP_013133057.1, XP_005458045.1, XP_003456464.1, XP_005467548.1, XP_013120296.1, XP_003438179.1, XP_013120298.1, XP_003448589.2, XP_003448355.1, XP_005449554.1, XP_003449671.1, XP_005454551.1, XP_005471717.1, XP_013119638.1, XP_005449997.1, XP_013124411.1, XP_005455828.1, XP_013119640.1, XP_005455826.1,…	XP_013124422.1, XP_005473929.1, XP_003452224.1, XP_005471979.1, XP_005475375.1, XP_005463058.1, XP_003448800.1, XP_013124566.1, XP_003454950.1, XP_005466377.1, XP_005448468.1, XP_005460371.1, XP_003442633.2, XP_005451264.1, XP_003454536.1, XP_003450285.1, XP_005449279.1, XP_005453018.1, XP_013121476.1, XP_013127667.1, XP_003448243.1, XP_013125509.1, XP_005466945.1, XP_013127109.1, NP_001266556.1,…
GO:0023051	regulation of signaling	P	0.00840985	9.94383e-05	92	1257	1670	35479	OVER	XP_005462845.1, XP_013124900.1, XP_005463432.1, XP_013121279.1, XP_005449829.1, XP_005458045.1, XP_005455499.1, XP_005467548.1, XP_013131438.1, XP_003452838.1, XP_003445060.1, XP_005471102.1, XP_005461613.1, XP_003459909.1, XP_005471330.1, XP_013126949.1, XP_003440720.1, XP_013120521.1, XP_005449554.1, XP_003449671.1, XP_003440722.1, XP_005454551.1, XP_005471313.1, XP_013121691.1, XP_003458435.1,…	XP_013127218.1, XP_013124422.1, XP_003456027.1, XP_005467941.1, XP_003452224.1, XP_013126120.1, XP_005459382.1, XP_013124927.1, XP_003449078.1, XP_005458529.1, XP_005465019.2, XP_003439476.1, XP_003454950.1, XP_005470990.1, XP_013119774.1, XP_003444475.1, XP_005471835.1, XP_003447839.1, XP_003443019.1, XP_003442633.2, XP_003457690.1, XP_005448675.1, XP_005476175.1, XP_005472635.1, XP_003448289.2,…
GO:0035556	intracellular signal transduction	P	0.00869222	0.000103533	132	1953	1630	34783	OVER	XP_005473612.1, XP_005462845.1, XP_013124900.1, XP_005468591.1, XP_005449829.1, XP_003456464.1, XP_005470843.1, XP_013125640.1, XP_013120296.1, XP_003452838.1, XP_005456794.1, XP_003440453.1, XP_003457976.1, XP_005462265.1, XP_005471330.1, XP_013126949.1, XP_013120521.1, XP_005461035.1, XP_003449797.1, XP_003447199.1, XP_013120199.1, XP_013131866.1, XP_013130354.1, XP_005455828.1, XP_013126926.1,…	XP_013127218.1, XP_005449475.1, XP_013120205.1, XP_005451769.1, XP_005463012.1, XP_013120062.1, XP_003439683.1, XP_005470990.1, XP_005457575.1, XP_003459795.1, XP_005457322.1, XP_003442633.2, XP_005455820.1, XP_005459393.1, XP_003454876.1, XP_005454123.1, XP_003440900.1, XP_005452558.1, XP_005463999.1, XP_013131820.1, XP_005473522.1, XP_005451275.1, XP_005468906.1, XP_005449497.1, XP_003457822.1,…
GO:0051338	regulation of transferase activity	P	0.00903844	0.000108442	27	240	1735	36496	OVER	XP_003458206.1, XP_003440320.1, XP_005458120.1, XP_005477975.1, XP_003457098.1, XP_005477977.1, XP_005477978.1, XP_005471103.1, XP_005471102.1, XP_005471101.1, XP_005449098.1, XP_005449099.1, XP_003454598.1, XP_003439281.1, XP_003447199.1, XP_003439327.1, XP_003439328.1, XP_003444195.2, XP_005449109.1, XP_003448850.1, XP_005449108.1, XP_005449102.1, XP_005449100.1, XP_003453415.1, XP_005449105.1,…	XP_003441434.1, XP_013123898.1, XP_005458857.1, XP_003449078.1, XP_003450176.1, XP_003449209.1, XP_003446402.1, XP_003440152.1, XP_003444475.1, XP_003443226.1, XP_005451602.1, XP_005448675.1, XP_005476175.1, XP_005454522.1, XP_003444656.1, XP_003439030.1, XP_003450744.1, XP_003449235.1, XP_005476250.1, XP_005449886.1, XP_005476223.1, XP_005475688.1, XP_003451485.1, XP_005474826.1, XP_005473239.1,…
GO:0031490	chromatin DNA binding	F	0.00979495	0.000118371	8	26	1754	36710	OVER	XP_013124327.1, XP_003440720.1, XP_003440721.1, XP_005449839.1, XP_003449844.1, XP_005449838.1, XP_003440722.1, XP_005449840.1	XP_003460246.1, XP_003455995.1, XP_005452479.1, XP_005448024.1, XP_003451202.1, XP_003459144.1, XP_003438823.1, XP_005474624.1, XP_003459141.1, XP_003459015.1, XP_013129321.1, XP_005455907.1, XP_003458968.1, XP_013128318.1, XP_005459557.1, XP_005459558.1, XP_003441659.1, XP_003458547.1, XP_003460381.1, XP_013129320.1, XP_003455046.1, XP_003451214.1, XP_013120692.1, XP_003459573.1, XP_003455868.2,…
GO:0045095	keratin filament	C	0.00991671	0.000120704	5	7	1757	36729	OVER	XP_003449188.1, XP_013129213.1, XP_013129211.1, XP_013129212.1, XP_013129210.1	XP_013129782.1, XP_003441591.1, XP_013130970.1, XP_003438913.1, XP_005458893.1, XP_005469357.1, XP_005463134.1
GO:0004649	poly(ADP-ribose) glycohydrolase activity	F	0.0111703	0.000136934	4	3	1758	36733	OVER	XP_005471452.1, XP_005471450.1, XP_005471451.1, XP_005471449.1	XP_005456608.1, XP_003452045.1, XP_005449607.1
GO:1990837	sequence-specific double-stranded DNA binding	F	0.0114203	0.000141265	18	129	1744	36607	OVER	XP_003453598.1, XP_003456464.1, XP_005470843.1, XP_013120297.1, XP_005470842.1, XP_013120296.1, XP_005470841.1, XP_005470840.1, XP_013120298.1, XP_013131994.1, XP_005470839.1, XP_005472830.1, XP_005472831.1, XP_005472832.1, XP_003449844.1, XP_005472833.1, XP_005449194.1, XP_013124051.1	XP_013120066.1, XP_005450299.1, XP_013120062.1, XP_013124524.1, XP_003444527.1, XP_005451193.1, XP_013128572.1, XP_005449512.1, XP_003445275.1, XP_005457322.1, XP_005473195.1, XP_003441505.1, XP_005467087.1, XP_013131188.1, XP_005449509.1, XP_005452388.1, XP_013128507.1, XP_003458968.1, XP_003453804.1, XP_013120074.1, XP_013130897.1, XP_013120070.1, XP_005475909.1, XP_005473643.1, XP_013124096.1,…
GO:0099023	tethering complex	C	0.0114203	0.000141984	11	53	1751	36683	OVER	XP_013128908.1, XP_013128909.1, XP_005453735.1, XP_005453736.1, XP_003457340.1, XP_003448676.1, XP_013128343.1, XP_005453734.1, XP_013128905.1, XP_013120836.1, XP_013128906.1	XP_003456483.1, XP_005453508.1, XP_003443368.1, XP_013119801.1, XP_013121469.1, XP_003439980.1, XP_013128361.1, XP_005471280.1, XP_005478944.1, XP_005452588.1, XP_003438511.1, XP_003448940.2, XP_003456775.1, XP_003437791.1, XP_005461674.1, XP_005478942.1, XP_003441656.1, XP_005474739.1, XP_005461222.1, XP_005450455.1, XP_005474981.1, XP_005461593.1, XP_005471278.1, XP_003447903.2, XP_005449354.1,…
GO:0005815	microtubule organizing center	C	0.0114881	0.000143826	21	166	1741	36570	OVER	XP_005447781.1, XP_013124411.1, XP_005477704.1, XP_005447780.1, XP_005474383.1, XP_005477701.1, XP_005477703.1, XP_005477702.1, XP_005463288.1, XP_003440932.2, XP_003438350.2, XP_003445566.1, XP_005447777.1, XP_005453632.1, XP_005447778.1, XP_005453633.1, XP_005447779.1, XP_013128978.1, XP_013124412.1, XP_005449996.1, XP_005449997.1	XP_005456420.1, XP_005474473.1, XP_005460439.1, XP_005459382.1, XP_013129568.1, XP_003437717.1, XP_005475379.1, XP_003456633.1, XP_005448305.1, XP_013123777.1, XP_003454973.1, XP_013130515.1, XP_005448309.1, XP_003437803.1, XP_013123796.1, XP_005450174.1, XP_003454532.1, XP_005455127.1, XP_003456942.1, XP_005476513.1, XP_003447090.2, XP_013125069.1, XP_013122273.1, XP_005450931.1, XP_003438778.1,…
GO:0019207	kinase regulator activity	F	0.0118733	0.00014968	15	95	1747	36641	OVER	XP_003439327.1, XP_003439328.1, XP_005449109.1, XP_005449108.1, XP_005477975.1, XP_003457098.1, XP_005477977.1, XP_005477978.1, XP_005449102.1, XP_005449100.1, XP_005449105.1, XP_005449104.1, XP_005449098.1, XP_005449099.1, XP_003444293.1	XP_003445488.1, XP_003441434.1, XP_003448257.1, XP_003440889.1, XP_013128931.1, XP_005474788.1, XP_013120606.1, XP_005449876.1, XP_003454012.1, XP_005449878.1, XP_003450176.1, XP_003456409.1, XP_003456888.1, XP_003443226.1, XP_003447204.1, XP_003452496.1, XP_003439873.1, XP_003451552.1, XP_005478409.1, XP_003450848.1, XP_003447495.1, XP_005463507.1, XP_005454522.1, XP_003438778.1, XP_003450744.1,…
GO:0006914	autophagy	P	0.0143918	0.000182681	18	132	1744	36604	OVER	XP_013130300.1, XP_003454618.2, XP_005460449.1, XP_003450973.1, XP_003459023.1, XP_013132058.1, XP_013121927.1, XP_013132547.1, XP_003456844.1, XP_013132546.1, XP_013132545.1, XP_005467570.1, XP_003459909.1, XP_005473318.1, XP_005473316.1, XP_003438787.1, XP_003439461.1, XP_003442607.1	XP_013133097.1, XP_005448882.1, XP_005448531.1, XP_005452271.1, XP_003449078.1, XP_013124324.1, XP_003447971.1, XP_005447965.1, XP_003443178.1, XP_013131353.1, XP_003448940.2, XP_005471338.1, XP_005455907.1, XP_013128507.1, XP_003456476.1, XP_003450322.1, XP_013121702.1, XP_003447384.1, XP_013125897.1, XP_003457246.2, XP_005477367.1, XP_005472642.1, XP_013120692.1, XP_013128795.1, XP_003459027.1,…
GO:0000188	inactivation of MAPK activity	P	0.0158197	0.000202817	6	14	1756	36722	OVER	XP_005471103.1, XP_005471102.1, XP_005471101.1, XP_003447199.1, XP_003448850.1, XP_003454598.1	XP_003451148.1, XP_003439030.1, XP_003458188.2, XP_003445921.1, XP_013131592.1, XP_005457697.1, XP_005457696.1, XP_005451457.1, XP_003449209.1, XP_003444475.1, XP_005474826.1, XP_003450009.1, XP_005473239.1, XP_003446343.1
GO:0042593	glucose homeostasis	P	0.0158197	0.000204932	9	37	1753	36699	OVER	XP_013124327.1, XP_003440720.1, XP_005449829.1, XP_003440721.1, XP_005449839.1, XP_003454178.1, XP_005449838.1, XP_003440722.1, XP_005449840.1	XP_005467940.1, XP_003456777.1, XP_005467941.1, XP_003449281.1, XP_013127170.1, XP_003454240.1, XP_005458980.1, XP_005459690.1, XP_003458587.1, XP_013127349.1, XP_003437803.1, XP_003454556.1, XP_003455268.1, XP_003456941.1, XP_013120393.1, XP_003442954.1, XP_013132996.1, XP_005473608.1, XP_013127350.1, XP_003449235.1, XP_003451457.2, XP_005472383.1, XP_003447381.1, XP_003448663.1, XP_003457048.1,…
GO:0033500	carbohydrate homeostasis	P	0.0158197	0.000204932	9	37	1753	36699	OVER	XP_013124327.1, XP_003440720.1, XP_005449829.1, XP_003440721.1, XP_005449839.1, XP_003454178.1, XP_005449838.1, XP_003440722.1, XP_005449840.1	XP_005467940.1, XP_003456777.1, XP_005467941.1, XP_003449281.1, XP_013127170.1, XP_003454240.1, XP_005458980.1, XP_005459690.1, XP_003458587.1, XP_013127349.1, XP_003437803.1, XP_003454556.1, XP_003455268.1, XP_003456941.1, XP_013120393.1, XP_003442954.1, XP_013132996.1, XP_005473608.1, XP_013127350.1, XP_003449235.1, XP_003451457.2, XP_005472383.1, XP_003447381.1, XP_003448663.1, XP_003457048.1,…
GO:0042692	muscle cell differentiation	P	0.0163905	0.000213751	25	224	1737	36512	OVER	XP_013119636.1, XP_013119637.1, XP_013119634.1, XP_013119635.1, XP_013119632.1, XP_013119633.1, XP_013119630.1, XP_013119631.1, XP_003456464.1, XP_013120297.1, XP_013120296.1, XP_013120298.1, XP_003449844.1, XP_005449194.1, XP_013119638.1, XP_013119639.1, XP_013119641.1, XP_013119640.1, XP_005472830.1, XP_005472831.1, XP_005472832.1, XP_005472833.1, XP_003442991.1, XP_013119629.1, XP_003444119.1	XP_013130885.1, XP_013131010.1, XP_005448309.1, XP_003454536.1, XP_005478559.1, XP_005472553.1, XP_013132956.1, XP_005449813.1, XP_003440891.1, XP_005476778.1, XP_013125186.1, XP_003453688.1, XP_005469820.1, XP_005448686.1, XP_005448663.1, XP_013128312.1, XP_003448713.1, XP_005456691.1, XP_005477458.1, XP_003457300.2, XP_013130343.1, XP_003452370.1, XP_003450548.1, XP_003454466.2, XP_003441243.1,…
GO:0048583	regulation of response to stimulus	P	0.0175647	0.000230593	94	1325	1668	35411	OVER	XP_005462845.1, XP_013124900.1, XP_005463432.1, XP_013121279.1, XP_005449829.1, XP_005458045.1, XP_003442904.1, XP_005455499.1, XP_005467548.1, XP_013131438.1, XP_003452838.1, XP_003445060.1, XP_005471102.1, XP_005461613.1, XP_003459909.1, XP_005471330.1, XP_013126949.1, XP_003440720.1, XP_013120521.1, XP_005449554.1, XP_003449671.1, XP_003440722.1, XP_005454551.1, XP_005471313.1, XP_013121691.1,…	XP_013127218.1, XP_013124422.1, XP_003456027.1, XP_005467941.1, XP_003452224.1, XP_013126120.1, XP_005459382.1, XP_013124927.1, XP_005466934.1, XP_003449078.1, XP_005465019.2, XP_003454950.1, XP_005470990.1, XP_013119774.1, XP_013126527.1, XP_003444475.1, XP_003447839.1, XP_003443019.1, XP_003442633.2, XP_003457690.1, XP_005448675.1, XP_005476175.1, XP_005472635.1, XP_003438939.1, XP_003448289.2,…
GO:0051348	negative regulation of transferase activity	P	0.0187397	0.000247647	11	57	1751	36679	OVER	XP_005471103.1, XP_005471102.1, XP_005471101.1, XP_003447199.1, XP_003448850.1, XP_003444293.1, XP_005477975.1, XP_003457098.1, XP_003454598.1, XP_005477977.1, XP_005477978.1	XP_003441434.1, XP_003448257.1, XP_005474788.1, XP_005449876.1, XP_003449078.1, XP_005449878.1, XP_003449209.1, XP_003446402.1, XP_003444475.1, XP_003455668.1, XP_005476110.1, XP_003450848.1, XP_005475045.1, XP_003451148.1, XP_003439030.1, XP_003450744.1, XP_013131592.1, XP_005449886.1, XP_005457697.1, XP_003444743.1, XP_005474826.1, XP_005473239.1, XP_005474270.1, XP_005469631.1, XP_013125946.1,…
GO:0006896	Golgi to vacuole transport	P	0.019823	0.000263909	4	4	1758	36732	OVER	XP_005471389.1, XP_005471388.1, XP_003441963.1, XP_003445830.1	XP_003447830.1, XP_005467112.1, XP_003445521.1, XP_003442098.1
GO:0004674	protein serine/threonine kinase activity	F	0.019823	0.00026541	62	792	1700	35944	OVER	XP_013129503.1, XP_003445107.1, XP_013129505.1, XP_003448589.2, XP_013129507.1, XP_005449554.1, XP_005456888.1, XP_013125501.1, XP_003458423.1, XP_013125503.1, XP_005457254.1, XP_013131694.1, XP_013126928.1, XP_005455828.1, XP_013126926.1, XP_005474384.1, XP_005453788.1, XP_005455826.1, XP_005451925.1, XP_005451927.1, XP_005474386.1, XP_005451923.1, XP_005474365.1, XP_013131692.1, XP_013131690.1,…	XP_005474431.1, XP_003455227.2, XP_005447731.1, XP_005447984.1, XP_005453060.1, XP_003446436.1, XP_005470225.1, XP_003439091.2, XP_005448675.1, XP_005476175.1, XP_003443566.2, XP_005453478.1, XP_005473206.1, XP_003438819.1, XP_003438314.1, XP_005459996.1, XP_005476140.1, XP_013121430.1, XP_005449923.1, XP_005449451.1, XP_005449497.1, XP_013124903.1, XP_005461193.1, XP_013125092.1, XP_003455567.1,…
GO:0031399	regulation of protein modification process	P	0.0200055	0.000269592	35	370	1727	36366	OVER	XP_003458206.1, XP_003440320.1, XP_005458120.1, XP_005449829.1, XP_003454098.1, XP_005477975.1, XP_003454097.1, XP_003457098.1, XP_005477977.1, XP_005477978.1, XP_005471103.1, XP_005471102.1, XP_005471101.1, XP_003445889.1, XP_005449098.1, XP_013123966.1, XP_003445888.1, XP_013127484.1, XP_005449099.1, XP_003454598.1, XP_003439281.1, XP_003447199.1, XP_003439327.1, XP_003439328.1, XP_003444195.2,…	XP_013124422.1, XP_003443095.2, XP_005467941.1, XP_013121005.1, XP_003441434.1, XP_013123898.1, XP_005458857.1, XP_003449078.1, XP_003447564.1, XP_003450176.1, XP_003449209.1, XP_003438340.1, XP_003438593.1, XP_003446402.1, XP_013121803.1, XP_003440152.1, XP_003444475.1, XP_005455986.1, XP_005451602.1, XP_005468557.1, XP_005448675.1, XP_005476513.1, XP_005476175.1, XP_013132232.1, XP_003444656.1,…
GO:0008349	MAP kinase kinase kinase kinase activity	F	0.0201267	0.000272976	6	15	1756	36721	OVER	XP_013125502.1, XP_013125501.1, XP_013125504.1, XP_013125503.1, XP_013125499.1, XP_013125500.1	XP_005463445.1, XP_005463443.1, XP_013123897.1, XP_013123898.1, XP_013123895.1, XP_013123896.1, XP_003456452.1, XP_003438275.2, XP_003454012.1, XP_003456888.1, XP_005461207.1, XP_013120269.1, XP_003439529.1, XP_013123894.1, XP_005461201.1
GO:0019838	growth factor binding	F	0.0201511	0.000275059	10	48	1752	36688	OVER	XP_003457351.1, XP_005458045.1, XP_003453223.2, XP_005471717.1, XP_005458046.1, XP_003450286.2, XP_005459046.1, XP_013129867.1, XP_013120837.1, XP_005459045.1	XP_005460161.1, XP_005473929.1, XP_005473928.1, XP_003440827.1, XP_003459047.1, XP_003449473.2, XP_005458047.1, XP_003451887.1, XP_005476848.1, XP_003451888.1, XP_005474357.1, XP_003458319.1, XP_003443749.1, XP_005473930.1, XP_005478698.1, XP_003451538.1, XP_005467541.1, XP_003453062.1, XP_005473933.1, XP_003448004.1, XP_003444664.1, XP_013120713.1, XP_003455094.1, XP_005478940.1, XP_003447863.2,…
GO:0030695	GTPase regulator activity	F	0.0229968	0.000315901	33	344	1729	36392	OVER	XP_003438721.1, XP_005461817.1, XP_005477700.1, XP_013120688.1, XP_013120687.1, XP_013126200.1, XP_005460589.1, XP_013126266.1, XP_005451642.1, XP_013126949.1, XP_013126201.1, XP_013119869.1, XP_003445089.1, XP_003446270.1, XP_013119872.1, XP_013119873.1, XP_013127370.1, XP_003444467.1, XP_013119870.1, XP_013119871.1, XP_013126950.1, XP_013126951.1, XP_013126952.1, XP_005464168.1, XP_005464169.1,…	XP_013119615.1, XP_005449038.1, XP_005477954.1, XP_005448592.1, XP_005472127.1, XP_005469417.1, XP_005477144.1, XP_005475506.1, XP_005459480.1, XP_003438868.1, XP_013129522.1, XP_013124773.1, XP_005459540.1, XP_013121634.1, XP_003438348.2, XP_013130741.1, XP_005454605.1, XP_005473978.1, XP_013121864.1, XP_003452901.1, XP_005473375.1, XP_005459393.1, XP_003454065.2, XP_005470358.1, XP_003449793.1,…
GO:0046883	regulation of hormone secretion	P	0.0235464	0.000327264	8	31	1754	36705	OVER	XP_013124327.1, XP_003440720.1, XP_005449829.1, XP_003440721.1, XP_005449839.1, XP_005449838.1, XP_003440722.1, XP_005449840.1	XP_005455168.2, XP_003449281.1, XP_003450333.1, XP_003449594.1, XP_005459690.1, XP_013120478.1, XP_003439476.1, XP_013123989.1, XP_003437639.1, XP_013129896.1, XP_005449915.1, XP_013129895.1, XP_013120393.1, XP_003454605.1, XP_003451353.1, XP_013132996.1, XP_013128507.1, XP_003453662.1, XP_013131920.1, XP_003447381.1, XP_013127306.1, XP_005461379.1, XP_003451068.1, XP_005461378.1, XP_013125215.1,…
GO:0007010	cytoskeleton organization	P	0.0235464	0.000327545	71	948	1691	35788	OVER	XP_013133057.1, XP_013119715.1, XP_003456464.1, XP_005477701.1, XP_005455021.1, XP_013120296.1, XP_005477703.1, XP_005455023.1, XP_005455025.1, XP_013120298.1, XP_003448589.2, XP_013124487.1, XP_013126640.1, XP_013132040.1, XP_005449997.1, XP_013124411.1, XP_005469860.1, XP_013129550.1, XP_003456283.2, XP_005450183.1, XP_013129558.1, XP_013129556.1, XP_013129554.1, XP_013129552.1, XP_003449872.1,…	XP_013127425.1, XP_003443991.1, XP_005448324.1, XP_005463058.1, XP_003440476.1, XP_005464840.1, XP_005464065.1, XP_005451264.1, XP_003454536.1, XP_013124457.1, XP_003443795.1, XP_003460215.1, XP_005453478.1, XP_013126889.1, XP_013123219.1, XP_005448181.1, XP_013120280.1, XP_005476778.1, XP_005453071.1, XP_005460480.1, XP_005464054.1, XP_013128719.1, XP_005448686.1, XP_005449923.1, XP_005468051.1,…
GO:0055088	lipid homeostasis	P	0.0238835	0.000334311	7	23	1755	36713	OVER	XP_005459075.1, XP_005459074.1, XP_005459073.1, XP_005459079.1, XP_005459077.2, XP_005459078.1, XP_005459076.1	XP_003458882.1, XP_013131449.1, XP_003449305.1, XP_003456777.1, XP_005459643.1, XP_013121709.1, XP_005455771.1, XP_003448493.1, XP_003455102.1, XP_013121710.1, XP_003440469.1, XP_003440709.1, XP_005455775.1, XP_005455773.1, XP_005457436.1, XP_005454412.1, XP_003445866.1, XP_005455774.1, NP_001277129.1, XP_003448712.1, XP_003453077.1, XP_005469231.1, XP_005449795.1
GO:0012507	ER to Golgi transport vesicle membrane	C	0.0253084	0.000360857	6	16	1756	36720	OVER	XP_005471389.1, XP_005471388.1, XP_003457247.1, XP_003441963.1, XP_005461986.1, XP_013120767.1	XP_003453788.1, XP_003445501.1, XP_005456199.1, XP_013129919.1, XP_005456198.1, XP_003450365.1, XP_003451452.2, XP_005462139.1, XP_005468249.1, XP_013124991.1, XP_003445521.1, XP_013125729.1, XP_005465731.1, XP_003442098.1, XP_003445984.1, XP_005465732.1
GO:0048702	embryonic neurocranium morphogenesis	P	0.0253084	0.000360857	6	16	1756	36720	OVER	XP_003457247.1, XP_005461986.1, XP_005469614.1, XP_005469613.1, XP_003444119.1, XP_013120767.1	XP_003453788.1, XP_003439829.1, XP_005467431.1, XP_005467432.1, XP_005467430.1, XP_005465274.2, XP_005478895.1, XP_005455220.1, XP_005455221.1, XP_003448121.1, XP_003439830.2, XP_003445059.1, XP_013124818.1, XP_003438141.1, XP_003439270.1, XP_013124817.1
GO:0015379	potassium:chloride symporter activity	F	0.0253084	0.000360857	6	16	1756	36720	OVER	XP_005458039.1, XP_005458040.1, XP_003453213.2, XP_005458036.1, XP_005458037.1, XP_005458038.1	XP_013131688.1, XP_005471673.1, XP_013131686.1, XP_005471672.1, XP_005471675.1, XP_005471674.1, XP_005471677.1, XP_003453726.1, XP_005471676.1, XP_013121955.1, XP_003437579.1, XP_005447696.1, XP_005458443.1, XP_013123491.1, XP_005458444.1, XP_013131681.1
GO:0045329	carnitine biosynthetic process	P	0.0254665	0.000369754	3	1	1759	36735	OVER	XP_003450819.1, XP_013130207.1, XP_013130206.1	XP_003450529.1
GO:0048009	insulin-like growth factor receptor signaling pathway	P	0.0254665	0.000369754	3	1	1759	36735	OVER	XP_005458045.1, XP_003453223.2, XP_005458046.1	XP_003440646.2
GO:0009437	carnitine metabolic process	P	0.0254665	0.000369754	3	1	1759	36735	OVER	XP_003450819.1, XP_013130207.1, XP_013130206.1	XP_003450529.1
GO:0044782	cilium organization	P	0.0255209	0.000372763	23	206	1739	36530	OVER	XP_005447781.1, XP_013124411.1, XP_005457533.1, XP_005447780.1, XP_013131496.1, XP_013131497.1, XP_003452838.1, XP_005449844.2, XP_003440932.2, XP_003445566.1, XP_003451079.2, XP_005447777.1, XP_013132675.1, XP_005447778.1, XP_013132676.1, XP_005447779.1, XP_013124257.1, XP_005473583.1, XP_005473582.1, XP_013124412.1, XP_013132677.1, XP_005449996.1, XP_005449997.1	XP_013123080.1, XP_005473929.1, XP_005460439.1, XP_005459382.1, XP_005460830.1, XP_003450357.1, XP_013129568.1, XP_003437717.1, XP_005463058.1, XP_005470651.1, XP_003448800.1, XP_005460827.1, XP_003456633.1, XP_005457959.1, XP_013129737.1, XP_013123777.1, XP_003439509.1, XP_005450174.1, XP_005455127.1, XP_013120883.1, XP_003457855.2, XP_005450513.1, XP_013126132.1, XP_003455758.2, XP_005460826.1,…
GO:0060589	nucleoside-triphosphatase regulator activity	F	0.0284696	0.000418307	33	350	1729	36386	OVER	XP_003438721.1, XP_005461817.1, XP_005477700.1, XP_013120688.1, XP_013120687.1, XP_013126200.1, XP_005460589.1, XP_013126266.1, XP_005451642.1, XP_013126949.1, XP_013126201.1, XP_013119869.1, XP_003445089.1, XP_003446270.1, XP_013119872.1, XP_013119873.1, XP_013127370.1, XP_003444467.1, XP_013119870.1, XP_013119871.1, XP_013126950.1, XP_013126951.1, XP_013126952.1, XP_005464168.1, XP_005464169.1,…	XP_013119615.1, XP_005449038.1, XP_005477954.1, XP_005448592.1, XP_005472127.1, XP_005469417.1, XP_005477144.1, XP_005475506.1, XP_005459480.1, XP_003438868.1, XP_013129522.1, XP_013124773.1, XP_005459540.1, XP_013121634.1, XP_003438348.2, XP_013130741.1, XP_005454605.1, XP_005473978.1, XP_013121864.1, XP_003452901.1, XP_003458219.1, XP_005473375.1, XP_005459393.1, XP_003454065.2, XP_005470358.1,…
GO:0004719	protein-L-isoaspartate (D-aspartate) O-methyltransferase activity	F	0.0309735	0.00045779	4	5	1758	36731	OVER	XP_003438149.1, XP_003446297.2, XP_013127499.1, XP_005476475.1	XP_005477118.1, XP_005462834.1, XP_005477117.1, XP_003453079.2, XP_003457907.1
GO:0043407	negative regulation of MAP kinase activity	P	0.0314981	0.000469395	6	17	1756	36719	OVER	XP_005471103.1, XP_005471102.1, XP_005471101.1, XP_003447199.1, XP_003448850.1, XP_003454598.1	XP_003451148.1, XP_005475044.1, XP_003439030.1, XP_003458188.2, XP_003445921.1, XP_013131592.1, XP_005457697.1, XP_005457696.1, XP_005451457.1, XP_003449209.1, XP_003446402.1, XP_003444475.1, XP_005474826.1, XP_003450009.1, XP_005473239.1, XP_003446343.1, XP_005475045.1
GO:0048522	positive regulation of cellular process	P	0.0314981	0.000471019	75	1029	1687	35707	OVER	XP_005462845.1, XP_005476137.1, XP_013125285.1, XP_003456236.1, XP_013121279.1, XP_005458120.1, XP_005449829.1, XP_013126776.1, XP_003456464.1, XP_005470843.1, XP_003454098.1, XP_013120296.1, XP_005470841.1, XP_003439775.1, XP_005463288.1, XP_003445060.1, XP_013120298.1, XP_003440720.1, XP_003449844.1, XP_005449554.1, XP_003440722.1, XP_005475636.1, XP_003438323.1, XP_005463217.1, XP_003442682.1,…	XP_005473929.1, XP_005453421.1, XP_005467941.1, XP_013125222.1, XP_003452224.1, XP_005448882.1, XP_005459382.1, XP_013127632.1, XP_005457115.1, XP_013120062.1, XP_003447937.1, XP_003449078.1, XP_013127523.1, XP_013126527.1, XP_005466377.1, XP_005457322.1, XP_003447839.1, XP_005448675.1, XP_005476175.1, XP_003443520.1, XP_005449509.1, XP_005454859.1, XP_013120883.1, XP_003447323.1, XP_013128817.1,…
GO:0030073	insulin secretion	P	0.0369568	0.000555862	8	34	1754	36702	OVER	XP_013124327.1, XP_003440720.1, XP_005449829.1, XP_003440721.1, XP_005449839.1, XP_005449838.1, XP_003440722.1, XP_005449840.1	XP_013128059.1, XP_005455168.2, XP_003449281.1, XP_003450333.1, XP_005459690.1, XP_013120478.1, XP_003439476.1, XP_013124087.1, XP_003437803.1, XP_013129896.1, XP_005449915.1, XP_005476172.1, XP_013129895.1, XP_013124080.1, XP_005476171.1, XP_013120393.1, XP_003454605.1, XP_013132996.1, XP_013128507.1, XP_003453662.1, XP_013131920.1, XP_003447381.1, XP_013128060.1, XP_013128061.1, XP_013128062.1,…
GO:0046835	carbohydrate phosphorylation	P	0.0409377	0.00062217	7	26	1755	36710	OVER	XP_013125394.1, XP_003453750.2, XP_003442710.1, XP_005450286.1, XP_003454178.1, XP_003442709.2, XP_005450287.1	XP_013119845.1, XP_003439088.1, XP_005458980.1, XP_005477582.1, XP_005477583.1, XP_005477584.1, XP_003445564.1, XP_013121840.1, XP_003454556.1, XP_005448420.1, XP_013121841.1, XP_003453723.1, XP_005448418.1, XP_005473608.1, XP_003451457.2, XP_005460462.1, XP_005472383.1, XP_005460464.1, XP_013126009.1, XP_005460463.1, XP_003448663.1, XP_005472382.1, XP_013126957.1, XP_003451068.1, XP_003443908.1,…
GO:0005254	chloride channel activity	F	0.0409377	0.000622857	10	54	1752	36682	OVER	XP_003442223.1, XP_005453213.1, XP_005453217.1, XP_005453215.1, XP_005453214.1, XP_003447641.1, XP_005453219.1, XP_005453218.1, XP_005453220.1, XP_003454315.1	XP_013133095.1, XP_005470676.1, XP_005453277.1, XP_013129798.1, XP_005459905.2, XP_005455472.1, XP_003453862.2, XP_003452471.1, XP_005461060.1, XP_005451418.1, XP_003453971.1, XP_005461058.1, XP_003457811.1, XP_013129820.1, XP_005460469.1, XP_003440398.1, XP_005458656.1, XP_003448491.2, XP_003446233.1, XP_013122832.1, XP_003449218.1, XP_003456360.2, XP_005457218.1, XP_003440940.1, XP_003444395.1,…
GO:0000165	MAPK cascade	P	0.0418405	0.00064023	23	215	1739	36521	OVER	XP_003458206.1, XP_003447199.1, XP_003440320.1, XP_003444195.2, XP_003448850.1, XP_003456464.1, XP_005470843.1, XP_013120297.1, XP_005470842.1, XP_013120296.1, XP_005470841.1, XP_005470840.1, XP_005471103.1, XP_005471102.1, XP_005471101.1, XP_013120298.1, XP_005470839.1, XP_005472830.1, XP_005472831.1, XP_005472832.1, XP_005472833.1, XP_003454598.1, XP_013124051.1	XP_013124422.1, XP_005448132.1, XP_013123898.1, XP_013124505.1, XP_013120062.1, XP_003449078.1, XP_003449209.1, XP_003438593.1, XP_003446402.1, XP_003444475.1, XP_005451602.1, XP_005449512.1, XP_005457322.1, XP_005448675.1, XP_005476175.1, XP_013132232.1, XP_003439030.1, XP_005478077.1, XP_005449509.1, XP_003448266.1, XP_003449235.1, XP_013120074.1, XP_003447323.1, XP_005456303.1, XP_005452633.1,…
GO:0016773	phosphotransferase activity, alcohol group as acceptor	F	0.0450436	0.000693159	115	1746	1647	34990	OVER	XP_005477912.1, XP_005451328.1, XP_003454551.2, XP_013129503.1, XP_013129507.1, XP_005449554.1, XP_013131334.1, XP_005456888.1, XP_013125501.1, XP_005469425.1, XP_005457254.1, XP_013120199.1, XP_003447157.2, XP_013130874.1, XP_005455828.1, XP_013126926.1, XP_005453788.1, XP_005450287.1, XP_005469710.1, XP_005451927.1, XP_005474386.1, XP_005451923.1, XP_005456417.1, XP_013131692.1, XP_005456604.1,…	XP_005471726.1, XP_005474431.1, XP_005449475.1, XP_005476427.1, XP_005473677.1, XP_005476284.1, XP_005479034.1, XP_005448927.1, XP_003448376.1, XP_003453375.1, XP_005459887.1, XP_005470225.1, XP_003439091.2, XP_005455165.1, XP_005478900.1, XP_005473206.1, XP_013133104.1, XP_005459852.1, XP_003438819.1, XP_005478935.1, XP_005468906.1, XP_005456688.2, XP_013121430.1, XP_005449497.1, XP_005450028.1,…
GO:0043122	regulation of I-kappaB kinase/NF-kappaB signaling	P	0.0481132	0.000752785	7	27	1755	36709	OVER	XP_005462845.1, XP_005462846.1, XP_013121279.1, XP_013121278.1, XP_005453788.1, XP_013121281.1, XP_013121280.1	XP_013127190.1, XP_003444226.1, XP_013120478.1, XP_003453693.1, XP_003449078.1, XP_005476265.1, XP_005476266.1, XP_005448279.1, XP_003439247.1, XP_005457436.1, XP_013131449.1, XP_003445019.1, XP_005478534.1, XP_013127186.1, XP_003440565.1, XP_005464971.1, XP_003442307.1, XP_003455526.1, XP_013127189.1, XP_005452261.1, XP_013127187.1, XP_003438817.1, XP_013127188.1, XP_005468005.1, XP_003452807.3,…
GO:0036064	ciliary basal body	C	0.0481132	0.000761311	6	19	1756	36717	OVER	XP_013124411.1, XP_003440932.2, XP_003445566.1, XP_013124412.1, XP_005449996.1, XP_005449997.1	XP_005474474.1, XP_005474473.1, XP_003456747.1, XP_005450173.1, XP_005448310.1, XP_003437717.1, XP_005475379.1, XP_003443622.1, XP_013131992.1, XP_003456633.1, XP_013123777.1, XP_003453612.1, XP_005467292.1, XP_003453859.1, XP_005467293.1, XP_005450174.1, XP_003454532.1, XP_013131729.1, XP_005476525.1
GO:0071949	FAD binding	F	0.0481132	0.000761311	6	19	1756	36717	OVER	XP_013125163.1, XP_013125159.1, XP_005467071.1, XP_013125162.1, XP_013125161.1, XP_013125160.1	XP_005473852.1, XP_005473853.1, XP_013120832.1, XP_005473851.1, XP_005477017.1, XP_003442921.1, XP_005449411.1, XP_003451695.1, XP_003448690.2, XP_013120825.1, XP_003441289.1, XP_013124573.1, XP_003453101.1, XP_005449409.1, XP_005471153.1, XP_013128968.1, XP_005473390.1, XP_013128966.1, XP_013127960.1
GO:0035264	multicellular organism growth	P	0.0481132	0.000761311	6	19	1756	36717	OVER	XP_005447700.1, XP_013120282.1, XP_003449844.1, XP_005458045.1, XP_003453223.2, XP_005458046.1	XP_013129321.1, XP_013132996.1, XP_005448611.1, XP_003448890.2, XP_005450160.1, XP_013128318.1, XP_013127350.1, XP_005459690.1, XP_003438991.1, XP_013132311.1, XP_013129320.1, XP_005471629.1, XP_013127349.1, XP_005448024.1, XP_003442834.1, XP_003438823.1, XP_005458704.1, XP_005458705.1, XP_013128312.1
GO:0043123	positive regulation of I-kappaB kinase/NF-kappaB signaling	P	0.0481132	0.000761311	6	19	1756	36717	OVER	XP_005462845.1, XP_005462846.1, XP_013121279.1, XP_013121278.1, XP_013121281.1, XP_013121280.1	XP_003445019.1, XP_005478534.1, XP_003440565.1, XP_005464971.1, XP_003444226.1, XP_003442307.1, XP_013120478.1, XP_003453693.1, XP_003455526.1, XP_005452261.1, XP_003438817.1, XP_003449078.1, XP_005476265.1, XP_005476266.1, XP_003452807.3, XP_005448279.1, XP_003439247.1, XP_005450666.1, XP_003443181.1
GO:0072132	mesenchyme morphogenesis	P	0.0489267	0.000778437	5	12	1757	36724	OVER	XP_005455827.1, XP_005455828.1, XP_005455825.1, XP_005455826.1, XP_003442991.1	XP_003449459.1, XP_013121008.1, XP_013121007.1, XP_013125258.1, XP_005471558.1, XP_005469119.1, XP_003447786.1, XP_003442633.2, XP_003454567.1, XP_013127306.1, XP_003454155.1, XP_003446313.1

## Sheet: 24_up
GO-ID	Term	Category	FDR	P-Value	#Test	#Ref	#notAnnotTest	#notAnnotRef	Over/Under	TestSeqs	RefSeqs
GO:0006396	RNA processing	P	3.35857e-82	2.91999e-86	179	436	1748	36135	OVER	XP_003459711.1, XP_003439562.1, XP_013124652.1, XP_003441186.1, XP_005467252.1, XP_005477720.1, XP_005468037.1, XP_013123042.1, XP_003460057.1, XP_003442777.1, XP_005466911.1, XP_005468033.1, XP_003446263.1, XP_005472880.1, XP_003444523.1, XP_003437845.1, XP_005479272.1, XP_005468308.1, XP_005451859.1, XP_005477238.1, XP_005459411.1, XP_003458656.1, XP_005469111.1, XP_005475220.1, XP_005471922.1,…	XP_003446327.1, XP_013121442.1, XP_003455709.1, XP_003450940.1, XP_003459007.1, XP_013125268.1, XP_013128990.1, XP_013123415.1, XP_003449078.1, XP_003438807.1, XP_003440728.1, XP_003449199.1, XP_003448790.1, XP_013129910.1, XP_005469760.1, XP_013121137.1, XP_003458995.1, XP_013132270.1, XP_005473195.1, XP_003452661.1, XP_003453220.1, XP_003457069.1, XP_003459829.1, XP_005451396.1, XP_013130944.1,…
GO:0044424	intracellular part	C	4.7366e-74	8.23613e-78	813	8227	1114	28344	OVER	XP_013130617.1, XP_003452477.1, XP_003456234.1, XP_013132172.1, XP_005463058.1, XP_003447937.1, XP_005476031.1, XP_013130933.1, XP_005456424.1, XP_005477687.1, XP_005469685.1, XP_005477238.1, XP_013130859.1, XP_003453266.1, XP_003452488.1, XP_003451108.1, XP_005471824.1, XP_003449899.1, XP_005459950.1, XP_003442054.2, XP_005451407.1, XP_013128902.1, XP_003443555.1, XP_005462345.1, XP_003456258.1,…	XP_005467734.1, XP_013124468.1, XP_013126878.1, XP_003450274.1, XP_003452431.1, XP_013125222.1, XP_005468741.1, XP_003443991.1, XP_003444629.1, XP_013120819.1, XP_005456119.1, XP_003448790.1, XP_003456080.2, XP_003445889.1, XP_003458490.2, XP_005472635.1, XP_003450021.1, XP_003443106.1, XP_013120280.1, XP_005463047.1, XP_013131406.1, XP_003440717.1, XP_005452972.1, XP_013128127.1, XP_003444749.1,…
GO:0034660	ncRNA metabolic process	P	2.02204e-69	5.27396e-73	126	224	1801	36347	OVER	XP_003446990.1, XP_003459711.1, XP_003439562.1, XP_013124652.1, XP_005467252.1, XP_003452164.1, XP_005477720.1, XP_005468037.1, XP_013123042.1, XP_003460057.1, XP_005468033.1, XP_003446263.1, XP_005475394.1, XP_003437845.1, XP_005479272.1, XP_005451859.1, XP_003439495.1, XP_003453266.1, XP_005469111.1, XP_005471922.1, XP_005470979.2, XP_005463072.1, XP_013126034.1, XP_003446214.2, XP_003445124.1,…	XP_003450940.1, XP_003459007.1, XP_013120642.1, XP_005467588.1, XP_003449078.1, XP_003444799.2, XP_003448790.1, XP_013127041.1, XP_005469760.1, XP_013121137.1, XP_003452661.1, XP_005463400.1, XP_013124351.1, XP_003457069.1, XP_005477712.1, XP_013130944.1, XP_003443422.1, XP_003446218.1, XP_003457687.1, XP_013122927.1, XP_013131323.1, XP_003457471.1, XP_005462793.1, XP_005468184.1, XP_003446030.1,…
GO:0034641	cellular nitrogen compound metabolic process	P	1.13562e-65	3.9493e-69	591	5280	1336	31291	OVER	XP_003439562.1, XP_013130617.1, XP_013124652.1, XP_013121947.1, XP_005467252.1, XP_005450464.1, XP_003456234.1, XP_013123042.1, XP_003442777.1, XP_005463058.1, XP_005475145.1, XP_005466911.1, XP_003450549.1, XP_003450526.3, XP_003447937.1, XP_003444038.1, XP_003454031.2, XP_005462430.1, XP_003453582.1, XP_005454956.1, XP_003445659.1, XP_005456424.1, XP_005477687.1, XP_003440770.1, XP_005477238.1,…	XP_003446327.1, XP_005467275.1, XP_003450733.1, XP_013125222.1, XP_005448882.1, XP_013124927.1, XP_003448800.1, XP_013127316.1, XP_005456119.1, XP_003448790.1, XP_003456080.2, XP_003458490.2, XP_003439269.1, XP_013132270.1, XP_005457322.1, XP_005456631.1, XP_003450021.1, XP_005474213.1, XP_013124411.1, XP_005458845.1, XP_003456476.1, XP_003443106.1, XP_005478245.1, XP_005460658.1, XP_005473895.1,…
GO:0043229	intracellular organelle	C	2.91536e-63	1.26733e-66	668	6484	1259	30087	OVER	XP_005462344.1, XP_013124652.1, XP_003456004.1, XP_013121947.1, XP_005467252.1, XP_003452477.1, XP_003456234.1, XP_013132172.1, XP_013123042.1, XP_013125848.1, XP_005463058.1, XP_003450549.1, XP_003447937.1, XP_005476031.1, XP_013130933.1, XP_003458099.1, XP_013124796.1, XP_005454956.1, XP_013132401.1, XP_005470248.1, XP_003447662.1, XP_003445659.1, XP_005456424.1, XP_005477687.1, XP_005469685.1,…	XP_005467734.1, XP_013124468.1, XP_013126878.1, XP_003450274.1, XP_003452431.1, XP_013125222.1, XP_005468741.1, XP_003443991.1, XP_003444629.1, XP_013120819.1, XP_005456119.1, XP_003448790.1, XP_003456080.2, XP_003458490.2, XP_005472635.1, XP_003450021.1, XP_003443106.1, XP_013120280.1, XP_005463047.1, XP_013131406.1, XP_003440717.1, XP_005452972.1, XP_013128127.1, XP_003444749.1, XP_005469369.1,…
GO:0034470	ncRNA processing	P	8.4566e-62	4.41137e-65	102	150	1825	36421	OVER	XP_003459711.1, XP_003439562.1, XP_013124652.1, XP_005467252.1, XP_005477720.1, XP_005468037.1, XP_013123042.1, XP_003460057.1, XP_005468033.1, XP_003446263.1, XP_003437845.1, XP_005479272.1, XP_005451859.1, XP_005469111.1, XP_005471922.1, XP_005463072.1, XP_013126034.1, XP_003446214.2, XP_003445124.1, XP_003443445.1, XP_013129421.1, XP_005453487.1, XP_003441435.1, XP_003456258.1, XP_005468036.1,…	XP_003448191.1, XP_003450940.1, XP_003444648.1, XP_013126437.1, XP_003447910.1, XP_005467588.1, XP_003449078.1, XP_003444799.2, XP_003448790.1, XP_005469760.1, XP_013121137.1, XP_005453327.1, XP_005469835.1, XP_005452120.1, XP_003452661.1, XP_005463400.1, XP_013121680.1, XP_003451379.1, XP_005475804.1, XP_005465316.1, XP_003457069.1, XP_003445621.1, XP_005477712.1, XP_003437818.1, XP_013130944.1,…
GO:0043226	organelle	C	1.87935e-60	1.14375e-63	668	6605	1259	29966	OVER	XP_005462344.1, XP_013124652.1, XP_003456004.1, XP_013121947.1, XP_005467252.1, XP_003452477.1, XP_003456234.1, XP_013132172.1, XP_013123042.1, XP_013125848.1, XP_005463058.1, XP_003450549.1, XP_003447937.1, XP_005476031.1, XP_013130933.1, XP_003458099.1, XP_013124796.1, XP_005454956.1, XP_013132401.1, XP_005470248.1, XP_003447662.1, XP_003445659.1, XP_005456424.1, XP_005477687.1, XP_005469685.1,…	XP_005467734.1, XP_013124468.1, XP_013126878.1, XP_003450274.1, XP_003452431.1, XP_013125222.1, XP_005468741.1, XP_003443991.1, XP_003444629.1, XP_013120819.1, XP_005456119.1, XP_003448790.1, XP_003456080.2, XP_003458490.2, XP_005472635.1, XP_003450021.1, XP_003443106.1, XP_013120280.1, XP_005463047.1, XP_013131406.1, XP_003440717.1, XP_005452972.1, XP_013128127.1, XP_003444749.1, XP_005469369.1,…
GO:0043231	intracellular membrane-bounded organelle	C	3.07427e-60	2.13825e-63	530	4639	1397	31932	OVER	XP_005462344.1, XP_013124652.1, XP_003456004.1, XP_005467252.1, XP_003452477.1, XP_003456234.1, XP_013132172.1, XP_013123042.1, XP_005463058.1, XP_003450549.1, XP_003447937.1, XP_005476031.1, XP_013130933.1, XP_003458099.1, XP_013124796.1, XP_005454956.1, XP_013132401.1, XP_003447662.1, XP_003445659.1, XP_005456424.1, XP_005477687.1, XP_005469685.1, XP_005477238.1, XP_013130859.1, XP_003453058.2,…	XP_003446327.1, XP_003450274.1, XP_003450733.1, XP_013125222.1, XP_003449997.1, XP_013120819.1, XP_013124927.1, XP_005456119.1, XP_003448790.1, XP_003456080.2, XP_003458490.2, XP_003439269.1, XP_003450021.1, XP_005474213.1, XP_013124411.1, XP_013127436.1, XP_003445952.1, XP_003443106.1, XP_005476088.1, XP_005463047.1, XP_013131406.1, XP_003440717.1, XP_005452972.1, XP_003443422.1, XP_005463230.1,…
GO:0046483	heterocycle metabolic process	P	5.46781e-60	4.27841e-63	547	4884	1380	31687	OVER	XP_005462344.1, XP_003439562.1, XP_013130617.1, XP_013124652.1, XP_005467252.1, XP_005450464.1, XP_003456234.1, XP_013123042.1, XP_003442777.1, XP_005463058.1, XP_005475145.1, XP_005466911.1, XP_003450549.1, XP_003450526.3, XP_003447937.1, XP_003444038.1, XP_003454031.2, XP_005462430.1, XP_003453582.1, XP_005454956.1, XP_003445659.1, XP_005456424.1, XP_005477687.1, XP_003440770.1, XP_005477238.1,…	XP_003446327.1, XP_005467275.1, XP_003450733.1, XP_013125222.1, XP_005448882.1, XP_013124927.1, XP_003448800.1, XP_013127316.1, XP_005456119.1, XP_003448790.1, XP_003456080.2, XP_003458490.2, XP_003439269.1, XP_013132270.1, XP_005457322.1, XP_005456631.1, XP_003450021.1, XP_005474213.1, XP_013124411.1, XP_005458845.1, XP_003456476.1, XP_003443106.1, XP_005478245.1, XP_005460658.1, XP_005473895.1,…
GO:0006807	nitrogen compound metabolic process	P	7.65356e-60	6.65411e-63	680	6817	1247	29754	OVER	XP_005462344.1, XP_003439562.1, XP_013130617.1, XP_013124652.1, XP_013121947.1, XP_005467252.1, XP_005450464.1, XP_003456234.1, XP_013123042.1, XP_003442777.1, XP_005463058.1, XP_005475145.1, XP_005466911.1, XP_003450549.1, XP_003450526.3, XP_003447937.1, XP_003444038.1, XP_003454031.2, XP_005462430.1, XP_003453582.1, XP_005454956.1, XP_003445659.1, XP_003445580.1, XP_005456424.1, XP_005477687.1,…	XP_013125222.1, XP_005452207.1, XP_013126625.1, XP_003451677.1, XP_003448800.1, XP_005456119.1, XP_003448790.1, XP_003456080.2, XP_003458490.2, XP_005470225.1, XP_013132270.1, XP_005456631.1, XP_003450021.1, XP_003456476.1, XP_003443106.1, XP_005460658.1, XP_005473895.1, XP_003440717.1, XP_013129922.1, XP_003444749.1, XP_005451965.1, XP_005454617.1, XP_005464054.1, XP_003460117.1, XP_013120556.1,…
GO:0044446	intracellular organelle part	C	6.61714e-59	6.32834e-62	401	3004	1526	33567	OVER	XP_003456004.1, XP_003452477.1, XP_013132172.1, XP_013123042.1, XP_005463058.1, XP_003450549.1, XP_003447937.1, XP_005476031.1, XP_013130933.1, XP_003458099.1, XP_013124796.1, XP_005470248.1, XP_003447662.1, XP_003445659.1, XP_005456424.1, XP_005469685.1, XP_005477238.1, XP_013130859.1, XP_003458656.1, XP_005451167.1, XP_013132534.1, XP_003443445.1, XP_003456629.1, XP_005451407.1, XP_013128902.1,…	XP_013124468.1, XP_003453024.1, XP_013126878.1, XP_013131165.1, XP_005468282.1, XP_003452431.1, XP_005452874.1, XP_005468741.1, XP_013120107.1, XP_013124882.1, XP_003443991.1, XP_003449997.1, XP_003453736.2, XP_013128990.1, XP_005477336.1, XP_003448376.1, XP_013123777.1, XP_005468380.1, XP_005447777.1, XP_003459542.1, XP_003445275.1, XP_003459795.1, XP_013128937.1, XP_005472635.1, XP_003443520.1,…
GO:0044422	organelle part	C	1.59647e-56	1.66559e-59	401	3074	1526	33497	OVER	XP_003456004.1, XP_003452477.1, XP_013132172.1, XP_013123042.1, XP_005463058.1, XP_003450549.1, XP_003447937.1, XP_005476031.1, XP_013130933.1, XP_003458099.1, XP_013124796.1, XP_005470248.1, XP_003447662.1, XP_003445659.1, XP_005456424.1, XP_005469685.1, XP_005477238.1, XP_013130859.1, XP_003458656.1, XP_005451167.1, XP_013132534.1, XP_003443445.1, XP_003456629.1, XP_005451407.1, XP_013128902.1,…	XP_013124468.1, XP_013126878.1, XP_005468282.1, XP_003452431.1, XP_005468741.1, XP_013120107.1, XP_003443991.1, XP_003449997.1, XP_013123777.1, XP_005472635.1, XP_013124411.1, XP_013127436.1, XP_003445952.1, XP_013120280.1, XP_005463047.1, XP_005452972.1, XP_003443422.1, XP_013128127.1, XP_005463230.1, XP_003444749.1, XP_003447467.2, XP_005463363.1, XP_005473522.1, XP_013120556.1, XP_013121696.1,…
GO:1901360	organic cyclic compound metabolic process	P	2.14623e-55	2.42576e-58	562	5274	1365	31297	OVER	XP_005462344.1, XP_003439562.1, XP_013130617.1, XP_013124652.1, XP_005467252.1, XP_003445987.1, XP_005450464.1, XP_003456234.1, XP_013123042.1, XP_003442777.1, XP_005463058.1, XP_005475145.1, XP_005466911.1, XP_003450549.1, XP_003450526.3, XP_003447937.1, XP_003444038.1, XP_003454031.2, XP_005462430.1, XP_003453582.1, XP_005454956.1, XP_003445659.1, XP_003445580.1, XP_005456424.1, XP_005477687.1,…	XP_003446327.1, XP_005468282.1, XP_005467275.1, XP_003450733.1, XP_013125222.1, XP_005448882.1, XP_005452207.1, XP_013124927.1, XP_003448800.1, XP_013127316.1, XP_005456119.1, XP_003448790.1, XP_003456080.2, XP_003458490.2, XP_003439269.1, XP_013132270.1, XP_005457322.1, XP_005456631.1, XP_003450021.1, XP_005474213.1, XP_013124411.1, XP_005458845.1, XP_003456476.1, XP_003443106.1, XP_005478245.1,…
GO:0044237	cellular metabolic process	P	6.00676e-55	7.3113e-58	875	10158	1052	26413	OVER	XP_013130617.1, XP_003445987.1, XP_003452477.1, XP_005450464.1, XP_003456234.1, XP_005463419.1, XP_003442777.1, XP_005463058.1, XP_003450526.3, XP_003447937.1, XP_005476031.1, XP_003454031.2, XP_005462430.1, XP_003453582.1, XP_003439890.1, XP_005466377.1, XP_003445580.1, XP_005456424.1, XP_005477687.1, XP_003440770.1, XP_005477238.1, XP_013130859.1, XP_003453266.1, XP_005475220.1, XP_005471922.1,…	XP_013125222.1, XP_005452207.1, XP_003451677.1, XP_005476427.1, XP_005476284.1, XP_003448800.1, XP_005456119.1, XP_003448790.1, XP_003456080.2, XP_003445889.1, XP_003458490.2, XP_003443226.1, XP_005470225.1, XP_013132270.1, XP_005456631.1, XP_003450021.1, XP_003456476.1, XP_003443106.1, XP_005460658.1, XP_005473895.1, XP_003440717.1, XP_013129922.1, XP_003444749.1, XP_005451965.1, XP_013122713.1,…
GO:0043227	membrane-bounded organelle	C	5.05603e-54	6.59367e-57	532	4905	1395	31666	OVER	XP_005462344.1, XP_013124652.1, XP_003456004.1, XP_005467252.1, XP_003452477.1, XP_003456234.1, XP_013132172.1, XP_013123042.1, XP_005463058.1, XP_003450549.1, XP_003447937.1, XP_005476031.1, XP_013130933.1, XP_003458099.1, XP_013124796.1, XP_005454956.1, XP_013132401.1, XP_003447662.1, XP_003445659.1, XP_005456424.1, XP_005477687.1, XP_005469685.1, XP_005477238.1, XP_013130859.1, XP_003453058.2,…	XP_003446327.1, XP_003450274.1, XP_005468282.1, XP_003452431.1, XP_003450733.1, XP_013125222.1, XP_013120107.1, XP_003444629.1, XP_003449997.1, XP_013120819.1, XP_013124927.1, XP_005456119.1, XP_003448790.1, XP_003456080.2, XP_003458490.2, XP_003439269.1, XP_005467022.1, XP_003450021.1, XP_005474213.1, XP_013124411.1, XP_013127436.1, XP_003445952.1, XP_003443106.1, XP_013120280.1, XP_005476088.1,…
GO:0005622	intracellular	C	1.72596e-53	2.40091e-56	839	9640	1088	26931	OVER	XP_013130617.1, XP_003452477.1, XP_003456234.1, XP_013132172.1, XP_005463058.1, XP_003447937.1, XP_005476031.1, XP_013130933.1, XP_003442065.1, XP_005456424.1, XP_005477687.1, XP_005469685.1, XP_005477238.1, XP_013130859.1, XP_003453266.1, XP_003452488.1, XP_003451108.1, XP_005471824.1, XP_003449899.1, XP_005459950.1, XP_003442054.2, XP_005451407.1, XP_013128902.1, XP_003443555.1, XP_005462345.1,…	XP_005467734.1, XP_013124468.1, XP_013126878.1, XP_003450274.1, XP_003452431.1, XP_013125222.1, XP_005468741.1, XP_003443991.1, XP_003444629.1, XP_013120819.1, XP_005456119.1, XP_003448790.1, XP_003456080.2, XP_003445889.1, XP_003458490.2, XP_013120160.1, XP_005472635.1, XP_003450021.1, XP_003443106.1, XP_003459640.1, XP_013120280.1, XP_005463047.1, XP_013131406.1, XP_003440717.1, XP_005452972.1,…
GO:0044428	nuclear part	C	2.8224e-53	4.17153e-56	186	810	1741	35761	OVER	XP_003459711.1, XP_005455560.1, XP_003456065.1, XP_013132172.1, XP_013123042.1, XP_003460057.1, XP_003450549.1, XP_003447937.1, XP_003448108.1, XP_005476031.1, XP_013125621.1, XP_005472880.1, XP_003449172.1, XP_003437845.1, XP_005479272.1, XP_003447662.1, XP_013127964.1, XP_003445659.1, XP_005456424.1, XP_005451859.1, XP_005477238.1, XP_013124958.1, XP_013130859.1, XP_005459411.1, XP_003458656.1,…	XP_013131165.1, XP_013127425.1, XP_005467941.1, XP_003450940.1, XP_013128990.1, XP_003449078.1, XP_005465019.2, XP_003440728.1, XP_003454950.1, XP_003458448.1, XP_003443520.1, XP_005454859.1, XP_013127896.1, XP_003444342.1, XP_003457069.1, XP_013125693.1, XP_003453680.2, XP_005452972.1, XP_003443422.1, XP_003457711.2, XP_005463230.1, XP_005447720.2, XP_013119992.1, XP_013120556.1, XP_013128312.1,…
GO:0008152	metabolic process	P	1.44662e-52	2.26388e-55	996	12372	931	24199	OVER	XP_013130617.1, XP_003445987.1, XP_003452477.1, XP_005450464.1, XP_013123875.1, XP_003456234.1, XP_005463419.1, XP_003442777.1, XP_005463058.1, XP_003450526.3, XP_003447937.1, XP_005476031.1, XP_003454031.2, XP_005462430.1, XP_003453582.1, XP_003439890.1, XP_005466377.1, XP_003445580.1, XP_005456424.1, XP_005477687.1, XP_003440770.1, XP_005477238.1, XP_013130859.1, XP_003453266.1, XP_005475220.1,…	XP_005452207.1, XP_013126625.1, XP_003451677.1, XP_005476427.1, XP_005476284.1, XP_003456080.2, XP_003445889.1, XP_003458490.2, XP_003443226.1, XP_013132270.1, XP_005456631.1, XP_013129134.1, XP_003456476.1, XP_003443106.1, XP_005457379.1, XP_005451832.1, XP_005460658.1, XP_005473895.1, XP_003439728.1, XP_003440717.1, XP_003456343.1, XP_013123720.1, XP_005451965.1, XP_005454617.1, XP_005457006.1,…
GO:0071704	organic substance metabolic process	P	6.15996e-52	1.01756e-54	928	11227	999	25344	OVER	XP_013130617.1, XP_003445987.1, XP_003452477.1, XP_005450464.1, XP_003456234.1, XP_005463419.1, XP_003442777.1, XP_005463058.1, XP_003450526.3, XP_003447937.1, XP_005476031.1, XP_003454031.2, XP_005462430.1, XP_003453582.1, XP_003439890.1, XP_005466377.1, XP_003445580.1, XP_005456424.1, XP_005477687.1, XP_003440770.1, XP_005477238.1, XP_013130859.1, XP_003453266.1, XP_005475220.1, XP_005471922.1,…	XP_013125222.1, XP_005452207.1, XP_013126625.1, XP_003451677.1, XP_005476427.1, XP_005476284.1, XP_003448800.1, XP_005456119.1, XP_003448790.1, XP_003456080.2, XP_003445889.1, XP_003458490.2, XP_003443226.1, XP_005470225.1, XP_013132270.1, XP_005456631.1, XP_003450021.1, XP_013129134.1, XP_003456476.1, XP_003443106.1, XP_005457379.1, XP_013120423.1, XP_005460658.1, XP_005473895.1, XP_003439728.1,…
GO:0044238	primary metabolic process	P	8.83646e-52	1.53651e-54	908	10895	1019	25676	OVER	XP_013130617.1, XP_003445987.1, XP_003452477.1, XP_005450464.1, XP_003456234.1, XP_005463419.1, XP_003442777.1, XP_005463058.1, XP_003450526.3, XP_003447937.1, XP_005476031.1, XP_003454031.2, XP_005462430.1, XP_003453582.1, XP_003439890.1, XP_005466377.1, XP_003445580.1, XP_005456424.1, XP_005477687.1, XP_003440770.1, XP_005477238.1, XP_013130859.1, XP_003453266.1, XP_005475220.1, XP_005471922.1,…	XP_013125222.1, XP_005452207.1, XP_013126625.1, XP_003451677.1, XP_005476427.1, XP_005476284.1, XP_003448800.1, XP_005456119.1, XP_003448790.1, XP_003456080.2, XP_003445889.1, XP_003458490.2, XP_003443226.1, XP_005470225.1, XP_013132270.1, XP_005456631.1, XP_003450021.1, XP_013129134.1, XP_003456476.1, XP_003443106.1, XP_005457379.1, XP_013120423.1, XP_005460658.1, XP_003439728.1, XP_003440717.1,…
GO:1901566	organonitrogen compound biosynthetic process	P	5.10576e-49	9.32193e-52	187	885	1740	35686	OVER	XP_003446990.1, XP_003442257.1, XP_005461480.1, XP_013121947.1, XP_003444667.1, XP_005450464.1, XP_013120770.1, XP_003452164.1, XP_013130907.1, XP_013130308.1, XP_013131971.1, XP_003450526.3, XP_003447937.1, XP_003454031.2, XP_003445795.1, XP_005462495.1, XP_005471372.1, XP_005475394.1, XP_003437845.1, XP_003454860.1, XP_005468361.1, XP_003458249.1, XP_005461484.1, XP_003439495.1, XP_003451978.1,…	XP_003455641.1, XP_003450940.1, XP_013131372.1, XP_003449078.1, XP_003443686.1, XP_005452569.1, XP_003458995.1, XP_003447225.1, XP_003447990.1, XP_013122110.1, XP_005461423.1, XP_003440016.1, XP_005470018.1, XP_003454175.1, XP_003443520.1, XP_003458402.2, XP_013121201.1, XP_003457069.1, XP_005473895.1, XP_013130944.1, XP_003446218.1, XP_003447467.2, XP_003444159.1, XP_005468184.1, XP_013125562.1,…
GO:0003824	catalytic activity	F	1.64798e-48	3.1521e-51	819	9584	1108	26987	OVER	XP_013130617.1, XP_013125015.1, XP_003445987.1, XP_003452477.1, XP_005450464.1, XP_013123875.1, XP_003456234.1, XP_005463419.1, XP_003459290.2, XP_003442777.1, XP_005463058.1, XP_003450526.3, XP_005476031.1, XP_003454031.2, XP_003453582.1, XP_003439890.1, XP_003445580.1, XP_005456424.1, XP_005477687.1, XP_013130859.1, XP_003453266.1, XP_005455635.1, XP_005475220.1, XP_005471922.1, XP_003451108.1,…	XP_013124468.1, XP_003441581.1, XP_003454841.1, XP_003442984.2, XP_005468741.1, XP_005452207.1, XP_013126625.1, XP_003451677.1, XP_005476427.1, XP_005476284.1, XP_003448800.1, XP_003448790.1, XP_003454329.1, XP_005470225.1, XP_005470478.1, XP_005449573.1, XP_003450021.1, XP_005465061.1, XP_003448933.1, XP_013129134.1, XP_005457379.1, XP_005451832.1, XP_013120423.1, XP_013120280.1, XP_005463047.1,…
GO:0006725	cellular aromatic compound metabolic process	P	4.9171e-48	9.83249e-51	531	5138	1396	31433	OVER	XP_005462344.1, XP_003439562.1, XP_013130617.1, XP_013124652.1, XP_005467252.1, XP_005450464.1, XP_003456234.1, XP_013123042.1, XP_003442777.1, XP_005463058.1, XP_005475145.1, XP_005466911.1, XP_003450549.1, XP_003450526.3, XP_003447937.1, XP_003444038.1, XP_003454031.2, XP_005462430.1, XP_003453582.1, XP_005454956.1, XP_003445659.1, XP_003445580.1, XP_005456424.1, XP_005477687.1, XP_003440770.1,…	XP_003446327.1, XP_005468282.1, XP_005467275.1, XP_003450733.1, XP_013125222.1, XP_005448882.1, XP_005452207.1, XP_013124927.1, XP_003448800.1, XP_013127316.1, XP_005456119.1, XP_003448790.1, XP_003456080.2, XP_003458490.2, XP_003439269.1, XP_013132270.1, XP_005457322.1, XP_005456631.1, XP_003450021.1, XP_005474213.1, XP_013124411.1, XP_005458845.1, XP_003456476.1, XP_003443106.1, XP_005478245.1,…
GO:0005737	cytoplasm	C	9.78247e-46	2.04121e-48	434	3872	1493	32699	OVER	XP_005462344.1, XP_003456004.1, XP_003458667.1, XP_013121947.1, XP_005467252.1, XP_003452477.1, XP_003447937.1, XP_003444038.1, XP_013130933.1, XP_003458099.1, XP_013124796.1, XP_005470599.1, XP_013132401.1, XP_003453266.1, XP_005463989.1, XP_003452488.1, XP_003451108.1, XP_003450998.1, XP_013132534.1, XP_003447575.1, XP_013129703.1, XP_003455807.1, XP_003456629.1, XP_003449899.1, XP_005459950.1,…	XP_013126878.1, XP_005468282.1, XP_003452431.1, XP_003450733.1, XP_013120107.1, XP_003444629.1, XP_003449997.1, XP_013120819.1, XP_003448790.1, XP_005467022.1, XP_003450021.1, XP_013124411.1, XP_013127436.1, XP_003445952.1, XP_005459852.1, XP_013120280.1, XP_005463047.1, XP_005452656.1, XP_013131406.1, XP_003440717.1, XP_005452972.1, XP_003443422.1, XP_003444749.1, XP_003447467.2, XP_005463999.1,…
GO:0006139	nucleobase-containing compound metabolic process	P	9.8614e-46	2.14341e-48	492	4678	1435	31893	OVER	XP_003439562.1, XP_013130617.1, XP_013124652.1, XP_005467252.1, XP_005450464.1, XP_003456234.1, XP_013123042.1, XP_003442777.1, XP_005463058.1, XP_005475145.1, XP_005466911.1, XP_003450549.1, XP_003450526.3, XP_003447937.1, XP_003454031.2, XP_005462430.1, XP_003453582.1, XP_005454956.1, XP_003445659.1, XP_005456424.1, XP_005477687.1, XP_003440770.1, XP_005477238.1, XP_013130859.1, XP_003453058.2,…	XP_003446327.1, XP_005467275.1, XP_003450733.1, XP_013125222.1, XP_005448882.1, XP_013124927.1, XP_003448800.1, XP_013127316.1, XP_005456119.1, XP_003448790.1, XP_003456080.2, XP_003458490.2, XP_003439269.1, XP_013132270.1, XP_005457322.1, XP_005456631.1, XP_003450021.1, XP_005474213.1, XP_013124411.1, XP_005458845.1, XP_003456476.1, XP_003443106.1, XP_005478245.1, XP_005460658.1, XP_003443422.1,…
GO:0022613	ribonucleoprotein complex biogenesis	P	4.77307e-45	1.07894e-47	102	261	1825	36310	OVER	XP_003459711.1, XP_003442257.1, XP_013121947.1, XP_003444667.1, XP_005477720.1, XP_013123042.1, XP_003460057.1, XP_003446263.1, XP_003437845.1, XP_005479272.1, XP_005451859.1, XP_003459968.1, XP_003458656.1, XP_005458074.1, XP_005463989.1, XP_003451770.1, XP_003437833.1, XP_003450998.1, XP_003440483.1, XP_003446214.2, XP_003439531.1, XP_003443445.1, XP_003452868.1, XP_005451407.1, XP_005475201.1,…	XP_003450940.1, XP_003441603.1, XP_013131372.1, XP_003439731.1, XP_005477581.1, XP_003458101.1, XP_003449078.1, XP_003438807.1, XP_003437826.1, XP_003452876.1, XP_003451510.1, XP_003454175.1, XP_003452661.1, XP_003451605.1, XP_003453702.1, XP_003457069.1, XP_003459829.1, XP_013130339.1, XP_003450729.1, XP_003447361.1, XP_013130944.1, XP_003443422.1, XP_003460429.3, XP_003437814.2, XP_013122927.1,…
GO:0030529	intracellular ribonucleoprotein complex	C	6.42189e-45	1.56332e-47	126	429	1801	36142	OVER	XP_003459711.1, XP_003442257.1, XP_013121947.1, XP_005455560.1, XP_003444667.1, XP_013123042.1, XP_003450944.1, XP_003460057.1, XP_013131971.1, XP_003447937.1, XP_003438363.1, XP_003449172.1, XP_003437845.1, XP_005479272.1, XP_003454860.1, XP_013127049.1, XP_005451859.1, XP_003451978.1, XP_005477238.1, XP_005459411.1, XP_003458656.1, XP_005458074.1, XP_005463989.1, XP_003437833.1, XP_003450998.1,…	XP_003455641.1, XP_003450940.1, XP_003459007.1, XP_003441603.1, XP_013131372.1, XP_013128990.1, XP_003449078.1, XP_003438807.1, XP_003440728.1, XP_013127041.1, XP_003447225.1, XP_003447990.1, XP_003451510.1, XP_003438709.1, XP_005452500.1, XP_003454175.1, XP_003443520.1, XP_005452862.1, XP_003453702.1, XP_003457069.1, XP_013130944.1, XP_013119740.1, XP_003445264.1, XP_003457471.1, XP_003456320.1,…
GO:1990904	ribonucleoprotein complex	C	6.42189e-45	1.56332e-47	126	429	1801	36142	OVER	XP_003459711.1, XP_003442257.1, XP_013121947.1, XP_005455560.1, XP_003444667.1, XP_013123042.1, XP_003450944.1, XP_003460057.1, XP_013131971.1, XP_003447937.1, XP_003438363.1, XP_003449172.1, XP_003437845.1, XP_005479272.1, XP_003454860.1, XP_013127049.1, XP_005451859.1, XP_003451978.1, XP_005477238.1, XP_005459411.1, XP_003458656.1, XP_005458074.1, XP_005463989.1, XP_003437833.1, XP_003450998.1,…	XP_003455641.1, XP_003450940.1, XP_003459007.1, XP_003441603.1, XP_013131372.1, XP_013128990.1, XP_003449078.1, XP_003438807.1, XP_003440728.1, XP_013127041.1, XP_003447225.1, XP_003447990.1, XP_003451510.1, XP_003438709.1, XP_005452500.1, XP_003454175.1, XP_003443520.1, XP_005452862.1, XP_003453702.1, XP_003457069.1, XP_013130944.1, XP_013119740.1, XP_003445264.1, XP_003457471.1, XP_003456320.1,…
GO:0044260	cellular macromolecule metabolic process	P	3.1586e-44	7.96379e-47	712	8082	1215	28489	OVER	XP_003439562.1, XP_013130617.1, XP_013124652.1, XP_013121947.1, XP_005467252.1, XP_003452477.1, XP_003456234.1, XP_013123042.1, XP_005463419.1, XP_003442777.1, XP_005463058.1, XP_005475145.1, XP_005466911.1, XP_003450549.1, XP_003456671.1, XP_003447937.1, XP_005476031.1, XP_005462430.1, XP_003446402.1, XP_005454956.1, XP_005466377.1, XP_003445659.1, XP_005456424.1, XP_005477687.1, XP_003440770.1,…	XP_013125222.1, XP_005452207.1, XP_005476427.1, XP_005476284.1, XP_005456119.1, XP_003448790.1, XP_003456080.2, XP_003445889.1, XP_003458490.2, XP_005470225.1, XP_013132270.1, XP_005456631.1, XP_003456476.1, XP_003443106.1, XP_005460658.1, XP_013129922.1, XP_005451965.1, XP_013122713.1, XP_005454617.1, XP_005464054.1, XP_005457006.1, XP_003460117.1, XP_013120556.1, XP_013121430.1, XP_013121696.1,…
GO:0006399	tRNA metabolic process	P	1.39446e-43	3.6371e-46	77	130	1850	36441	OVER	XP_003446990.1, XP_005453488.1, XP_003440847.1, XP_003439562.1, XP_013124652.1, XP_003452475.1, XP_005467252.1, XP_003452164.1, XP_005468037.1, XP_005468035.1, XP_005468033.1, XP_005458911.1, XP_003442545.2, XP_013126966.1, XP_003445887.1, XP_013126755.1, XP_005475394.1, XP_005479272.1, XP_003447837.1, XP_003447879.1, XP_003439495.1, XP_003442021.1, XP_005448918.1, XP_003453266.1, XP_005469111.1,…	XP_003444648.1, XP_013130263.1, XP_013126437.1, XP_013120642.1, XP_005467588.1, XP_013120646.1, XP_003448790.1, XP_005469760.1, XP_013121137.1, XP_003443113.1, XP_003445448.1, XP_005452120.1, XP_005463400.1, XP_013121680.1, XP_003451379.1, XP_005478301.1, XP_005475804.1, XP_013124351.1, XP_003445621.1, XP_013127166.1, XP_005477712.1, XP_003443422.1, XP_003446218.1, XP_003444745.1, XP_013127553.1,…
GO:0003723	RNA binding	F	1.98736e-43	5.35629e-46	169	812	1758	35759	OVER	XP_003442257.1, XP_013124652.1, XP_003441186.1, XP_003458667.1, XP_013121947.1, XP_005470402.1, XP_013127361.1, XP_013123042.1, XP_003442777.1, XP_013131971.1, XP_003447937.1, XP_005472880.1, XP_005463792.1, XP_003444523.1, XP_003437845.1, XP_005469609.1, XP_003454860.1, XP_005468308.1, XP_003454179.1, XP_003451978.1, XP_005459411.1, XP_003458656.1, XP_005458909.1, XP_013132470.1, XP_005458905.1,…	XP_003455641.1, XP_005465324.1, XP_013131624.1, XP_003450940.1, XP_013122724.1, XP_013125268.1, XP_003451884.1, XP_013129933.1, XP_005449366.1, XP_005476743.1, XP_003444222.1, XP_003458995.1, XP_003447225.1, XP_003447990.1, XP_013132270.1, XP_005449573.1, XP_003443520.1, XP_005456459.1, XP_003453220.1, XP_003457069.1, XP_013125509.1, XP_013120280.1, XP_013130670.1, XP_013130944.1, XP_005458255.1,…
GO:0090304	nucleic acid metabolic process	P	1.87468e-42	5.21558e-45	428	3920	1499	32651	OVER	XP_003439562.1, XP_013130617.1, XP_013124652.1, XP_005467252.1, XP_003456234.1, XP_013123042.1, XP_003442777.1, XP_005463058.1, XP_005475145.1, XP_005466911.1, XP_003450549.1, XP_003447937.1, XP_005462430.1, XP_005454956.1, XP_003445659.1, XP_005456424.1, XP_005477687.1, XP_003440770.1, XP_005477238.1, XP_013130859.1, XP_003453058.2, XP_003458656.1, XP_003453266.1, XP_005475220.1, XP_005471922.1,…	XP_003446327.1, XP_005467275.1, XP_013125222.1, XP_005448882.1, XP_013124927.1, XP_005456119.1, XP_003448790.1, XP_003456080.2, XP_003458490.2, XP_003439269.1, XP_013132270.1, XP_005457322.1, XP_005456631.1, XP_005474213.1, XP_013124411.1, XP_005458845.1, XP_003456476.1, XP_003443106.1, XP_005478245.1, XP_005460658.1, XP_003443422.1, XP_005463230.1, XP_005472831.1, XP_005454617.1, XP_005464054.1,…
GO:0009451	RNA modification	P	1.69032e-41	4.84964e-44	62	73	1865	36498	OVER	XP_005453488.1, XP_003440847.1, XP_003439562.1, XP_013124652.1, XP_003441186.1, XP_005467252.1, XP_005477720.1, XP_005468037.1, XP_013123042.1, XP_005468035.1, XP_005468033.1, XP_003446263.1, XP_013126966.1, XP_003445887.1, XP_005479272.1, XP_003447837.1, XP_003454179.1, XP_003442021.1, XP_005471922.1, XP_013126074.1, XP_005471924.1, XP_013132309.1, XP_003445559.1, XP_003446214.2, XP_003453135.3,…	XP_013120377.1, XP_003441689.1, XP_013122743.1, XP_005465349.1, XP_005454265.1, XP_003459007.1, XP_003440889.1, XP_005455689.1, XP_013121941.1, XP_003458398.1, XP_005450842.1, XP_003451727.1, XP_003446695.1, XP_013131735.1, XP_013131737.1, XP_003449539.1, XP_003449840.1, XP_005452120.1, XP_003441677.1, XP_005463400.1, XP_013121680.1, XP_005454753.1, XP_005463402.1, XP_003450784.1, XP_003441465.1,…
GO:0043170	macromolecule metabolic process	P	2.72441e-41	8.05338e-44	765	9112	1162	27459	OVER	XP_003439562.1, XP_013130617.1, XP_013124652.1, XP_013121947.1, XP_005467252.1, XP_003452477.1, XP_003456234.1, XP_013123042.1, XP_005463419.1, XP_003442777.1, XP_005463058.1, XP_005475145.1, XP_005466911.1, XP_003450549.1, XP_003446052.1, XP_003456671.1, XP_003447937.1, XP_005476031.1, XP_005462430.1, XP_003446402.1, XP_003449360.1, XP_005454956.1, XP_003447662.1, XP_005466377.1, XP_003445659.1,…	XP_013125222.1, XP_005452207.1, XP_013126625.1, XP_005476427.1, XP_005476284.1, XP_005456119.1, XP_003448790.1, XP_003456080.2, XP_003445889.1, XP_003458490.2, XP_005470225.1, XP_013132270.1, XP_005456631.1, XP_013129134.1, XP_003456476.1, XP_003443106.1, XP_005460658.1, XP_003439728.1, XP_013129922.1, XP_005451965.1, XP_013122713.1, XP_005454617.1, XP_005464054.1, XP_005457006.1, XP_013126482.1,…
GO:0070013	intracellular organelle lumen	C	1.24214e-40	3.99576e-43	147	658	1780	35913	OVER	XP_003459711.1, XP_005455560.1, XP_003456065.1, XP_013130907.1, XP_013123042.1, XP_003450944.1, XP_003460057.1, XP_003450549.1, XP_003447937.1, XP_005476031.1, XP_005472880.1, XP_003438363.1, XP_003458099.1, XP_003437845.1, XP_005479272.1, XP_013127049.1, XP_003445659.1, XP_005456424.1, XP_005451859.1, XP_013124958.1, XP_013130859.1, XP_013128507.1, XP_003452130.1, XP_003458968.1, XP_005470979.2,…	XP_005471749.1, XP_013131165.1, XP_005467941.1, XP_003450940.1, XP_013128202.1, XP_003449078.1, XP_003447564.1, XP_005465019.2, XP_003454950.1, XP_003454973.1, XP_003454720.1, XP_003438709.1, XP_005452185.1, XP_003452661.1, XP_003458448.1, XP_003443520.1, XP_003458219.1, XP_003452236.2, XP_005456391.1, XP_005454859.1, XP_013127896.1, XP_003444342.1, XP_003457069.1, XP_005447887.1, XP_013125693.1,…
GO:0031974	membrane-enclosed lumen	C	1.24214e-40	3.99576e-43	147	658	1780	35913	OVER	XP_003459711.1, XP_005455560.1, XP_003456065.1, XP_013130907.1, XP_013123042.1, XP_003450944.1, XP_003460057.1, XP_003450549.1, XP_003447937.1, XP_005476031.1, XP_005472880.1, XP_003438363.1, XP_003458099.1, XP_003437845.1, XP_005479272.1, XP_013127049.1, XP_003445659.1, XP_005456424.1, XP_005451859.1, XP_013124958.1, XP_013130859.1, XP_013128507.1, XP_003452130.1, XP_003458968.1, XP_005470979.2,…	XP_005471749.1, XP_013131165.1, XP_005467941.1, XP_003450940.1, XP_013128202.1, XP_003449078.1, XP_003447564.1, XP_005465019.2, XP_003454950.1, XP_003454973.1, XP_003454720.1, XP_003438709.1, XP_005452185.1, XP_003452661.1, XP_003458448.1, XP_003443520.1, XP_003458219.1, XP_003452236.2, XP_005456391.1, XP_005454859.1, XP_013127896.1, XP_003444342.1, XP_003457069.1, XP_005447887.1, XP_013125693.1,…
GO:0043233	organelle lumen	C	1.24214e-40	3.99576e-43	147	658	1780	35913	OVER	XP_003459711.1, XP_005455560.1, XP_003456065.1, XP_013130907.1, XP_013123042.1, XP_003450944.1, XP_003460057.1, XP_003450549.1, XP_003447937.1, XP_005476031.1, XP_005472880.1, XP_003438363.1, XP_003458099.1, XP_003437845.1, XP_005479272.1, XP_013127049.1, XP_003445659.1, XP_005456424.1, XP_005451859.1, XP_013124958.1, XP_013130859.1, XP_013128507.1, XP_003452130.1, XP_003458968.1, XP_005470979.2,…	XP_005471749.1, XP_013131165.1, XP_005467941.1, XP_003450940.1, XP_013128202.1, XP_003449078.1, XP_003447564.1, XP_005465019.2, XP_003454950.1, XP_003454973.1, XP_003454720.1, XP_003438709.1, XP_005452185.1, XP_003452661.1, XP_003458448.1, XP_003443520.1, XP_003458219.1, XP_003452236.2, XP_005456391.1, XP_005454859.1, XP_013127896.1, XP_003444342.1, XP_003457069.1, XP_005447887.1, XP_013125693.1,…
GO:0042254	ribosome biogenesis	P	8.39918e-40	2.7749e-42	87	211	1840	36360	OVER	XP_003459711.1, XP_003458412.1, XP_005447835.1, XP_003452475.1, XP_003444667.1, XP_005477720.1, XP_013123042.1, XP_003460057.1, XP_003447939.1, XP_003446263.1, XP_003446849.1, XP_003455530.1, XP_003437845.1, XP_005479272.1, XP_003453237.1, XP_003438196.1, XP_003439850.2, XP_005471890.1, XP_003451132.1, XP_003454515.1, XP_003444450.1, XP_005451859.1, XP_003459968.1, XP_003450559.1, XP_003456493.1,…	XP_003450940.1, XP_003441603.1, XP_013131372.1, XP_003439731.1, XP_005477581.1, XP_003458101.1, XP_003449078.1, XP_003437826.1, XP_003452876.1, XP_003451510.1, XP_003454175.1, XP_003452661.1, XP_003451605.1, XP_003453702.1, XP_003457069.1, XP_013130339.1, XP_003450729.1, XP_003447361.1, XP_003443422.1, XP_003437814.2, XP_013122927.1, XP_003457471.1, XP_003444159.1, XP_013131369.1, XP_003446030.1,…
GO:0044444	cytoplasmic part	C	2.92559e-39	9.91983e-42	327	2696	1600	33875	OVER	XP_005462344.1, XP_003442257.1, XP_005459947.1, XP_003456004.1, XP_013121947.1, XP_003444667.1, XP_003456065.1, XP_003452477.1, XP_013130907.1, XP_003457554.1, XP_005452222.1, XP_003448631.1, XP_003447937.1, XP_003444038.1, XP_013130933.1, XP_003438363.1, XP_005473013.1, XP_003458099.1, XP_003444076.3, XP_013124796.1, XP_003445795.1, XP_005470599.1, XP_013132401.1, XP_013127049.1, XP_003445237.1,…	XP_003453024.1, XP_013126878.1, XP_005468282.1, XP_003452431.1, XP_005471726.1, XP_005452874.1, XP_003450733.1, XP_013120107.1, XP_013124882.1, XP_003444629.1, XP_003449997.1, XP_003453736.2, XP_013120819.1, XP_003449130.1, XP_003448376.1, XP_005468380.1, XP_005447777.1, XP_003459795.1, XP_013128937.1, XP_005467022.1, XP_003450021.1, XP_003443520.1, XP_003458402.2, XP_013127436.1, XP_003458219.1,…
GO:0005739	mitochondrion	C	2.5944e-36	9.02241e-39	115	447	1812	36124	OVER	XP_005462344.1, XP_005459947.1, XP_003456004.1, XP_013129771.1, XP_013130907.1, XP_003457554.1, XP_003450944.1, XP_005452222.1, XP_003438363.1, XP_003458099.1, XP_003444076.3, XP_003445795.1, XP_005471372.1, XP_003437638.1, XP_003454860.1, XP_003458249.1, XP_013127049.1, XP_003445237.1, XP_003439991.1, XP_003454231.1, XP_013132534.1, XP_003439531.1, XP_003447575.1, XP_003457961.1, XP_013130851.1,…	XP_013121488.1, XP_003446098.1, XP_003450733.1, XP_003454077.1, XP_005472395.1, XP_003453398.1, XP_005457959.1, XP_003439660.2, XP_005468380.1, XP_003459870.1, XP_003438709.1, XP_003447839.1, XP_013128937.1, XP_003439814.1, XP_003450021.1, XP_003458219.1, XP_003445952.1, XP_005449487.1, YP_003355027.1, XP_005459559.1, XP_003440717.1, XP_003455750.1, XP_013131022.1, XP_003452138.1, XP_005451659.1,…
GO:0010467	gene expression	P	9.68084e-36	3.45083e-38	397	3767	1530	32804	OVER	XP_003439562.1, XP_013130617.1, XP_013124652.1, XP_013121947.1, XP_005467252.1, XP_013123042.1, XP_003442777.1, XP_005463058.1, XP_005475145.1, XP_005466911.1, XP_003450549.1, XP_003447937.1, XP_005462430.1, XP_005454956.1, XP_003447662.1, XP_005456424.1, XP_005477687.1, XP_003440770.1, XP_005477238.1, XP_003453058.2, XP_003458656.1, XP_003453266.1, XP_005475220.1, XP_005471922.1, XP_005463989.1,…	XP_003446327.1, XP_005467275.1, XP_013125222.1, XP_005448882.1, XP_013124927.1, XP_005456119.1, XP_003448790.1, XP_003456080.2, XP_003458490.2, XP_003439269.1, XP_013132270.1, XP_005457322.1, XP_005456631.1, XP_005474213.1, XP_013124411.1, XP_005458845.1, XP_003456476.1, XP_003443106.1, XP_005478245.1, XP_003443422.1, XP_005463230.1, XP_005472831.1, XP_005454617.1, XP_005464054.1, XP_005459077.2,…
GO:0005623	cell	C	8.38388e-35	3.06141e-37	899	11818	1028	24753	OVER	XP_013130617.1, XP_003452477.1, XP_003449744.2, XP_003456234.1, XP_013132172.1, XP_005463058.1, XP_003447937.1, XP_005476031.1, XP_013130933.1, XP_013124980.1, XP_003442065.1, XP_005456424.1, XP_005477687.1, XP_005469685.1, XP_005477238.1, XP_013130859.1, XP_003453266.1, XP_003452488.1, XP_003451108.1, XP_005448588.1, XP_005471824.1, XP_003449899.1, XP_005459950.1, XP_003442054.2, XP_005451407.1,…	XP_005467734.1, XP_013124468.1, XP_013126878.1, XP_003450274.1, XP_003452431.1, XP_013125222.1, XP_005468741.1, XP_003443991.1, XP_005448170.1, XP_003444629.1, XP_013120819.1, XP_003448800.1, XP_005456119.1, XP_003448790.1, XP_003456080.2, XP_003445889.1, XP_003458490.2, XP_013129014.1, XP_013120160.1, XP_005463167.1, XP_013122058.1, XP_005472635.1, XP_003450021.1, XP_003445769.1, XP_003443106.1,…
GO:0008033	tRNA processing	P	1.4564e-32	5.44472e-35	53	75	1874	36496	OVER	XP_005453488.1, XP_003440847.1, XP_003439562.1, XP_013124652.1, XP_005467252.1, XP_005468037.1, XP_005468035.1, XP_005468033.1, XP_003442545.2, XP_013126966.1, XP_003445887.1, XP_013126755.1, XP_005479272.1, XP_003447837.1, XP_003442021.1, XP_005469111.1, XP_005471922.1, XP_005471924.1, XP_003445559.1, XP_003446214.2, XP_003445124.1, XP_003453135.3, XP_005458745.1, XP_005475704.1, XP_005453491.1,…	XP_005462617.1, XP_013120377.1, XP_003441689.1, XP_005454265.1, XP_003440889.1, XP_003444648.1, XP_013126437.1, XP_003447705.1, XP_005467588.1, XP_013121941.1, XP_003458398.1, XP_005450842.1, XP_003448790.1, XP_005469760.1, XP_003446695.1, XP_013121137.1, XP_003449840.1, XP_005452120.1, XP_003441677.1, XP_005463400.1, XP_013121680.1, XP_005463402.1, XP_003452421.1, XP_003451379.1, XP_005475804.1,…
GO:0044464	cell part	C	2.41929e-32	9.25481e-35	884	11732	1043	24839	OVER	XP_013130617.1, XP_003452477.1, XP_003449744.2, XP_003456234.1, XP_013132172.1, XP_005463058.1, XP_003447937.1, XP_005476031.1, XP_013130933.1, XP_013124980.1, XP_003442065.1, XP_005456424.1, XP_005477687.1, XP_005469685.1, XP_005477238.1, XP_013130859.1, XP_003453266.1, XP_003452488.1, XP_003451108.1, XP_005448588.1, XP_005471824.1, XP_003449899.1, XP_005459950.1, XP_003442054.2, XP_005451407.1,…	XP_005467734.1, XP_013124468.1, XP_013126878.1, XP_003450274.1, XP_003452431.1, XP_013125222.1, XP_005468741.1, XP_003443991.1, XP_005448170.1, XP_003444629.1, XP_013120819.1, XP_003448800.1, XP_005456119.1, XP_003448790.1, XP_003456080.2, XP_003445889.1, XP_003458490.2, XP_013129014.1, XP_013120160.1, XP_005463167.1, XP_013122058.1, XP_005472635.1, XP_003450021.1, XP_003445769.1, XP_003443106.1,…
GO:0005634	nucleus	C	1.81806e-31	7.11289e-34	350	3297	1577	33274	OVER	XP_003459711.1, XP_013124652.1, XP_005467252.1, XP_003456065.1, XP_003456234.1, XP_013132172.1, XP_013123042.1, XP_003460057.1, XP_005463058.1, XP_003450549.1, XP_003447937.1, XP_003448108.1, XP_005476031.1, XP_013125621.1, XP_005472880.1, XP_005454956.1, XP_003447662.1, XP_003450236.1, XP_003445659.1, XP_005456424.1, XP_005477687.1, XP_005477603.1, XP_005469685.1, XP_005477238.1, XP_013130859.1,…	XP_003446327.1, XP_003450274.1, XP_013125222.1, XP_013124927.1, XP_005456119.1, XP_003448790.1, XP_003456080.2, XP_003458490.2, XP_003439269.1, XP_005474213.1, XP_013124411.1, XP_003443106.1, XP_005476088.1, XP_005452972.1, XP_003443422.1, XP_005463230.1, XP_005469369.1, XP_005472831.1, XP_005454617.1, XP_005448686.1, XP_005459077.2, XP_013120556.1, XP_013121696.1, XP_003457822.1, XP_003444353.1,…
GO:0032991	macromolecular complex	C	6.36697e-31	2.54635e-33	465	4978	1462	31593	OVER	XP_013130617.1, XP_003456004.1, XP_013121947.1, XP_005467252.1, XP_003452477.1, XP_013132172.1, XP_013123042.1, XP_003450549.1, XP_003447937.1, XP_003444038.1, XP_013124796.1, XP_013127799.1, XP_005454956.1, XP_005470248.1, XP_003447662.1, XP_003445659.1, XP_005456424.1, XP_003448409.1, XP_005469685.1, XP_005477238.1, XP_013130859.1, XP_003458656.1, XP_005463989.1, XP_003450998.1, XP_013128237.1,…	XP_013124468.1, XP_013126878.1, XP_003456027.1, XP_003452431.1, XP_003450733.1, XP_013120107.1, XP_003443991.1, XP_005448170.1, XP_003444629.1, XP_003449997.1, XP_013120819.1, XP_013124927.1, XP_003448800.1, XP_005456119.1, XP_003448790.1, XP_003456080.2, XP_003445889.1, XP_003443226.1, XP_013129014.1, XP_005472635.1, XP_003445952.1, XP_005458845.1, XP_003450470.2, XP_005478245.1, XP_003443422.1,…
GO:0016741	transferase activity, transferring one-carbon groups	F	1.03746e-30	4.2393e-33	83	267	1844	36304	OVER	XP_005453488.1, XP_013124652.1, XP_003441186.1, XP_003459527.1, XP_003445738.1, XP_005453446.1, XP_003454862.1, XP_005477720.1, XP_005475145.1, XP_003446263.1, XP_013128033.1, XP_005475147.1, XP_005466991.1, XP_005475141.1, XP_005475143.1, XP_013126966.1, XP_005479272.1, XP_005460734.1, XP_003447837.1, XP_005477831.1, XP_003458249.1, XP_013132276.1, XP_005475491.1, XP_013132470.1, XP_005449002.1,…	XP_005478777.1, XP_005471244.1, XP_003459007.1, XP_003449721.2, XP_003442671.1, XP_013120085.1, XP_003447372.1, XP_013132387.1, XP_003447079.1, XP_013125113.1, XP_003445350.1, XP_005454342.1, XP_013125550.1, XP_003457690.1, XP_003441528.1, XP_003454536.1, XP_005475216.1, XP_005454753.1, XP_005451290.1, XP_005470335.1, XP_005463592.1, XP_013132160.1, XP_005452053.1, XP_005472154.1, XP_005466960.1,…
GO:0043232	intracellular non-membrane-bounded organelle	C	1.58774e-29	6.76398e-32	265	2240	1662	34331	OVER	XP_003459711.1, XP_003454344.1, XP_003442257.1, XP_013121947.1, XP_003444667.1, XP_013123042.1, XP_003460057.1, XP_013125848.1, XP_005463058.1, XP_003447937.1, XP_005476031.1, XP_003438363.1, XP_005470248.1, XP_013127049.1, XP_003445659.1, XP_005456424.1, XP_005469685.1, XP_003451978.1, XP_013130859.1, XP_013128252.1, XP_003452130.1, XP_003458968.1, XP_005458074.1, XP_005463989.1, XP_005471425.1,…	XP_005467734.1, XP_013124468.1, XP_013126878.1, XP_005468741.1, XP_003443991.1, XP_003453736.2, XP_005477336.1, XP_013123777.1, XP_003440476.1, XP_005447777.1, XP_003459542.1, XP_003445275.1, XP_005472635.1, XP_003443520.1, XP_013124411.1, XP_013127667.1, XP_005472470.1, XP_003460215.1, XP_003457069.1, XP_003460588.1, XP_013126011.1, XP_005456786.1, XP_013120280.1, XP_005463920.1, XP_005452972.1,…
GO:0043228	non-membrane-bounded organelle	C	1.58774e-29	6.76398e-32	265	2240	1662	34331	OVER	XP_003459711.1, XP_003454344.1, XP_003442257.1, XP_013121947.1, XP_003444667.1, XP_013123042.1, XP_003460057.1, XP_013125848.1, XP_005463058.1, XP_003447937.1, XP_005476031.1, XP_003438363.1, XP_005470248.1, XP_013127049.1, XP_003445659.1, XP_005456424.1, XP_005469685.1, XP_003451978.1, XP_013130859.1, XP_013128252.1, XP_003452130.1, XP_003458968.1, XP_005458074.1, XP_005463989.1, XP_005471425.1,…	XP_005467734.1, XP_013124468.1, XP_013126878.1, XP_005468741.1, XP_003443991.1, XP_003453736.2, XP_005477336.1, XP_013123777.1, XP_003440476.1, XP_005447777.1, XP_003459542.1, XP_003445275.1, XP_005472635.1, XP_003443520.1, XP_013124411.1, XP_013127667.1, XP_005472470.1, XP_003460215.1, XP_003457069.1, XP_003460588.1, XP_013126011.1, XP_005456786.1, XP_013120280.1, XP_005463920.1, XP_005452972.1,…
GO:0031981	nuclear lumen	C	1.55794e-28	6.77248e-31	120	609	1807	35962	OVER	XP_003459711.1, XP_003456065.1, XP_013123042.1, XP_003460057.1, XP_003450549.1, XP_003447937.1, XP_005476031.1, XP_005472880.1, XP_003437845.1, XP_005479272.1, XP_003445659.1, XP_005456424.1, XP_005451859.1, XP_013124958.1, XP_013130859.1, XP_013128507.1, XP_003452130.1, XP_003458968.1, XP_005470979.2, XP_005471425.1, XP_005463072.1, XP_005453207.1, XP_003446214.2, XP_003457961.1, XP_003441789.1,…	XP_005471749.1, XP_013131165.1, XP_005467941.1, XP_003450940.1, XP_013128202.1, XP_003449078.1, XP_003447564.1, XP_005465019.2, XP_003454950.1, XP_003454973.1, XP_003454720.1, XP_005452185.1, XP_003452661.1, XP_003458448.1, XP_003443520.1, XP_003452236.2, XP_005456391.1, XP_005454859.1, XP_013127896.1, XP_003444342.1, XP_003457069.1, XP_005447887.1, XP_013125693.1, XP_013125441.1, XP_005452972.1,…
GO:0008168	methyltransferase activity	F	2.21025e-27	9.80028e-30	77	259	1850	36312	OVER	XP_005453488.1, XP_013124652.1, XP_003441186.1, XP_003459527.1, XP_003445738.1, XP_005453446.1, XP_003454862.1, XP_005477720.1, XP_005475145.1, XP_003446263.1, XP_013128033.1, XP_005475147.1, XP_005466991.1, XP_005475141.1, XP_005475143.1, XP_013126966.1, XP_005479272.1, XP_005460734.1, XP_003447837.1, XP_005477831.1, XP_013132276.1, XP_005475491.1, XP_013132470.1, XP_005449002.1, XP_005466989.1,…	XP_005478777.1, XP_005471244.1, XP_003459007.1, XP_003449721.2, XP_003442671.1, XP_013120085.1, XP_003447372.1, XP_013132387.1, XP_003447079.1, XP_013125113.1, XP_003445350.1, XP_005454342.1, XP_013125550.1, XP_003457690.1, XP_003441528.1, XP_003454536.1, XP_005475216.1, XP_005454753.1, XP_005451290.1, XP_005470335.1, XP_005463592.1, XP_013132160.1, XP_005452053.1, XP_005472154.1, XP_005466960.1,…
GO:0006260	DNA replication	P	3.82138e-27	1.72763e-29	58	134	1869	36437	OVER	XP_013130617.1, XP_013119843.1, XP_005478818.1, XP_003454218.1, XP_003444642.1, XP_003445659.1, XP_003440760.1, XP_003439598.1, XP_013130859.1, XP_003452130.1, XP_003459994.1, XP_005478823.1, XP_003450551.1, XP_005451167.1, XP_005478821.1, XP_003457961.1, XP_005474790.1, XP_005470808.1, XP_003459591.1, XP_003448879.1, XP_005471824.1, XP_005458211.1, XP_005460038.1, XP_003445228.1, XP_005478819.1,…	XP_005471018.1, XP_003437928.1, XP_005449030.1, XP_013127527.1, XP_005475168.1, NP_001266379.1, XP_013127523.1, XP_005455564.1, XP_005449535.1, XP_013120394.1, XP_003439411.1, XP_005476110.1, XP_005468154.1, XP_003438778.1, XP_005452388.1, XP_013131172.1, XP_005462273.1, XP_013127515.1, XP_013128420.1, XP_005475179.1, XP_013127519.1, XP_013120051.1, XP_013128424.1, XP_013121050.1, XP_003445629.1,…
GO:0043604	amide biosynthetic process	P	3.89734e-26	1.79585e-28	99	456	1828	36115	OVER	XP_003446990.1, XP_003442257.1, XP_013121947.1, XP_003444667.1, XP_003452164.1, XP_013130907.1, XP_013131971.1, XP_003447937.1, XP_005475394.1, XP_003437845.1, XP_003454860.1, XP_003439495.1, XP_003451978.1, XP_003453266.1, XP_005458074.1, XP_005463989.1, XP_003437833.1, XP_013123762.1, XP_003450998.1, XP_003440483.1, XP_005474710.1, XP_003439531.1, XP_003452868.1, XP_013130906.1, XP_005456440.1,…	XP_003455641.1, XP_013131601.1, XP_003450940.1, XP_013131372.1, XP_013120642.1, XP_005472395.1, XP_003449078.1, XP_005452569.1, XP_003458995.1, XP_003447225.1, XP_003447990.1, XP_003451510.1, XP_003438709.1, XP_005470018.1, XP_003454175.1, XP_003443520.1, XP_003458402.2, XP_005452862.1, XP_013121201.1, XP_003453702.1, XP_003457069.1, XP_013130944.1, XP_005453357.1, XP_003457471.1, XP_003444159.1,…
GO:0009058	biosynthetic process	P	7.19741e-26	3.37906e-28	436	4819	1491	31752	OVER	XP_013130617.1, XP_013121947.1, XP_005467252.1, XP_003445987.1, XP_003452477.1, XP_005450464.1, XP_005463058.1, XP_003450549.1, XP_003450526.3, XP_003456671.1, XP_003447937.1, XP_003454031.2, XP_005462430.1, XP_003453582.1, XP_005454956.1, XP_005470599.1, XP_003445659.1, XP_005456424.1, XP_005477687.1, XP_003440770.1, XP_013130859.1, XP_003453058.2, XP_003453266.1, XP_005471922.1, XP_005463989.1,…	XP_005468282.1, XP_005467275.1, XP_013125222.1, XP_005448882.1, XP_003451677.1, XP_013124927.1, XP_013127316.1, XP_005456119.1, XP_003456080.2, XP_003458490.2, XP_003439269.1, XP_013128576.1, XP_005457322.1, XP_005456631.1, XP_003450021.1, XP_005474213.1, XP_013124411.1, XP_005458845.1, XP_003456476.1, XP_003443106.1, XP_005478245.1, XP_005473895.1, XP_005464909.1, XP_013123720.1, XP_005463230.1,…
GO:0006412	translation	P	1.77127e-25	8.46981e-28	91	396	1836	36175	OVER	XP_003446990.1, XP_003442257.1, XP_005459697.1, XP_013121947.1, XP_003453041.1, XP_003444667.1, XP_003452164.1, XP_013130907.1, XP_013131971.1, XP_005458911.1, XP_003447937.1, XP_005475394.1, XP_003437845.1, XP_003453237.1, XP_003438196.1, XP_003439850.2, XP_003454860.1, XP_003447879.1, XP_003439495.1, XP_003451978.1, XP_003450559.1, XP_003456493.1, XP_005448918.1, XP_003444635.1, XP_003453266.1,…	XP_003455641.1, XP_013131601.1, XP_003450940.1, XP_013131372.1, XP_013120642.1, XP_003449078.1, XP_003458995.1, XP_003447225.1, XP_003447990.1, XP_003451510.1, XP_003438709.1, XP_005470018.1, XP_003454175.1, XP_003443520.1, XP_005452862.1, XP_003453702.1, XP_003457069.1, XP_013130944.1, XP_005453357.1, XP_003457471.1, XP_003444159.1, XP_005468184.1, XP_013125562.1, XP_003446030.1, XP_013122243.1,…
GO:1901576	organic substance biosynthetic process	P	2.56557e-25	1.2491e-27	426	4700	1501	31871	OVER	XP_013130617.1, XP_013121947.1, XP_005467252.1, XP_003445987.1, XP_003452477.1, XP_005450464.1, XP_005463058.1, XP_003450549.1, XP_003450526.3, XP_003456671.1, XP_003447937.1, XP_003454031.2, XP_005462430.1, XP_003453582.1, XP_005454956.1, XP_003445659.1, XP_005456424.1, XP_005477687.1, XP_003440770.1, XP_013130859.1, XP_003453058.2, XP_003453266.1, XP_005471922.1, XP_005463989.1, XP_003451108.1,…	XP_005468282.1, XP_005467275.1, XP_013125222.1, XP_005448882.1, XP_003451677.1, XP_013124927.1, XP_013127316.1, XP_005456119.1, XP_003456080.2, XP_003458490.2, XP_003439269.1, XP_013128576.1, XP_005457322.1, XP_005456631.1, XP_003450021.1, XP_005474213.1, XP_013124411.1, XP_005458845.1, XP_003456476.1, XP_003443106.1, XP_005478245.1, XP_005473895.1, XP_005464909.1, XP_005463230.1, XP_003444749.1,…
GO:0016072	rRNA metabolic process	P	4.5828e-25	2.27108e-27	44	72	1883	36499	OVER	XP_003459711.1, XP_003437652.1, XP_003458412.1, XP_005447835.1, XP_005447836.1, XP_003452475.1, XP_013123043.1, XP_005477720.1, XP_013123042.1, XP_003460057.1, XP_003447939.1, XP_003444017.1, XP_003446263.1, XP_003443150.1, XP_003455530.1, XP_003437845.1, XP_005479272.1, XP_003450617.1, XP_005451858.1, XP_003451132.1, XP_005451859.1, XP_003453067.1, XP_003438779.1, XP_003452926.1, XP_003440104.1,…	XP_013120377.1, XP_003448191.1, XP_003449742.1, XP_003450940.1, XP_005465808.1, XP_003454240.1, XP_005466978.1, XP_003447910.1, XP_003449078.1, XP_003449652.1, XP_003451727.1, XP_013125364.1, XP_013120682.1, XP_005453327.1, XP_003438820.1, XP_005469835.1, XP_003442276.1, XP_003452661.1, XP_003454583.1, XP_005454314.1, XP_005469920.1, XP_003457069.1, XP_003449711.1, XP_005463465.1, XP_003448147.1,…
GO:0044249	cellular biosynthetic process	P	5.27183e-25	2.65838e-27	419	4613	1508	31958	OVER	XP_013130617.1, XP_013121947.1, XP_005467252.1, XP_003452477.1, XP_005450464.1, XP_005463058.1, XP_003450549.1, XP_003450526.3, XP_003456671.1, XP_003447937.1, XP_003454031.2, XP_005462430.1, XP_003453582.1, XP_005454956.1, XP_005470599.1, XP_003445659.1, XP_005456424.1, XP_005477687.1, XP_003440770.1, XP_013130859.1, XP_003453058.2, XP_003453266.1, XP_005471922.1, XP_005463989.1, XP_003451108.1,…	XP_005468282.1, XP_005467275.1, XP_013125222.1, XP_005448882.1, XP_003451677.1, XP_013124927.1, XP_013127316.1, XP_005456119.1, XP_003456080.2, XP_003458490.2, XP_003439269.1, XP_013128576.1, XP_005457322.1, XP_005456631.1, XP_003450021.1, XP_005474213.1, XP_013124411.1, XP_005458845.1, XP_003456476.1, XP_003443106.1, XP_005478245.1, XP_005473895.1, XP_005464909.1, XP_005463230.1, XP_003447467.2,…
GO:0006400	tRNA modification	P	6.63628e-25	3.40411e-27	34	31	1893	36540	OVER	XP_005453488.1, XP_005453487.1, XP_003440847.1, XP_003439562.1, XP_013124652.1, XP_013124653.1, XP_003456258.1, XP_005467252.1, XP_005453489.1, XP_005468036.1, XP_005468037.1, XP_005468034.1, XP_005468035.1, XP_005468033.1, XP_013126965.1, XP_003443478.1, XP_013126966.1, XP_003445616.1, XP_003445887.1, XP_003447837.1, XP_005460963.1, XP_003442021.1, XP_013123821.1, XP_005471923.1, XP_005471922.1,…	XP_003441689.1, XP_013127360.1, XP_005454265.1, XP_003440889.1, XP_013121941.1, XP_013121942.1, XP_003458398.1, XP_005450842.1, XP_003446695.1, XP_005451931.1, XP_005466127.1, XP_005450179.1, XP_003449840.1, XP_005452120.1, XP_005463401.1, XP_005463925.1, XP_003441677.1, XP_005463400.1, XP_013121680.1, XP_005463402.1, XP_003458420.1, XP_003442763.1, XP_003446483.1, XP_005477712.1, XP_003446218.1,…
GO:0006259	DNA metabolic process	P	6.74763e-25	3.51989e-27	108	561	1819	36010	OVER	XP_003440050.2, XP_013130617.1, XP_005478818.1, XP_005455063.1, XP_005463058.1, XP_005475145.1, XP_005475141.1, XP_005471334.1, XP_013122190.1, XP_003445659.1, XP_013130859.1, XP_003452130.1, XP_003459994.1, XP_003437748.1, XP_003440483.1, XP_003441053.1, XP_005451167.1, XP_005478821.1, XP_003457961.1, XP_005474790.1, XP_003459591.1, XP_003449371.1, XP_005471824.1, XP_005479186.1, XP_005448203.1,…	XP_003438096.1, XP_003449078.1, XP_005475168.1, XP_013129714.1, XP_013127523.1, XP_013125113.1, XP_013123501.1, XP_003439246.1, XP_003454720.1, XP_013125727.1, XP_013125550.1, XP_005464088.1, XP_003437646.1, XP_013123633.1, XP_013122736.1, XP_005460658.1, XP_013128420.1, XP_005463920.1, XP_005475179.1, XP_005460297.1, XP_013120051.1, XP_005479242.1, XP_005456338.1, XP_005476984.1, XP_003451774.1,…
GO:0043043	peptide biosynthetic process	P	7.56154e-25	4.0102e-27	91	406	1836	36165	OVER	XP_003446990.1, XP_003442257.1, XP_005459697.1, XP_013121947.1, XP_003453041.1, XP_003444667.1, XP_003452164.1, XP_013130907.1, XP_013131971.1, XP_005458911.1, XP_003447937.1, XP_005475394.1, XP_003437845.1, XP_003453237.1, XP_003438196.1, XP_003439850.2, XP_003454860.1, XP_003447879.1, XP_003439495.1, XP_003451978.1, XP_003450559.1, XP_003456493.1, XP_005448918.1, XP_003444635.1, XP_003453266.1,…	XP_003455641.1, XP_013131601.1, XP_003450940.1, XP_013131372.1, XP_013120642.1, XP_003449078.1, XP_003458995.1, XP_003447225.1, XP_003447990.1, XP_003451510.1, XP_003438709.1, XP_005470018.1, XP_003454175.1, XP_003443520.1, XP_005452862.1, XP_003453702.1, XP_003457069.1, XP_013130944.1, XP_005453357.1, XP_003457471.1, XP_003444159.1, XP_005468184.1, XP_013125562.1, XP_003446030.1, XP_013122243.1,…
GO:0006364	rRNA processing	P	8.01604e-25	4.32094e-27	42	64	1885	36507	OVER	XP_003459711.1, XP_003437652.1, XP_003458412.1, XP_005447835.1, XP_005447836.1, XP_003452475.1, XP_013123043.1, XP_005477720.1, XP_013123042.1, XP_003460057.1, XP_003447939.1, XP_003446263.1, XP_003443150.1, XP_003455530.1, XP_003437845.1, XP_005479272.1, XP_003450617.1, XP_005451858.1, XP_003451132.1, XP_005451859.1, XP_003453067.1, XP_003438779.1, XP_003452926.1, XP_003440104.1, XP_005457835.1,…	XP_013120377.1, XP_003448191.1, XP_003449742.1, XP_003450940.1, XP_005465808.1, XP_003454240.1, XP_005466978.1, XP_003447910.1, XP_003449078.1, XP_003449652.1, XP_003451727.1, XP_013125364.1, XP_013120682.1, XP_005453327.1, XP_003438820.1, XP_005469835.1, XP_003452661.1, XP_003454583.1, XP_005454314.1, XP_005469920.1, XP_003457069.1, XP_003449711.1, XP_003448147.1, XP_003459898.1, XP_013126781.1,…
GO:0016070	RNA metabolic process	P	2.74987e-24	1.50619e-26	337	3447	1590	33124	OVER	XP_003459711.1, XP_003439562.1, XP_013130617.1, XP_013124652.1, XP_005467252.1, XP_003456065.1, XP_003456234.1, XP_003452164.1, XP_005468037.1, XP_013123042.1, XP_003460057.1, XP_003442777.1, XP_005463058.1, XP_005466911.1, XP_003450549.1, XP_003447937.1, XP_013125621.1, XP_005472880.1, XP_005462430.1, XP_003438593.1, XP_005454956.1, XP_003444523.1, XP_003450236.1, XP_005456424.1, XP_005477687.1,…	XP_003446327.1, XP_005467275.1, XP_013125222.1, XP_005448882.1, XP_013124927.1, XP_005456119.1, XP_003448790.1, XP_003456080.2, XP_003458490.2, XP_003439269.1, XP_013132270.1, XP_005457322.1, XP_005456631.1, XP_005474213.1, XP_013124411.1, XP_005458845.1, XP_003456476.1, XP_003443106.1, XP_005478245.1, XP_003443422.1, XP_005463230.1, XP_005472831.1, XP_005454617.1, XP_005464054.1, XP_005459077.2,…
GO:0043603	cellular amide metabolic process	P	3.65619e-24	2.0344e-26	115	644	1812	35927	OVER	XP_003446990.1, XP_003437676.1, XP_003442257.1, XP_013121947.1, XP_003444667.1, XP_003452164.1, XP_013130907.1, XP_013131971.1, XP_003447937.1, XP_005475394.1, XP_003437845.1, XP_005453177.1, XP_003454860.1, XP_003439495.1, XP_003451978.1, XP_003453266.1, XP_005458074.1, XP_005463989.1, XP_005458849.1, XP_003437833.1, XP_013123762.1, XP_003450998.1, XP_003440483.1, XP_005474710.1, XP_003439531.1,…	XP_003455641.1, XP_013131601.1, XP_003450940.1, XP_013131372.1, XP_013120642.1, XP_005472395.1, XP_003449078.1, XP_003441046.1, XP_005452569.1, XP_003458995.1, XP_003447225.1, XP_003447990.1, XP_003451510.1, XP_003438709.1, XP_013119807.1, XP_005470018.1, XP_003454175.1, XP_003443520.1, XP_003458402.2, XP_005452862.1, XP_013121201.1, XP_005449487.1, XP_013126843.1, XP_003453702.1, XP_003457069.1,…
GO:0032259	methylation	P	4.23885e-24	2.39545e-26	71	252	1856	36319	OVER	XP_005453488.1, XP_003440847.1, XP_013124652.1, XP_003441186.1, XP_003444394.1, XP_003459527.1, XP_003445738.1, XP_005453446.1, XP_003454862.1, XP_005477720.1, XP_005475145.1, XP_003446263.1, XP_005475147.1, XP_005466991.1, XP_005475141.1, XP_005475143.1, XP_013126966.1, XP_005479272.1, XP_003447837.1, XP_005477831.1, XP_013132276.1, XP_013132470.1, XP_005449002.1, XP_005466989.1, XP_003445559.1,…	XP_005473387.1, XP_003443095.2, XP_005478777.1, XP_005471244.1, XP_005467941.1, XP_003459007.1, XP_003449721.2, XP_003442671.1, XP_013120085.1, XP_003447372.1, XP_003447564.1, XP_013132387.1, XP_003447079.1, XP_013125113.1, XP_003445350.1, XP_005454342.1, XP_013125550.1, XP_005468557.1, XP_003457690.1, XP_003441528.1, XP_003454536.1, XP_005475216.1, XP_005454753.1, XP_005451290.1, XP_005470335.1,…
GO:0005730	nucleolus	C	3.55833e-23	2.04181e-25	50	117	1877	36454	OVER	XP_003459711.1, XP_013123042.1, XP_003460057.1, XP_003447939.1, XP_005476031.1, XP_003455530.1, XP_003437845.1, XP_005479272.1, XP_005460734.1, XP_005456424.1, XP_003451132.1, XP_003454515.1, XP_005451859.1, XP_013124958.1, XP_003444635.1, XP_003440104.1, XP_005471425.1, XP_005471423.1, XP_003446214.2, XP_003452380.1, XP_003457961.1, XP_003445551.1, XP_003443445.1, XP_005475621.2, XP_013130980.1,…	XP_003457324.1, XP_005461318.1, XP_003447910.1, XP_003458101.1, XP_013129455.1, XP_003442117.1, XP_005453327.1, XP_013132804.1, XP_003455668.1, XP_005452185.1, XP_005476916.1, XP_013122797.1, XP_005475303.1, XP_005471421.1, XP_003457069.1, XP_003445621.1, XP_005449886.1, XP_005475307.1, XP_013125441.1, XP_005452972.1, XP_003456708.1, XP_013122927.1, XP_013126726.1, XP_003455864.1, XP_005454002.1,…
GO:0030684	preribosome	C	5.25505e-23	3.06111e-25	27	15	1900	36556	OVER	XP_003459711.1, XP_005447836.1, XP_013123043.1, XP_013123042.1, XP_003460057.1, XP_003447939.1, XP_003443150.1, XP_003455530.1, XP_003447268.1, XP_003437845.1, XP_005479272.1, XP_003450617.1, XP_005451858.1, XP_005451859.1, XP_003438779.1, XP_003452926.1, XP_003440104.1, XP_005457835.1, XP_005450413.1, XP_003456261.1, XP_003446214.2, XP_003452380.1, XP_005464340.1, XP_005452766.1, XP_003455004.1,…	XP_003454583.1, XP_003442755.1, XP_003453702.1, XP_003453533.1, XP_005473359.1, XP_003449711.1, XP_005466978.1, XP_003447910.1, XP_003450567.1, XP_005471289.1, XP_005453327.1, XP_013127700.1, XP_003438892.1, XP_013129080.1, XP_005468789.2
GO:0006397	mRNA processing	P	1.87831e-22	1.11046e-24	60	189	1867	36382	OVER	XP_005467484.1, XP_003442507.1, XP_003439357.1, XP_003444394.1, XP_005466911.1, XP_003439986.1, XP_005479236.1, XP_005472880.1, XP_005468308.1, XP_005470227.1, XP_005477238.1, XP_005459411.1, XP_005458592.1, XP_003444635.1, XP_003458656.1, XP_005459413.1, XP_005475220.1, XP_003451770.1, XP_003442994.2, XP_005474903.1, XP_003454859.1, XP_003450383.1, XP_003448114.1, XP_003445763.1, XP_005451407.1,…	XP_003446327.1, XP_005463664.1, XP_003442735.1, XP_013122743.1, XP_005454530.1, XP_005462909.1, XP_013122789.1, XP_003445523.1, XP_013126437.1, XP_005455413.1, XP_013128990.1, XP_013123415.1, XP_003438807.1, XP_003440728.1, XP_003449199.1, XP_013128613.1, XP_013130202.1, XP_013120024.1, XP_013129910.1, XP_003458995.1, XP_003448827.1, XP_003443418.1, XP_005473195.1, XP_005476916.1, XP_003447474.1,…
GO:0006518	peptide metabolic process	P	6.51307e-22	3.90716e-24	97	511	1830	36060	OVER	XP_003446990.1, XP_003437676.1, XP_003442257.1, XP_013121947.1, XP_003444667.1, XP_003452164.1, XP_013130907.1, XP_013131971.1, XP_003447937.1, XP_005475394.1, XP_003437845.1, XP_003454860.1, XP_003439495.1, XP_003451978.1, XP_003453266.1, XP_005458074.1, XP_005463989.1, XP_003437833.1, XP_003450998.1, XP_003440483.1, XP_003439531.1, XP_003452868.1, XP_013130906.1, XP_005456440.1, XP_003445483.1,…	XP_003455641.1, XP_013131601.1, XP_003450940.1, XP_013131372.1, XP_013120642.1, XP_003449078.1, XP_003458995.1, XP_003447225.1, XP_003447990.1, XP_003451510.1, XP_003438709.1, XP_005470018.1, XP_003454175.1, XP_003443520.1, XP_005452862.1, XP_013126843.1, XP_003453702.1, XP_003457069.1, XP_013130944.1, XP_005458701.1, XP_005453565.1, XP_005453357.1, XP_003457471.1, XP_003444159.1, XP_005468184.1,…
GO:1901564	organonitrogen compound metabolic process	P	9.913e-22	6.03295e-24	295	2976	1632	33595	OVER	XP_005462344.1, XP_003442257.1, XP_013125490.1, XP_013121947.1, XP_003459527.1, XP_003444667.1, XP_005450464.1, XP_003452164.1, XP_013130907.1, XP_003457554.1, XP_003450526.3, XP_003447937.1, XP_003444038.1, XP_003454031.2, XP_005470263.1, XP_013119691.1, XP_003445795.1, XP_005463520.1, XP_005453177.1, XP_003445580.1, XP_005461484.1, XP_005477833.1, XP_005469493.1, XP_003451978.1, XP_003453266.1,…	XP_003446327.1, XP_005458627.1, XP_005471726.1, XP_005474431.1, XP_003450733.1, XP_005452207.1, XP_013126625.1, XP_003451677.1, XP_003448800.1, XP_013127316.1, XP_003452333.1, XP_005470225.1, XP_013123524.1, XP_003439091.2, XP_003450021.1, XP_003443520.1, XP_003458402.2, XP_013126843.1, XP_005473206.1, XP_003452213.1, XP_003457069.1, XP_003442370.1, XP_005463408.1, XP_005473895.1, XP_003438819.1,…
GO:0016071	mRNA metabolic process	P	1.28893e-21	7.95637e-24	68	259	1859	36312	OVER	XP_005467484.1, XP_003442507.1, XP_003439357.1, XP_003444394.1, XP_003438493.1, XP_003452475.1, XP_003456234.1, XP_005466911.1, XP_003439986.1, XP_005479236.1, XP_005472880.1, XP_005468308.1, XP_005470227.1, XP_005477238.1, XP_005459411.1, XP_005458592.1, XP_003444635.1, XP_003458656.1, XP_005459413.1, XP_005475220.1, XP_003451770.1, XP_003442994.2, XP_005474903.1, XP_003454859.1, XP_003450383.1,…	XP_003446327.1, XP_005463664.1, XP_005462909.1, XP_003451861.1, XP_003450940.1, XP_013128990.1, XP_013123415.1, XP_003449078.1, XP_003438807.1, XP_003440728.1, XP_003449199.1, XP_013128613.1, XP_013120024.1, XP_013129910.1, XP_003458995.1, XP_003443418.1, XP_005473195.1, XP_003452661.1, XP_005469601.1, XP_005454753.1, XP_005465626.1, XP_003453220.1, XP_003459829.1, XP_005455760.1, XP_005466741.1,…
GO:0008173	RNA methyltransferase activity	F	3.25791e-21	2.03938e-23	28	23	1899	36548	OVER	XP_005453488.1, XP_005453487.1, XP_013124652.1, XP_003441186.1, XP_013124653.1, XP_005453489.1, XP_005477720.1, XP_003446263.1, XP_013126965.1, XP_013126966.1, XP_005479272.1, XP_003450617.1, XP_003447837.1, XP_003445705.1, XP_005473105.1, XP_003445559.1, XP_003446214.2, XP_003453135.3, XP_013131021.1, XP_005458746.1, XP_005458745.1, XP_005475704.1, XP_005475703.1, XP_005453491.1, XP_013128923.1,…	XP_003440315.1, XP_013120377.1, XP_003441689.1, XP_013122743.1, XP_005454753.1, XP_005454754.1, XP_005465349.1, XP_005454265.1, XP_003459007.1, XP_013122105.1, XP_003443887.1, XP_003457454.1, XP_013129694.1, XP_005450842.1, XP_003451727.1, XP_005454479.1, XP_003459706.1, XP_005465352.1, XP_013120300.1, XP_005453802.1, XP_005465351.1, XP_005459012.1, XP_005465350.1
GO:0016818	hydrolase activity, acting on acid anhydrides, in phosphorus-containing anhydrides	F	7.67637e-21	4.87198e-23	144	1039	1783	35532	OVER	XP_005459947.1, XP_003454864.1, XP_005455560.1, XP_013125015.1, XP_003456065.1, XP_005470402.1, XP_013130907.1, XP_005454090.1, XP_005463058.1, XP_013125621.1, XP_005473013.1, XP_003454860.1, XP_005470248.1, XP_003456088.1, XP_003445659.1, XP_013125069.1, XP_005455635.1, XP_005447762.1, XP_003452130.1, XP_003450368.1, XP_003457980.1, XP_005450457.1, XP_005451167.1, XP_013123465.1, XP_003451526.1,…	XP_013124468.1, XP_005452874.1, XP_003441581.1, XP_003447127.2, XP_005468741.1, XP_003460577.2, XP_005448008.1, XP_005470421.1, NP_001266412.1, XP_005452414.1, XP_003448800.1, XP_005475168.1, XP_005449366.1, XP_013126987.1, XP_003444268.1, XP_003454329.1, XP_005475582.1, XP_003459542.1, XP_003438171.1, XP_003443019.1, XP_005449573.1, XP_005458571.1, XP_013127667.1, XP_005472470.1, XP_005470410.1,…
GO:0016817	hydrolase activity, acting on acid anhydrides	F	7.82296e-21	5.03303e-23	145	1051	1782	35520	OVER	XP_005459947.1, XP_003454864.1, XP_005455560.1, XP_013125015.1, XP_003456065.1, XP_005470402.1, XP_013130907.1, XP_005454090.1, XP_005463058.1, XP_013125621.1, XP_005473013.1, XP_003454860.1, XP_005470248.1, XP_003456088.1, XP_003445659.1, XP_013125069.1, XP_005455635.1, XP_005447762.1, XP_003452130.1, XP_003450368.1, XP_003457980.1, XP_005450457.1, XP_005451167.1, XP_013123465.1, XP_003451526.1,…	XP_013124468.1, XP_005452874.1, XP_003441581.1, XP_003447127.2, XP_005468741.1, XP_003460577.2, XP_005448008.1, XP_005470421.1, NP_001266412.1, XP_005452414.1, XP_003448800.1, XP_005475168.1, XP_005449366.1, XP_013126987.1, XP_003444268.1, XP_003454329.1, XP_005475582.1, XP_003459542.1, XP_003438171.1, XP_003443019.1, XP_005449573.1, XP_005458571.1, XP_013127667.1, XP_005472470.1, XP_005470410.1,…
GO:0008175	tRNA methyltransferase activity	F	1.19165e-20	7.77026e-23	20	4	1907	36567	OVER	XP_005453488.1, XP_005453487.1, XP_013124652.1, XP_013124653.1, XP_005453489.1, XP_003445559.1, XP_003453135.3, XP_013126965.1, XP_005458746.1, XP_005458745.1, XP_013126966.1, XP_005475704.1, XP_005475703.1, XP_005479272.1, XP_005453491.1, XP_013128923.1, XP_005453490.1, XP_003447837.1, XP_013128356.1, XP_003441388.1	XP_005450842.1, XP_013120377.1, XP_003441689.1, XP_005454265.1
GO:0043021	ribonucleoprotein complex binding	F	1.6587e-20	1.09599e-22	27	22	1900	36549	OVER	XP_003459711.1, XP_003444394.1, XP_003453041.1, XP_013130908.1, XP_013130907.1, XP_003451828.1, XP_003460057.1, XP_005456388.1, XP_005447874.1, XP_003456493.1, XP_005458909.1, XP_005458907.1, XP_003441651.1, XP_003442972.1, XP_005458908.1, XP_005458905.1, XP_003439136.1, XP_005458906.1, XP_005458903.1, XP_005458904.1, XP_003447961.1, XP_005473000.1, XP_013130906.1, XP_005451407.1, XP_003444116.1,…	XP_005465105.1, XP_005463892.1, XP_003441644.1, XP_003442933.1, XP_005473359.1, XP_013121929.1, XP_005474914.1, XP_003449003.1, XP_005451188.1, XP_005452972.1, XP_013128374.1, XP_005452973.1, XP_005452974.1, XP_005452975.1, XP_003458752.1, XP_005452971.1, XP_003459521.1, XP_003451142.1, XP_003446341.1, XP_005452976.1, XP_005452977.1, XP_013128375.1
GO:0016462	pyrophosphatase activity	F	3.16974e-20	2.12198e-22	142	1034	1785	35537	OVER	XP_005459947.1, XP_003454864.1, XP_005455560.1, XP_013125015.1, XP_003456065.1, XP_005470402.1, XP_013130907.1, XP_005454090.1, XP_005463058.1, XP_013125621.1, XP_005473013.1, XP_003454860.1, XP_005470248.1, XP_003456088.1, XP_003445659.1, XP_013125069.1, XP_005455635.1, XP_005447762.1, XP_003452130.1, XP_003450368.1, XP_003457980.1, XP_005450457.1, XP_005451167.1, XP_013123465.1, XP_003451526.1,…	XP_013124468.1, XP_005452874.1, XP_003441581.1, XP_003447127.2, XP_005468741.1, XP_003460577.2, XP_005448008.1, XP_005470421.1, NP_001266412.1, XP_005452414.1, XP_003448800.1, XP_005475168.1, XP_005449366.1, XP_013126987.1, XP_003444268.1, XP_003454329.1, XP_005475582.1, XP_003459542.1, XP_003438171.1, XP_003443019.1, XP_005449573.1, XP_005458571.1, XP_013127667.1, XP_005472470.1, XP_005470410.1,…
GO:0016787	hydrolase activity	F	5.29648e-20	3.59177e-22	352	3901	1575	32670	OVER	XP_005459947.1, XP_005460187.1, XP_003454864.1, XP_013125015.1, XP_003456065.1, XP_003456234.1, XP_003452164.1, XP_013130907.1, XP_003450127.1, XP_005451539.1, XP_005463419.1, XP_003459290.2, XP_005454090.1, XP_003455747.2, XP_005463058.1, XP_003446052.1, XP_005476031.1, XP_003443410.1, XP_013125621.1, XP_005470263.1, XP_005473013.1, XP_003452815.2, XP_003449360.1, XP_005463313.1, XP_013119691.1,…	XP_003446327.1, XP_013124468.1, XP_005472319.1, XP_003441581.1, XP_003454841.1, XP_003442984.2, XP_005468741.1, XP_005452207.1, XP_013126625.1, XP_005447875.1, XP_005470421.1, XP_003448800.1, XP_003454329.1, XP_005470478.1, XP_005449573.1, XP_013129134.1, XP_005457379.1, XP_013120423.1, XP_013123261.1, XP_013120280.1, XP_005463047.1, XP_003439728.1, XP_005452972.1, XP_013129922.1, XP_013128127.1,…
GO:0044085	cellular component biogenesis	P	8.46062e-20	5.81107e-22	172	1410	1755	35161	OVER	XP_003459711.1, XP_003442257.1, XP_013121947.1, XP_005455560.1, XP_003444667.1, XP_003456065.1, XP_005477720.1, XP_013123042.1, XP_003460057.1, XP_005463058.1, XP_003446263.1, XP_005452602.1, XP_005470599.1, XP_013130515.1, XP_003437845.1, XP_005479272.1, XP_003450236.1, XP_003456942.1, XP_005451859.1, XP_003459968.1, XP_005469685.1, XP_013125069.1, XP_013128252.1, XP_003458656.1, XP_005458074.1,…	XP_005473929.1, XP_003450940.1, XP_013126120.1, XP_013131372.1, XP_005459382.1, XP_005460830.1, XP_005468885.1, XP_003454077.1, XP_003448800.1, XP_003449078.1, XP_003452838.1, XP_013129737.1, XP_013129014.1, XP_005447777.1, XP_013128937.1, XP_005451264.1, XP_003454536.1, XP_013132677.1, XP_003454175.1, XP_013124411.1, XP_005453018.1, XP_013120883.1, XP_003457855.2, XP_005473206.1, XP_003457069.1,…
GO:0017111	nucleoside-triphosphatase activity	F	2.29229e-19	1.59436e-21	137	1001	1790	35570	OVER	XP_005459947.1, XP_003454864.1, XP_005455560.1, XP_013125015.1, XP_003456065.1, XP_005470402.1, XP_013130907.1, XP_005454090.1, XP_005463058.1, XP_013125621.1, XP_005473013.1, XP_003454860.1, XP_005470248.1, XP_003456088.1, XP_003445659.1, XP_013125069.1, XP_005455635.1, XP_005447762.1, XP_003452130.1, XP_003450368.1, XP_003457980.1, XP_005450457.1, XP_005451167.1, XP_013123465.1, XP_003451526.1,…	XP_013124468.1, XP_005452874.1, XP_003441581.1, XP_003447127.2, XP_005468741.1, XP_003460577.2, XP_005448008.1, XP_005470421.1, NP_001266412.1, XP_005452414.1, XP_003448800.1, XP_005475168.1, XP_005449366.1, XP_013126987.1, XP_003444268.1, XP_003454329.1, XP_005475582.1, XP_003459542.1, XP_003438171.1, XP_003443019.1, XP_005449573.1, XP_013127667.1, XP_005472470.1, XP_005470410.1, XP_013120280.1,…
GO:0071840	cellular component organization or biogenesis	P	2.66908e-19	1.87963e-21	311	3335	1616	33236	OVER	XP_003459711.1, XP_003454344.1, XP_003442257.1, XP_005459947.1, XP_003458667.1, XP_013121947.1, XP_003459527.1, XP_003444667.1, XP_003456065.1, XP_013123042.1, XP_003460057.1, XP_005463058.1, XP_003447937.1, XP_013125621.1, XP_013130933.1, XP_003444076.3, XP_005470599.1, XP_005453177.1, XP_003450236.1, XP_005466377.1, XP_003445659.1, XP_005477687.1, XP_005469685.1, XP_013128252.1, XP_003453058.2,…	XP_005478837.1, XP_003443991.1, XP_003444629.1, XP_003448800.1, XP_005458529.1, XP_013123777.1, XP_013129014.1, XP_005459732.1, XP_013124411.1, XP_005453018.1, XP_003443795.1, XP_003445952.1, XP_005473206.1, XP_013120280.1, XP_005452656.1, XP_003443422.1, XP_005453071.1, XP_005463230.1, XP_013122121.1, XP_005472831.1, XP_005463363.1, XP_005464054.1, XP_013128719.1, XP_005448686.1, XP_013121696.1,…
GO:0036094	small molecule binding	F	6.38069e-19	4.54892e-21	412	4886	1515	31685	OVER	XP_003439562.1, XP_005470903.1, XP_003454864.1, XP_013125015.1, XP_005454090.1, XP_005463058.1, XP_005466911.1, XP_003450526.3, XP_003444038.1, XP_003454031.2, XP_003440958.1, XP_005470599.1, XP_005470248.1, XP_003442065.1, XP_013130859.1, XP_003453266.1, XP_005455635.1, XP_005458363.1, XP_003452488.1, XP_005473040.1, XP_013126034.1, XP_005451167.1, XP_003443468.1, XP_013124784.1, XP_003450383.1,…	XP_013124468.1, XP_005465324.1, XP_005472319.1, XP_003441581.1, XP_013127885.1, XP_005468741.1, XP_005470421.1, XP_003451677.1, XP_003450986.2, XP_005476427.1, XP_005476284.1, XP_003446380.1, XP_003448790.1, XP_013125159.1, XP_003454329.1, XP_005470225.1, XP_005457575.1, XP_013132270.1, XP_005455165.1, XP_005449573.1, XP_005478900.1, XP_013128323.1, XP_005455820.1, XP_005473206.1, XP_013133104.1,…
GO:0044711	single-organism biosynthetic process	P	1.83758e-18	1.34082e-20	126	900	1801	35671	OVER	XP_003446990.1, XP_005461480.1, XP_003445987.1, XP_005450464.1, XP_013120770.1, XP_003452164.1, XP_013130308.1, XP_003450526.3, XP_003454031.2, XP_005450844.1, XP_003445795.1, XP_005471372.1, XP_005468361.1, XP_003458249.1, XP_005461484.1, XP_005477833.1, XP_005471922.1, XP_013123762.1, XP_003451108.1, XP_003454231.1, XP_003455170.1, XP_005474710.1, XP_003441257.1, XP_005469733.1, XP_013122449.1,…	XP_003455641.1, XP_005468282.1, XP_005471726.1, XP_005467941.1, XP_013123668.1, XP_013127316.1, XP_003449078.1, XP_003443686.1, XP_005452569.1, XP_013122626.1, XP_013122110.1, XP_005461423.1, XP_005479178.1, XP_003450021.1, XP_003458402.2, XP_013121201.1, XP_005472383.1, XP_003459455.1, XP_003444749.1, XP_003447467.2, XP_003456935.1, XP_003457121.2, XP_005468184.1, XP_003458679.2, XP_005476865.1,…
GO:0001510	RNA methylation	P	1.83758e-18	1.342e-20	25	22	1902	36549	OVER	XP_005453488.1, XP_005453487.1, XP_003440847.1, XP_013124652.1, XP_003441186.1, XP_013124653.1, XP_003456258.1, XP_005453489.1, XP_005477720.1, XP_003446263.1, XP_013126965.1, XP_013126966.1, XP_005479272.1, XP_003450617.1, XP_003447837.1, XP_005460963.1, XP_003445705.1, XP_003445559.1, XP_003446214.2, XP_003453135.3, XP_005461591.1, XP_005453491.1, XP_005453490.1, XP_013128356.1, XP_003441388.1	XP_003442225.1, XP_003440315.1, XP_003441689.1, XP_013122743.1, XP_005454753.1, XP_005454754.1, XP_005465349.1, XP_005454265.1, XP_003459007.1, XP_013122105.1, XP_013129694.1, XP_005450842.1, XP_003451727.1, XP_005454479.1, XP_005454667.1, XP_003459706.1, XP_005465352.1, XP_013120300.1, XP_005453802.1, XP_005465351.1, XP_005459012.1, XP_005465350.1
GO:0031975	envelope	C	2.31316e-18	1.72954e-20	68	305	1859	36266	OVER	XP_003456004.1, XP_003443579.1, XP_013129771.1, XP_013130092.1, XP_005455560.1, XP_013131931.1, XP_013132172.1, XP_013132170.1, XP_003448108.1, XP_003447242.1, XP_003444492.1, XP_003444076.3, XP_003444797.1, XP_003451287.1, XP_003445795.1, XP_005478424.1, XP_013127964.1, XP_005448673.1, XP_013127962.1, XP_003445237.1, XP_013126616.1, XP_003438753.1, XP_005471777.1, XP_003439991.1, XP_005475320.1,…	XP_013121488.1, XP_013127425.1, XP_003438977.1, XP_003439731.1, XP_003454077.1, XP_003438012.1, XP_003453398.1, XP_005457959.1, XP_003439660.2, XP_005468380.1, XP_003454973.1, XP_003459870.1, XP_013128937.1, XP_013124867.1, XP_003439814.1, XP_003445952.1, XP_005477943.1, YP_003355027.1, XP_003453680.2, XP_005475800.1, XP_003441446.1, XP_003460361.1, XP_013125441.1, XP_013131022.1, XP_003450201.1,…
GO:0031967	organelle envelope	C	2.31316e-18	1.72954e-20	68	305	1859	36266	OVER	XP_003456004.1, XP_003443579.1, XP_013129771.1, XP_013130092.1, XP_005455560.1, XP_013131931.1, XP_013132172.1, XP_013132170.1, XP_003448108.1, XP_003447242.1, XP_003444492.1, XP_003444076.3, XP_003444797.1, XP_003451287.1, XP_003445795.1, XP_005478424.1, XP_013127964.1, XP_005448673.1, XP_013127962.1, XP_003445237.1, XP_013126616.1, XP_003438753.1, XP_005471777.1, XP_003439991.1, XP_005475320.1,…	XP_013121488.1, XP_013127425.1, XP_003438977.1, XP_003439731.1, XP_003454077.1, XP_003438012.1, XP_003453398.1, XP_005457959.1, XP_003439660.2, XP_005468380.1, XP_003454973.1, XP_003459870.1, XP_013128937.1, XP_013124867.1, XP_003439814.1, XP_003445952.1, XP_005477943.1, YP_003355027.1, XP_003453680.2, XP_005475800.1, XP_003441446.1, XP_003460361.1, XP_013125441.1, XP_013131022.1, XP_003450201.1,…
GO:1901265	nucleoside phosphate binding	F	4.63739e-18	3.54799e-20	400	4759	1527	31812	OVER	XP_003439562.1, XP_005470903.1, XP_003454864.1, XP_013125015.1, XP_005454090.1, XP_005463058.1, XP_005466911.1, XP_003450526.3, XP_003454031.2, XP_003440958.1, XP_005470599.1, XP_005470248.1, XP_003442065.1, XP_013130859.1, XP_003453266.1, XP_005455635.1, XP_005458363.1, XP_005473040.1, XP_013126034.1, XP_005451167.1, XP_003443468.1, XP_013124784.1, XP_003450383.1, XP_005471824.1, XP_005459950.1,…	XP_013124468.1, XP_005465324.1, XP_005472319.1, XP_003441581.1, XP_013127885.1, XP_005468741.1, XP_005470421.1, XP_003451677.1, XP_003450986.2, XP_005476427.1, XP_005476284.1, XP_003446380.1, XP_003448790.1, XP_013125159.1, XP_003454329.1, XP_005470225.1, XP_005457575.1, XP_013132270.1, XP_005455165.1, XP_005449573.1, XP_005478900.1, XP_013128323.1, XP_005455820.1, XP_005473206.1, XP_013133104.1,…
GO:0000166	nucleotide binding	F	4.63739e-18	3.54799e-20	400	4759	1527	31812	OVER	XP_003439562.1, XP_005470903.1, XP_003454864.1, XP_013125015.1, XP_005454090.1, XP_005463058.1, XP_005466911.1, XP_003450526.3, XP_003454031.2, XP_003440958.1, XP_005470599.1, XP_005470248.1, XP_003442065.1, XP_013130859.1, XP_003453266.1, XP_005455635.1, XP_005458363.1, XP_005473040.1, XP_013126034.1, XP_005451167.1, XP_003443468.1, XP_013124784.1, XP_003450383.1, XP_005471824.1, XP_005459950.1,…	XP_013124468.1, XP_005465324.1, XP_005472319.1, XP_003441581.1, XP_013127885.1, XP_005468741.1, XP_005470421.1, XP_003451677.1, XP_003450986.2, XP_005476427.1, XP_005476284.1, XP_003446380.1, XP_003448790.1, XP_013125159.1, XP_003454329.1, XP_005470225.1, XP_005457575.1, XP_013132270.1, XP_005455165.1, XP_005449573.1, XP_005478900.1, XP_013128323.1, XP_005455820.1, XP_005473206.1, XP_013133104.1,…
GO:0000398	mRNA splicing, via spliceosome	P	6.00068e-18	4.74754e-20	40	98	1887	36473	OVER	XP_003442507.1, XP_003439357.1, XP_003444394.1, XP_003438744.1, XP_003439986.1, XP_005479236.1, XP_005472881.1, XP_005479235.1, XP_005468309.1, XP_003456542.1, XP_005468308.1, XP_005470227.1, XP_005468307.1, XP_003439496.1, XP_005477238.1, XP_003438779.1, XP_005459411.1, XP_003444635.1, XP_005459412.1, XP_003458656.1, XP_005459413.1, XP_003441651.1, XP_003451770.1, XP_003442994.2, XP_003449009.1,…	XP_005463664.1, XP_005454530.1, XP_005462909.1, XP_013122789.1, XP_003438807.1, XP_003440728.1, XP_013128613.1, XP_013130202.1, XP_003458995.1, XP_003443418.1, XP_005473195.1, XP_003447474.1, XP_005469601.1, XP_003441488.1, XP_003459829.1, XP_005455760.1, XP_003460429.3, XP_005453584.1, XP_003444346.1, XP_003456320.1, XP_005457755.1, XP_003448018.1, XP_005463665.1, XP_003449741.1, XP_005463661.1,…
GO:0000375	RNA splicing, via transesterification reactions	P	6.00068e-18	4.74754e-20	40	98	1887	36473	OVER	XP_003442507.1, XP_003439357.1, XP_003444394.1, XP_003438744.1, XP_003439986.1, XP_005479236.1, XP_005472881.1, XP_005479235.1, XP_005468309.1, XP_003456542.1, XP_005468308.1, XP_005470227.1, XP_005468307.1, XP_003439496.1, XP_005477238.1, XP_003438779.1, XP_005459411.1, XP_003444635.1, XP_005459412.1, XP_003458656.1, XP_005459413.1, XP_003441651.1, XP_003451770.1, XP_003442994.2, XP_003449009.1,…	XP_005463664.1, XP_005454530.1, XP_005462909.1, XP_013122789.1, XP_003438807.1, XP_003440728.1, XP_013128613.1, XP_013130202.1, XP_003458995.1, XP_003443418.1, XP_005473195.1, XP_003447474.1, XP_005469601.1, XP_003441488.1, XP_003459829.1, XP_005455760.1, XP_003460429.3, XP_005453584.1, XP_003444346.1, XP_003456320.1, XP_005457755.1, XP_003448018.1, XP_005463665.1, XP_003449741.1, XP_005463661.1,…
GO:0000377	RNA splicing, via transesterification reactions with bulged adenosine as nucleophile	P	6.00068e-18	4.74754e-20	40	98	1887	36473	OVER	XP_003442507.1, XP_003439357.1, XP_003444394.1, XP_003438744.1, XP_003439986.1, XP_005479236.1, XP_005472881.1, XP_005479235.1, XP_005468309.1, XP_003456542.1, XP_005468308.1, XP_005470227.1, XP_005468307.1, XP_003439496.1, XP_005477238.1, XP_003438779.1, XP_005459411.1, XP_003444635.1, XP_005459412.1, XP_003458656.1, XP_005459413.1, XP_003441651.1, XP_003451770.1, XP_003442994.2, XP_003449009.1,…	XP_005463664.1, XP_005454530.1, XP_005462909.1, XP_013122789.1, XP_003438807.1, XP_003440728.1, XP_013128613.1, XP_013130202.1, XP_003458995.1, XP_003443418.1, XP_005473195.1, XP_003447474.1, XP_005469601.1, XP_003441488.1, XP_003459829.1, XP_005455760.1, XP_003460429.3, XP_005453584.1, XP_003444346.1, XP_003456320.1, XP_005457755.1, XP_003448018.1, XP_005463665.1, XP_003449741.1, XP_005463661.1,…
GO:0030488	tRNA methylation	P	8.9677e-18	7.17291e-20	17	3	1910	36568	OVER	XP_005453488.1, XP_005453487.1, XP_003440847.1, XP_013124652.1, XP_013124653.1, XP_003456258.1, XP_005453489.1, XP_003445559.1, XP_003453135.3, XP_013126965.1, XP_013126966.1, XP_005453491.1, XP_005453490.1, XP_003447837.1, XP_005460963.1, XP_013128356.1, XP_003441388.1	XP_005450842.1, XP_003441689.1, XP_005454265.1
GO:0004386	helicase activity	F	9.10255e-18	7.35991e-20	45	132	1882	36439	OVER	XP_003437927.1, XP_003455205.1, XP_003454864.1, XP_013125015.1, XP_003445732.1, XP_003438930.1, XP_013125013.1, XP_005470402.1, XP_005454090.1, XP_005463058.1, XP_005468245.1, XP_005463057.1, XP_003447744.1, XP_003458079.1, XP_013128884.1, XP_003447205.1, XP_003443135.1, XP_013126491.1, XP_005470227.1, XP_003456088.1, XP_005457342.1, XP_003458835.1, XP_003445659.1, XP_005473572.1, XP_003440760.1,…	XP_005463664.1, XP_005459465.1, XP_003441581.1, XP_013132259.1, XP_005463668.1, XP_005460454.1, XP_005475168.1, XP_005455628.1, XP_003440204.1, XP_005449366.1, XP_003444057.2, XP_013124065.1, XP_013123501.1, XP_003453141.1, XP_013124792.1, XP_005454018.1, XP_005476110.1, XP_005449573.1, XP_005453801.1, XP_005466907.1, XP_013123057.1, XP_005465738.1, XP_003453852.1, XP_003451258.1, XP_005455510.1,…
GO:0005840	ribosome	C	3.62701e-17	2.96417e-19	63	280	1864	36291	OVER	XP_003442257.1, XP_005459697.1, XP_013121947.1, XP_003444667.1, XP_003445484.2, XP_003450944.1, XP_013131971.1, XP_003447937.1, XP_003446849.1, XP_003438363.1, XP_005472698.1, XP_003437845.1, XP_003453237.1, XP_003438196.1, XP_003439850.2, XP_003454860.1, XP_013127049.1, XP_003451978.1, XP_003450559.1, XP_005458074.1, XP_005463989.1, XP_003441361.1, XP_003437833.1, XP_003452504.1, XP_003450998.1,…	XP_003438265.2, XP_003455641.1, XP_003450940.1, XP_003441603.1, XP_013131372.1, XP_003458682.1, XP_003439731.1, XP_005477581.1, XP_005456341.1, XP_003449078.1, XP_003453423.1, XP_003437826.1, XP_003447990.1, XP_003448808.1, XP_003452876.1, XP_003451510.1, XP_003438709.1, XP_003454175.1, XP_003443520.1, XP_003451605.1, XP_003453702.1, XP_003457069.1, XP_013130339.1, XP_003450729.1, XP_003437814.2,…
GO:0043414	macromolecule methylation	P	1.96022e-16	1.61903e-18	47	160	1880	36411	OVER	XP_005453488.1, XP_005453487.1, XP_003440847.1, XP_013124652.1, XP_003441186.1, XP_003444394.1, XP_013124653.1, XP_003459527.1, XP_003456258.1, XP_005453446.1, XP_005465098.1, XP_005453489.1, XP_005477720.1, XP_013127460.1, XP_005475145.1, XP_005475144.1, XP_003446263.1, XP_005475147.1, XP_005475146.1, XP_013126965.1, XP_005475141.1, XP_005475143.1, XP_003442135.1, XP_013126966.1, XP_005475142.1,…	XP_005473387.1, XP_003443095.2, XP_005478777.1, XP_005471244.1, XP_013122743.1, XP_005467941.1, XP_013121699.1, XP_003446139.1, XP_003459007.1, XP_003449721.2, XP_005461333.1, XP_005476096.1, XP_013123980.1, XP_003451696.1, XP_003447564.1, XP_013132387.1, XP_003447079.1, XP_013125113.1, XP_005454342.1, XP_013125550.1, XP_005470595.1, XP_005468557.1, XP_003452642.1, XP_005462834.1, XP_003438961.1,…
GO:0044429	mitochondrial part	C	3.59071e-16	2.99694e-18	60	269	1867	36302	OVER	XP_003456004.1, XP_013129771.1, XP_013130907.1, XP_013131931.1, XP_003450944.1, XP_003446849.1, XP_003438363.1, XP_005472698.1, XP_003447242.1, XP_003458099.1, XP_003444076.3, XP_003444797.1, XP_003451287.1, XP_003445795.1, XP_005478424.1, XP_003439850.2, XP_013127049.1, XP_003445237.1, XP_013126616.1, XP_003438753.1, XP_003439991.1, XP_003454231.1, XP_013132534.1, XP_003439531.1, XP_003453135.3,…	XP_013121488.1, XP_003438977.1, XP_003439731.1, XP_003454077.1, XP_003438012.1, XP_003453398.1, XP_005457959.1, XP_003439660.2, XP_005468380.1, XP_003459870.1, XP_003438709.1, XP_013128937.1, XP_013124867.1, XP_003439814.1, XP_003458219.1, XP_003445952.1, XP_005477943.1, YP_003355027.1, XP_003441446.1, XP_003460361.1, XP_013131022.1, XP_003450201.1, XP_003443528.1, XP_005473583.1, XP_005455369.1,…
GO:0006974	cellular response to DNA damage stimulus	P	8.19187e-16	6.90846e-18	66	329	1861	36242	OVER	XP_003440050.2, XP_003457802.1, XP_003441937.1, XP_005455063.1, XP_005454367.1, XP_005463058.1, XP_003444502.1, XP_003442409.1, XP_005471334.1, XP_005470227.1, XP_013122190.1, XP_003445659.1, XP_005471336.1, XP_005469603.1, XP_005460181.1, XP_013130859.1, XP_003444635.1, XP_005455845.1, XP_003459994.1, XP_003450551.1, XP_005469714.1, XP_005471020.1, XP_003437748.1, XP_003440483.1, XP_005469716.1,…	XP_005463664.1, XP_005473387.1, XP_003443095.2, XP_005455914.1, XP_003459068.2, XP_005479238.2, XP_003438096.1, XP_003449078.1, XP_005475168.1, XP_013128591.1, XP_003459580.1, XP_013129714.1, XP_003439246.1, XP_003454720.1, XP_005455564.1, XP_005449535.1, XP_005464088.1, XP_013131718.1, XP_013124181.1, XP_003454562.2, XP_003437646.1, XP_003444402.1, XP_005467663.1, XP_005477155.1, XP_005447633.1,…
GO:1901607	alpha-amino acid biosynthetic process	P	1.70796e-15	1.45523e-17	33	75	1894	36496	OVER	XP_003446990.1, XP_003444352.1, XP_003445779.1, XP_003452164.1, XP_003458532.1, XP_003453948.1, XP_003457744.1, XP_005471373.1, XP_005471372.1, XP_005471371.1, XP_003447434.1, XP_013120185.1, XP_003458249.1, XP_013132276.1, XP_003447879.1, XP_005458342.1, XP_003453809.1, XP_005473939.1, XP_003454107.1, XP_003441965.1, XP_013123762.1, XP_003455170.1, XP_005461017.1, XP_003441257.1, XP_003442303.1,…	XP_013131643.1, XP_003455641.1, XP_003447121.1, XP_013121949.1, XP_005475836.1, XP_003455353.2, NP_001266450.1, XP_005459569.1, XP_003443880.1, XP_005463771.2, XP_003450631.1, XP_005452751.1, XP_003447016.1, XP_003443113.1, XP_003458402.2, XP_005478241.1, XP_013130337.1, XP_003459996.1, XP_003452421.1, XP_005466612.2, XP_003454204.1, XP_005465834.1, XP_005473664.1, XP_005468182.1, XP_013123974.1,…
GO:0008652	cellular amino acid biosynthetic process	P	1.72242e-15	1.48253e-17	34	81	1893	36490	OVER	XP_003446990.1, XP_003444352.1, XP_003445779.1, XP_003452164.1, XP_003458532.1, XP_003453948.1, XP_003457744.1, XP_005471373.1, XP_005471372.1, XP_005471371.1, XP_003447434.1, XP_013120185.1, XP_003458249.1, XP_013132276.1, XP_003447879.1, XP_005458342.1, XP_003453809.1, XP_005473939.1, XP_003454107.1, XP_003441965.1, XP_013123762.1, XP_003451108.1, XP_003455170.1, XP_005461017.1, XP_003441257.1,…	XP_013131643.1, XP_003455641.1, XP_003447121.1, XP_013121949.1, XP_005475836.1, XP_003455353.2, NP_001266450.1, XP_005459569.1, XP_003453337.1, XP_003443880.1, XP_005463771.2, XP_003450631.1, XP_005452751.1, XP_003447016.1, XP_005458185.1, XP_003443113.1, XP_003458402.2, XP_005478241.1, XP_013130337.1, XP_003459996.1, XP_003452421.1, XP_005466612.2, XP_003454204.1, XP_005465834.1, XP_005473664.1,…
GO:0032040	small-subunit processome	C	2.06736e-15	1.79739e-17	17	7	1910	36564	OVER	XP_003438779.1, XP_003452926.1, XP_003440104.1, XP_013123043.1, XP_013123042.1, XP_005457835.1, XP_003447939.1, XP_003456261.1, XP_003446214.2, XP_005464340.1, XP_005452766.1, XP_003447268.1, XP_003437845.1, XP_003450617.1, XP_003455004.1, XP_005451858.1, XP_005451859.1	XP_003442755.1, XP_005453327.1, XP_003453533.1, XP_013127700.1, XP_003438892.1, XP_003447910.1, XP_003450567.1
GO:0006261	DNA-dependent DNA replication	P	3.34873e-15	2.94055e-17	22	23	1905	36548	OVER	XP_003451094.1, XP_003454218.1, XP_005451167.1, XP_003443630.2, XP_005458984.1, XP_003457961.1, XP_003447744.1, XP_003459591.1, XP_003448879.1, XP_005467384.1, XP_005471824.1, XP_005475161.1, XP_005476470.1, XP_003457474.1, XP_003443135.1, XP_013126491.1, XP_003439021.1, XP_003444642.1, XP_003445659.1, XP_003445228.1, XP_003440760.1, XP_003441179.1	XP_013131209.1, XP_005474944.1, XP_013128251.1, XP_005474945.1, XP_005452387.1, XP_003454136.1, XP_013131208.1, XP_013131173.1, XP_013128250.1, XP_005452388.1, XP_005453172.1, XP_013131172.1, XP_005452389.1, XP_003446060.1, XP_005457471.1, XP_005457470.1, XP_005452464.1, NP_001266379.1, XP_003456135.1, XP_003446665.2, XP_003452338.1, XP_005457469.1, XP_003451089.1
GO:1902494	catalytic complex	C	5.75878e-15	5.1069e-17	131	1071	1796	35500	OVER	XP_013130617.1, XP_003448718.1, XP_003456065.1, XP_003452477.1, XP_003444038.1, XP_003453887.1, XP_005456424.1, XP_013130859.1, XP_003453763.1, XP_003458656.1, XP_005458909.1, XP_003452130.1, XP_005470979.2, XP_005458905.1, XP_013128237.1, XP_005463072.1, XP_003440483.1, XP_005453207.1, XP_005451167.1, XP_003442101.1, XP_003459591.1, XP_003440422.1, XP_003441789.1, XP_003443445.1, XP_003457456.2,…	XP_013131165.1, XP_005471726.1, XP_005467941.1, XP_005462826.2, XP_013121005.1, XP_013126373.1, XP_013122472.1, XP_005461521.1, XP_005452414.1, XP_005465019.2, XP_003444268.1, XP_003458995.1, XP_003452333.1, XP_003445889.1, XP_003443226.1, XP_005455986.1, XP_003443520.1, XP_003450285.1, XP_005454859.1, XP_013127896.1, XP_003444342.1, XP_013131866.1, XP_003457069.1, XP_013125693.1, XP_005473666.1,…
GO:0008757	S-adenosylmethionine-dependent methyltransferase activity	F	6.95342e-15	6.22676e-17	40	126	1887	36445	OVER	XP_005453488.1, XP_005453487.1, XP_013124652.1, XP_013124653.1, XP_003459527.1, XP_005453446.1, XP_005465098.1, XP_005453489.1, XP_005477720.1, XP_003446263.1, XP_013128033.1, XP_013126965.1, XP_003442135.1, XP_013126966.1, XP_005479272.1, XP_003450617.1, XP_003447837.1, XP_013132276.1, XP_013120139.1, XP_003454107.1, XP_003438440.1, XP_013122586.1, XP_003445559.1, XP_013128400.1, XP_003454231.1,…	XP_005478777.1, XP_005471244.1, XP_013122743.1, XP_013121699.1, XP_003446139.1, XP_003442671.1, XP_005461333.1, XP_013123980.1, XP_013132387.1, XP_003447079.1, XP_013125113.1, XP_003452642.1, XP_005462834.1, XP_013130609.1, XP_003460508.1, XP_005454753.1, XP_005457277.1, XP_005463592.1, XP_005452053.1, XP_003447710.1, XP_005477117.1, XP_005452760.1, XP_003449070.1, XP_013120728.1, XP_003456532.1,…
GO:0008380	RNA splicing	P	1.15359e-14	1.04307e-16	44	158	1883	36413	OVER	XP_003442507.1, XP_003439357.1, XP_003444394.1, XP_003438744.1, XP_003439986.1, XP_005479236.1, XP_005472880.1, XP_005472881.1, XP_005479235.1, XP_013128884.1, XP_005468309.1, XP_003456542.1, XP_005468308.1, XP_005470227.1, XP_005468307.1, XP_003439496.1, XP_005477238.1, XP_003438779.1, XP_005459411.1, XP_003444635.1, XP_005459412.1, XP_003458656.1, XP_005459413.1, XP_003441651.1, XP_003451770.1,…	XP_005463664.1, XP_005454530.1, XP_005455353.1, XP_005462909.1, XP_013122766.1, XP_003444648.1, XP_013122789.1, XP_013125268.1, XP_013126437.1, XP_005455413.1, XP_005467588.1, XP_013128990.1, XP_003450315.1, XP_003438807.1, XP_003440728.1, XP_013128613.1, XP_013130202.1, XP_003448790.1, XP_013121137.1, XP_003458995.1, XP_003448827.1, XP_003443418.1, XP_013132270.1, XP_005473195.1, XP_003447474.1,…
GO:0033554	cellular response to stress	P	1.91148e-14	1.74496e-16	84	539	1843	36032	OVER	XP_003440050.2, XP_003457802.1, XP_003441937.1, XP_003456065.1, XP_005449642.1, XP_005455063.1, XP_005454367.1, XP_005463058.1, XP_003444502.1, XP_003446402.1, XP_003442409.1, XP_005471334.1, XP_003451328.1, XP_005470227.1, XP_013122190.1, XP_003445659.1, XP_005471336.1, XP_005469603.1, XP_005460181.1, XP_005475045.1, XP_013130859.1, XP_003444635.1, XP_013128507.1, XP_005455845.1, XP_003459994.1,…	XP_003443095.2, XP_003438096.1, XP_003449078.1, XP_005475168.1, XP_003446196.2, XP_013129714.1, XP_013123491.1, XP_003439246.1, XP_003455359.1, XP_003454720.1, XP_005464088.1, XP_005448675.1, XP_003453408.1, XP_003439814.1, XP_005451287.1, XP_003443520.1, XP_005453226.1, XP_013124181.1, XP_003437646.1, XP_005447633.1, XP_005463920.1, XP_005460297.1, XP_013125441.1, XP_005462464.1, XP_005458701.1,…
GO:1901363	heterocyclic compound binding	F	2.09112e-14	1.92713e-16	658	9341	1269	27230	OVER	XP_003439562.1, XP_013130617.1, XP_013124652.1, XP_003458667.1, XP_013121947.1, XP_005460187.1, XP_005470903.1, XP_003454864.1, XP_013125015.1, XP_003456234.1, XP_013123042.1, XP_003459290.2, XP_005454090.1, XP_003442777.1, XP_005463058.1, XP_005466911.1, XP_003450526.3, XP_003447937.1, XP_003444038.1, XP_003454031.2, XP_003455313.3, XP_003440958.1, XP_005470599.1, XP_005469609.1, XP_005470248.1,…	XP_013124468.1, XP_005465324.1, XP_003450274.1, XP_003441581.1, XP_013125222.1, XP_013127885.1, XP_005468741.1, XP_003451677.1, XP_005476427.1, XP_005476284.1, XP_003446380.1, XP_005456119.1, XP_013130519.1, XP_003448790.1, XP_003456080.2, XP_003454329.1, XP_005470225.1, XP_013132270.1, XP_005456631.1, XP_005449573.1, XP_003443106.1, XP_005460658.1, XP_013120280.1, XP_005463047.1, XP_003440717.1,…
GO:0097159	organic cyclic compound binding	F	2.46548e-14	2.29356e-16	659	9366	1268	27205	OVER	XP_003439562.1, XP_013130617.1, XP_013124652.1, XP_003458667.1, XP_013121947.1, XP_005460187.1, XP_005470903.1, XP_003454864.1, XP_013125015.1, XP_003456234.1, XP_013123042.1, XP_003459290.2, XP_005454090.1, XP_003442777.1, XP_005463058.1, XP_005466911.1, XP_003450526.3, XP_003447937.1, XP_003444038.1, XP_003454031.2, XP_003455313.3, XP_003440958.1, XP_005470599.1, XP_005469609.1, XP_005470248.1,…	XP_013124468.1, XP_005465324.1, XP_003450274.1, XP_003441581.1, XP_013125222.1, XP_013127885.1, XP_005468741.1, XP_003451677.1, XP_005476427.1, XP_005476284.1, XP_003446380.1, XP_005456119.1, XP_013130519.1, XP_003448790.1, XP_003456080.2, XP_003454329.1, XP_005470225.1, XP_013132270.1, XP_005456631.1, XP_005449573.1, XP_003443106.1, XP_005460658.1, XP_013120280.1, XP_005463047.1, XP_003440717.1,…
GO:0005657	replication fork	C	2.61694e-14	2.45723e-16	25	40	1902	36531	OVER	XP_003454218.1, XP_003457218.1, XP_005463058.1, XP_005463057.1, XP_003447744.1, XP_003458079.1, XP_003443135.1, XP_013126491.1, XP_003444642.1, XP_003445659.1, XP_003440760.1, XP_003441508.1, XP_013130859.1, XP_003438750.1, XP_005451167.1, XP_005470808.1, XP_005467384.1, XP_005470807.1, XP_005476470.1, XP_005458211.1, XP_003457474.1, XP_003439021.1, XP_003445228.1, XP_005458863.1, XP_003441179.1	XP_013131209.1, XP_013131208.1, XP_003446993.1, XP_013131181.1, XP_013123371.1, XP_013120042.1, XP_013123390.1, XP_003456443.1, XP_005466609.1, XP_005463668.1, XP_005475167.1, XP_005466541.1, XP_005452643.1, XP_005475166.1, XP_005460454.1, XP_005475168.1, XP_013123450.1, XP_013124063.1, XP_013123005.1, XP_005466501.1, XP_013124064.1, XP_013124065.1, XP_003452338.1, XP_003445775.1, XP_005474494.1,…
GO:0009987	cellular process	P	3.84745e-14	3.64608e-16	1137	18130	790	18441	OVER	XP_013130617.1, XP_003445987.1, XP_003452477.1, XP_005450464.1, XP_003456234.1, XP_005463419.1, XP_003442777.1, XP_005463058.1, XP_003450526.3, XP_003447937.1, XP_005476031.1, XP_003454031.2, XP_013130933.1, XP_005462430.1, XP_003453582.1, XP_003439890.1, XP_005466377.1, XP_003442065.1, XP_003445580.1, XP_005456424.1, XP_005477687.1, XP_005469685.1, XP_003440770.1, XP_005477238.1, XP_013130859.1,…	XP_013124468.1, XP_003448278.1, XP_005478837.1, XP_005467987.1, XP_005452207.1, XP_005454474.1, XP_005478441.1, XP_003451677.1, XP_005476427.1, XP_005476284.1, XP_003456080.2, XP_005470990.1, XP_003445889.1, XP_003458490.2, XP_003443226.1, XP_003445373.1, XP_013129014.1, XP_003454329.1, XP_013132270.1, XP_005456631.1, XP_013122058.1, XP_003445769.1, XP_005459393.1, XP_003456476.1, XP_003443106.1,…
GO:0005635	nuclear envelope	C	4.19506e-14	4.01197e-16	30	68	1897	36503	OVER	XP_003443579.1, XP_005462844.1, XP_013130092.1, XP_005471220.1, XP_005455560.1, XP_013127965.1, XP_003448885.1, XP_013132172.1, XP_013132171.1, XP_013132170.1, XP_005447878.1, XP_003448108.1, XP_003444492.1, XP_003448126.1, XP_013127963.1, XP_013127964.1, XP_005448673.1, XP_003447095.1, XP_013127962.1, XP_005471778.1, XP_005471777.1, XP_005471776.1, XP_005475320.1, XP_005475321.1, XP_005471219.1,…	XP_013127425.1, XP_013125516.1, XP_013130657.1, XP_003456631.2, XP_003455705.1, XP_003456409.1, XP_013132389.1, XP_003454973.1, XP_003444504.1, XP_013129647.1, XP_003451577.2, XP_013131397.1, XP_005456274.1, XP_005456295.1, XP_003447474.1, XP_005449485.1, XP_003438778.1, XP_013131402.1, XP_013131400.1, XP_003453680.2, XP_005475800.1, XP_003454643.3, XP_005458924.1, XP_003458302.2, XP_013125441.1,…
GO:0005759	mitochondrial matrix	C	4.41321e-14	4.25896e-16	23	32	1904	36539	OVER	XP_005474453.1, XP_013130908.1, XP_013130907.1, XP_003450944.1, XP_003451828.1, XP_013124764.1, XP_005456388.1, XP_003445315.1, XP_003439531.1, XP_003453135.3, XP_003446849.1, XP_003438363.1, XP_005472698.1, XP_003458099.1, XP_003452868.1, XP_003441745.1, XP_003459449.1, XP_003448879.1, XP_013130906.1, XP_003439850.2, XP_003456322.1, XP_013127049.1, XP_005454951.1	XP_005471018.1, XP_003446805.1, XP_005452370.1, XP_003442945.1, XP_003444458.1, XP_005448026.1, XP_003452879.1, XP_003438709.1, XP_003456714.1, XP_003440594.1, XP_003446368.2, XP_003454605.1, XP_003458219.1, XP_005447760.1, XP_003451106.1, XP_003442349.1, XP_003458300.1, XP_003454623.1, XP_005459098.1, XP_005459099.1, XP_003443739.1, XP_003460110.1, XP_003453898.1, XP_003452388.1, XP_003450852.1,…
GO:0044877	macromolecular complex binding	F	8.91386e-14	8.67982e-16	65	358	1862	36213	OVER	XP_003459711.1, XP_003454344.1, XP_003453569.1, XP_003444394.1, XP_013132671.1, XP_005455560.1, XP_003453041.1, XP_013131977.1, XP_013130907.1, XP_003460057.1, XP_013120606.1, XP_003447937.1, XP_005461659.1, XP_005471393.1, XP_005470248.1, XP_005459231.1, XP_013132673.1, XP_003456493.1, XP_005458909.1, XP_013128507.1, XP_005458907.1, XP_003458968.1, XP_005458905.1, XP_003439136.1, XP_005458903.1,…	XP_013126878.1, XP_013127425.1, XP_013126542.1, XP_005464509.1, XP_005450984.1, XP_013128805.1, XP_013132353.1, XP_003451518.1, XP_013122709.1, XP_003440415.1, XP_003440476.1, XP_005473289.1, XP_003454329.1, XP_003440720.1, XP_013126870.1, XP_003443520.1, XP_005475303.1, XP_005458822.1, XP_013132391.1, XP_013132349.1, XP_005449840.1, XP_003442958.1, XP_005477544.1, XP_005476223.1, XP_013125441.1,…
GO:0071826	ribonucleoprotein complex subunit organization	P	1.00262e-13	9.85016e-16	31	77	1896	36494	OVER	XP_003442257.1, XP_003444394.1, XP_013121947.1, XP_003443150.1, XP_003449678.1, XP_005447874.1, XP_003454515.1, XP_003459968.1, XP_003453067.1, XP_005456444.1, XP_003458656.1, XP_003441651.1, XP_003451770.1, XP_003449009.1, XP_003451875.1, XP_003451877.1, XP_003452868.1, XP_003458541.1, XP_003448114.1, XP_003445763.1, XP_005451407.1, XP_005475202.1, XP_003444116.1, XP_005475201.1, XP_005475204.1,…	XP_003446785.1, XP_003450940.1, XP_013126437.1, XP_005465808.1, XP_003449076.1, XP_003454286.1, XP_003438807.1, XP_003437730.1, XP_013120682.1, XP_005468789.2, XP_013130310.1, XP_003454583.1, XP_003453010.1, XP_005471920.1, XP_003459829.1, XP_003441099.1, XP_013130339.1, XP_003442557.1, XP_003437818.1, XP_013130944.1, XP_003460429.3, XP_003444745.1, XP_013120246.1, XP_003437814.2, XP_005469089.1,…
GO:0046394	carboxylic acid biosynthetic process	P	1.10212e-13	1.10192e-15	49	212	1878	36359	OVER	XP_003446990.1, XP_003444352.1, XP_003452164.1, XP_003456635.1, XP_005450844.1, XP_003457744.1, XP_005471372.1, XP_003447434.1, XP_013120185.1, XP_003458249.1, XP_013132276.1, XP_003447879.1, XP_005458342.1, XP_005473939.1, XP_005470603.1, XP_013123762.1, XP_003451108.1, XP_003455170.1, XP_005474710.1, XP_003441257.1, XP_003442303.1, XP_003455807.1, XP_005473940.1, XP_003454182.1, XP_003453595.1,…	XP_003455641.1, XP_003456777.1, XP_003445192.1, XP_013123668.1, NP_001266450.1, XP_003453337.1, XP_005472395.1, XP_013124193.1, XP_003454212.1, XP_005452569.1, XP_013122626.1, XP_005479178.1, XP_003440208.1, XP_003458402.2, XP_003441845.1, XP_013124189.1, XP_005469710.1, XP_005459559.1, XP_013122630.1, XP_003452367.1, XP_003440140.1, XP_013131323.1, XP_005458709.1, XP_005468184.1, XP_003454596.1,…
GO:0016053	organic acid biosynthetic process	P	1.10212e-13	1.10192e-15	49	212	1878	36359	OVER	XP_003446990.1, XP_003444352.1, XP_003452164.1, XP_003456635.1, XP_005450844.1, XP_003457744.1, XP_005471372.1, XP_003447434.1, XP_013120185.1, XP_003458249.1, XP_013132276.1, XP_003447879.1, XP_005458342.1, XP_005473939.1, XP_005470603.1, XP_013123762.1, XP_003451108.1, XP_003455170.1, XP_005474710.1, XP_003441257.1, XP_003442303.1, XP_003455807.1, XP_005473940.1, XP_003454182.1, XP_003453595.1,…	XP_003455641.1, XP_003456777.1, XP_003445192.1, XP_013123668.1, NP_001266450.1, XP_003453337.1, XP_005472395.1, XP_013124193.1, XP_003454212.1, XP_005452569.1, XP_013122626.1, XP_005479178.1, XP_003440208.1, XP_003458402.2, XP_003441845.1, XP_013124189.1, XP_005469710.1, XP_005459559.1, XP_013122630.1, XP_003452367.1, XP_003440140.1, XP_013131323.1, XP_005458709.1, XP_005468184.1, XP_003454596.1,…
GO:0007005	mitochondrion organization	P	1.25562e-13	1.27e-15	36	111	1891	36460	OVER	XP_005459947.1, XP_005459948.1, XP_003458667.1, XP_013130114.1, XP_005459949.1, XP_013129771.1, XP_003456212.2, XP_013129772.1, XP_005463791.1, XP_003438385.1, XP_005463793.1, XP_013121869.1, XP_003444076.3, XP_005463792.1, XP_003440999.1, XP_003451287.1, XP_003451726.1, XP_013128917.1, XP_003453026.1, XP_005454951.1, XP_005455634.1, XP_005455635.1, XP_013128920.1, XP_013124764.1, XP_013130852.1,…	XP_013121488.1, XP_013126049.1, XP_003453657.1, XP_005468380.1, XP_005447965.1, XP_003459870.1, XP_005447777.1, XP_005452719.1, XP_003447839.1, XP_005476110.1, XP_005456274.1, XP_005447781.1, XP_003438778.1, XP_003445952.1, XP_005479269.1, XP_005458701.1, XP_013130674.1, XP_003443528.1, XP_003452138.1, XP_003439461.1, XP_005464092.1, XP_013128757.1, XP_013121489.1, XP_003438700.1, XP_013127170.1,…
GO:0043234	protein complex	C	1.25562e-13	1.27724e-15	295	3448	1632	33123	OVER	XP_003454344.1, XP_003442257.1, XP_005470154.1, XP_003456004.1, XP_013121947.1, XP_005467252.1, XP_003456065.1, XP_013132172.1, XP_003450549.1, XP_003448631.1, XP_003447937.1, XP_003448108.1, XP_003444038.1, XP_013125621.1, XP_003444076.3, XP_013124796.1, XP_013127799.1, XP_005454956.1, XP_005470248.1, XP_003447662.1, XP_003450236.1, XP_003445659.1, XP_003448409.1, XP_013128503.1, XP_013130859.1,…	XP_013124468.1, XP_013126878.1, XP_003452431.1, XP_003450733.1, XP_013120107.1, XP_003443991.1, XP_003444629.1, XP_003449997.1, XP_013120819.1, XP_013124927.1, XP_003448800.1, XP_005456119.1, XP_003448790.1, XP_003456080.2, XP_005472635.1, XP_003445952.1, XP_005458845.1, XP_005478245.1, XP_013128127.1, XP_005463230.1, XP_013120556.1, XP_003438761.1, XP_005457139.1, XP_005463287.1, XP_005452643.1,…
GO:0097525	spliceosomal snRNP complex	C	2.71226e-13	2.80611e-15	20	23	1907	36548	OVER	XP_003438779.1, XP_005459411.1, XP_003439357.1, XP_005459412.1, XP_003458656.1, XP_003444394.1, XP_003438744.1, XP_005459413.1, XP_003441651.1, XP_003444093.1, XP_003439986.1, XP_003454859.1, XP_003458541.1, XP_003448114.1, XP_003445763.1, XP_005451407.1, XP_003447469.1, XP_003444116.1, XP_003448130.1, XP_003453628.1	XP_005451272.1, XP_005469919.1, XP_003457070.1, XP_013128671.1, XP_003453716.1, XP_003444619.1, XP_005469920.1, XP_003447702.1, XP_003450959.1, XP_003449076.1, XP_003450949.1, XP_003438807.1, XP_003457901.1, XP_005472694.1, XP_005469961.1, XP_003440749.1, XP_003457745.2, XP_003456320.1, XP_005457756.1, XP_003449719.1, XP_005457755.1, XP_003442826.1, XP_005448263.1
GO:0030532	small nuclear ribonucleoprotein complex	C	2.71226e-13	2.80611e-15	20	23	1907	36548	OVER	XP_003438779.1, XP_005459411.1, XP_003439357.1, XP_005459412.1, XP_003458656.1, XP_003444394.1, XP_003438744.1, XP_005459413.1, XP_003441651.1, XP_003444093.1, XP_003439986.1, XP_003454859.1, XP_003458541.1, XP_003448114.1, XP_003445763.1, XP_005451407.1, XP_003447469.1, XP_003444116.1, XP_003448130.1, XP_003453628.1	XP_005451272.1, XP_005469919.1, XP_003457070.1, XP_013128671.1, XP_003453716.1, XP_003444619.1, XP_005469920.1, XP_003447702.1, XP_003450959.1, XP_003449076.1, XP_003450949.1, XP_003438807.1, XP_003457901.1, XP_005472694.1, XP_005469961.1, XP_003440749.1, XP_003457745.2, XP_003456320.1, XP_005457756.1, XP_003449719.1, XP_005457755.1, XP_003442826.1, XP_005448263.1
GO:0031515	tRNA (m1A) methyltransferase complex	C	4.54199e-13	4.8093e-15	11	0	1916	36571	OVER	XP_013126965.1, XP_005453488.1, XP_005453487.1, XP_003440847.1, XP_013126966.1, XP_005453489.1, XP_005453491.1, XP_005453490.1, XP_003447837.1, XP_003445559.1, XP_013128356.1
GO:0043527	tRNA methyltransferase complex	C	4.54199e-13	4.8093e-15	11	0	1916	36571	OVER	XP_013126965.1, XP_005453488.1, XP_005453487.1, XP_003440847.1, XP_013126966.1, XP_005453489.1, XP_005453491.1, XP_005453490.1, XP_003447837.1, XP_003445559.1, XP_013128356.1
GO:0030132	clathrin coat of coated pit	C	4.54199e-13	4.81762e-15	16	10	1911	36561	OVER	XP_003451136.1, XP_003441652.1, XP_013124796.1, XP_005461659.1, XP_003450857.1, XP_005461660.1, XP_005473587.1, XP_005474633.1, XP_013120577.1, XP_005474634.1, XP_005461661.1, XP_005473586.1, XP_005474631.1, XP_005474632.1, XP_005473585.1, XP_013120576.1	XP_005463064.1, XP_005463063.1, XP_005467989.1, XP_003445979.1, XP_005454826.1, XP_003449997.1, XP_003449996.1, XP_005467992.1, XP_005467991.1, XP_005467990.1
GO:0016779	nucleotidyltransferase activity	F	8.01678e-13	8.57297e-15	37	127	1890	36444	OVER	XP_013130617.1, XP_003438493.1, XP_005468036.1, XP_013130308.1, XP_003451031.1, XP_005468037.1, XP_003447567.1, XP_005468034.1, XP_005468035.1, XP_003442777.1, XP_005468033.1, XP_003443630.2, XP_013130309.1, XP_003438633.1, XP_003457489.1, XP_003445616.1, XP_003445887.1, XP_003441128.1, XP_003438199.1, XP_013132252.1, XP_003444642.1, XP_005456424.1, XP_013124958.1, XP_013130859.1, XP_003444635.1,…	XP_003446327.1, XP_005471018.1, XP_003457324.1, XP_003458708.1, XP_003440411.1, XP_013123182.1, XP_003442117.1, XP_003444588.1, XP_005473307.1, XP_005455184.1, XP_013132804.1, XP_005449535.1, XP_013132213.1, XP_013122797.1, XP_013131172.1, XP_013127896.1, XP_005471421.1, XP_013123633.1, XP_003458652.1, XP_005459875.1, XP_003439747.1, XP_005477712.1, XP_003446218.1, XP_005449848.1, XP_003453875.2,…
GO:0006281	DNA repair	P	1.04846e-12	1.13032e-14	54	273	1873	36298	OVER	XP_003440050.2, XP_003441937.1, XP_005455063.1, XP_005454367.1, XP_005463058.1, XP_003444502.1, XP_005471334.1, XP_013122190.1, XP_003445659.1, XP_005471336.1, XP_005469603.1, XP_013130859.1, XP_003444635.1, XP_005455845.1, XP_003459994.1, XP_003450551.1, XP_005471020.1, XP_003437748.1, XP_003440483.1, XP_003441053.1, XP_003457961.1, XP_005474790.1, XP_005470808.1, XP_003449371.1, XP_005468872.1,…	XP_005473387.1, XP_005455914.1, XP_003459068.2, XP_005479238.2, XP_003438096.1, XP_003449078.1, XP_005475168.1, XP_003459580.1, XP_013129714.1, XP_003439246.1, XP_003454720.1, XP_005455564.1, XP_005449535.1, XP_005464088.1, XP_013131718.1, XP_003437646.1, XP_003444402.1, XP_005467663.1, XP_005463920.1, XP_005460297.1, XP_003441215.1, XP_013120701.1, XP_005479242.1, XP_005456338.1, XP_005476984.1,…
GO:0005643	nuclear pore	C	1.08482e-12	1.17895e-14	21	30	1906	36541	OVER	XP_005462844.1, XP_005471778.1, XP_005471220.1, XP_005471777.1, XP_013127965.1, XP_005471776.1, XP_005475320.1, XP_013132172.1, XP_005475321.1, XP_013132171.1, XP_005471219.1, XP_013132170.1, XP_003448108.1, XP_003448126.1, XP_013127963.1, XP_013127964.1, XP_005448673.1, XP_003452867.1, XP_003447095.1, XP_013127962.1, XP_003443561.1	XP_013131396.1, XP_013130658.1, XP_013130657.1, XP_003456631.2, XP_003448791.1, XP_005457417.1, XP_005467291.1, XP_003444504.1, XP_003451577.2, XP_013131397.1, XP_013131717.1, XP_005456296.1, XP_005456295.1, XP_013121631.1, XP_005475805.1, XP_013131401.1, XP_005452884.1, XP_013131402.1, XP_013131400.1, XP_003453680.2, XP_005475800.1, XP_005448911.1, XP_005450829.1, XP_003447360.1, XP_003453519.1,…
GO:0043022	ribosome binding	F	2.33359e-12	2.55636e-14	18	19	1909	36552	OVER	XP_005458909.1, XP_005458907.1, XP_003442972.1, XP_005458908.1, XP_005458905.1, XP_013130908.1, XP_003439136.1, XP_013130907.1, XP_005458906.1, XP_005458903.1, XP_005458904.1, XP_003451828.1, XP_005456388.1, XP_005473000.1, XP_005447874.1, XP_013130906.1, XP_005469804.1, XP_005469803.1	XP_005465105.1, XP_005463892.1, XP_003442933.1, XP_013121929.1, XP_005474914.1, XP_003449003.1, XP_005452972.1, XP_013128374.1, XP_005452973.1, XP_005452974.1, XP_005452975.1, XP_003458752.1, XP_005452971.1, XP_003459521.1, XP_003451142.1, XP_003446341.1, XP_005452976.1, XP_005452977.1, XP_013128375.1
GO:0006457	protein folding	P	2.92199e-12	3.22634e-14	36	126	1891	36445	OVER	XP_003444100.2, XP_013127361.1, XP_003446866.1, XP_003450104.1, XP_003442199.1, XP_003442154.1, XP_003446227.1, XP_003439017.1, XP_003454228.1, XP_003449958.1, XP_003441496.1, XP_005453304.1, XP_003448909.1, XP_003443932.1, XP_003441892.1, XP_003441860.1, XP_005477693.1, XP_003459471.1, XP_003452386.1, XP_003440484.1, XP_013125083.1, XP_003454627.1, XP_003447575.1, XP_003440108.1, XP_003444829.1,…	XP_003438973.1, XP_003456961.1, XP_003438265.2, XP_005453007.1, XP_003455204.1, XP_003453442.1, XP_005449829.1, XP_003457057.1, XP_005474013.1, XP_003454265.1, XP_005459759.2, XP_003450123.2, XP_003454242.2, XP_003454423.1, XP_003451673.1, XP_003447583.1, XP_005452041.1, XP_003451721.1, XP_005472944.1, XP_005454685.1, XP_003448395.1, XP_003438709.1, XP_003440701.1, XP_003458219.1, XP_003455155.1,…
GO:0051276	chromosome organization	P	3.13987e-12	3.4942e-14	76	509	1851	36062	OVER	XP_013124673.1, XP_005462638.1, XP_003459527.1, XP_003441831.1, XP_003441937.1, XP_005466375.1, XP_003446491.1, XP_003445198.1, XP_005463058.1, XP_003447937.1, XP_003457780.1, XP_013125621.1, XP_003444502.1, XP_005478906.1, XP_003450236.1, XP_005466377.1, XP_003445659.1, XP_005477687.1, XP_003440760.1, XP_005469685.1, XP_003453058.2, XP_003443815.1, XP_003452130.1, XP_003458968.1, XP_005453205.1,…	XP_013130595.1, XP_003443095.2, XP_005467941.1, XP_003457821.1, XP_003450940.1, XP_003449078.1, XP_005475168.1, XP_003447564.1, XP_005465019.2, XP_013125113.1, XP_013122626.1, XP_003454720.1, XP_005470192.1, XP_005468557.1, XP_003457690.1, XP_005456391.1, XP_005454859.1, XP_003444342.1, XP_013125693.1, XP_005463592.1, XP_003458327.1, XP_005467385.1, XP_003450623.1, XP_005479242.1, XP_005463230.1,…
GO:0016853	isomerase activity	F	3.51592e-12	3.94326e-14	36	127	1891	36444	OVER	XP_003456527.1, XP_003443576.1, XP_003457802.1, XP_003441435.1, XP_013127361.1, XP_003448461.1, XP_005472587.1, XP_005472588.1, XP_003450634.1, XP_005475445.1, XP_003446227.1, XP_003454228.1, XP_005449076.1, XP_005449075.1, XP_003455876.1, XP_003454179.1, XP_003447818.1, XP_003453559.2, XP_003441860.1, XP_003443545.1, XP_005477693.1, XP_003444389.1, XP_013126074.1, XP_013132309.1, XP_003452386.1,…	XP_005451030.1, XP_003438973.1, XP_003455641.1, XP_005453007.1, XP_003455204.1, XP_005449829.1, XP_005455689.1, XP_003454423.1, XP_005452041.1, XP_005454685.1, XP_003451533.1, XP_003448395.1, XP_013131737.1, XP_003449650.1, XP_003440701.1, XP_013125592.1, XP_003456581.1, XP_003456731.1, XP_003444406.1, XP_003454379.1, XP_003456031.1, XP_005474172.1, XP_003441465.1, XP_003446462.1, XP_003449921.1,…
GO:0009059	macromolecule biosynthetic process	P	4.55133e-12	5.14409e-14	318	3918	1609	32653	OVER	XP_003442257.1, XP_013130617.1, XP_013121947.1, XP_005467252.1, XP_003444667.1, XP_003456065.1, XP_003452477.1, XP_003452164.1, XP_013130907.1, XP_005463058.1, XP_003450549.1, XP_003456671.1, XP_003447937.1, XP_013125621.1, XP_005462430.1, XP_003438593.1, XP_005454956.1, XP_003450236.1, XP_003445659.1, XP_005456424.1, XP_005477687.1, XP_003451978.1, XP_003440770.1, XP_013130859.1, XP_003453058.2,…	XP_005467275.1, XP_013125222.1, XP_005448882.1, XP_013124927.1, XP_005456119.1, XP_003456080.2, XP_003458490.2, XP_003439269.1, XP_013128576.1, XP_005457322.1, XP_005456631.1, XP_005474213.1, XP_013124411.1, XP_005458845.1, XP_003456476.1, XP_003443106.1, XP_005478245.1, XP_005464909.1, XP_005463230.1, XP_003447467.2, XP_005472831.1, XP_013122713.1, XP_005454617.1, XP_005464054.1, XP_005459077.2,…
GO:0016429	tRNA (adenine-N1-)-methyltransferase activity	F	4.79929e-12	5.50779e-14	11	1	1916	36570	OVER	XP_013126965.1, XP_005453488.1, XP_005453487.1, XP_013126966.1, XP_005453489.1, XP_005479272.1, XP_005453491.1, XP_005453490.1, XP_003447837.1, XP_003445559.1, XP_013128356.1	XP_013120377.1
GO:0016426	tRNA (adenine) methyltransferase activity	F	4.79929e-12	5.50779e-14	11	1	1916	36570	OVER	XP_013126965.1, XP_005453488.1, XP_005453487.1, XP_013126966.1, XP_005453489.1, XP_005479272.1, XP_005453491.1, XP_005453490.1, XP_003447837.1, XP_003445559.1, XP_013128356.1	XP_013120377.1
GO:0006913	nucleocytoplasmic transport	P	4.82016e-12	5.57366e-14	29	79	1898	36492	OVER	XP_003442507.1, XP_003443579.1, XP_003444394.1, XP_013132172.1, XP_003455746.2, XP_003447567.1, XP_013132171.1, XP_013132170.1, XP_003448126.1, XP_003447662.1, XP_005470227.1, XP_005448673.1, XP_003451536.1, XP_003456493.1, XP_003441651.1, XP_005471778.1, XP_005471777.1, XP_005471776.1, XP_005471219.1, XP_003455929.1, XP_003440736.1, XP_003448114.1, XP_005451407.1, XP_003444116.1, XP_003452867.1,…	XP_005463664.1, XP_003446785.1, XP_003454847.1, XP_005461318.1, XP_003445488.1, XP_003456631.2, XP_005451908.1, XP_013131031.1, XP_013121805.1, XP_003458995.1, XP_003444504.1, XP_003438348.2, XP_005473704.1, XP_003438369.1, XP_013121630.1, XP_005449997.1, XP_013124411.1, XP_005459457.1, XP_013132996.1, XP_003458361.1, XP_005467578.1, XP_005467576.1, XP_005451188.1, XP_003453519.1, XP_003437818.1,…
GO:0051169	nuclear transport	P	6.20851e-12	7.23301e-14	29	80	1898	36491	OVER	XP_003442507.1, XP_003443579.1, XP_003444394.1, XP_013132172.1, XP_003455746.2, XP_003447567.1, XP_013132171.1, XP_013132170.1, XP_003448126.1, XP_003447662.1, XP_005470227.1, XP_005448673.1, XP_003451536.1, XP_003456493.1, XP_003441651.1, XP_005471778.1, XP_005471777.1, XP_005471776.1, XP_005471219.1, XP_003455929.1, XP_003440736.1, XP_003448114.1, XP_005451407.1, XP_003444116.1, XP_003452867.1,…	XP_005463664.1, XP_003446785.1, XP_003454847.1, XP_005461318.1, XP_003445488.1, XP_003456631.2, XP_005451908.1, XP_013131031.1, XP_013121805.1, XP_003458995.1, XP_003444504.1, XP_003438348.2, XP_005473704.1, XP_003438369.1, XP_013121630.1, XP_005449997.1, XP_013124411.1, XP_005459457.1, XP_013132996.1, XP_003458361.1, XP_005467578.1, XP_005467576.1, XP_005451188.1, XP_003453519.1, XP_003437818.1,…
GO:0030140	trans-Golgi network transport vesicle	C	9.28246e-12	1.08949e-13	16	14	1911	36557	OVER	XP_003451136.1, XP_003441652.1, XP_013124796.1, XP_003441496.1, XP_005461659.1, XP_005461660.1, XP_005473587.1, XP_005474633.1, XP_013120577.1, XP_005474634.1, XP_005461661.1, XP_005473586.1, XP_005474631.1, XP_005474632.1, XP_005473585.1, XP_013120576.1	XP_003452140.1, XP_005467989.1, XP_003445979.1, XP_005454826.1, XP_003449997.1, XP_003449996.1, XP_003453917.1, XP_005463064.1, XP_005463063.1, XP_005456830.1, XP_003439895.1, XP_005467992.1, XP_005467991.1, XP_005467990.1
GO:0012510	trans-Golgi network transport vesicle membrane	C	2.42643e-11	2.89012e-13	15	12	1912	36559	OVER	XP_003451136.1, XP_003441652.1, XP_013124796.1, XP_005461659.1, XP_005461660.1, XP_005473587.1, XP_005474633.1, XP_013120577.1, XP_005474634.1, XP_005461661.1, XP_005473586.1, XP_005474631.1, XP_005474632.1, XP_005473585.1, XP_013120576.1	XP_005463064.1, XP_003452140.1, XP_005463063.1, XP_005467989.1, XP_003445979.1, XP_005456830.1, XP_005454826.1, XP_003449997.1, XP_003449996.1, XP_005467992.1, XP_005467991.1, XP_005467990.1
GO:0030130	clathrin coat of trans-Golgi network vesicle	C	2.42643e-11	2.89012e-13	15	12	1912	36559	OVER	XP_003451136.1, XP_003441652.1, XP_013124796.1, XP_005461659.1, XP_005461660.1, XP_005473587.1, XP_005474633.1, XP_013120577.1, XP_005474634.1, XP_005461661.1, XP_005473586.1, XP_005474631.1, XP_005474632.1, XP_005473585.1, XP_013120576.1	XP_005463064.1, XP_003452140.1, XP_005463063.1, XP_005467989.1, XP_003445979.1, XP_005456830.1, XP_005454826.1, XP_003449997.1, XP_003449996.1, XP_005467992.1, XP_005467991.1, XP_005467990.1
GO:0044267	cellular protein metabolic process	P	3.85568e-11	4.62602e-13	343	4390	1584	32181	OVER	XP_003442257.1, XP_013128308.1, XP_013121947.1, XP_003459527.1, XP_003444667.1, XP_003456065.1, XP_003452477.1, XP_003452164.1, XP_013130907.1, XP_003450127.1, XP_005477121.1, XP_005463419.1, XP_003447937.1, XP_005476031.1, XP_005470263.1, XP_003438593.1, XP_003446402.1, XP_005463520.1, XP_003450236.1, XP_005466377.1, XP_005477687.1, XP_005469493.1, XP_003451978.1, XP_013120157.1, XP_003441860.1,…	XP_003446327.1, XP_013120872.1, XP_005452207.1, XP_005451769.1, XP_013122517.1, XP_005476427.1, XP_005476284.1, XP_003445889.1, XP_005470225.1, XP_013128576.1, XP_005457322.1, XP_013123524.1, XP_005455165.1, XP_003447071.1, XP_005478900.1, XP_005473206.1, XP_013133104.1, XP_005459852.1, XP_013129922.1, XP_005464909.1, XP_005463230.1, XP_003438129.1, XP_005451965.1, XP_013131722.1, XP_003447467.2,…
GO:0022618	ribonucleoprotein complex assembly	P	6.35004e-11	7.67393e-13	27	76	1900	36495	OVER	XP_003442257.1, XP_003444394.1, XP_013121947.1, XP_003443150.1, XP_005447874.1, XP_003454515.1, XP_003459968.1, XP_003453067.1, XP_003458656.1, XP_003441651.1, XP_003451770.1, XP_003449009.1, XP_003452868.1, XP_003458541.1, XP_003448114.1, XP_003445763.1, XP_005451407.1, XP_005475202.1, XP_003444116.1, XP_005475201.1, XP_005475204.1, XP_003438927.1, XP_005469804.1, XP_005475203.1, XP_003451756.1,…	XP_003446785.1, XP_003450940.1, XP_013126437.1, XP_005465808.1, XP_003449076.1, XP_003454286.1, XP_003438807.1, XP_003437730.1, XP_013120682.1, XP_005468789.2, XP_013130310.1, XP_003454583.1, XP_003453010.1, XP_005471920.1, XP_003459829.1, XP_003441099.1, XP_013130339.1, XP_003442557.1, XP_003437818.1, XP_013130944.1, XP_003460429.3, XP_003444745.1, XP_013120246.1, XP_003437814.2, XP_005469089.1,…
GO:0005905	clathrin-coated pit	C	6.53131e-11	7.94977e-13	19	30	1908	36541	OVER	XP_003451136.1, XP_003441652.1, XP_003438252.1, XP_013124796.1, XP_005461659.1, XP_003450857.1, XP_005461660.1, XP_005473587.1, XP_005474633.1, XP_013120577.1, XP_005474634.1, XP_005461661.1, XP_005476162.1, XP_005473586.1, XP_005474631.1, XP_005474632.1, XP_005476163.1, XP_005473585.1, XP_013120576.1	XP_013131959.1, XP_005459699.1, XP_013131958.1, XP_013131957.1, XP_005467989.1, XP_013131955.1, XP_003449554.1, XP_005454826.1, XP_013131956.1, XP_013131953.1, XP_003449997.1, XP_003449996.1, XP_005478876.2, XP_005464841.1, XP_003451671.1, XP_005464840.1, XP_003459357.2, XP_003445979.1, XP_013131960.1, XP_003439997.3, XP_005463064.1, XP_005463063.1, XP_005464838.1, XP_005464839.1, XP_005472622.1,…
GO:0016423	tRNA (guanine) methyltransferase activity	F	8.27195e-11	1.01404e-12	10	1	1917	36570	OVER	XP_005458746.1, XP_005458745.1, XP_013124652.1, XP_013124653.1, XP_005475704.1, XP_005475703.1, XP_005479272.1, XP_013128923.1, XP_003441388.1, XP_003453135.3	XP_013120377.1
GO:0043515	kinetochore binding	F	9.49613e-11	1.17236e-12	15	14	1912	36557	OVER	XP_003454344.1, XP_013132671.1, XP_013132672.1, XP_013132670.1, XP_013132663.1, XP_005459231.1, XP_013132662.1, XP_013132665.1, XP_013132673.1, XP_013132664.1, XP_013132674.1, XP_013132668.1, XP_013132669.1, XP_013132666.1, XP_013132667.1	XP_013126879.1, XP_013126868.1, XP_013126878.1, XP_013126867.1, XP_013126877.1, XP_013126876.1, XP_013126869.1, XP_013126871.1, XP_013126870.1, XP_013126875.1, XP_013126874.1, XP_013126880.1, XP_013126873.1, XP_013126872.1
GO:0034645	cellular macromolecule biosynthetic process	P	1.17998e-10	1.46703e-12	309	3890	1618	32681	OVER	XP_003442257.1, XP_013130617.1, XP_013121947.1, XP_005467252.1, XP_003444667.1, XP_003456065.1, XP_003452477.1, XP_003452164.1, XP_013130907.1, XP_005463058.1, XP_003450549.1, XP_003456671.1, XP_003447937.1, XP_013125621.1, XP_005462430.1, XP_003438593.1, XP_005454956.1, XP_003450236.1, XP_003445659.1, XP_005456424.1, XP_005477687.1, XP_003451978.1, XP_003440770.1, XP_013130859.1, XP_003453058.2,…	XP_005467275.1, XP_013125222.1, XP_005448882.1, XP_013124927.1, XP_005456119.1, XP_003456080.2, XP_003458490.2, XP_003439269.1, XP_013128576.1, XP_005457322.1, XP_005456631.1, XP_005474213.1, XP_013124411.1, XP_005458845.1, XP_003456476.1, XP_003443106.1, XP_005478245.1, XP_005464909.1, XP_005463230.1, XP_003447467.2, XP_005472831.1, XP_013122713.1, XP_005454617.1, XP_005464054.1, XP_005459077.2,…
GO:0046112	nucleobase biosynthetic process	P	1.32691e-10	1.66124e-12	13	8	1914	36563	OVER	XP_005461481.1, XP_003456038.1, XP_005461480.1, XP_005450464.1, XP_003437843.1, XP_005461572.1, XP_003445795.1, XP_005461485.1, XP_003455869.1, XP_005461484.1, XP_005461483.1, XP_003456711.1, XP_005461482.1	XP_005465953.1, XP_003445345.1, XP_013122663.1, XP_003440423.1, XP_003447157.2, XP_005478945.1, XP_013123264.1, XP_003439977.1
GO:0034708	methyltransferase complex	C	1.34098e-10	1.6905e-12	18	27	1909	36544	OVER	XP_005453488.1, XP_005453487.1, XP_003440847.1, XP_003444394.1, XP_003441651.1, XP_005453489.1, XP_003445559.1, XP_003449009.1, XP_013126965.1, XP_013126966.1, XP_003448114.1, XP_005453491.1, XP_005453490.1, XP_003447837.1, XP_005451407.1, XP_003447806.1, XP_003444116.1, XP_013128356.1	XP_005467940.1, XP_013121696.1, XP_013121697.1, XP_005467941.1, XP_013121698.1, XP_013121699.1, XP_013127170.1, XP_003455995.1, XP_005461333.1, XP_005465019.2, XP_003448358.1, XP_003439681.1, XP_005454479.1, XP_003440151.1, XP_003442826.1, XP_005477472.1, XP_003458286.1, XP_005465020.1, XP_013121701.1, XP_003458547.1, XP_013121700.1, XP_003447710.1, XP_003460429.3, XP_013130236.1, XP_003457901.1,…
GO:0016740	transferase activity	F	1.49828e-10	1.90183e-12	318	4042	1609	32529	OVER	XP_003459757.1, XP_013128308.1, XP_013130617.1, XP_013124652.1, XP_013125490.1, XP_003459527.1, XP_003452477.1, XP_005450464.1, XP_013123875.1, XP_005477121.1, XP_005468037.1, XP_003442777.1, XP_005475145.1, XP_013128033.1, XP_003456671.1, XP_003454031.2, XP_005456424.1, XP_005461484.1, XP_005469493.1, XP_013130859.1, XP_005471922.1, XP_005458905.1, XP_005471425.1, XP_005467599.1, XP_013126034.1,…	XP_003446327.1, XP_013120872.1, XP_003451677.1, XP_013122517.1, XP_005476427.1, XP_005476284.1, XP_003443675.1, XP_003453375.1, XP_005470225.1, XP_013128576.1, XP_005455165.1, XP_003441528.1, XP_003447071.1, XP_005478900.1, XP_005465061.1, XP_003448933.1, XP_005473206.1, XP_013133104.1, XP_005459852.1, XP_005464909.1, XP_003456343.1, XP_003438129.1, XP_003447467.2, XP_013122713.1, XP_005457006.1,…
GO:0005694	chromosome	C	1.56381e-10	1.99861e-12	64	422	1863	36149	OVER	XP_003454344.1, XP_005464230.1, XP_003453569.1, XP_003441831.1, XP_003441937.1, XP_013131977.1, XP_003445198.1, XP_003454218.1, XP_005463058.1, XP_003444502.1, XP_013128728.1, XP_003444642.1, XP_003445659.1, XP_003440760.1, XP_005469685.1, XP_013130859.1, XP_003448890.2, XP_003452130.1, XP_003458968.1, XP_005453205.1, XP_005478823.1, XP_005453207.1, XP_005451167.1, XP_005471427.1, XP_005470808.1,…	XP_005471749.1, XP_013130595.1, XP_005475168.1, XP_003447564.1, XP_005465019.2, XP_005477336.1, XP_013129714.1, XP_013125113.1, XP_003454720.1, XP_003445275.1, XP_003441505.1, XP_013124698.1, XP_013125027.1, XP_003460215.1, XP_005467385.1, XP_013127971.1, NP_001266556.1, XP_003459576.1, XP_013128312.1, XP_013131209.1, XP_013121696.1, XP_003452937.1, XP_003448713.1, XP_005452643.1, XP_003442778.2,…
GO:0044427	chromosomal part	C	2.09555e-10	2.69642e-12	60	382	1867	36189	OVER	XP_003454344.1, XP_005464230.1, XP_003453569.1, XP_003441831.1, XP_013131977.1, XP_003445198.1, XP_003454218.1, XP_005463058.1, XP_013128728.1, XP_003444642.1, XP_003445659.1, XP_003440760.1, XP_005469685.1, XP_013130859.1, XP_003448890.2, XP_003452130.1, XP_003458968.1, XP_005453205.1, XP_005478823.1, XP_005453207.1, XP_005451167.1, XP_005471427.1, XP_005470808.1, XP_003444805.1, XP_005458211.1,…	XP_005454327.1, XP_013130595.1, XP_005455914.1, XP_005449030.1, XP_005460454.1, XP_005475168.1, XP_003447564.1, XP_005465019.2, XP_005477336.1, XP_003459580.1, XP_013129714.1, XP_013125113.1, XP_003454720.1, XP_003440720.1, XP_005455564.1, XP_003445275.1, XP_003459143.1, XP_003441505.1, XP_013124698.1, XP_003446112.1, XP_003454562.2, XP_005452388.1, XP_013125027.1, XP_003444402.1, XP_003460215.1,…
GO:0005681	spliceosomal complex	C	2.45618e-10	3.1818e-12	21	44	1906	36527	OVER	XP_005477238.1, XP_003438779.1, XP_003442507.1, XP_003458656.1, XP_003444394.1, XP_003438744.1, XP_003441651.1, XP_003444093.1, XP_003442994.2, XP_003439986.1, XP_003458541.1, XP_003449172.1, XP_003448114.1, XP_003445763.1, XP_005451407.1, XP_005470227.1, XP_003447469.1, XP_003451718.1, XP_003444116.1, XP_003439496.1, XP_003455272.2	XP_005463664.1, XP_003446785.1, XP_005463665.1, XP_003452934.1, XP_005469919.1, XP_003449742.1, XP_013124695.1, XP_005463661.1, XP_003459692.1, XP_003445485.1, XP_003453716.1, XP_013128990.1, XP_003447702.1, XP_003438807.1, XP_003440728.1, XP_013121804.1, XP_013121805.1, XP_013121138.1, XP_003448827.1, XP_003440749.1, XP_003457745.2, XP_003442826.1, XP_003443171.1, XP_005469601.1, XP_005451272.1,…
GO:0030665	clathrin-coated vesicle membrane	C	2.67318e-10	3.48615e-12	17	24	1910	36547	OVER	XP_003451136.1, XP_003441652.1, XP_013124796.1, XP_005461659.1, XP_003450857.1, XP_005461660.1, XP_005473587.1, XP_005474633.1, XP_013120577.1, XP_005474634.1, XP_005461661.1, XP_005473586.1, XP_005474631.1, XP_003448533.1, XP_005474632.1, XP_005473585.1, XP_013120576.1	XP_003450077.1, XP_003452140.1, XP_013125005.1, XP_005467989.1, XP_013125004.1, XP_003445979.1, XP_013125003.1, XP_005454826.1, XP_005459504.1, XP_003449997.1, XP_003449996.1, XP_003439997.3, XP_005463064.1, XP_005454895.1, XP_005463063.1, XP_005456830.1, XP_013125008.1, XP_013125007.1, XP_013125006.1, XP_013132858.1, XP_005467992.1, XP_005467991.1, XP_005467990.1, XP_013132859.1
GO:0003676	nucleic acid binding	F	2.79045e-10	3.66334e-12	384	5134	1543	31437	OVER	XP_003442257.1, XP_013130617.1, XP_013124652.1, XP_003458667.1, XP_013121947.1, XP_005454098.1, XP_005460187.1, XP_005470903.1, XP_003454864.1, XP_013125015.1, XP_003456234.1, XP_013123042.1, XP_003459290.2, XP_005454090.1, XP_003442777.1, XP_005466911.1, XP_005476235.1, XP_003447937.1, XP_003455313.3, XP_005472880.1, XP_003440958.1, XP_003444523.1, XP_005472006.1, XP_005469609.1, XP_003456088.1,…	XP_005465324.1, XP_003450274.1, XP_005467275.1, XP_003441581.1, XP_013125222.1, XP_013127885.1, XP_003445177.1, XP_003450986.2, XP_003446380.1, XP_005456119.1, XP_013130519.1, XP_005476743.1, XP_005464886.1, XP_003456080.2, XP_003439269.1, XP_013132270.1, XP_005457322.1, XP_005456631.1, XP_005449573.1, XP_013128323.1, XP_005452380.1, XP_003443106.1, XP_005478245.1, XP_005460658.1, XP_013123261.1,…
GO:0006950	response to stress	P	2.87175e-10	3.79505e-12	116	1065	1811	35506	OVER	XP_003440050.2, XP_003457802.1, XP_005455560.1, XP_003456065.1, XP_003450104.1, XP_005455063.1, XP_003450944.1, XP_005463058.1, XP_005452602.1, XP_003446402.1, XP_005471334.1, XP_013122190.1, XP_003445659.1, XP_013129831.1, XP_013130859.1, XP_013128507.1, XP_003459994.1, XP_005470979.2, XP_003456890.1, XP_005469714.1, XP_003437748.1, XP_003440483.1, XP_003441053.1, XP_003447575.1, XP_003457961.1,…	XP_005451723.1, XP_013128225.1, XP_005466934.1, XP_003449078.1, XP_005475168.1, XP_003438883.2, XP_013126527.1, XP_005462728.1, XP_005448675.1, XP_003438939.1, XP_003443520.1, XP_013124181.1, XP_013121476.1, XP_005466716.2, XP_003437898.1, XP_005447633.1, XP_005459767.2, XP_005463920.1, XP_005460297.1, XP_005458701.1, XP_013122121.1, XP_013132228.1, XP_005461434.1, NP_001266556.1, XP_003443139.1,…
GO:0006561	proline biosynthetic process	P	2.91205e-10	3.87362e-12	13	9	1914	36562	OVER	XP_005458342.1, XP_003453809.1, XP_005473939.1, XP_003441965.1, XP_003441257.1, XP_013124917.1, XP_005473940.1, XP_003453948.1, XP_003457744.1, XP_005471373.1, XP_003453595.1, XP_005471372.1, XP_005471371.1	XP_013121949.1, XP_003453173.2, XP_005477006.1, XP_005473665.1, XP_003450173.1, XP_003454204.1, XP_013131708.1, XP_005454981.1, XP_005473664.1
GO:0006626	protein targeting to mitochondrion	P	3.06515e-10	4.11128e-12	16	20	1911	36551	OVER	XP_013129771.1, XP_003456212.2, XP_013124764.1, XP_013129772.1, XP_013130852.1, XP_013130851.1, XP_005471427.1, XP_003438385.1, XP_003444076.3, XP_003451287.1, XP_003441745.1, XP_003448035.1, XP_005473311.1, XP_003451726.1, XP_003448995.2, XP_005454951.1	XP_003457801.1, XP_003452934.1, XP_003438048.1, XP_003438778.1, XP_003439971.1, XP_003457405.1, XP_005463982.1, XP_013120241.1, XP_003456409.1, XP_003456613.1, XP_005458701.1, XP_013130674.1, XP_005453305.1, XP_003456404.1, XP_003443528.1, XP_003453444.1, XP_005449228.1, XP_003454339.1, XP_003442277.1, XP_003456594.1
GO:0006536	glutamate metabolic process	P	3.06515e-10	4.13057e-12	15	16	1912	36555	OVER	XP_005473939.1, XP_005470603.1, XP_003460001.1, XP_003441965.1, XP_003441257.1, XP_003442303.1, XP_005461572.1, XP_013124917.1, XP_005473940.1, XP_003454182.1, XP_003457744.1, XP_005471373.1, XP_005471372.1, XP_005471371.1, XP_003440209.2	XP_005473384.1, XP_013124009.1, XP_005452370.1, XP_003449765.2, XP_013124759.1, XP_003439977.1, XP_003444034.1, XP_003445345.1, XP_003448113.1, XP_003439428.1, XP_013124760.1, XP_005452369.1, XP_005478945.1, XP_005452368.1, XP_003440208.1, XP_003451966.1
GO:0006474	N-terminal protein amino acid acetylation	P	4.01569e-10	5.44643e-12	11	4	1916	36567	OVER	XP_003443555.1, XP_005458909.1, XP_005458907.1, XP_005458908.1, XP_005458905.1, XP_005458906.1, XP_005458903.1, XP_005458904.1, XP_005457964.1, XP_005471929.1, XP_003454358.1	XP_003446673.1, NP_001272326.1, XP_003446464.1, XP_005449776.1
GO:0001882	nucleoside binding	F	4.61906e-10	6.30493e-12	300	3799	1627	32772	OVER	XP_013128308.1, XP_005459947.1, XP_003454864.1, XP_013125015.1, XP_003456065.1, XP_003452164.1, XP_013130907.1, XP_003450104.1, XP_005477121.1, XP_005468037.1, XP_005454090.1, XP_005463058.1, XP_003450526.3, XP_003454031.2, XP_013125621.1, XP_005473013.1, XP_013125207.1, XP_005470248.1, XP_003442065.1, XP_003456088.1, XP_005477833.1, XP_005469493.1, XP_003453266.1, XP_005455635.1, XP_005458363.1,…	XP_013124468.1, XP_003441581.1, XP_005468741.1, XP_005470421.1, XP_003451677.1, XP_005476427.1, XP_005476284.1, XP_003448790.1, XP_003454329.1, XP_005470225.1, XP_005457575.1, XP_005455165.1, XP_005449573.1, XP_005478900.1, XP_005455820.1, XP_005473206.1, XP_013133104.1, XP_005459852.1, XP_013120280.1, XP_005463047.1, XP_003440900.1, XP_005452972.1, XP_013128127.1, XP_005456688.2, XP_013121430.1,…
GO:0017069	snRNA binding	F	4.6688e-10	6.41341e-12	14	13	1913	36558	OVER	XP_005459411.1, XP_005459412.1, XP_003458656.1, XP_003444394.1, XP_005459413.1, XP_003454859.1, XP_003450383.1, XP_005468309.1, XP_003456542.1, XP_005468308.1, XP_005451407.1, XP_013120380.1, XP_005468307.1, XP_003453628.1	XP_005451272.1, XP_003453716.1, XP_003444619.1, XP_005455761.1, XP_005455760.1, XP_003447702.1, XP_003449076.1, XP_013130203.1, XP_013130202.1, XP_013130204.1, XP_003442179.1, XP_005472248.1, XP_003458995.1
GO:0097367	carbohydrate derivative binding	F	5.10102e-10	7.05149e-12	310	3962	1617	32609	OVER	XP_013128308.1, XP_005459947.1, XP_003454864.1, XP_013125015.1, XP_003456065.1, XP_003452164.1, XP_013130907.1, XP_003450104.1, XP_005477121.1, XP_005468037.1, XP_005454090.1, XP_005463058.1, XP_003450526.3, XP_003454031.2, XP_013125621.1, XP_005473013.1, XP_013125207.1, XP_005470599.1, XP_005470248.1, XP_003442065.1, XP_003456088.1, XP_005477833.1, XP_005469493.1, XP_003453266.1, XP_005455635.1,…	XP_013124468.1, XP_003441581.1, XP_005468741.1, XP_005470421.1, XP_003451677.1, XP_005476427.1, XP_005476284.1, XP_003448790.1, XP_003454329.1, XP_005470225.1, XP_005457575.1, XP_005455165.1, XP_005475277.1, XP_005449573.1, XP_005478900.1, XP_005455820.1, XP_005473206.1, XP_013133104.1, XP_005459852.1, XP_013120280.1, XP_005463047.1, XP_003440900.1, XP_005452972.1, XP_013128127.1, XP_005456688.2,…
GO:0006270	DNA replication initiation	P	6.24193e-10	8.68292e-12	12	7	1915	36564	OVER	XP_003447744.1, XP_005467384.1, XP_005471824.1, XP_005476470.1, XP_003457474.1, XP_003443135.1, XP_013126491.1, XP_003444642.1, XP_003445659.1, XP_003445228.1, XP_003443630.2, XP_003440760.1	XP_005474944.1, XP_005474945.1, XP_005452387.1, XP_003454136.1, XP_005452388.1, XP_005452389.1, XP_003451089.1
GO:0051010	microtubule plus-end binding	F	8.73957e-10	1.22333e-11	14	14	1913	36557	OVER	XP_013132671.1, XP_013132672.1, XP_013132670.1, XP_013132663.1, XP_005459231.1, XP_013132662.1, XP_013132665.1, XP_013132673.1, XP_013132664.1, XP_013132674.1, XP_013132668.1, XP_013132669.1, XP_013132666.1, XP_013132667.1	XP_013126879.1, XP_013126868.1, XP_013126878.1, XP_013126867.1, XP_013126877.1, XP_013126876.1, XP_013126869.1, XP_013126871.1, XP_013126870.1, XP_013126875.1, XP_013126874.1, XP_013126880.1, XP_013126873.1, XP_013126872.1
GO:0043168	anion binding	F	8.75334e-10	1.23287e-11	339	4449	1588	32122	OVER	XP_003459757.1, XP_013128308.1, XP_003439562.1, XP_005459947.1, XP_003454864.1, XP_013125015.1, XP_003456065.1, XP_003452164.1, XP_013130907.1, XP_003450104.1, XP_005477121.1, XP_005468037.1, XP_005472710.1, XP_005454090.1, XP_005463058.1, XP_003450526.3, XP_003444038.1, XP_003454031.2, XP_013125621.1, XP_005473013.1, XP_003446402.1, XP_013125207.1, XP_005470599.1, XP_005470248.1, XP_003442065.1,…	XP_013124468.1, XP_003441581.1, XP_005468741.1, XP_005470421.1, XP_003451677.1, XP_005476427.1, XP_003439332.1, XP_005476284.1, XP_003448790.1, XP_013125159.1, XP_003454329.1, XP_005470225.1, XP_005457575.1, XP_005455165.1, XP_005449573.1, XP_005478900.1, XP_005455820.1, XP_005473206.1, XP_013133104.1, XP_005459852.1, XP_013120280.1, XP_005463047.1, XP_005452656.1, XP_003440900.1, XP_005452972.1,…
GO:0032553	ribonucleotide binding	F	9.43324e-10	1.33683e-11	301	3842	1626	32729	OVER	XP_013128308.1, XP_005459947.1, XP_003454864.1, XP_013125015.1, XP_003456065.1, XP_003452164.1, XP_013130907.1, XP_003450104.1, XP_005477121.1, XP_005468037.1, XP_005454090.1, XP_005463058.1, XP_003450526.3, XP_003454031.2, XP_013125621.1, XP_005473013.1, XP_013125207.1, XP_005470599.1, XP_005470248.1, XP_003442065.1, XP_003456088.1, XP_005477833.1, XP_005469493.1, XP_003453266.1, XP_005455635.1,…	XP_013124468.1, XP_003441581.1, XP_005468741.1, XP_005470421.1, XP_003451677.1, XP_005476427.1, XP_005476284.1, XP_003448790.1, XP_003454329.1, XP_005470225.1, XP_005457575.1, XP_005455165.1, XP_005449573.1, XP_005478900.1, XP_005455820.1, XP_005473206.1, XP_013133104.1, XP_005459852.1, XP_013120280.1, XP_005463047.1, XP_003440900.1, XP_005452972.1, XP_013128127.1, XP_005456688.2, XP_013121430.1,…
GO:0032549	ribonucleoside binding	F	1.06731e-09	1.52182e-11	298	3799	1629	32772	OVER	XP_013128308.1, XP_005459947.1, XP_003454864.1, XP_013125015.1, XP_003456065.1, XP_003452164.1, XP_013130907.1, XP_003450104.1, XP_005477121.1, XP_005468037.1, XP_005454090.1, XP_005463058.1, XP_003450526.3, XP_003454031.2, XP_013125621.1, XP_005473013.1, XP_013125207.1, XP_005470248.1, XP_003442065.1, XP_003456088.1, XP_005477833.1, XP_005469493.1, XP_003453266.1, XP_005455635.1, XP_005458363.1,…	XP_013124468.1, XP_003441581.1, XP_005468741.1, XP_005470421.1, XP_003451677.1, XP_005476427.1, XP_005476284.1, XP_003448790.1, XP_003454329.1, XP_005470225.1, XP_005457575.1, XP_005455165.1, XP_005449573.1, XP_005478900.1, XP_005455820.1, XP_005473206.1, XP_013133104.1, XP_005459852.1, XP_013120280.1, XP_005463047.1, XP_003440900.1, XP_005452972.1, XP_013128127.1, XP_005456688.2, XP_013121430.1,…
GO:0044283	small molecule biosynthetic process	P	1.07018e-09	1.5352e-11	57	368	1870	36203	OVER	XP_003446990.1, XP_003444352.1, XP_003452164.1, XP_003456635.1, XP_005450844.1, XP_003457744.1, XP_005471372.1, XP_003447434.1, XP_013120185.1, XP_003458249.1, XP_003444529.2, XP_013132276.1, XP_005477833.1, XP_003447879.1, XP_005458342.1, XP_005473939.1, XP_005470603.1, XP_013123762.1, XP_003451108.1, XP_003454231.1, XP_003455170.1, XP_005474710.1, XP_003441257.1, XP_003442303.1, XP_003455807.1,…	XP_003455641.1, XP_005476864.1, XP_005471726.1, XP_003456777.1, XP_005467941.1, XP_003447104.1, XP_003439317.1, XP_003445192.1, XP_013123668.1, NP_001266450.1, XP_003453337.1, XP_005472395.1, XP_013124193.1, XP_005463288.1, XP_013127316.1, XP_003454212.1, XP_005452569.1, XP_013122626.1, XP_005476720.1, XP_003455359.1, XP_005447683.1, XP_005479178.1, XP_003440208.1, YP_003355030.1, XP_003456731.1,…
GO:0006839	mitochondrial transport	P	1.07104e-09	1.54575e-11	22	55	1905	36516	OVER	XP_013129771.1, XP_003456212.2, XP_003453512.1, XP_013131931.1, XP_013131932.1, XP_013124764.1, XP_003456692.1, XP_013129772.1, XP_013130852.1, XP_013130851.1, XP_005471427.1, XP_003438385.1, XP_003444076.3, XP_003451287.1, XP_003441745.1, XP_003448035.1, XP_005461464.1, XP_005473311.1, XP_005461465.1, XP_003451726.1, XP_003448995.2, XP_005454951.1	XP_003452934.1, XP_013120811.1, XP_005472046.1, XP_005472048.1, XP_013125117.1, XP_003457405.1, XP_005456802.1, XP_003440192.1, XP_003456409.1, XP_003453398.1, XP_003443245.3, XP_003453444.1, XP_005449228.1, XP_003438369.1, XP_005456804.1, XP_005456274.1, XP_003438048.1, XP_003438778.1, XP_005477943.1, XP_003453553.1, XP_003447924.1, XP_013125605.1, XP_003456871.1, XP_005458701.1, XP_013130674.1,…
GO:0043648	dicarboxylic acid metabolic process	P	1.15183e-09	1.67237e-11	25	75	1902	36496	OVER	XP_003450526.3, XP_003457744.1, XP_005471373.1, XP_005471372.1, XP_005471371.1, XP_003440209.2, XP_003439495.1, XP_003438704.3, XP_003456038.1, XP_005473939.1, XP_005470603.1, XP_005464993.1, XP_003460001.1, XP_003441965.1, XP_013123762.1, XP_003441257.1, XP_003442303.1, XP_003459051.1, XP_005461572.1, XP_013124917.1, XP_005473940.1, XP_003454182.1, XP_003459439.3, XP_003446180.1, XP_005448221.1	XP_003438472.1, XP_003447121.1, XP_013123601.1, XP_005468139.1, XP_003449765.2, XP_013125642.1, XP_003441046.1, XP_003444034.1, XP_005477033.1, XP_003438380.2, XP_003447016.1, XP_003456357.1, XP_005477035.1, XP_003445448.1, XP_013126189.1, XP_003438192.1, XP_003440208.1, XP_013128755.1, XP_003458402.2, XP_005473853.1, XP_005473851.1, XP_003459996.1, XP_003451106.1, XP_003452463.2, XP_003453684.1,…
GO:0072655	establishment of protein localization to mitochondrion	P	1.24401e-09	1.83865e-11	16	23	1911	36548	OVER	XP_013129771.1, XP_003456212.2, XP_013124764.1, XP_013129772.1, XP_013130852.1, XP_013130851.1, XP_005471427.1, XP_003438385.1, XP_003444076.3, XP_003451287.1, XP_003441745.1, XP_003448035.1, XP_005473311.1, XP_003451726.1, XP_003448995.2, XP_005454951.1	XP_003457801.1, XP_003452934.1, XP_003438048.1, XP_003438778.1, XP_003439971.1, XP_003457405.1, XP_005463982.1, XP_013120241.1, XP_003451081.1, XP_003456409.1, XP_003456613.1, XP_005458701.1, XP_013130674.1, XP_005453305.1, XP_003456404.1, XP_003443528.1, XP_003453444.1, XP_005449228.1, XP_003438369.1, XP_003454339.1, XP_003452138.1, XP_003442277.1, XP_003456594.1
GO:0070585	protein localization to mitochondrion	P	1.24401e-09	1.83865e-11	16	23	1911	36548	OVER	XP_013129771.1, XP_003456212.2, XP_013124764.1, XP_013129772.1, XP_013130852.1, XP_013130851.1, XP_005471427.1, XP_003438385.1, XP_003444076.3, XP_003451287.1, XP_003441745.1, XP_003448035.1, XP_005473311.1, XP_003451726.1, XP_003448995.2, XP_005454951.1	XP_003457801.1, XP_003452934.1, XP_003438048.1, XP_003438778.1, XP_003439971.1, XP_003457405.1, XP_005463982.1, XP_013120241.1, XP_003451081.1, XP_003456409.1, XP_003456613.1, XP_005458701.1, XP_013130674.1, XP_005453305.1, XP_003456404.1, XP_003443528.1, XP_003453444.1, XP_005449228.1, XP_003438369.1, XP_003454339.1, XP_003452138.1, XP_003442277.1, XP_003456594.1
GO:0030125	clathrin vesicle coat	C	1.24401e-09	1.83865e-11	16	23	1911	36548	OVER	XP_003451136.1, XP_003441652.1, XP_013124796.1, XP_005461659.1, XP_003450857.1, XP_005461660.1, XP_005473587.1, XP_005474633.1, XP_013120577.1, XP_005474634.1, XP_005461661.1, XP_005473586.1, XP_005474631.1, XP_005474632.1, XP_005473585.1, XP_013120576.1	XP_003450077.1, XP_003452140.1, XP_013125005.1, XP_005467989.1, XP_013125004.1, XP_003445979.1, XP_013125003.1, XP_005454826.1, XP_005459504.1, XP_003449997.1, XP_003449996.1, XP_005463064.1, XP_005454895.1, XP_005463063.1, XP_005456830.1, XP_013125008.1, XP_013125007.1, XP_013125006.1, XP_013132858.1, XP_005467992.1, XP_005467991.1, XP_005467990.1, XP_013132859.1
GO:0046907	intracellular transport	P	1.47899e-09	2.20614e-11	89	748	1838	35823	OVER	XP_003451136.1, XP_003442507.1, XP_003445190.1, XP_003443579.1, XP_003444394.1, XP_013129771.1, XP_005455560.1, XP_003453041.1, XP_013132172.1, XP_005472710.1, XP_013132170.1, XP_003448631.1, XP_003444076.3, XP_013124796.1, XP_003451287.1, XP_005476762.2, XP_005461659.1, XP_003447662.1, XP_005470227.1, XP_005448673.1, XP_003456493.1, XP_003442474.2, XP_003438753.1, XP_005471777.1, XP_003441652.1,…	XP_005453237.1, XP_005450487.1, XP_003450940.1, XP_005459382.1, XP_003444629.1, XP_003449997.1, XP_013120642.1, XP_013120819.1, XP_005452041.1, XP_003449078.1, XP_003452838.1, XP_003440683.1, XP_003455280.2, XP_003439476.1, XP_003452310.1, XP_013129737.1, XP_003458995.1, XP_003439509.1, XP_003459870.1, XP_003438348.2, XP_005457017.1, XP_003459795.1, XP_005468534.1, XP_005473510.1, XP_013124411.1,…
GO:0042273	ribosomal large subunit biogenesis	P	1.47899e-09	2.21168e-11	15	19	1912	36552	OVER	XP_003438779.1, XP_003459711.1, XP_003460057.1, XP_003452380.1, XP_003455530.1, XP_003455617.2, XP_005479272.1, XP_005475202.1, XP_005475201.1, XP_003451536.1, XP_005475204.1, XP_005469804.1, XP_005475203.1, XP_003453067.1, XP_005469803.1	XP_003454583.1, XP_003448191.1, XP_003453010.1, XP_003457856.1, XP_013130030.1, XP_005473359.1, XP_003457069.1, XP_003449711.1, XP_013130339.1, XP_003454286.1, XP_003445890.1, XP_003449652.1, XP_003455074.1, XP_013120246.1, XP_003446872.2, XP_013123132.1, XP_003443905.1, XP_013129080.1, XP_005468789.2
GO:0005828	kinetochore microtubule	C	1.4997e-09	2.25568e-11	14	15	1913	36556	OVER	XP_013132671.1, XP_013132672.1, XP_013132670.1, XP_013132663.1, XP_005459231.1, XP_013132662.1, XP_013132665.1, XP_013132673.1, XP_013132664.1, XP_013132674.1, XP_013132668.1, XP_013132669.1, XP_013132666.1, XP_013132667.1	XP_013126879.1, XP_013126868.1, XP_013126878.1, XP_013126867.1, XP_013126877.1, XP_013126876.1, XP_013126869.1, XP_003458518.1, XP_013126871.1, XP_013126870.1, XP_013126875.1, XP_013126874.1, XP_013126880.1, XP_013126873.1, XP_013126872.1
GO:0034248	regulation of cellular amide metabolic process	P	1.56926e-09	2.37395e-11	38	182	1889	36389	OVER	XP_003446990.1, XP_005459696.1, XP_003442257.1, XP_003455663.1, XP_005459697.1, XP_013121947.1, XP_003445483.1, XP_003459317.1, XP_003453041.1, XP_013130908.1, XP_003452164.1, XP_013130907.1, XP_013131974.1, XP_003451828.1, XP_005456388.1, XP_013131972.1, XP_013131971.1, XP_003447937.1, XP_013131970.1, XP_003437845.1, XP_003454860.1, XP_003455876.1, XP_003447879.1, XP_013130782.1, XP_003451978.1,…	XP_003438265.2, XP_003455641.1, XP_005454282.1, XP_013131601.1, XP_003458682.1, XP_003456291.1, XP_013131605.1, XP_013124528.1, XP_005456341.1, XP_003451673.1, XP_003438223.1, XP_013124618.1, XP_003458995.1, XP_003447225.1, XP_003447990.1, XP_003442829.1, XP_003438709.1, XP_005452795.1, XP_003438367.1, XP_003459354.1, XP_005473383.1, XP_005470018.1, XP_005448656.1, XP_003443520.1, XP_003444406.1,…
GO:0032550	purine ribonucleoside binding	F	2.18218e-09	3.3391e-11	296	3796	1631	32775	OVER	XP_013128308.1, XP_005459947.1, XP_003454864.1, XP_013125015.1, XP_003456065.1, XP_003452164.1, XP_013130907.1, XP_003450104.1, XP_005477121.1, XP_005468037.1, XP_005454090.1, XP_005463058.1, XP_003450526.3, XP_003454031.2, XP_013125621.1, XP_005473013.1, XP_013125207.1, XP_005470248.1, XP_003442065.1, XP_003456088.1, XP_005477833.1, XP_005469493.1, XP_003453266.1, XP_005455635.1, XP_005458363.1,…	XP_013124468.1, XP_003441581.1, XP_005468741.1, XP_005470421.1, XP_003451677.1, XP_005476427.1, XP_005476284.1, XP_003448790.1, XP_003454329.1, XP_005470225.1, XP_005457575.1, XP_005455165.1, XP_005449573.1, XP_005478900.1, XP_005455820.1, XP_005473206.1, XP_013133104.1, XP_005459852.1, XP_013120280.1, XP_005463047.1, XP_003440900.1, XP_005452972.1, XP_013128127.1, XP_005456688.2, XP_013121430.1,…
GO:0001883	purine nucleoside binding	F	2.18218e-09	3.3391e-11	296	3796	1631	32775	OVER	XP_013128308.1, XP_005459947.1, XP_003454864.1, XP_013125015.1, XP_003456065.1, XP_003452164.1, XP_013130907.1, XP_003450104.1, XP_005477121.1, XP_005468037.1, XP_005454090.1, XP_005463058.1, XP_003450526.3, XP_003454031.2, XP_013125621.1, XP_005473013.1, XP_013125207.1, XP_005470248.1, XP_003442065.1, XP_003456088.1, XP_005477833.1, XP_005469493.1, XP_003453266.1, XP_005455635.1, XP_005458363.1,…	XP_013124468.1, XP_003441581.1, XP_005468741.1, XP_005470421.1, XP_003451677.1, XP_005476427.1, XP_005476284.1, XP_003448790.1, XP_003454329.1, XP_005470225.1, XP_005457575.1, XP_005455165.1, XP_005449573.1, XP_005478900.1, XP_005455820.1, XP_005473206.1, XP_013133104.1, XP_005459852.1, XP_013120280.1, XP_005463047.1, XP_003440900.1, XP_005452972.1, XP_013128127.1, XP_005456688.2, XP_013121430.1,…
GO:0009084	glutamine family amino acid biosynthetic process	P	2.39837e-09	3.69076e-11	15	20	1912	36551	OVER	XP_005458342.1, XP_003453809.1, XP_003444352.1, XP_005473939.1, XP_003441965.1, XP_013123762.1, XP_003441257.1, XP_013124917.1, XP_005473940.1, XP_003453948.1, XP_003457744.1, XP_005471373.1, XP_003453595.1, XP_005471372.1, XP_005471371.1	XP_005452370.1, XP_013121949.1, XP_005477006.1, XP_005473665.1, XP_003450173.1, XP_003454204.1, XP_005473664.1, NP_001266597.1, XP_013123975.1, XP_013123974.1, XP_003453173.2, XP_003440140.1, XP_003447016.1, XP_005458708.1, XP_005452369.1, XP_005452368.1, XP_005458709.1, XP_013131708.1, XP_005454981.1, XP_003454143.2
GO:0019202	amino acid kinase activity	F	2.45611e-09	3.88638e-11	8	0	1919	36571	OVER	XP_005473940.1, XP_005473939.1, XP_005471373.1, XP_005471372.1, XP_005471371.1, XP_003441965.1, XP_003441257.1, XP_013124917.1
GO:0004350	glutamate-5-semialdehyde dehydrogenase activity	F	2.45611e-09	3.88638e-11	8	0	1919	36571	OVER	XP_005473940.1, XP_005473939.1, XP_005471373.1, XP_005471372.1, XP_005471371.1, XP_003441965.1, XP_003441257.1, XP_013124917.1
GO:0004349	glutamate 5-kinase activity	F	2.45611e-09	3.88638e-11	8	0	1919	36571	OVER	XP_005473940.1, XP_005473939.1, XP_005471373.1, XP_005471372.1, XP_005471371.1, XP_003441965.1, XP_003441257.1, XP_013124917.1
GO:0042555	MCM complex	C	2.45611e-09	3.88638e-11	8	0	1919	36571	OVER	XP_003447744.1, XP_005467384.1, XP_005476470.1, XP_003457474.1, XP_003443135.1, XP_013126491.1, XP_003445228.1, XP_003440760.1
GO:0031415	NatA complex	C	2.45611e-09	3.88638e-11	8	0	1919	36571	OVER	XP_005458909.1, XP_005458907.1, XP_005458908.1, XP_005458905.1, XP_005458906.1, XP_005458903.1, XP_005458904.1, XP_003454358.1
GO:0003678	DNA helicase activity	F	2.72637e-09	4.33773e-11	18	35	1909	36536	OVER	XP_003438750.1, XP_005463058.1, XP_005463057.1, XP_003447744.1, XP_005470808.1, XP_003458079.1, XP_005467384.1, XP_005470807.1, XP_005476470.1, XP_005458211.1, XP_003457474.1, XP_003443135.1, XP_013126491.1, XP_003445659.1, XP_003445228.1, XP_005458863.1, XP_003440760.1, XP_003441508.1	XP_003446993.1, XP_013123371.1, XP_013120042.1, XP_013123390.1, XP_003456443.1, XP_005466609.1, XP_005463668.1, XP_005475167.1, XP_005466541.1, XP_005452643.1, XP_005475166.1, XP_005460454.1, XP_005475168.1, XP_013123450.1, XP_013124063.1, XP_013123005.1, XP_005466501.1, XP_013124064.1, XP_013124065.1, XP_003445775.1, XP_005474494.1, XP_013123312.1, XP_013124060.1, XP_005476110.1, XP_005465744.1,…
GO:0009008	DNA-methyltransferase activity	F	2.81192e-09	4.49829e-11	11	6	1916	36565	OVER	XP_005475141.1, XP_005475143.1, XP_003442135.1, XP_005475142.1, XP_005479272.1, XP_013127460.1, XP_005477831.1, XP_005475145.1, XP_005475144.1, XP_005475147.1, XP_005475146.1	XP_003460483.1, XP_013120377.1, XP_003460508.1, XP_013125113.1, XP_005477315.1, XP_013125550.1
GO:0043039	tRNA aminoacylation	P	2.88048e-09	4.65806e-11	22	59	1905	36512	OVER	XP_003446990.1, XP_005448918.1, XP_003453266.1, XP_005456440.1, XP_003454360.1, XP_005458916.1, XP_003452164.1, XP_003460001.1, XP_005458914.1, XP_003451873.2, XP_003445315.1, XP_005458911.1, XP_003458532.1, XP_003449154.1, XP_003440999.1, XP_005475394.1, XP_003450645.3, XP_005448221.1, XP_005459269.1, XP_003447879.1, XP_005459268.1, XP_003439495.1	XP_003456982.3, XP_003449765.2, XP_003453192.1, XP_013130263.1, XP_005459862.1, XP_013120642.1, XP_013120646.1, XP_003443880.1, XP_003443113.1, XP_003445448.1, XP_013128755.1, XP_003439051.1, XP_003452421.1, XP_005466612.2, XP_005478301.1, XP_003445160.1, XP_013124351.1, XP_005457464.1, XP_013127166.1, XP_005468182.1, XP_005467092.1, XP_013131323.1, XP_005447768.1, XP_005468188.1, XP_003456998.2,…
GO:0043038	amino acid activation	P	2.88048e-09	4.65806e-11	22	59	1905	36512	OVER	XP_003446990.1, XP_005448918.1, XP_003453266.1, XP_005456440.1, XP_003454360.1, XP_005458916.1, XP_003452164.1, XP_003460001.1, XP_005458914.1, XP_003451873.2, XP_003445315.1, XP_005458911.1, XP_003458532.1, XP_003449154.1, XP_003440999.1, XP_005475394.1, XP_003450645.3, XP_005448221.1, XP_005459269.1, XP_003447879.1, XP_005459268.1, XP_003439495.1	XP_003456982.3, XP_003449765.2, XP_003453192.1, XP_013130263.1, XP_005459862.1, XP_013120642.1, XP_013120646.1, XP_003443880.1, XP_003443113.1, XP_003445448.1, XP_013128755.1, XP_003439051.1, XP_003452421.1, XP_005466612.2, XP_005478301.1, XP_003445160.1, XP_013124351.1, XP_005457464.1, XP_013127166.1, XP_005468182.1, XP_005467092.1, XP_013131323.1, XP_005447768.1, XP_005468188.1, XP_003456998.2,…
GO:0003735	structural constituent of ribosome	F	2.93431e-09	4.77061e-11	35	160	1892	36411	OVER	XP_003444667.1, XP_003454571.1, XP_003449975.1, XP_005467739.1, XP_003446849.1, XP_003455335.1, XP_005456795.1, XP_003437845.1, XP_003453237.1, XP_003438196.1, XP_003439850.2, XP_013129412.1, XP_003450559.1, XP_003452507.1, XP_005458074.1, XP_005463989.1, XP_003452131.1, XP_003437833.1, XP_003452504.1, XP_003450998.1, XP_003456847.1, XP_003440483.1, XP_003454003.1, XP_003443081.1, XP_003439531.1,…	XP_003448191.1, XP_003450940.1, XP_013131372.1, XP_003439046.1, XP_003439731.1, XP_003440495.1, XP_005477581.1, XP_003442566.1, XP_005465452.1, XP_003449078.1, XP_003443633.1, XP_003460147.1, XP_003452097.1, XP_003437826.1, XP_003449725.1, XP_003452876.1, XP_003451510.1, XP_003442652.1, XP_003451514.1, XP_003454175.1, XP_013119669.1, XP_003451605.1, XP_003453702.1, XP_005465645.1, XP_003452001.2,…
GO:0006417	regulation of translation	P	2.95461e-09	4.8293e-11	37	178	1890	36393	OVER	XP_003446990.1, XP_005459696.1, XP_003442257.1, XP_003455663.1, XP_005459697.1, XP_013121947.1, XP_003445483.1, XP_003459317.1, XP_003453041.1, XP_013130908.1, XP_003452164.1, XP_013130907.1, XP_013131974.1, XP_003451828.1, XP_005456388.1, XP_013131972.1, XP_013131971.1, XP_003447937.1, XP_013131970.1, XP_003437845.1, XP_003454860.1, XP_003447879.1, XP_013130782.1, XP_003451978.1, XP_003443574.1,…	XP_003438265.2, XP_003455641.1, XP_005454282.1, XP_013131601.1, XP_003458682.1, XP_003456291.1, XP_013131605.1, XP_013124528.1, XP_005456341.1, XP_003451673.1, XP_003438223.1, XP_013124618.1, XP_003458995.1, XP_003447225.1, XP_003447990.1, XP_003442829.1, XP_003438709.1, XP_005452795.1, XP_003438367.1, XP_003459354.1, XP_005473383.1, XP_005470018.1, XP_005448656.1, XP_003443520.1, XP_005452862.1,…
GO:0035639	purine ribonucleoside triphosphate binding	F	4.6243e-09	7.63738e-11	294	3795	1633	32776	OVER	XP_013128308.1, XP_005459947.1, XP_003454864.1, XP_013125015.1, XP_003456065.1, XP_003452164.1, XP_013130907.1, XP_003450104.1, XP_005477121.1, XP_005468037.1, XP_005454090.1, XP_005463058.1, XP_003450526.3, XP_003454031.2, XP_013125621.1, XP_005473013.1, XP_013125207.1, XP_005470248.1, XP_003442065.1, XP_003456088.1, XP_005469493.1, XP_003453266.1, XP_005455635.1, XP_005458363.1, XP_003450368.1,…	XP_013124468.1, XP_003441581.1, XP_005468741.1, XP_005470421.1, XP_003451677.1, XP_005476427.1, XP_005476284.1, XP_003448790.1, XP_003454329.1, XP_005470225.1, XP_005457575.1, XP_005455165.1, XP_005449573.1, XP_005478900.1, XP_005455820.1, XP_005473206.1, XP_013133104.1, XP_005459852.1, XP_013120280.1, XP_005463047.1, XP_003440900.1, XP_005452972.1, XP_013128127.1, XP_005456688.2, XP_013121430.1,…
GO:0032555	purine ribonucleotide binding	F	4.6243e-09	7.63882e-11	296	3827	1631	32744	OVER	XP_013128308.1, XP_005459947.1, XP_003454864.1, XP_013125015.1, XP_003456065.1, XP_003452164.1, XP_013130907.1, XP_003450104.1, XP_005477121.1, XP_005468037.1, XP_005454090.1, XP_005463058.1, XP_003450526.3, XP_003454031.2, XP_013125621.1, XP_005473013.1, XP_013125207.1, XP_005470248.1, XP_003442065.1, XP_003456088.1, XP_005477833.1, XP_005469493.1, XP_003453266.1, XP_005455635.1, XP_005458363.1,…	XP_013124468.1, XP_003441581.1, XP_005468741.1, XP_005470421.1, XP_003451677.1, XP_005476427.1, XP_005476284.1, XP_003448790.1, XP_003454329.1, XP_005470225.1, XP_005457575.1, XP_005455165.1, XP_005449573.1, XP_005478900.1, XP_005455820.1, XP_005473206.1, XP_013133104.1, XP_005459852.1, XP_013120280.1, XP_005463047.1, XP_003440900.1, XP_005452972.1, XP_013128127.1, XP_005456688.2, XP_013121430.1,…
GO:0006996	organelle organization	P	4.81073e-09	7.9886e-11	179	2020	1748	34551	OVER	XP_003454344.1, XP_005459947.1, XP_003458667.1, XP_005462638.1, XP_003442988.1, XP_013129771.1, XP_003459527.1, XP_005455560.1, XP_005452456.1, XP_005463058.1, XP_003447937.1, XP_005452602.1, XP_003457780.1, XP_013125621.1, XP_013130933.1, XP_003444076.3, XP_005463792.1, XP_013130515.1, XP_003450236.1, XP_005466377.1, XP_003445659.1, XP_003456942.1, XP_005477687.1, XP_003459968.1, XP_005469685.1,…	XP_003443991.1, XP_003444629.1, XP_003448800.1, XP_013123777.1, XP_005468380.1, XP_003440476.1, XP_005459732.1, XP_005447777.1, XP_013124411.1, XP_003443795.1, XP_003445952.1, XP_003460215.1, XP_013125693.1, XP_013120280.1, XP_003452849.1, XP_005476778.1, XP_005453071.1, XP_005460480.1, XP_005463230.1, XP_005472831.1, XP_005478343.1, XP_005463363.1, XP_005464054.1, XP_013128719.1, XP_005448686.1,…
GO:0017076	purine nucleotide binding	F	4.95262e-09	8.26729e-11	296	3830	1631	32741	OVER	XP_013128308.1, XP_005459947.1, XP_003454864.1, XP_013125015.1, XP_003456065.1, XP_003452164.1, XP_013130907.1, XP_003450104.1, XP_005477121.1, XP_005468037.1, XP_005454090.1, XP_005463058.1, XP_003450526.3, XP_003454031.2, XP_013125621.1, XP_005473013.1, XP_013125207.1, XP_005470248.1, XP_003442065.1, XP_003456088.1, XP_005477833.1, XP_005469493.1, XP_003453266.1, XP_005455635.1, XP_005458363.1,…	XP_013124468.1, XP_003441581.1, XP_005468741.1, XP_005470421.1, XP_003451677.1, XP_005476427.1, XP_005476284.1, XP_003448790.1, XP_003454329.1, XP_005470225.1, XP_005457575.1, XP_005455165.1, XP_005449573.1, XP_005478900.1, XP_005455820.1, XP_005473206.1, XP_013133104.1, XP_005459852.1, XP_013120280.1, XP_005463047.1, XP_003440900.1, XP_005452972.1, XP_013128127.1, XP_005456688.2, XP_013121430.1,…
GO:0030660	Golgi-associated vesicle membrane	C	5.73492e-09	9.67612e-11	15	22	1912	36549	OVER	XP_003451136.1, XP_003441652.1, XP_013124796.1, XP_005461659.1, XP_005461660.1, XP_005473587.1, XP_005474633.1, XP_013120577.1, XP_005474634.1, XP_005461661.1, XP_005473586.1, XP_005474631.1, XP_005474632.1, XP_005473585.1, XP_013120576.1	XP_003439379.3, XP_003445006.1, XP_003452140.1, XP_005467989.1, XP_003445979.1, XP_005454826.1, XP_003449997.1, XP_003449996.1, XP_005461760.1, XP_005461761.1, XP_005461762.1, XP_003447511.1, XP_005463064.1, XP_003442341.1, XP_005463063.1, XP_005462494.1, XP_005456830.1, XP_003444432.1, XP_005476160.1, XP_005467992.1, XP_005467991.1, XP_005467990.1
GO:1900126	negative regulation of hyaluronan biosynthetic process	P	5.73492e-09	9.72274e-11	9	2	1918	36569	OVER	XP_005461659.1, XP_005461660.1, XP_005474633.1, XP_013120577.1, XP_005474634.1, XP_005461661.1, XP_005474631.1, XP_005474632.1, XP_013120576.1	XP_005463064.1, XP_005463063.1
GO:0000051	obsolete urea cycle intermediate metabolic process	P	5.73492e-09	9.72274e-11	9	2	1918	36569	OVER	XP_005473940.1, XP_005473939.1, XP_003446509.2, XP_005471373.1, XP_005471372.1, XP_005471371.1, XP_003441965.1, XP_003441257.1, XP_013124917.1	XP_003454610.1, XP_003454635.1
GO:0005798	Golgi-associated vesicle	C	6.26996e-09	1.06843e-10	16	27	1911	36544	OVER	XP_003451136.1, XP_003441652.1, XP_013124796.1, XP_003441496.1, XP_005461659.1, XP_005461660.1, XP_005473587.1, XP_005474633.1, XP_013120577.1, XP_005474634.1, XP_005461661.1, XP_005473586.1, XP_005474631.1, XP_005474632.1, XP_005473585.1, XP_013120576.1	XP_003439379.3, XP_003445006.1, XP_003452140.1, XP_005467989.1, XP_005454826.1, XP_003449997.1, XP_003449996.1, XP_005462494.1, XP_003444432.1, XP_003439895.1, XP_003452189.1, XP_003445979.1, XP_005461760.1, XP_013128402.1, XP_005461761.1, XP_005461762.1, XP_003447511.1, XP_003453917.1, XP_005463064.1, XP_003442341.1, XP_005463063.1, XP_005456830.1, XP_005476160.1, XP_003442097.1, XP_005467992.1,…
GO:0016180	snRNA processing	P	6.4459e-09	1.10402e-10	11	7	1916	36564	OVER	XP_013121432.1, XP_013121433.1, XP_003452475.1, XP_003440746.2, XP_003459176.3, XP_013124243.1, XP_003438162.1, XP_005463072.1, XP_003458085.2, XP_013124242.1, XP_003446345.1	XP_003444799.2, XP_003443422.1, XP_005467731.1, XP_005467732.1, XP_003439635.1, XP_003439646.3, XP_005474915.1
GO:1990234	transferase complex	C	7.14033e-09	1.22916e-10	71	553	1856	36018	OVER	XP_005453488.1, XP_013127446.1, XP_003440847.1, XP_013130617.1, XP_003444394.1, XP_003452477.1, XP_003454218.1, XP_003444038.1, XP_005478906.1, XP_005460316.1, XP_013126966.1, XP_003453887.1, XP_003447837.1, XP_003444642.1, XP_005456424.1, XP_013130859.1, XP_013121432.1, XP_003444635.1, XP_003453763.1, XP_005458909.1, XP_005458907.1, XP_003452130.1, XP_005470979.2, XP_005458905.1, XP_005458903.1,…	XP_005476864.1, XP_013131165.1, XP_005471726.1, XP_005467941.1, XP_005462826.2, XP_013126373.1, XP_003445252.1, XP_013128202.1, XP_003447564.1, XP_005465019.2, XP_003458995.1, XP_003443226.1, XP_005476513.1, XP_003443520.1, XP_003450285.1, XP_003452236.2, XP_005454859.1, XP_013127896.1, XP_003459018.1, XP_005476250.1, XP_005473666.1, XP_013127109.1, XP_003457711.2, XP_005479242.1, XP_005463230.1,…
GO:0006418	tRNA aminoacylation for protein translation	P	8.71772e-09	1.53102e-10	21	57	1906	36514	OVER	XP_003446990.1, XP_005448918.1, XP_003453266.1, XP_005456440.1, XP_003454360.1, XP_005458916.1, XP_003452164.1, XP_005458914.1, XP_003451873.2, XP_003445315.1, XP_005458911.1, XP_003458532.1, XP_003449154.1, XP_003440999.1, XP_005475394.1, XP_003450645.3, XP_005448221.1, XP_005459269.1, XP_003447879.1, XP_005459268.1, XP_003439495.1	XP_003456982.3, XP_003453192.1, XP_013130263.1, XP_005459862.1, XP_013120642.1, XP_013120646.1, XP_003443880.1, XP_003443113.1, XP_003445448.1, XP_013128755.1, XP_003439051.1, XP_003452421.1, XP_005466612.2, XP_005478301.1, XP_003445160.1, XP_013124351.1, XP_005457464.1, XP_013127166.1, XP_005468182.1, XP_005467092.1, XP_013131323.1, XP_005447768.1, XP_005468188.1, XP_003456998.2, XP_005448220.1,…
GO:0016876	ligase activity, forming aminoacyl-tRNA and related compounds	F	8.71772e-09	1.53102e-10	21	57	1906	36514	OVER	XP_003446990.1, XP_005448918.1, XP_003453266.1, XP_005456440.1, XP_003454360.1, XP_005458916.1, XP_003452164.1, XP_005458914.1, XP_003451873.2, XP_003445315.1, XP_005458911.1, XP_003458532.1, XP_003449154.1, XP_003440999.1, XP_005475394.1, XP_003450645.3, XP_005448221.1, XP_005459269.1, XP_003447879.1, XP_005459268.1, XP_003439495.1	XP_003456982.3, XP_003453192.1, XP_013130263.1, XP_005459862.1, XP_013120642.1, XP_013120646.1, XP_003443880.1, XP_003443113.1, XP_003445448.1, XP_013128755.1, XP_003439051.1, XP_003452421.1, XP_005466612.2, XP_005478301.1, XP_003445160.1, XP_013124351.1, XP_005457464.1, XP_013127166.1, XP_005468182.1, XP_005467092.1, XP_013131323.1, XP_005447768.1, XP_005468188.1, XP_003456998.2, XP_005448220.1,…
GO:0016875	ligase activity, forming carbon-oxygen bonds	F	8.71772e-09	1.53102e-10	21	57	1906	36514	OVER	XP_003446990.1, XP_005448918.1, XP_003453266.1, XP_005456440.1, XP_003454360.1, XP_005458916.1, XP_003452164.1, XP_005458914.1, XP_003451873.2, XP_003445315.1, XP_005458911.1, XP_003458532.1, XP_003449154.1, XP_003440999.1, XP_005475394.1, XP_003450645.3, XP_005448221.1, XP_005459269.1, XP_003447879.1, XP_005459268.1, XP_003439495.1	XP_003456982.3, XP_003453192.1, XP_013130263.1, XP_005459862.1, XP_013120642.1, XP_013120646.1, XP_003443880.1, XP_003443113.1, XP_003445448.1, XP_013128755.1, XP_003439051.1, XP_003452421.1, XP_005466612.2, XP_005478301.1, XP_003445160.1, XP_013124351.1, XP_005457464.1, XP_013127166.1, XP_005468182.1, XP_005467092.1, XP_013131323.1, XP_005447768.1, XP_005468188.1, XP_003456998.2, XP_005448220.1,…
GO:0004812	aminoacyl-tRNA ligase activity	F	8.71772e-09	1.53102e-10	21	57	1906	36514	OVER	XP_003446990.1, XP_005448918.1, XP_003453266.1, XP_005456440.1, XP_003454360.1, XP_005458916.1, XP_003452164.1, XP_005458914.1, XP_003451873.2, XP_003445315.1, XP_005458911.1, XP_003458532.1, XP_003449154.1, XP_003440999.1, XP_005475394.1, XP_003450645.3, XP_005448221.1, XP_005459269.1, XP_003447879.1, XP_005459268.1, XP_003439495.1	XP_003456982.3, XP_003453192.1, XP_013130263.1, XP_005459862.1, XP_013120642.1, XP_013120646.1, XP_003443880.1, XP_003443113.1, XP_003445448.1, XP_013128755.1, XP_003439051.1, XP_003452421.1, XP_005466612.2, XP_005478301.1, XP_003445160.1, XP_013124351.1, XP_005457464.1, XP_013127166.1, XP_005468182.1, XP_005467092.1, XP_013131323.1, XP_005447768.1, XP_005468188.1, XP_003456998.2, XP_005448220.1,…
GO:0032559	adenyl ribonucleotide binding	F	1.04437e-08	1.84322e-10	237	2927	1690	33644	OVER	XP_013128308.1, XP_003454864.1, XP_013125015.1, XP_003456065.1, XP_003452164.1, XP_003450104.1, XP_005477121.1, XP_005454090.1, XP_005463058.1, XP_003454031.2, XP_013125621.1, XP_005473013.1, XP_013125207.1, XP_005470248.1, XP_003456088.1, XP_005477833.1, XP_005469493.1, XP_003453266.1, XP_005458363.1, XP_003450368.1, XP_005467599.1, XP_013126034.1, XP_005451167.1, XP_003443468.1, XP_013124784.1,…	XP_013124468.1, XP_005471726.1, XP_005474431.1, XP_005452874.1, XP_005449475.1, XP_003441581.1, XP_005470421.1, XP_003451677.1, XP_005476427.1, XP_005473677.1, NP_001266412.1, XP_005476284.1, XP_005448927.1, XP_013126580.1, XP_003450176.1, XP_003448790.1, XP_003448376.1, XP_013127730.1, XP_005459887.1, XP_005470225.1, XP_003459542.1, XP_003439091.2, XP_005455165.1, XP_005449573.1, XP_005478900.1,…
GO:0030554	adenyl nucleotide binding	F	1.07026e-08	1.89821e-10	237	2928	1690	33643	OVER	XP_013128308.1, XP_003454864.1, XP_013125015.1, XP_003456065.1, XP_003452164.1, XP_003450104.1, XP_005477121.1, XP_005454090.1, XP_005463058.1, XP_003454031.2, XP_013125621.1, XP_005473013.1, XP_013125207.1, XP_005470248.1, XP_003456088.1, XP_005477833.1, XP_005469493.1, XP_003453266.1, XP_005458363.1, XP_003450368.1, XP_005467599.1, XP_013126034.1, XP_005451167.1, XP_003443468.1, XP_013124784.1,…	XP_013124468.1, XP_005471726.1, XP_005474431.1, XP_005452874.1, XP_005449475.1, XP_003441581.1, XP_005470421.1, XP_003451677.1, XP_005476427.1, XP_005473677.1, NP_001266412.1, XP_005476284.1, XP_005448927.1, XP_013126580.1, XP_003450176.1, XP_003448790.1, XP_003448376.1, XP_013127730.1, XP_005459887.1, XP_005470225.1, XP_003459542.1, XP_003439091.2, XP_005455165.1, XP_005449573.1, XP_005478900.1,…
GO:0005524	ATP binding	F	1.27488e-08	2.27221e-10	235	2903	1692	33668	OVER	XP_013128308.1, XP_003454864.1, XP_013125015.1, XP_003456065.1, XP_003452164.1, XP_003450104.1, XP_005477121.1, XP_005454090.1, XP_005463058.1, XP_003454031.2, XP_013125621.1, XP_005473013.1, XP_013125207.1, XP_005470248.1, XP_003456088.1, XP_005469493.1, XP_003453266.1, XP_005458363.1, XP_003450368.1, XP_005467599.1, XP_013126034.1, XP_005451167.1, XP_003443468.1, XP_013124784.1, XP_003447022.2,…	XP_013124468.1, XP_005471726.1, XP_005474431.1, XP_005452874.1, XP_005449475.1, XP_003441581.1, XP_005470421.1, XP_003451677.1, XP_005476427.1, XP_005473677.1, NP_001266412.1, XP_005476284.1, XP_005448927.1, XP_013126580.1, XP_003448790.1, XP_003448376.1, XP_013127730.1, XP_005459887.1, XP_005470225.1, XP_003459542.1, XP_003439091.2, XP_005455165.1, XP_005449573.1, XP_005478900.1, XP_003455883.1,…
GO:0016874	ligase activity	F	1.79388e-08	3.21282e-10	49	314	1878	36257	OVER	XP_003446990.1, XP_003444352.1, XP_013130845.1, XP_003452164.1, XP_003442927.1, XP_003450526.3, XP_005458911.1, XP_005461190.1, XP_013120273.1, XP_005475394.1, XP_003441127.2, XP_005477833.1, XP_003447879.1, XP_003439495.1, XP_005448918.1, XP_003453266.1, XP_005470603.1, XP_003460001.1, XP_013123762.1, XP_003454252.1, XP_005461572.1, XP_013122449.1, XP_003439482.1, XP_013130004.1, XP_005459268.1,…	XP_003438472.1, XP_003443531.1, XP_013122012.1, XP_005462306.1, XP_005462175.1, XP_013120642.1, XP_013122822.1, XP_013123668.1, XP_005472395.1, XP_013132545.1, XP_005465019.2, XP_013128591.1, XP_005451433.1, XP_013123476.1, XP_003448790.1, XP_005476720.1, XP_013129873.1, XP_003440208.1, XP_005476513.1, XP_005468749.1, XP_013122819.1, XP_003458402.2, XP_005453515.1, XP_013124351.1, XP_005477712.1,…
GO:0000096	sulfur amino acid metabolic process	P	1.81188e-08	3.26082e-10	18	41	1909	36530	OVER	XP_005455623.1, XP_005456440.1, XP_003454107.1, XP_005458849.1, XP_003451108.1, XP_003451873.2, XP_003455170.1, XP_003450745.1, XP_003445315.1, XP_003442303.1, XP_003455807.1, XP_003442135.1, XP_003454182.1, XP_003454316.1, XP_013132991.1, XP_005459269.1, XP_013132276.1, XP_005459268.1	XP_013131643.1, XP_005451349.1, XP_003455641.1, XP_003448420.1, XP_013132981.1, XP_005478210.1, XP_003448758.2, XP_003456043.1, XP_003451677.1, XP_003452035.1, XP_005470971.1, XP_013125113.1, XP_003452284.2, XP_013126285.1, XP_005469629.1, XP_005466127.1, XP_003444870.1, XP_003450826.1, XP_003452641.1, XP_003460483.1, XP_005451020.1, XP_003444360.1, XP_013130336.1, XP_003460508.1, XP_013130337.1,…
GO:0016774	phosphotransferase activity, carboxyl group as acceptor	F	1.83962e-08	3.34273e-10	8	1	1919	36570	OVER	XP_005473940.1, XP_005473939.1, XP_005471373.1, XP_005471372.1, XP_005471371.1, XP_003441965.1, XP_003441257.1, XP_013124917.1	XP_003451499.1
GO:0006168	adenine salvage	P	1.83962e-08	3.34273e-10	8	1	1919	36570	OVER	XP_005461481.1, XP_005461480.1, XP_005461485.1, XP_003455869.1, XP_005461484.1, XP_005461483.1, XP_003456711.1, XP_005461482.1	XP_003440423.1
GO:0005198	structural molecule activity	F	1.84193e-08	3.36294e-10	74	604	1853	35967	OVER	XP_003451136.1, XP_013130092.1, XP_005455560.1, XP_003444667.1, XP_013132172.1, XP_013132170.1, XP_003446849.1, XP_013124796.1, XP_003437845.1, XP_003453237.1, XP_003438196.1, XP_005471393.1, XP_003439850.2, XP_003439010.1, XP_003450559.1, XP_005458074.1, XP_005463989.1, XP_003441652.1, XP_003444153.1, XP_003437833.1, XP_003452504.1, XP_005473662.1, XP_003450998.1, XP_005471219.1, XP_003440483.1,…	XP_005452919.1, XP_003446971.1, XP_003450940.1, XP_013131372.1, XP_005469225.2, XP_005469357.1, XP_003447334.1, XP_003449997.1, XP_003449078.1, XP_005452753.1, XP_003440476.1, XP_005454703.2, XP_003447248.1, XP_003451510.1, XP_003438171.1, XP_003454175.1, XP_005452523.1, XP_003453702.1, XP_005478453.1, XP_003460467.3, XP_013132349.1, XP_003460588.1, XP_013120280.1, XP_005469783.1, XP_003458197.1,…
GO:0044281	small molecule metabolic process	P	1.9451e-08	3.56822e-10	227	2794	1700	33777	OVER	XP_013125490.1, XP_003459527.1, XP_005450464.1, XP_003452164.1, XP_003450526.3, XP_005472587.1, XP_003444038.1, XP_003454031.2, XP_005470263.1, XP_013119691.1, XP_003445795.1, XP_005463520.1, XP_003445580.1, XP_005461484.1, XP_005477833.1, XP_005469493.1, XP_003453266.1, XP_005471922.1, XP_003455506.1, XP_005473040.1, XP_005471425.1, XP_003451108.1, XP_013128237.1, XP_003455170.1, XP_005474710.1,…	XP_003446327.1, XP_005458627.1, XP_005471726.1, XP_005474431.1, XP_003450733.1, XP_005452207.1, XP_003451677.1, XP_003448800.1, XP_013127316.1, XP_003452333.1, XP_005470225.1, XP_013127983.1, XP_003439091.2, XP_003450021.1, XP_003458402.2, XP_003447369.1, XP_005473206.1, XP_003452213.1, XP_003442370.1, XP_005463408.1, XP_003438819.1, XP_003440717.1, XP_003455750.1, XP_013129922.1, XP_005453565.1,…
GO:0031414	N-terminal protein acetyltransferase complex	C	1.98735e-08	3.71483e-10	9	3	1918	36568	OVER	XP_005458909.1, XP_005458907.1, XP_005458908.1, XP_005458905.1, XP_005458906.1, XP_005458903.1, XP_005458904.1, XP_005457964.1, XP_003454358.1	XP_003446673.1, NP_001272326.1, XP_005449776.1
GO:1900125	regulation of hyaluronan biosynthetic process	P	1.98735e-08	3.71483e-10	9	3	1918	36568	OVER	XP_005461659.1, XP_005461660.1, XP_005474633.1, XP_013120577.1, XP_005474634.1, XP_005461661.1, XP_005474631.1, XP_005474632.1, XP_013120576.1	XP_005463064.1, XP_005463063.1, XP_003451706.1
GO:0006537	glutamate biosynthetic process	P	1.98735e-08	3.71483e-10	9	3	1918	36568	OVER	XP_005473940.1, XP_005473939.1, XP_003457744.1, XP_005471373.1, XP_005471372.1, XP_005471371.1, XP_003441965.1, XP_003441257.1, XP_013124917.1	XP_005452370.1, XP_005452369.1, XP_005452368.1
GO:0045912	negative regulation of carbohydrate metabolic process	P	1.98735e-08	3.71483e-10	9	3	1918	36568	OVER	XP_005461659.1, XP_005461660.1, XP_005474633.1, XP_013120577.1, XP_005474634.1, XP_005461661.1, XP_005474631.1, XP_005474632.1, XP_013120576.1	XP_005463064.1, XP_005463063.1, XP_003451068.1
GO:0005881	cytoplasmic microtubule	C	2.70463e-08	5.07912e-10	14	21	1913	36550	OVER	XP_013132671.1, XP_013132672.1, XP_013132670.1, XP_013132663.1, XP_005459231.1, XP_013132662.1, XP_013132665.1, XP_013132673.1, XP_013132664.1, XP_013132674.1, XP_013132668.1, XP_013132669.1, XP_013132666.1, XP_013132667.1	XP_013126879.1, XP_013126868.1, XP_013126878.1, XP_013126867.1, XP_013126877.1, XP_013126876.1, XP_013126869.1, XP_013120280.1, XP_013123466.1, XP_005466520.2, XP_003438348.2, XP_013126871.1, XP_013126870.1, XP_003457122.2, XP_013126875.1, XP_005448472.1, XP_013126874.1, XP_013126880.1, XP_003460440.1, XP_013126873.1, XP_013126872.1
GO:0010608	posttranscriptional regulation of gene expression	P	3.19531e-08	6.02836e-10	38	207	1889	36364	OVER	XP_003446990.1, XP_005459696.1, XP_003442257.1, XP_003455663.1, XP_005459697.1, XP_013121947.1, XP_003445483.1, XP_003459317.1, XP_003453041.1, XP_013130908.1, XP_003452164.1, XP_013130907.1, XP_013131974.1, XP_003451828.1, XP_005456388.1, XP_013131972.1, XP_013131971.1, XP_003447937.1, XP_013131970.1, XP_003437845.1, XP_003454860.1, XP_003447879.1, XP_013130782.1, XP_003451978.1, XP_003443574.1,…	XP_003438265.2, XP_003455641.1, XP_005454282.1, XP_003457821.1, XP_013131601.1, XP_013128079.1, XP_003458682.1, XP_013124528.1, XP_005456341.1, XP_003449078.1, XP_003458995.1, XP_003447225.1, XP_003447990.1, XP_013124460.1, XP_003438709.1, XP_005470018.1, XP_003443520.1, XP_005452862.1, XP_013124351.1, XP_003450729.1, XP_013130944.1, XP_013126698.1, XP_005453357.1, XP_013131598.1, XP_003452138.1,…
GO:0009066	aspartate family amino acid metabolic process	P	3.50245e-08	6.63828e-10	35	179	1892	36392	OVER	XP_005455623.1, XP_003459527.1, XP_005456440.1, XP_005453446.1, XP_005465098.1, XP_003443136.1, XP_003450526.3, XP_003445315.1, XP_003444038.1, XP_003456635.1, XP_005460316.1, XP_003442135.1, XP_003449154.1, XP_003447434.1, XP_013132276.1, XP_003439495.1, XP_005448918.1, XP_003454107.1, XP_005464993.1, XP_005458849.1, XP_013122586.1, XP_013123762.1, XP_013128400.1, XP_003451873.2, XP_003455170.1,…	XP_003438472.1, XP_003455641.1, XP_003448420.1, XP_013121699.1, XP_005468139.1, XP_013130263.1, XP_005477789.1, XP_003451677.1, XP_013123980.1, XP_003441046.1, XP_013132387.1, XP_005470971.1, XP_003439434.1, XP_013125113.1, XP_005477035.1, XP_003445448.1, XP_013126189.1, XP_003444870.1, XP_013130206.1, XP_013132021.1, XP_003458402.2, XP_013130609.1, XP_003460508.1, XP_005457277.1, XP_005448950.2,…
GO:0019538	protein metabolic process	P	3.52445e-08	6.7106e-10	395	5545	1532	31026	OVER	XP_013121947.1, XP_003452477.1, XP_005463419.1, XP_003446052.1, XP_003456671.1, XP_003447937.1, XP_005476031.1, XP_003446402.1, XP_003449360.1, XP_005466377.1, XP_003448409.1, XP_005477687.1, XP_003453058.2, XP_003453266.1, XP_005463989.1, XP_003456890.1, XP_003450998.1, XP_013126034.1, XP_013129703.1, XP_003449899.1, XP_003442054.2, XP_005451407.1, XP_003447444.1, XP_003456268.3, XP_005469696.1,…	XP_003446327.1, XP_013120872.1, XP_005452207.1, XP_005451769.1, XP_013122517.1, XP_005476427.1, XP_005476284.1, XP_003445889.1, XP_005470225.1, XP_013128576.1, XP_005457322.1, XP_013123524.1, XP_005455165.1, XP_003447071.1, XP_005478900.1, XP_013129134.1, XP_005473206.1, XP_013133104.1, XP_005459852.1, XP_013123261.1, XP_003439728.1, XP_013129922.1, XP_005464909.1, XP_005463230.1, XP_003438129.1,…
GO:0016073	snRNA metabolic process	P	3.53605e-08	6.76345e-10	12	13	1915	36558	OVER	XP_013121432.1, XP_003444635.1, XP_013121433.1, XP_003452475.1, XP_003440746.2, XP_003459176.3, XP_013124243.1, XP_003438162.1, XP_005463072.1, XP_003458085.2, XP_013124242.1, XP_003446345.1	XP_003444146.1, XP_013130544.1, XP_005467731.1, XP_005467732.1, XP_003457069.1, XP_003457762.1, XP_005474915.1, XP_003444799.2, XP_003443422.1, XP_013125134.1, XP_003439635.1, XP_003439646.3, XP_003442869.1
GO:0070603	SWI/SNF superfamily-type complex	C	3.88411e-08	7.46294e-10	19	50	1908	36521	OVER	XP_013124673.1, XP_003453569.1, XP_013124674.1, XP_005453206.1, XP_005453205.1, XP_003441362.1, XP_003446491.1, XP_013131977.1, XP_005453208.1, XP_005453207.1, XP_005468656.1, XP_013125620.1, XP_013128222.1, XP_013125621.1, XP_003444502.1, XP_003444805.1, XP_005468548.1, XP_003449716.1, XP_003439834.1	XP_013129355.1, XP_003441914.1, XP_005455562.1, XP_005477741.1, XP_013132585.1, XP_003446881.1, XP_005452525.1, XP_003454672.2, XP_005454476.1, XP_005455564.1, XP_005470192.1, XP_013131104.1, XP_005477739.1, XP_005477737.1, XP_005449757.1, XP_003450977.1, XP_005469966.1, XP_005450786.1, XP_005450784.1, XP_003450345.1, XP_005456780.1, XP_003450644.1, XP_003446736.1, XP_005472203.1, XP_013129356.1,…
GO:0051649	establishment of localization in cell	P	3.93137e-08	7.58794e-10	92	847	1835	35724	OVER	XP_003451136.1, XP_003442507.1, XP_003445190.1, XP_003443579.1, XP_003444394.1, XP_013129771.1, XP_005455560.1, XP_003453041.1, XP_013132172.1, XP_005472710.1, XP_013132170.1, XP_003448631.1, XP_003444076.3, XP_013124796.1, XP_003451287.1, XP_005476762.2, XP_005461659.1, XP_003447662.1, XP_005470227.1, XP_005448673.1, XP_003456493.1, XP_003442474.2, XP_003438753.1, XP_005471777.1, XP_003441652.1,…	XP_003450940.1, XP_005459382.1, XP_003444629.1, XP_003449997.1, XP_013120819.1, XP_003449078.1, XP_003452838.1, XP_003440683.1, XP_003455280.2, XP_003439476.1, XP_013129737.1, XP_003452070.2, XP_003458995.1, XP_005457017.1, XP_003459795.1, XP_005468534.1, XP_005451264.1, XP_013124411.1, XP_013120883.1, XP_003457855.2, XP_005457104.1, XP_003453680.2, XP_003446040.1, XP_005476778.1, XP_005458701.1,…
GO:0031931	TORC1 complex	C	4.00064e-08	7.79119e-10	7	0	1920	36571	OVER	XP_013128503.1, XP_013128505.1, XP_005470154.1, XP_013128506.1, XP_013128507.1, XP_005470156.1, XP_003448027.2
GO:0003999	adenine phosphoribosyltransferase activity	F	4.00064e-08	7.79119e-10	7	0	1920	36571	OVER	XP_005461481.1, XP_005461480.1, XP_005461485.1, XP_005461484.1, XP_005461483.1, XP_003456711.1, XP_005461482.1
GO:0051641	cellular localization	P	5.84345e-08	1.14894e-09	101	975	1826	35596	OVER	XP_003454344.1, XP_003458667.1, XP_013129771.1, XP_005455560.1, XP_013132172.1, XP_005472710.1, XP_003448631.1, XP_003444076.3, XP_005463792.1, XP_013124796.1, XP_005476762.2, XP_003447662.1, XP_003441652.1, XP_005473104.1, XP_003456890.1, XP_013130851.1, XP_003440736.1, XP_003451025.1, XP_005473587.1, XP_005461661.1, XP_005451407.1, XP_005474631.1, XP_003446123.1, XP_005476163.1, XP_005452193.1,…	XP_013127425.1, XP_003450940.1, XP_005459382.1, XP_003444629.1, XP_003449997.1, XP_013120819.1, XP_003449078.1, XP_003452838.1, XP_003440683.1, XP_003455280.2, XP_003439476.1, XP_013129737.1, XP_003452070.2, XP_003458995.1, XP_003440476.1, XP_005457017.1, XP_003459795.1, XP_005468534.1, XP_005451264.1, XP_013124411.1, XP_013120883.1, XP_003457855.2, XP_005457104.1, XP_003453680.2, XP_003446040.1,…
GO:0032881	regulation of polysaccharide metabolic process	P	5.84345e-08	1.15325e-09	9	4	1918	36567	OVER	XP_005461659.1, XP_005461660.1, XP_005474633.1, XP_013120577.1, XP_005474634.1, XP_005461661.1, XP_005474631.1, XP_005474632.1, XP_013120576.1	XP_005463064.1, XP_005463063.1, XP_003451068.1, XP_003451706.1
GO:0032885	regulation of polysaccharide biosynthetic process	P	5.84345e-08	1.15325e-09	9	4	1918	36567	OVER	XP_005461659.1, XP_005461660.1, XP_005474633.1, XP_013120577.1, XP_005474634.1, XP_005461661.1, XP_005474631.1, XP_005474632.1, XP_013120576.1	XP_005463064.1, XP_005463063.1, XP_003451068.1, XP_003451706.1
GO:0008026	ATP-dependent helicase activity	F	6.90806e-08	1.37537e-09	21	66	1906	36505	OVER	XP_003437927.1, XP_003454864.1, XP_013125015.1, XP_003438930.1, XP_003438750.1, XP_013125013.1, XP_005470402.1, XP_003450368.1, XP_005463058.1, XP_005468245.1, XP_005463057.1, XP_005470808.1, XP_003454236.1, XP_003458079.1, XP_013128884.1, XP_005470807.1, XP_013128313.1, XP_005470227.1, XP_005473572.1, XP_005458863.1, XP_003441508.1	XP_005463664.1, XP_013129355.1, XP_005474686.1, XP_003456443.1, XP_005463668.1, XP_005475166.1, XP_005460454.1, XP_005475168.1, XP_005455628.1, XP_013124063.1, XP_005449366.1, XP_013124065.1, XP_013121805.1, XP_003453141.1, XP_005454476.1, XP_003456658.2, XP_005474494.1, XP_005455509.1, XP_005476110.1, XP_005470857.1, XP_013123263.1, XP_003459823.1, XP_003451258.1, XP_005455510.1, XP_013124971.1,…
GO:0070035	purine NTP-dependent helicase activity	F	6.90806e-08	1.37537e-09	21	66	1906	36505	OVER	XP_003437927.1, XP_003454864.1, XP_013125015.1, XP_003438930.1, XP_003438750.1, XP_013125013.1, XP_005470402.1, XP_003450368.1, XP_005463058.1, XP_005468245.1, XP_005463057.1, XP_005470808.1, XP_003454236.1, XP_003458079.1, XP_013128884.1, XP_005470807.1, XP_013128313.1, XP_005470227.1, XP_005473572.1, XP_005458863.1, XP_003441508.1	XP_005463664.1, XP_013129355.1, XP_005474686.1, XP_003456443.1, XP_005463668.1, XP_005475166.1, XP_005460454.1, XP_005475168.1, XP_005455628.1, XP_013124063.1, XP_005449366.1, XP_013124065.1, XP_013121805.1, XP_003453141.1, XP_005454476.1, XP_003456658.2, XP_005474494.1, XP_005455509.1, XP_005476110.1, XP_005470857.1, XP_013123263.1, XP_003459823.1, XP_003451258.1, XP_005455510.1, XP_013124971.1,…
GO:0016887	ATPase activity	F	7.0545e-08	1.41066e-09	56	409	1871	36162	OVER	XP_003454864.1, XP_013125015.1, XP_003456065.1, XP_013125013.1, XP_005470402.1, XP_003454218.1, XP_005463058.1, XP_013125621.1, XP_005473013.1, XP_003451328.1, XP_005470227.1, XP_003456493.1, XP_003452130.1, XP_003450368.1, XP_003451836.1, XP_005451167.1, XP_005470808.1, XP_003448879.1, XP_013128811.1, XP_003448606.1, XP_003437910.1, XP_005475201.1, XP_003459595.1, XP_005475203.1, XP_003446142.1,…	XP_005452874.1, XP_003450710.1, XP_003449514.1, XP_003447127.2, XP_005448008.1, XP_005470421.1, NP_001266412.1, XP_005452414.1, XP_003448800.1, XP_005475168.1, XP_005449366.1, XP_003444268.1, XP_013123186.1, XP_005475582.1, XP_005466618.2, XP_005463047.1, XP_005460297.1, XP_013130967.1, XP_005467877.1, XP_005452972.1, XP_005461457.1, XP_013128564.1, XP_013126308.1, XP_013129354.1, XP_005468349.1,…
GO:0044265	cellular macromolecule catabolic process	P	7.84912e-08	1.57637e-09	57	422	1870	36149	OVER	XP_003439357.1, XP_003453569.1, XP_003438493.1, XP_003452475.1, XP_003448718.1, XP_003456065.1, XP_003456234.1, XP_013131977.1, XP_003450127.1, XP_005463419.1, XP_003442409.1, XP_005478906.1, XP_003441568.1, XP_003451328.1, XP_003450236.1, XP_003444635.1, XP_003453763.1, XP_003456890.1, XP_005455099.1, XP_013126408.1, XP_003457961.1, XP_003440422.1, XP_003451526.1, XP_003457456.2, XP_003448879.1,…	XP_003451861.1, XP_003450940.1, XP_003445252.1, XP_003449078.1, XP_005456270.1, XP_003441495.1, XP_003458995.1, XP_013132861.1, XP_003448330.1, XP_003452661.1, XP_003443520.1, XP_003450285.1, XP_003444388.1, XP_003451086.1, XP_003450164.1, XP_013127109.1, XP_003443422.1, XP_013131997.1, XP_003444801.1, XP_003457471.1, XP_005468522.1, XP_005474269.1, XP_003452937.1, XP_003442732.1, XP_005475810.1,…
GO:0043096	purine nucleobase salvage	P	7.85153e-08	1.59734e-09	8	2	1919	36569	OVER	XP_005461481.1, XP_005461480.1, XP_005461485.1, XP_003455869.1, XP_005461484.1, XP_005461483.1, XP_003456711.1, XP_005461482.1	XP_003440423.1, XP_003447157.2
GO:0046084	adenine biosynthetic process	P	7.85153e-08	1.59734e-09	8	2	1919	36569	OVER	XP_005461481.1, XP_005461480.1, XP_005461485.1, XP_003455869.1, XP_005461484.1, XP_005461483.1, XP_003456711.1, XP_005461482.1	XP_003440423.1, XP_013123264.1
GO:0046083	adenine metabolic process	P	7.85153e-08	1.59734e-09	8	2	1919	36569	OVER	XP_005461481.1, XP_005461480.1, XP_005461485.1, XP_003455869.1, XP_005461484.1, XP_005461483.1, XP_003456711.1, XP_005461482.1	XP_003440423.1, XP_013123264.1
GO:0044271	cellular nitrogen compound biosynthetic process	P	8.67002e-08	1.77139e-09	281	3709	1646	32862	OVER	XP_003442257.1, XP_013130617.1, XP_013121947.1, XP_005467252.1, XP_003444667.1, XP_003456065.1, XP_005450464.1, XP_003452164.1, XP_013130907.1, XP_005463058.1, XP_003450549.1, XP_003450526.3, XP_003447937.1, XP_003454031.2, XP_013125621.1, XP_005462430.1, XP_003438593.1, XP_003453582.1, XP_005454956.1, XP_003445795.1, XP_003450236.1, XP_005456424.1, XP_005477687.1, XP_005461484.1, XP_003451978.1,…	XP_005467275.1, XP_013125222.1, XP_005448882.1, XP_013124927.1, XP_005456119.1, XP_003456080.2, XP_003458490.2, XP_003439269.1, XP_005457322.1, XP_005456631.1, XP_005474213.1, XP_013124411.1, XP_005458845.1, XP_003456476.1, XP_003443106.1, XP_005478245.1, XP_005473895.1, XP_005463230.1, XP_003447467.2, XP_005472831.1, XP_005454617.1, XP_005464054.1, XP_005459077.2, XP_013120556.1, XP_013121696.1,…
GO:0019867	outer membrane	C	9.17328e-08	1.88219e-09	18	47	1909	36524	OVER	XP_003438753.1, XP_013128920.1, XP_003441083.1, XP_013130852.1, XP_013132534.1, XP_013130851.1, XP_003447242.1, XP_003444492.1, XP_003438385.1, XP_003444076.3, XP_003444797.1, XP_003451287.1, XP_003449834.1, XP_005475638.1, XP_005475637.1, XP_005473311.1, XP_003451726.1, XP_013128917.1	XP_013121489.1, XP_013121488.1, XP_003453021.1, XP_013121487.1, XP_013120478.1, XP_003441289.1, XP_003440911.1, XP_003453657.1, XP_005457959.1, XP_005472237.1, XP_003451079.2, XP_003444315.1, XP_005472238.1, XP_003452012.1, XP_013123966.1, XP_003459870.1, XP_003455471.1, XP_003455470.1, XP_005456274.1, XP_003439814.1, XP_005473852.1, XP_005473853.1, XP_005473851.1, XP_003441865.1, XP_013131617.1,…
GO:0031365	N-terminal protein amino acid modification	P	9.99138e-08	2.05873e-09	12	15	1915	36556	OVER	XP_003443555.1, XP_005458909.1, XP_005458907.1, XP_005458908.1, XP_005458905.1, XP_005458906.1, XP_003442054.2, XP_005458903.1, XP_005458904.1, XP_005457964.1, XP_005471929.1, XP_003454358.1	XP_005472773.1, XP_013124007.1, XP_003446464.1, XP_003448894.1, XP_003457465.1, XP_003451059.1, XP_003446673.1, XP_005470598.1, XP_005470597.1, XP_005470596.1, XP_013120946.1, XP_005470595.1, NP_001272326.1, XP_005471303.1, XP_005449776.1
GO:0009057	macromolecule catabolic process	P	1.17305e-07	2.43271e-09	62	487	1865	36084	OVER	XP_003459757.1, XP_003439357.1, XP_003453569.1, XP_003438493.1, XP_003452475.1, XP_003448718.1, XP_003456065.1, XP_005459945.1, XP_003456234.1, XP_013131977.1, XP_003450127.1, XP_003440515.1, XP_005463419.1, XP_003442409.1, XP_005478906.1, XP_003441568.1, XP_003451328.1, XP_003450236.1, XP_003444635.1, XP_003453763.1, XP_003456890.1, XP_005455099.1, XP_013126408.1, XP_003457961.1, XP_003440422.1,…	XP_003451861.1, XP_003450940.1, XP_003445252.1, XP_013126625.1, XP_003446809.1, XP_003449078.1, XP_005456270.1, XP_003441495.1, XP_003458995.1, XP_003452333.1, XP_013132861.1, XP_003448330.1, XP_003452661.1, XP_003443520.1, XP_003450285.1, XP_003444388.1, XP_003451086.1, XP_003459455.1, XP_003450164.1, XP_013127109.1, XP_003443422.1, XP_013131997.1, XP_003444801.1, XP_003457471.1, XP_005468522.1,…
GO:0005876	spindle microtubule	C	1.17305e-07	2.43747e-09	15	30	1912	36541	OVER	XP_013132671.1, XP_013132672.1, XP_013132670.1, XP_003440736.1, XP_013132663.1, XP_005459231.1, XP_013132662.1, XP_013132665.1, XP_013132673.1, XP_013132664.1, XP_013132674.1, XP_013132668.1, XP_013132669.1, XP_013132666.1, XP_013132667.1	XP_013126879.1, XP_003439106.1, XP_013126878.1, XP_013126877.1, XP_013126876.1, XP_003445488.1, XP_005460931.1, XP_003449300.1, XP_003458518.1, XP_003452370.1, XP_003438782.1, XP_013126871.1, XP_013126870.1, XP_013126875.1, XP_003448218.1, XP_013126874.1, XP_013126873.1, XP_013126872.1, XP_005466176.1, XP_013126868.1, XP_005471259.1, XP_013126867.1, XP_003460215.1, XP_013126869.1, XP_005467385.1,…
GO:0030118	clathrin coat	C	1.27926e-07	2.66929e-09	21	69	1906	36502	OVER	XP_003451136.1, XP_003441652.1, XP_003438252.1, XP_003448631.1, XP_013124796.1, XP_005461659.1, XP_003450857.1, XP_005461660.1, XP_005473587.1, XP_005474633.1, XP_013120577.1, XP_005474634.1, XP_005461661.1, XP_005476162.1, XP_005473586.1, XP_005474631.1, XP_003448533.1, XP_005474632.1, XP_005476163.1, XP_005473585.1, XP_013120576.1	XP_003456982.3, XP_005467989.1, XP_005454826.1, XP_013121277.1, XP_005459504.1, XP_003449997.1, XP_013120642.1, XP_013120646.1, XP_003441033.2, XP_003457911.1, XP_005465174.1, XP_013121275.1, XP_005473418.1, XP_003450077.1, XP_013131612.1, XP_013125004.1, XP_005473416.1, XP_003445979.1, XP_003451439.1, XP_003451687.2, XP_005467112.1, XP_005463064.1, XP_005459763.1, XP_013125008.1, XP_013125006.1,…
GO:0009113	purine nucleobase biosynthetic process	P	1.47213e-07	3.08453e-09	9	5	1918	36566	OVER	XP_005461481.1, XP_003456038.1, XP_005461480.1, XP_005461485.1, XP_003455869.1, XP_005461484.1, XP_005461483.1, XP_003456711.1, XP_005461482.1	XP_003440423.1, XP_003447157.2, XP_005478945.1, XP_013123264.1, XP_003439977.1
GO:0098589	membrane region	C	1.65566e-07	3.48348e-09	20	63	1907	36508	OVER	XP_003451136.1, XP_003441652.1, XP_013120606.1, XP_003438252.1, XP_013124796.1, XP_005461659.1, XP_003450857.1, XP_005461660.1, XP_005473587.1, XP_005474633.1, XP_013120577.1, XP_005474634.1, XP_005461661.1, XP_005476162.1, XP_005473586.1, XP_005474631.1, XP_005474632.1, XP_005476163.1, XP_005473585.1, XP_013120576.1	XP_003454094.1, XP_003449305.1, XP_005459699.1, XP_005478543.1, XP_013131958.1, XP_005467989.1, XP_013126143.1, XP_005474938.1, XP_003449554.1, XP_005454826.1, XP_013131956.1, XP_003458680.1, XP_003449997.1, XP_003451266.1, XP_003451671.1, XP_003441493.1, XP_005464840.1, XP_005449915.1, XP_003444872.1, XP_003445979.1, XP_003449214.1, XP_013131960.1, XP_013125441.1, XP_003458197.1, XP_003439997.3,…
GO:0004527	exonuclease activity	F	1.69345e-07	3.59219e-09	17	43	1910	36528	OVER	XP_013130859.1, XP_003438493.1, XP_003452475.1, XP_005455845.1, XP_003444947.2, XP_005455844.1, XP_003456234.1, XP_003438671.1, XP_005452477.1, XP_003443630.2, XP_003454243.1, XP_003457961.1, XP_003450897.1, XP_005471824.1, XP_003453915.1, XP_003438162.1, XP_013132252.1	XP_005475041.1, XP_003446993.1, XP_013122514.1, XP_003457808.1, XP_005452643.1, XP_003445178.2, XP_005472423.1, XP_003453395.1, XP_005458029.1, XP_005458180.1, XP_013126263.1, XP_013126264.1, XP_013122343.1, XP_005477470.1, XP_013126261.1, XP_005477471.1, XP_013126262.1, XP_013126260.1, XP_003455285.2, XP_005463105.1, XP_013129832.1, XP_003452661.1, XP_013122754.1, XP_013123840.1, XP_003439139.2,…
GO:0044248	cellular catabolic process	P	1.69345e-07	3.59244e-09	90	850	1837	35721	OVER	XP_003459757.1, XP_003439357.1, XP_003453569.1, XP_003438493.1, XP_003459527.1, XP_003452475.1, XP_005453446.1, XP_003448718.1, XP_003456065.1, XP_003443136.1, XP_003456234.1, XP_013131977.1, XP_003450127.1, XP_003440515.1, XP_005463419.1, XP_003444038.1, XP_003456635.1, XP_003442409.1, XP_005478906.1, XP_005460316.1, XP_003441568.1, XP_003451328.1, XP_005453177.1, XP_003450236.1, XP_003444635.1,…	XP_003450940.1, XP_005475231.1, XP_013121258.1, XP_013120205.1, XP_003449078.1, XP_005456270.1, XP_005457729.1, XP_003458995.1, XP_005474838.1, XP_003448330.1, XP_003443520.1, XP_003450285.1, XP_003444388.1, XP_013132971.1, XP_003459455.1, XP_003440717.1, XP_013127109.1, XP_003443422.1, XP_005458701.1, XP_003445625.1, XP_013131997.1, XP_003447467.2, XP_003444801.1, XP_013121696.1, XP_005478210.1,…
GO:0005819	spindle	C	1.72425e-07	3.67276e-09	22	78	1905	36493	OVER	XP_013132671.1, XP_013132672.1, XP_013132670.1, XP_003440736.1, XP_013130515.1, XP_013132663.1, XP_005474633.1, XP_005459231.1, XP_013132662.1, XP_005474634.1, XP_005474631.1, XP_013132665.1, XP_013132673.1, XP_013132664.1, XP_013132674.1, XP_005474632.1, XP_003456942.1, XP_013132668.1, XP_013132669.1, XP_013132666.1, XP_005450138.1, XP_013132667.1	XP_005456420.1, XP_003439106.1, XP_013126878.1, XP_003458917.1, XP_013126876.1, XP_003445488.1, XP_005458857.1, XP_003458518.1, XP_005471879.1, XP_005464840.1, XP_003440110.1, XP_013123796.1, XP_005452793.1, XP_013126870.1, XP_013126874.1, XP_013126872.1, XP_003447090.2, XP_005466176.1, XP_013122273.1, XP_013126868.1, XP_005471259.1, XP_005475536.1, XP_005450160.1, XP_003460215.1, XP_013122275.1,…
GO:0006560	proline metabolic process	P	1.94939e-07	4.16927e-09	18	50	1909	36521	OVER	XP_005458342.1, XP_003453809.1, XP_005473939.1, XP_003460001.1, XP_003441965.1, XP_013123762.1, XP_003441257.1, XP_003442303.1, XP_013124917.1, XP_005473940.1, XP_003454182.1, XP_003440999.1, XP_003453948.1, XP_003457744.1, XP_005471373.1, XP_003453595.1, XP_005471372.1, XP_005471371.1	XP_013122010.1, XP_005479159.1, XP_013121949.1, XP_003442921.1, XP_003460437.2, XP_003447016.1, XP_003446883.1, XP_013122014.1, XP_003438344.1, XP_013127960.1, XP_003447622.1, XP_003453068.1, XP_003440335.2, XP_013122063.1, XP_003445160.1, XP_005471609.1, XP_013127918.1, XP_003454204.1, XP_003446212.1, XP_005473664.1, XP_003453173.2, XP_003449070.1, XP_005471153.1, XP_013122008.1, XP_005473390.1,…
GO:0005682	U5 snRNP	C	2.59727e-07	5.59763e-09	8	3	1919	36568	OVER	XP_003458656.1, XP_003444394.1, XP_003458541.1, XP_003441651.1, XP_003444093.1, XP_003445763.1, XP_005451407.1, XP_003444116.1	XP_003457901.1, XP_003457745.2, XP_003442826.1
GO:0044710	single-organism metabolic process	P	2.59727e-07	5.60009e-09	331	4577	1596	31994	OVER	XP_003459757.1, XP_003439562.1, XP_013125490.1, XP_003459527.1, XP_003445987.1, XP_003456065.1, XP_003452477.1, XP_005450464.1, XP_003452164.1, XP_003438868.1, XP_003450526.3, XP_003456671.1, XP_005472587.1, XP_003444038.1, XP_003454031.2, XP_005470263.1, XP_003438593.1, XP_003446402.1, XP_013119691.1, XP_003453582.1, XP_013125136.1, XP_003445795.1, XP_005470599.1, XP_003439890.1, XP_005463520.1,…	XP_003446327.1, XP_005468282.1, XP_003450733.1, XP_005472319.1, XP_005452207.1, XP_003451677.1, XP_003448800.1, XP_013127316.1, XP_013125159.1, XP_003443226.1, XP_005470225.1, XP_013128576.1, XP_005457322.1, XP_003450021.1, XP_005473206.1, XP_005457379.1, XP_005451832.1, XP_003440717.1, XP_013129922.1, XP_005464909.1, XP_003444749.1, XP_005451965.1, XP_005455997.1, XP_005461073.1, XP_003447467.2,…
GO:0043412	macromolecule modification	P	2.59954e-07	5.62759e-09	286	3838	1641	32733	OVER	XP_013128308.1, XP_003439562.1, XP_013124652.1, XP_003459527.1, XP_005467252.1, XP_003452477.1, XP_003450127.1, XP_005477121.1, XP_005468037.1, XP_013123042.1, XP_005463419.1, XP_005475145.1, XP_005476031.1, XP_005470263.1, XP_003438593.1, XP_003446402.1, XP_005463520.1, XP_003450236.1, XP_005477687.1, XP_005469493.1, XP_013120157.1, XP_003441860.1, XP_003453058.2, XP_005471922.1, XP_005458905.1,…	XP_003446327.1, XP_013120872.1, XP_005452207.1, XP_005451769.1, XP_013122517.1, XP_005476427.1, XP_005476284.1, XP_003445889.1, XP_005470225.1, XP_013128576.1, XP_005457322.1, XP_005455165.1, XP_003447071.1, XP_005478900.1, XP_005473206.1, XP_013133104.1, XP_005459852.1, XP_013129922.1, XP_005464909.1, XP_005463230.1, XP_003438129.1, XP_005451965.1, XP_013131722.1, XP_003447467.2, XP_005472831.1,…
GO:0016415	octanoyltransferase activity	F	2.73157e-07	5.9609e-09	7	1	1920	36570	OVER	XP_003443555.1, XP_005471929.1, XP_013121262.1, XP_013121260.1, XP_005462771.1, XP_013121261.1, XP_005462772.1	XP_003452450.1
GO:0003980	UDP-glucose:glycoprotein glucosyltransferase activity	F	2.73157e-07	5.9609e-09	7	1	1920	36570	OVER	XP_003442873.1, XP_013128118.1, XP_013128119.1, XP_005477264.1, XP_005452924.1, XP_005452923.1, XP_013128120.1	XP_003445610.1
GO:0034622	cellular macromolecular complex assembly	P	2.78247e-07	6.09617e-09	60	476	1867	36095	OVER	XP_003442257.1, XP_003443579.1, XP_003444394.1, XP_013121947.1, XP_003456065.1, XP_003445198.1, XP_005463058.1, XP_013130515.1, XP_003451328.1, XP_003456942.1, XP_003454515.1, XP_003459968.1, XP_003453026.1, XP_005469685.1, XP_005450138.1, XP_013125069.1, XP_003458656.1, XP_003451770.1, XP_005471219.1, XP_005479025.1, XP_003452868.1, XP_003448114.1, XP_003448879.1, XP_003445763.1, XP_005451407.1,…	XP_013130595.1, XP_003444147.1, XP_003450940.1, XP_013126120.1, XP_003454077.1, XP_003456464.1, XP_005468402.1, XP_003449078.1, XP_003438807.1, XP_003455106.1, XP_003454720.1, XP_013128937.1, XP_005467700.1, XP_005448181.1, XP_005447887.1, XP_003459829.1, XP_003440148.1, XP_005452656.1, XP_013130944.1, XP_005474321.1, XP_003458754.1, XP_013127511.1, XP_005472831.1, XP_005478597.1, XP_003456320.1,…
GO:0001522	pseudouridine synthesis	P	2.97722e-07	6.54875e-09	11	13	1916	36558	OVER	XP_003441435.1, XP_003443445.1, XP_005466270.1, XP_003444389.1, XP_013126074.1, XP_013132309.1, XP_003458810.1, XP_013124623.1, XP_003443964.1, XP_003454179.1, XP_003448461.1	XP_003454117.1, XP_003450784.1, XP_005471392.1, XP_003441465.1, XP_003457069.1, XP_005455688.1, XP_005455689.1, XP_003441961.1, XP_005466229.1, XP_003454986.1, XP_013131736.1, XP_013131735.1, XP_013131737.1
GO:0016903	oxidoreductase activity, acting on the aldehyde or oxo group of donors	F	3.06545e-07	6.76947e-09	16	39	1911	36532	OVER	XP_005473939.1, XP_003439750.1, XP_003441965.1, XP_005461017.1, XP_003441257.1, XP_003444038.1, XP_013124917.1, XP_003446458.2, XP_005473940.1, XP_005479265.1, XP_003457744.1, XP_005471373.1, XP_005471372.1, XP_005471371.1, XP_003459160.1, XP_013120185.1	XP_013127902.1, XP_003446805.1, XP_003446531.1, XP_005456719.1, XP_005473368.1, XP_003447706.1, XP_003452079.2, XP_003442313.1, XP_005455495.1, XP_005449387.1, XP_003446438.1, XP_003455548.1, XP_013119714.1, XP_005452751.1, XP_003447017.1, XP_003446886.1, XP_003451784.1, XP_005477013.1, XP_013127005.1, XP_003453409.1, XP_005460140.1, XP_003451106.1, XP_005474486.1, XP_003457644.3, XP_003452738.1,…
GO:0031966	mitochondrial membrane	C	3.26861e-07	7.24654e-09	37	219	1890	36352	OVER	XP_003456004.1, XP_003445234.1, XP_013129771.1, XP_003456212.2, XP_013131931.1, XP_003441083.1, XP_013131932.1, XP_013129772.1, XP_003447242.1, XP_003438385.1, XP_003444076.3, XP_003444797.1, XP_003451287.1, XP_003445795.1, XP_005478424.1, XP_005478425.1, XP_003451726.1, XP_013128917.1, XP_005454951.1, XP_003445237.1, XP_013126616.1, XP_003438753.1, XP_013128920.1, XP_003439991.1, XP_003453512.1,…	XP_013121488.1, XP_003438977.1, XP_003439731.1, XP_003454077.1, XP_003438012.1, XP_003453398.1, XP_005457959.1, XP_003439660.2, XP_005468380.1, XP_003459870.1, XP_013128937.1, XP_013124867.1, XP_003439814.1, XP_003445952.1, XP_005477943.1, YP_003355027.1, XP_003441446.1, XP_003460361.1, XP_013131022.1, XP_003450201.1, XP_003443528.1, XP_005473583.1, XP_005455369.1, XP_003444862.1, XP_005451659.1,…
GO:0030213	hyaluronan biosynthetic process	P	3.30964e-07	7.36627e-09	9	6	1918	36565	OVER	XP_005461659.1, XP_005461660.1, XP_005474633.1, XP_013120577.1, XP_005474634.1, XP_005461661.1, XP_005474631.1, XP_005474632.1, XP_013120576.1	XP_005463064.1, XP_005463063.1, XP_003458474.2, XP_003451706.1, XP_003443743.1, XP_003449238.1
GO:0009064	glutamine family amino acid metabolic process	P	3.48224e-07	7.78069e-09	24	98	1903	36473	OVER	XP_005458342.1, XP_003453809.1, XP_003444352.1, XP_005473939.1, XP_005470603.1, XP_003460001.1, XP_003441965.1, XP_013123762.1, XP_013125060.1, XP_003441257.1, XP_003442303.1, XP_005461572.1, XP_013124917.1, XP_005473940.1, XP_003454182.1, XP_003440999.1, XP_003453948.1, XP_003457744.1, XP_005471373.1, XP_003453595.1, XP_005471372.1, XP_005471371.1, XP_013121884.1, XP_003440209.2	XP_005479159.1, XP_005460872.1, XP_005457176.1, XP_003444034.1, XP_003460437.2, XP_003438344.1, XP_003440208.1, XP_013127960.1, XP_003458402.2, XP_005463408.1, XP_005471609.1, XP_003452382.1, XP_013127918.1, XP_003454204.1, XP_005449148.1, XP_013127324.1, XP_003440140.1, XP_003449070.1, XP_005471153.1, XP_013122008.1, XP_005452369.1, XP_005473390.1, XP_005458709.1, XP_003449536.1, XP_003444879.2,…
GO:0032508	DNA duplex unwinding	P	4.10688e-07	9.21208e-09	15	34	1912	36537	OVER	XP_003438750.1, XP_005463058.1, XP_005463057.1, XP_003447744.1, XP_003458079.1, XP_005467384.1, XP_005476470.1, XP_003457474.1, XP_003443135.1, XP_013126491.1, XP_003445659.1, XP_003445228.1, XP_005458863.1, XP_003440760.1, XP_003441508.1	XP_003446993.1, XP_013123371.1, XP_013120042.1, XP_013123390.1, XP_003456443.1, XP_005466609.1, XP_005463668.1, XP_005475167.1, XP_005466541.1, XP_005452643.1, XP_005475166.1, XP_003449078.1, XP_005475168.1, XP_013123450.1, XP_013124063.1, XP_013123005.1, XP_005466501.1, XP_013124064.1, XP_013124065.1, XP_003445775.1, XP_013123312.1, XP_013124060.1, XP_005476110.1, XP_013124062.1, XP_003438064.1,…
GO:0043650	dicarboxylic acid biosynthetic process	P	4.13261e-07	9.30574e-09	13	23	1914	36548	OVER	XP_005473939.1, XP_005470603.1, XP_003441965.1, XP_003441257.1, XP_003459051.1, XP_013124917.1, XP_005473940.1, XP_003457744.1, XP_005471373.1, XP_005471372.1, XP_005471371.1, XP_003440209.2, XP_003438704.3	XP_005473852.1, XP_005473853.1, XP_003447121.1, XP_013124009.1, XP_005473851.1, XP_005452370.1, XP_003441936.1, XP_003440155.1, XP_003453684.1, XP_003441289.1, XP_003447731.1, XP_013124573.1, XP_003452367.1, XP_003456357.1, XP_003454381.1, XP_013127649.1, XP_005452369.1, XP_005469691.1, XP_005452368.1, XP_003440208.1, XP_005454007.1, XP_005454006.2, XP_003443330.1
GO:0097526	spliceosomal tri-snRNP complex	C	4.91262e-07	1.11628e-08	11	14	1916	36557	OVER	XP_003438779.1, XP_003439357.1, XP_003444394.1, XP_003458541.1, XP_003441651.1, XP_003445763.1, XP_005451407.1, XP_003444116.1, XP_003448130.1, XP_003453628.1, XP_003439986.1	XP_005451272.1, XP_005469919.1, XP_003457070.1, XP_003444619.1, XP_005469920.1, XP_003447702.1, XP_003450959.1, XP_003449076.1, XP_003450949.1, XP_003457901.1, XP_005472694.1, XP_003457745.2, XP_003449719.1, XP_003442826.1
GO:0000313	organellar ribosome	C	4.91262e-07	1.1233e-08	10	10	1917	36561	OVER	XP_005474453.1, XP_003438363.1, XP_005472698.1, XP_003452868.1, XP_003459449.1, XP_003439850.2, XP_003450944.1, XP_013127049.1, XP_003439531.1, XP_003446849.1	XP_003443739.1, XP_005447760.1, XP_003460110.1, XP_003450852.1, XP_003449684.3, XP_005453414.1, XP_003438709.1, XP_003456714.1, XP_003458300.1, XP_003440594.1
GO:0005761	mitochondrial ribosome	C	4.91262e-07	1.1233e-08	10	10	1917	36561	OVER	XP_005474453.1, XP_003438363.1, XP_005472698.1, XP_003452868.1, XP_003459449.1, XP_003439850.2, XP_003450944.1, XP_013127049.1, XP_003439531.1, XP_003446849.1	XP_003443739.1, XP_005447760.1, XP_003460110.1, XP_003450852.1, XP_003449684.3, XP_005453414.1, XP_003438709.1, XP_003456714.1, XP_003458300.1, XP_003440594.1
GO:0005685	U1 snRNP	C	4.91262e-07	1.1233e-08	10	10	1917	36561	OVER	XP_005459411.1, XP_005459412.1, XP_003444394.1, XP_005459413.1, XP_003441651.1, XP_003448114.1, XP_005451407.1, XP_003447469.1, XP_003444116.1, XP_003454859.1	XP_003457901.1, XP_005469961.1, XP_013128671.1, XP_003457745.2, XP_003453716.1, XP_005457756.1, XP_005457755.1, XP_003442826.1, XP_005448263.1, XP_003438807.1
GO:0032392	DNA geometric change	P	5.46824e-07	1.2551e-08	15	35	1912	36536	OVER	XP_003438750.1, XP_005463058.1, XP_005463057.1, XP_003447744.1, XP_003458079.1, XP_005467384.1, XP_005476470.1, XP_003457474.1, XP_003443135.1, XP_013126491.1, XP_003445659.1, XP_003445228.1, XP_005458863.1, XP_003440760.1, XP_003441508.1	XP_003446993.1, XP_013123371.1, XP_013120042.1, XP_013123390.1, XP_003456443.1, XP_005466609.1, XP_005463668.1, XP_005475167.1, XP_005466541.1, XP_005452643.1, XP_005475166.1, XP_003449078.1, XP_005475168.1, XP_013123450.1, XP_013124063.1, XP_013123005.1, XP_005466501.1, XP_013124064.1, XP_013124065.1, XP_003445775.1, XP_013123312.1, XP_013124060.1, XP_005476110.1, XP_013124062.1, XP_003438064.1,…
GO:0015031	protein transport	P	6.46049e-07	1.48846e-08	76	692	1851	35879	OVER	XP_003451136.1, XP_003443579.1, XP_013129771.1, XP_003453041.1, XP_005472710.1, XP_003438868.1, XP_003448631.1, XP_013130933.1, XP_003444076.3, XP_013124796.1, XP_003451287.1, XP_005476762.2, XP_005461659.1, XP_005456487.1, XP_003445237.1, XP_003442474.2, XP_013128507.1, XP_003438753.1, XP_003441652.1, XP_003439991.1, XP_005475320.1, XP_005471219.1, XP_005469577.1, XP_003438252.1, XP_013130851.1,…	XP_005453237.1, XP_005450487.1, XP_003455457.1, XP_003450940.1, XP_005459382.1, XP_003444629.1, XP_003449997.1, XP_013120642.1, XP_013120819.1, XP_003449078.1, XP_003452838.1, XP_003440683.1, XP_003455280.2, XP_003439476.1, XP_003452310.1, XP_013126527.1, XP_003439509.1, XP_003438348.2, XP_005457017.1, XP_005468534.1, XP_005476513.1, XP_005473510.1, XP_013124411.1, XP_013127436.1, XP_013131612.1,…
GO:0030122	AP-2 adaptor complex	C	6.62599e-07	1.56116e-08	6	0	1921	36571	OVER	XP_005461659.1, XP_003450857.1, XP_005461660.1, XP_013120577.1, XP_005461661.1, XP_013120576.1
GO:0035615	clathrin adaptor activity	F	6.62599e-07	1.56116e-08	6	0	1921	36571	OVER	XP_005461659.1, XP_003450857.1, XP_005461660.1, XP_013120577.1, XP_005461661.1, XP_013120576.1
GO:0008193	tRNA guanylyltransferase activity	F	6.62599e-07	1.56116e-08	6	0	1921	36571	OVER	XP_003445887.1, XP_005468036.1, XP_005468037.1, XP_005468034.1, XP_005468035.1, XP_005468033.1
GO:0036020	endolysosome membrane	C	6.62599e-07	1.56116e-08	6	0	1921	36571	OVER	XP_005461659.1, XP_003450857.1, XP_005461660.1, XP_013120577.1, XP_005461661.1, XP_013120576.1
GO:0098748	endocytic adaptor activity	F	6.62599e-07	1.56116e-08	6	0	1921	36571	OVER	XP_005461659.1, XP_003450857.1, XP_005461660.1, XP_013120577.1, XP_005461661.1, XP_013120576.1
GO:0036019	endolysosome	C	6.62599e-07	1.56116e-08	6	0	1921	36571	OVER	XP_005461659.1, XP_003450857.1, XP_005461660.1, XP_013120577.1, XP_005461661.1, XP_013120576.1
GO:0009108	coenzyme biosynthetic process	P	6.68178e-07	1.58011e-08	29	147	1898	36424	OVER	XP_003446076.1, XP_003445779.1, XP_013120770.1, XP_013130308.1, XP_013130309.1, XP_005477565.1, XP_013120771.1, XP_013120185.1, XP_005477832.1, XP_005477833.1, XP_003440209.2, XP_003438704.3, XP_003447884.1, XP_005470603.1, XP_013125060.1, XP_003454231.1, XP_005461017.1, XP_005474710.1, XP_003459051.1, XP_005461955.1, XP_003454085.1, XP_005477563.1, XP_013120769.1, XP_003450933.1, XP_013121262.1,…	XP_003446805.1, XP_003447104.1, XP_003441875.1, XP_003451677.1, XP_003454058.1, XP_013127504.1, XP_003451492.1, XP_005472395.1, XP_013127316.1, XP_003448541.1, XP_005471353.1, XP_003439457.1, XP_005452569.1, XP_005476720.1, XP_003455359.1, XP_003440208.1, YP_003355030.1, XP_003450021.1, XP_003440106.2, XP_005475054.1, XP_005473853.1, XP_005449487.1, XP_005459916.1, XP_013124016.1, XP_005476641.1,…
GO:0004596	peptide alpha-N-acetyltransferase activity	F	6.75182e-07	1.60499e-08	8	4	1919	36567	OVER	XP_003443555.1, XP_005458905.1, XP_005458906.1, XP_005458903.1, XP_005458904.1, XP_005457964.1, XP_005471929.1, XP_003454358.1	XP_003446673.1, NP_001272326.1, XP_003446464.1, XP_005449776.1
GO:0000470	maturation of LSU-rRNA	P	6.75182e-07	1.60841e-08	9	7	1918	36564	OVER	XP_003438779.1, XP_003459711.1, XP_003455530.1, XP_003455617.2, XP_005479272.1, XP_003460057.1, XP_005469804.1, XP_003453067.1, XP_005469803.1	XP_003449652.1, XP_003455074.1, XP_003448191.1, XP_013130030.1, XP_005473359.1, XP_003457069.1, XP_003449711.1
GO:1901575	organic substance catabolic process	P	7.56879e-07	1.80961e-08	101	1034	1826	35537	OVER	XP_003459757.1, XP_003459527.1, XP_003448718.1, XP_003456065.1, XP_003443136.1, XP_003456234.1, XP_003450127.1, XP_005463419.1, XP_003444038.1, XP_003439890.1, XP_005453177.1, XP_003450236.1, XP_005477833.1, XP_003453763.1, XP_003456890.1, XP_003451108.1, XP_003457961.1, XP_003440422.1, XP_003451526.1, XP_003457456.2, XP_003440736.1, XP_005475935.1, XP_005455533.1, XP_005454986.1, XP_005475931.1,…	XP_005471726.1, XP_005467941.1, XP_003450940.1, XP_005475231.1, XP_013121258.1, XP_013126625.1, XP_013120205.1, XP_003449078.1, XP_005456270.1, XP_005457729.1, XP_003458995.1, XP_003452333.1, XP_005474838.1, XP_003448330.1, XP_003443520.1, XP_003450285.1, XP_003444388.1, XP_013132971.1, XP_005472383.1, XP_003459455.1, XP_003440717.1, XP_013127109.1, XP_003443422.1, XP_005458701.1, XP_003445625.1,…
GO:0005740	mitochondrial envelope	C	8.07366e-07	1.93734e-08	38	239	1889	36332	OVER	XP_003456004.1, XP_003445234.1, XP_013129771.1, XP_003456212.2, XP_013131931.1, XP_003441083.1, XP_013131932.1, XP_013129772.1, XP_003447242.1, XP_003438385.1, XP_003444076.3, XP_003444797.1, XP_003451287.1, XP_003445795.1, XP_005478424.1, XP_005478425.1, XP_003451726.1, XP_013128917.1, XP_005454951.1, XP_003445237.1, XP_013126616.1, XP_003438753.1, XP_013128920.1, XP_003439991.1, XP_003453512.1,…	XP_013121488.1, XP_003438977.1, XP_003439731.1, XP_003454077.1, XP_003438012.1, XP_003453398.1, XP_005457959.1, XP_003439660.2, XP_005468380.1, XP_003459870.1, XP_013128937.1, XP_013124867.1, XP_003439814.1, XP_003445952.1, XP_005477943.1, YP_003355027.1, XP_003441446.1, XP_003460361.1, XP_013131022.1, XP_003450201.1, XP_003443528.1, XP_005473583.1, XP_005455369.1, XP_003444862.1, XP_005451659.1,…
GO:0012505	endomembrane system	C	8.20381e-07	1.9757e-08	105	1092	1822	35479	OVER	XP_005455560.1, XP_003452477.1, XP_005479219.1, XP_013132172.1, XP_003448108.1, XP_013130933.1, XP_005473013.1, XP_013124796.1, XP_005476762.2, XP_003453887.1, XP_005453304.1, XP_013132401.1, XP_013127964.1, XP_003439664.1, XP_003443742.1, XP_003441652.1, XP_003448052.1, XP_003458561.1, XP_003451025.1, XP_005473587.1, XP_005461661.1, XP_005474631.1, XP_003441516.1, XP_003446123.1, XP_005476163.1,…	XP_003453024.1, XP_003448944.2, XP_013127425.1, XP_003452431.1, XP_005452874.1, XP_013126373.1, XP_013120107.1, XP_013124882.1, XP_003444629.1, XP_003449997.1, XP_013120819.1, XP_003449078.1, XP_003455280.2, XP_003439476.1, XP_013128116.1, XP_005464840.1, XP_003460640.2, XP_005457017.1, XP_003459795.1, XP_005461423.1, XP_003443019.1, XP_005467022.1, XP_005459427.1, XP_013127436.1, XP_013121201.1,…
GO:0045184	establishment of protein localization	P	8.48647e-07	2.05116e-08	77	711	1850	35860	OVER	XP_003451136.1, XP_003443579.1, XP_013129771.1, XP_003453041.1, XP_005472710.1, XP_003438868.1, XP_003448631.1, XP_013130933.1, XP_003444076.3, XP_013124796.1, XP_003451287.1, XP_005476762.2, XP_005461659.1, XP_005456487.1, XP_003445237.1, XP_003442474.2, XP_013128507.1, XP_003438753.1, XP_003441652.1, XP_003439991.1, XP_005475320.1, XP_005471219.1, XP_005469577.1, XP_003438252.1, XP_013130851.1,…	XP_005453237.1, XP_005450487.1, XP_003455457.1, XP_003450940.1, XP_005459382.1, XP_003444629.1, XP_003449997.1, XP_013120642.1, XP_013120819.1, XP_003449078.1, XP_003452838.1, XP_003440683.1, XP_003455280.2, XP_003439476.1, XP_003452310.1, XP_013126527.1, XP_003439509.1, XP_003438348.2, XP_005457017.1, XP_005468534.1, XP_005476513.1, XP_005473510.1, XP_013124411.1, XP_013127436.1, XP_013131612.1,…
GO:0044822	poly(A) RNA binding	F	8.86699e-07	2.15083e-08	28	140	1899	36431	OVER	XP_003442507.1, XP_003444394.1, XP_003438744.1, XP_003459317.1, XP_005472880.1, XP_005472881.1, XP_005456795.1, XP_003458153.1, XP_005458909.1, XP_005463172.1, XP_005458907.1, XP_003441651.1, XP_005463171.1, XP_003452131.1, XP_005458908.1, XP_005458905.1, XP_005458906.1, XP_005458903.1, XP_005458904.1, XP_003440483.1, XP_003455617.2, XP_003452868.1, XP_005474633.1, XP_005474634.1, XP_005451407.1,…	XP_005461318.1, XP_003450940.1, XP_003451199.1, XP_005455914.1, XP_003456291.1, XP_013132176.1, XP_003438807.1, XP_003460147.1, XP_013129933.1, XP_003459580.1, XP_013130202.1, XP_003458995.1, XP_003454720.1, XP_013124460.1, XP_005463144.1, XP_005476916.1, XP_005477472.1, XP_003447474.1, XP_003448684.1, XP_005455907.1, XP_003442309.1, XP_005455760.1, XP_003437818.1, XP_005453094.1, XP_013120692.1,…
GO:0009056	catabolic process	P	9.25676e-07	2.25343e-08	101	1039	1826	35532	OVER	XP_003459757.1, XP_003459527.1, XP_003448718.1, XP_003456065.1, XP_003443136.1, XP_003456234.1, XP_003450127.1, XP_005463419.1, XP_003444038.1, XP_003439890.1, XP_005453177.1, XP_003450236.1, XP_005477833.1, XP_003453763.1, XP_003456890.1, XP_003451108.1, XP_003457961.1, XP_003440422.1, XP_003451526.1, XP_003457456.2, XP_003440736.1, XP_005475935.1, XP_005455533.1, XP_005454986.1, XP_005475931.1,…	XP_005471726.1, XP_005467941.1, XP_003450940.1, XP_005475231.1, XP_013121258.1, XP_013126625.1, XP_013120205.1, XP_003449078.1, XP_005456270.1, XP_005457729.1, XP_003458995.1, XP_003452333.1, XP_005474838.1, XP_003448330.1, XP_003443520.1, XP_003450285.1, XP_003444388.1, XP_013132971.1, XP_005472383.1, XP_003459455.1, XP_003440717.1, XP_013127109.1, XP_003443422.1, XP_005458701.1, XP_003445625.1,…
GO:0051186	cofactor metabolic process	P	9.56489e-07	2.33675e-08	56	447	1871	36124	OVER	XP_005462344.1, XP_013120770.1, XP_003457554.1, XP_013130308.1, XP_005462495.1, XP_005470599.1, XP_005462497.1, XP_013120185.1, XP_003447818.1, XP_003444529.2, XP_005477833.1, XP_003453559.2, XP_005470603.1, XP_005458849.1, XP_003455506.1, XP_003454231.1, XP_005474710.1, XP_005477563.1, XP_003455807.1, XP_005449082.1, XP_003450933.1, XP_003454316.1, XP_013121262.1, XP_013125587.1, XP_013121260.1,…	XP_005476864.1, XP_005471726.1, XP_005467941.1, XP_003447104.1, XP_003451677.1, XP_013120642.1, XP_005472395.1, XP_013127316.1, XP_013127294.1, XP_005471353.1, XP_005452569.1, XP_005476720.1, XP_003455359.1, XP_005454267.2, XP_013119807.1, XP_003440016.1, XP_005463528.1, XP_003450021.1, XP_005449487.1, XP_005472383.1, XP_005473895.1, XP_005449148.1, XP_005477117.1, XP_003446218.1, XP_005462923.1,…
GO:0070568	guanylyltransferase activity	F	1.04266e-06	2.56541e-08	7	2	1920	36569	OVER	XP_003445887.1, XP_005468036.1, XP_005468037.1, XP_003447567.1, XP_005468034.1, XP_005468035.1, XP_005468033.1	XP_003446327.1, XP_005475070.1
GO:0008192	RNA guanylyltransferase activity	F	1.04266e-06	2.56541e-08	7	2	1920	36569	OVER	XP_003445887.1, XP_005468036.1, XP_005468037.1, XP_003447567.1, XP_005468034.1, XP_005468035.1, XP_005468033.1	XP_003446327.1, XP_005475070.1
GO:0055086	nucleobase-containing small molecule metabolic process	P	1.07808e-06	2.66194e-08	81	769	1846	35802	OVER	XP_005461480.1, XP_003438493.1, XP_003441161.1, XP_005450464.1, XP_013120770.1, XP_013130308.1, XP_003437843.1, XP_005454367.1, XP_003450526.3, XP_003454031.2, XP_003445795.1, XP_005478424.1, XP_005468363.1, XP_013120185.1, XP_005468361.1, XP_003447818.1, XP_003444529.2, XP_005461484.1, XP_005477833.1, XP_005461482.1, XP_003442021.1, XP_003451999.1, XP_013126616.1, XP_013124958.1, XP_003453559.2,…	XP_005471726.1, XP_005467941.1, XP_003450733.1, XP_003452224.1, XP_005458122.1, XP_003448800.1, XP_013127316.1, XP_003443686.1, XP_003450021.1, XP_005472383.1, XP_003455750.1, XP_005453565.1, XP_003444749.1, XP_003447467.2, XP_003456935.1, XP_013131768.1, XP_003446184.2, XP_005476865.1, XP_003439770.1, XP_003448256.1, XP_013129147.1, XP_005478210.1, XP_005452643.1, XP_005479056.1, XP_003447915.1,…
GO:0030120	vesicle coat	C	1.08328e-06	2.68418e-08	16	44	1911	36527	OVER	XP_003451136.1, XP_003441652.1, XP_013124796.1, XP_005461659.1, XP_003450857.1, XP_005461660.1, XP_005473587.1, XP_005474633.1, XP_013120577.1, XP_005474634.1, XP_005461661.1, XP_005473586.1, XP_005474631.1, XP_005474632.1, XP_005473585.1, XP_013120576.1	XP_003439379.3, XP_003445006.1, XP_003452140.1, XP_005467989.1, XP_005454826.1, XP_005459504.1, XP_005456199.1, XP_003449997.1, XP_013129919.1, XP_005456198.1, XP_003449996.1, XP_005461986.1, XP_005462139.1, XP_005468249.1, XP_005454895.1, XP_005462494.1, XP_013125729.1, XP_003445984.1, XP_003453788.1, XP_003450077.1, XP_013125005.1, XP_013125004.1, XP_003445979.1, XP_013125003.1, XP_003450365.1,…
GO:0006310	DNA recombination	P	1.15156e-06	2.86339e-08	21	81	1906	36490	OVER	XP_003442463.1, XP_003445779.1, XP_003441937.1, XP_005476810.2, XP_003459994.1, XP_005474789.1, XP_005455063.1, XP_003450551.1, XP_003457669.1, XP_003457218.1, XP_005463058.1, XP_005463057.1, XP_005474790.1, XP_005470808.1, XP_003458079.1, XP_005475161.1, XP_005470807.1, XP_003445659.1, XP_005458863.1, XP_003450222.2, XP_003441508.1	XP_013123399.1, XP_003443032.1, XP_003443201.1, XP_005475166.1, XP_003439520.1, XP_005452496.1, XP_005475168.1, NP_001266379.1, XP_005452492.1, XP_013131714.1, XP_005452337.1, XP_005477415.1, XP_003440593.2, XP_005476110.1, XP_005449507.1, XP_013120091.1, XP_003438757.1, XP_003440543.1, XP_003444402.1, XP_003448189.1, XP_005473290.1, XP_003449944.1, XP_013126970.1, XP_013121050.1, XP_013121990.1,…
GO:0044452	nucleolar part	C	1.19238e-06	2.97525e-08	11	16	1916	36555	OVER	XP_005464340.1, XP_003438779.1, XP_003443150.1, XP_003437652.1, XP_003443445.1, XP_003437845.1, XP_013123043.1, XP_013123042.1, XP_003447939.1, XP_005456424.1, XP_003446214.2	XP_003444146.1, XP_003442755.1, XP_003449050.1, XP_005473359.1, XP_003457069.1, XP_005466978.1, XP_003439918.1, XP_003446403.1, XP_003438817.1, XP_005448279.1, XP_013125134.1, XP_003456708.1, XP_003443157.1, XP_005454003.1, XP_005454002.1, XP_005452532.1
GO:0072594	establishment of protein localization to organelle	P	1.33236e-06	3.33611e-08	27	134	1900	36437	OVER	XP_003443579.1, XP_013129771.1, XP_003453041.1, XP_003456212.2, XP_003455746.2, XP_003447567.1, XP_013129772.1, XP_003438385.1, XP_003444076.3, XP_003451287.1, XP_005457114.1, XP_003451726.1, XP_005454951.1, XP_005471219.1, XP_013124764.1, XP_003455929.1, XP_013130852.1, XP_013130851.1, XP_005471427.1, XP_003447961.1, XP_003440736.1, XP_003441745.1, XP_003448035.1, XP_005473311.1, XP_003452867.1,…	XP_005461318.1, XP_003450940.1, XP_005451908.1, XP_003449078.1, XP_003438348.2, XP_013121630.1, XP_013125730.1, XP_013124411.1, XP_005459457.1, XP_003438778.1, XP_003454310.1, XP_003458361.1, XP_005449468.1, XP_005453809.1, XP_003446859.1, XP_005452030.1, XP_003437818.1, XP_013131787.1, XP_005471388.1, XP_005458701.1, XP_013130674.1, XP_003439488.1, XP_013119740.1, XP_003443528.1, XP_005449449.1,…
GO:0042623	ATPase activity, coupled	F	1.37891e-06	3.46465e-08	43	300	1884	36271	OVER	XP_003437927.1, XP_003454864.1, XP_013125015.1, XP_003438930.1, XP_003456065.1, XP_013125013.1, XP_005470402.1, XP_003454218.1, XP_005452413.1, XP_003457218.1, XP_005463058.1, XP_005468245.1, XP_005463057.1, XP_005458984.1, XP_005473013.1, XP_003458079.1, XP_005475161.1, XP_013128884.1, XP_003451328.1, XP_005470227.1, XP_003446598.1, XP_005473572.1, XP_003441508.1, XP_003452130.1, XP_003457567.1,…	XP_005463664.1, XP_005466644.1, XP_005461254.1, XP_005452874.1, XP_003450710.1, XP_003449514.1, XP_003447127.2, XP_013126817.1, XP_005448008.1, XP_005470421.1, XP_013121525.1, XP_005452414.1, XP_003448800.1, XP_005460454.1, XP_005475168.1, XP_005449366.1, XP_003444268.1, XP_003457915.2, XP_005475582.1, XP_005478765.1, XP_005463047.1, XP_005460297.1, XP_013126007.1, XP_003448873.2, XP_005467877.1,…
GO:0006605	protein targeting	P	1.44024e-06	3.63129e-08	28	144	1899	36427	OVER	XP_003443579.1, XP_013129771.1, XP_003453041.1, XP_003456212.2, XP_003441083.1, XP_003455746.2, XP_003447567.1, XP_013129772.1, XP_003438385.1, XP_003444076.3, XP_003451287.1, XP_005457114.1, XP_003451726.1, XP_005454951.1, XP_005471219.1, XP_013124764.1, XP_003455929.1, XP_013130852.1, XP_013130851.1, XP_005471427.1, XP_003447961.1, XP_003440736.1, XP_003441745.1, XP_003448035.1, XP_005473311.1,…	XP_005453237.1, XP_005461318.1, XP_003450940.1, XP_005451908.1, XP_003449078.1, XP_003438348.2, XP_013121630.1, XP_013125730.1, XP_013124411.1, XP_005459457.1, XP_003438778.1, XP_003454310.1, XP_003458361.1, XP_003439057.1, XP_005449468.1, XP_005453809.1, XP_003446859.1, XP_005452030.1, XP_003437818.1, XP_013131787.1, XP_005471388.1, XP_005458701.1, XP_013130674.1, XP_003439488.1, XP_013119740.1,…
GO:0003924	GTPase activity	F	1.47714e-06	3.73717e-08	35	214	1892	36357	OVER	XP_005459947.1, XP_003445190.1, XP_005459948.1, XP_013130114.1, XP_005459949.1, XP_013130092.1, XP_005455560.1, XP_013130908.1, XP_013130907.1, XP_003451828.1, XP_005456388.1, XP_003449678.1, XP_013127296.1, XP_005462936.1, XP_005462937.1, XP_005447874.1, XP_003454860.1, XP_003442062.1, XP_013128917.1, XP_013125069.1, XP_005455634.1, XP_005455635.1, XP_003441341.1, XP_013128920.1, XP_005452848.1,…	XP_013121488.1, XP_013126542.1, XP_005468741.1, XP_005474371.1, XP_013123499.1, XP_013128805.1, XP_003451518.1, XP_013122709.1, XP_003440415.1, XP_003459870.1, XP_003437803.1, XP_003454329.1, XP_003438171.1, XP_003443019.1, XP_005478984.1, XP_013124249.1, XP_003450018.1, XP_013132391.1, XP_003455529.1, XP_003460565.3, XP_005470410.1, XP_013120280.1, XP_005454874.1, XP_003442958.1, XP_005448527.1,…
GO:0031090	organelle membrane	C	1.50094e-06	3.81043e-08	78	736	1849	35835	OVER	XP_003451136.1, XP_003456004.1, XP_003443579.1, XP_013129771.1, XP_003453041.1, XP_013127713.1, XP_013131931.1, XP_005452456.1, XP_005452458.1, XP_005473013.1, XP_003447242.1, XP_003444492.1, XP_003444076.3, XP_003444797.1, XP_013124796.1, XP_003451287.1, XP_003445795.1, XP_005478424.1, XP_005461659.1, XP_005451017.1, XP_003445237.1, XP_013126616.1, XP_013128507.1, XP_003438753.1, XP_003441652.1,…	XP_003448944.2, XP_013121488.1, XP_005468282.1, XP_003452431.1, XP_013120107.1, XP_013124882.1, XP_003449997.1, XP_003454077.1, XP_003449078.1, XP_003453398.1, XP_003452310.1, XP_005457959.1, XP_003439660.2, XP_003448376.1, XP_005468380.1, XP_003454973.1, XP_013123491.1, XP_013128116.1, XP_003455359.1, XP_003459870.1, XP_003460640.2, XP_005470553.1, XP_005457017.1, XP_003459795.1, XP_013128937.1,…
GO:0006338	chromatin remodeling	P	1.53166e-06	3.90172e-08	19	67	1908	36504	OVER	XP_013124673.1, XP_013124674.1, XP_005453206.1, XP_005453205.1, XP_003441362.1, XP_003446491.1, XP_005453208.1, XP_005453207.1, XP_005468656.1, XP_003447937.1, XP_013125620.1, XP_013128222.1, XP_013125621.1, XP_003444502.1, XP_003444805.1, XP_005468548.1, XP_003447806.1, XP_003449716.1, XP_003439834.1	XP_003458228.1, XP_003451199.1, XP_005455914.1, XP_003441914.1, XP_003440909.1, XP_005477741.1, XP_003440177.1, XP_013132585.1, XP_005479238.2, XP_005452525.1, XP_003459580.1, XP_003458510.1, XP_003454672.2, XP_003454720.1, XP_005470192.1, XP_003449844.1, XP_003439687.1, XP_013131104.1, XP_005477739.1, XP_013129321.1, XP_005477737.1, XP_005449757.1, XP_013128318.1, XP_003450977.1, XP_005469966.1,…
GO:0032039	integrator complex	C	1.54985e-06	3.98846e-08	8	5	1919	36566	OVER	XP_013121432.1, XP_013121433.1, XP_003440746.2, XP_013124243.1, XP_005463072.1, XP_003458085.2, XP_013124242.1, XP_003446345.1	XP_003444799.2, XP_003457293.1, XP_005467731.1, XP_005467732.1, XP_005474915.1
GO:0019028	viral capsid	C	1.54985e-06	4.01545e-08	13	27	1914	36544	OVER	XP_003444394.1, XP_003441651.1, XP_003448633.1, XP_003458810.1, XP_003454859.1, XP_005464340.1, XP_003443445.1, XP_003448114.1, XP_003456542.1, XP_005451407.1, XP_003444116.1, XP_003453628.1, XP_005449922.1	XP_003453716.1, XP_013124733.1, XP_003442130.1, XP_005452499.1, XP_005450239.1, XP_005452498.1, XP_003442131.1, XP_003450949.1, XP_003442116.1, XP_003457745.2, XP_013128576.1, XP_013125039.1, XP_005452500.1, XP_003442826.1, XP_005452501.1, XP_013124678.1, XP_005452502.1, XP_003442249.1, XP_003448286.1, XP_003457069.1, XP_003448307.1, XP_003450959.1, XP_003457901.1, XP_003451520.1, XP_003453476.1,…
GO:0042274	ribosomal small subunit biogenesis	P	1.54985e-06	4.01545e-08	13	27	1914	36544	OVER	XP_003438779.1, XP_005447835.1, XP_005447836.1, XP_003447939.1, XP_003443150.1, XP_003452868.1, XP_003457663.1, XP_003450617.1, XP_003455004.1, XP_005451858.1, XP_005451859.1, XP_003459968.1, XP_013129421.1	XP_003446030.1, XP_003450544.2, XP_005469919.1, XP_003450940.1, XP_003454240.1, XP_003447910.1, XP_005471289.1, XP_013120681.1, XP_013120682.1, XP_005453327.1, XP_003452472.1, XP_013130310.1, XP_003457062.1, XP_005454314.1, XP_003453533.1, XP_003448492.1, XP_005469920.1, XP_003449234.1, XP_003437818.1, XP_003437817.1, XP_003437814.2, XP_003450832.1, XP_013127700.1, XP_003443122.3, XP_003438892.1,…
GO:0019013	viral nucleocapsid	C	1.54985e-06	4.01545e-08	13	27	1914	36544	OVER	XP_003444394.1, XP_003441651.1, XP_003448633.1, XP_003458810.1, XP_003454859.1, XP_005464340.1, XP_003443445.1, XP_003448114.1, XP_003456542.1, XP_005451407.1, XP_003444116.1, XP_003453628.1, XP_005449922.1	XP_003453716.1, XP_013124733.1, XP_003442130.1, XP_005452499.1, XP_005450239.1, XP_005452498.1, XP_003442131.1, XP_003450949.1, XP_003442116.1, XP_003457745.2, XP_013128576.1, XP_013125039.1, XP_005452500.1, XP_003442826.1, XP_005452501.1, XP_013124678.1, XP_005452502.1, XP_003442249.1, XP_003448286.1, XP_003457069.1, XP_003448307.1, XP_003450959.1, XP_003457901.1, XP_003451520.1, XP_003453476.1,…
GO:0044423	virion part	C	1.54985e-06	4.01545e-08	13	27	1914	36544	OVER	XP_003444394.1, XP_003441651.1, XP_003448633.1, XP_003458810.1, XP_003454859.1, XP_005464340.1, XP_003443445.1, XP_003448114.1, XP_003456542.1, XP_005451407.1, XP_003444116.1, XP_003453628.1, XP_005449922.1	XP_003453716.1, XP_013124733.1, XP_003442130.1, XP_005452499.1, XP_005450239.1, XP_005452498.1, XP_003442131.1, XP_003450949.1, XP_003442116.1, XP_003457745.2, XP_013128576.1, XP_013125039.1, XP_005452500.1, XP_003442826.1, XP_005452501.1, XP_013124678.1, XP_005452502.1, XP_003442249.1, XP_003448286.1, XP_003457069.1, XP_003448307.1, XP_003450959.1, XP_003457901.1, XP_003451520.1, XP_003453476.1,…
GO:1905369	endopeptidase complex	C	1.71555e-06	4.45966e-08	16	46	1911	36525	OVER	XP_003456240.1, XP_003445779.1, XP_003448718.1, XP_003456065.1, XP_005459945.1, XP_003456348.1, XP_003440483.1, XP_003451434.2, XP_003442101.1, XP_003440422.1, XP_003441568.1, XP_003457456.2, XP_013130506.1, XP_003451328.1, XP_003452634.1, XP_013122215.1	XP_003445487.1, XP_003439355.1, XP_003456484.2, XP_003443740.1, XP_003444147.1, XP_003441913.1, XP_005457302.1, XP_003442732.1, XP_003446450.1, XP_013121406.1, XP_003458357.1, XP_003451670.1, XP_013130205.1, XP_003447226.1, XP_003448021.2, XP_003445866.1, XP_003438172.1, XP_005449577.1, XP_005456867.1, XP_003445026.1, XP_003440740.1, XP_003454564.1, XP_003459537.1, XP_003457293.1, XP_003448709.1,…
GO:0019012	virion	C	2.15088e-06	5.61001e-08	13	28	1914	36543	OVER	XP_003444394.1, XP_003441651.1, XP_003448633.1, XP_003458810.1, XP_003454859.1, XP_005464340.1, XP_003443445.1, XP_003448114.1, XP_003456542.1, XP_005451407.1, XP_003444116.1, XP_003453628.1, XP_005449922.1	XP_003453716.1, XP_013124733.1, XP_003442130.1, XP_005452499.1, XP_005450239.1, XP_005452498.1, XP_003442131.1, XP_003450949.1, XP_003442116.1, XP_003457745.2, XP_013128576.1, XP_013125039.1, XP_005452500.1, XP_003442826.1, XP_005452501.1, XP_013124678.1, XP_005452502.1, XP_003442249.1, XP_003448286.1, XP_003457069.1, XP_003448307.1, XP_003450959.1, XP_003457901.1, XP_003451520.1, XP_003453476.1,…
GO:0051188	cofactor biosynthetic process	P	2.15509e-06	5.64033e-08	32	187	1895	36384	OVER	XP_003446076.1, XP_003445779.1, XP_013120770.1, XP_013130308.1, XP_013130309.1, XP_005477565.1, XP_005470599.1, XP_013120771.1, XP_013120185.1, XP_005477832.1, XP_005477833.1, XP_003440209.2, XP_003438704.3, XP_003447884.1, XP_005470600.1, XP_005470603.1, XP_013125060.1, XP_003454231.1, XP_005461017.1, XP_005474710.1, XP_003459051.1, XP_005461955.1, XP_003454085.1, XP_005477563.1, XP_013120769.1,…	XP_003446805.1, XP_003456230.1, XP_003447104.1, XP_003441875.1, XP_003451677.1, XP_005457496.1, XP_003454058.1, XP_013127504.1, XP_003451492.1, XP_005472395.1, XP_013127316.1, XP_003448541.1, XP_005471353.1, XP_003439457.1, XP_005452569.1, XP_005476720.1, XP_003455359.1, XP_003440208.1, YP_003355030.1, XP_003440016.1, XP_003450021.1, XP_003440106.2, XP_003438505.1, XP_005475054.1, XP_005473853.1,…
GO:0019783	ubiquitin-like protein-specific protease activity	F	2.15509e-06	5.65847e-08	27	138	1900	36433	OVER	XP_003453569.1, XP_005471495.1, XP_013131977.1, XP_005471493.1, XP_003450127.1, XP_005476030.1, XP_005463419.1, XP_005476031.1, XP_005467104.1, XP_003442409.1, XP_005463313.1, XP_003450236.1, XP_003438130.1, XP_005455098.1, XP_005455099.1, XP_013121585.1, XP_013124148.1, XP_003449430.2, XP_005455531.1, XP_005477863.1, XP_005454987.1, XP_005455533.1, XP_005454986.1, XP_005455534.1, XP_005455535.1,…	XP_003453548.1, XP_005475480.1, XP_005448197.1, XP_013132526.1, XP_003454050.2, XP_005469971.1, XP_003441495.1, XP_005447712.1, XP_005454647.1, XP_013132861.1, XP_003440110.1, XP_003448330.1, XP_003455200.1, XP_005462016.1, XP_013130760.1, XP_013122980.1, XP_013122736.1, XP_005466712.2, XP_003451662.1, XP_003457275.2, XP_003450164.1, XP_005456725.1, XP_013130757.1, XP_003441826.1, XP_005470040.1,…
GO:0016043	cellular component organization	P	2.27153e-06	5.98394e-08	237	3144	1690	33427	OVER	XP_003454344.1, XP_003442257.1, XP_005459947.1, XP_003458667.1, XP_013121947.1, XP_003459527.1, XP_003456065.1, XP_005463058.1, XP_003447937.1, XP_013125621.1, XP_013130933.1, XP_003444076.3, XP_005470599.1, XP_005453177.1, XP_003450236.1, XP_005466377.1, XP_003445659.1, XP_005477687.1, XP_005469685.1, XP_013128252.1, XP_003453058.2, XP_003458656.1, XP_005455635.1, XP_003452130.1, XP_003458968.1,…	XP_005478837.1, XP_003443991.1, XP_003444629.1, XP_003448800.1, XP_005458529.1, XP_013123777.1, XP_013129014.1, XP_005459732.1, XP_013124411.1, XP_005453018.1, XP_003443795.1, XP_003445952.1, XP_005473206.1, XP_013120280.1, XP_005452656.1, XP_005453071.1, XP_005463230.1, XP_013122121.1, XP_005472831.1, XP_005463363.1, XP_005464054.1, XP_013128719.1, XP_005448686.1, XP_013121696.1, XP_013132150.1,…
GO:0006306	DNA methylation	P	2.28408e-06	6.05673e-08	10	13	1917	36558	OVER	XP_005475141.1, XP_005475143.1, XP_003442135.1, XP_005475142.1, XP_013127460.1, XP_005477831.1, XP_005475145.1, XP_005475144.1, XP_005475147.1, XP_005475146.1	XP_005450233.2, XP_003438961.1, XP_003460483.1, XP_005473387.1, XP_003460508.1, XP_005473386.1, XP_003451696.1, XP_005451421.1, XP_013125110.1, XP_013125113.1, XP_005477315.1, XP_003444455.1, XP_013125550.1
GO:0006305	DNA alkylation	P	2.28408e-06	6.05673e-08	10	13	1917	36558	OVER	XP_005475141.1, XP_005475143.1, XP_003442135.1, XP_005475142.1, XP_013127460.1, XP_005477831.1, XP_005475145.1, XP_005475144.1, XP_005475147.1, XP_005475146.1	XP_005450233.2, XP_003438961.1, XP_003460483.1, XP_005473387.1, XP_003460508.1, XP_005473386.1, XP_003451696.1, XP_005451421.1, XP_013125110.1, XP_013125113.1, XP_005477315.1, XP_003444455.1, XP_013125550.1
GO:0006886	intracellular protein transport	P	2.5787e-06	6.8604e-08	60	513	1867	36058	OVER	XP_003451136.1, XP_003443579.1, XP_013129771.1, XP_003453041.1, XP_005472710.1, XP_003448631.1, XP_003444076.3, XP_013124796.1, XP_003451287.1, XP_005476762.2, XP_005461659.1, XP_003442474.2, XP_003438753.1, XP_003441652.1, XP_005471219.1, XP_003438252.1, XP_013130851.1, XP_005471427.1, XP_003440736.1, XP_003441745.1, XP_003451025.1, XP_005473587.1, XP_005458881.1, XP_005474633.1, XP_003448035.1,…	XP_005453237.1, XP_005450487.1, XP_003450940.1, XP_005459382.1, XP_003444629.1, XP_003449997.1, XP_013120642.1, XP_013120819.1, XP_003449078.1, XP_003452838.1, XP_003440683.1, XP_003455280.2, XP_003452310.1, XP_003439509.1, XP_003438348.2, XP_005457017.1, XP_005468534.1, XP_005473510.1, XP_013124411.1, XP_013131612.1, XP_013130605.1, XP_005457104.1, XP_003453680.2, XP_003446040.1, XP_003444550.1,…
GO:0030662	coated vesicle membrane	C	2.66006e-06	7.09997e-08	17	55	1910	36516	OVER	XP_003451136.1, XP_003441652.1, XP_013124796.1, XP_005461659.1, XP_003450857.1, XP_005461660.1, XP_005473587.1, XP_005474633.1, XP_013120577.1, XP_005474634.1, XP_005461661.1, XP_005473586.1, XP_005474631.1, XP_003448533.1, XP_005474632.1, XP_005473585.1, XP_013120576.1	XP_005467989.1, XP_005454826.1, XP_005459504.1, XP_005456199.1, XP_003449997.1, XP_005462139.1, XP_003445521.1, XP_013125729.1, XP_003453788.1, XP_003450077.1, XP_013125004.1, XP_003445979.1, XP_005461761.1, XP_003451452.2, XP_003439997.3, XP_005463064.1, XP_005471388.1, XP_003442341.1, XP_013125008.1, XP_003442098.1, XP_013125006.1, XP_013132858.1, XP_005467992.1, XP_005465732.1, XP_005467990.1,…
GO:0006206	pyrimidine nucleobase metabolic process	P	3.03455e-06	8.13363e-08	21	87	1906	36484	OVER	XP_013124958.1, XP_003454856.1, XP_003444635.1, XP_003439280.1, XP_003438493.1, XP_005450464.1, XP_003451031.1, XP_005473040.1, XP_003437843.1, XP_005471425.1, XP_005471424.1, XP_005471423.1, XP_003456891.1, XP_003454031.2, XP_005461572.1, XP_003445795.1, XP_005468362.1, XP_003441128.1, XP_005468363.1, XP_003457538.1, XP_005468361.1	XP_005448861.1, XP_003457324.1, XP_003444458.1, XP_013123689.1, XP_013122451.1, XP_005450752.1, XP_003456810.1, XP_013123628.1, XP_003454054.1, XP_003450547.1, XP_013132113.1, XP_003449426.1, XP_005458015.1, XP_005465953.1, XP_005477125.1, XP_005451191.1, XP_013126185.1, XP_003455014.1, XP_013132804.1, XP_003439491.1, XP_005472462.1, XP_013119807.1, XP_013132443.1, XP_013122797.1, XP_003439072.1,…
GO:0019886	antigen processing and presentation of exogenous peptide antigen via MHC class II	P	3.03455e-06	8.17865e-08	7	3	1920	36568	OVER	XP_005461659.1, XP_003450857.1, XP_005461660.1, XP_013120577.1, XP_005461661.1, XP_003448533.1, XP_013120576.1	XP_003442097.1, XP_003451081.1, XP_003439997.3
GO:0002495	antigen processing and presentation of peptide antigen via MHC class II	P	3.03455e-06	8.17865e-08	7	3	1920	36568	OVER	XP_005461659.1, XP_003450857.1, XP_005461660.1, XP_013120577.1, XP_005461661.1, XP_003448533.1, XP_013120576.1	XP_003442097.1, XP_003451081.1, XP_003439997.3
GO:0000278	mitotic cell cycle	P	3.21702e-06	8.69843e-08	39	266	1888	36305	OVER	XP_003454344.1, XP_003443555.1, XP_003441831.1, XP_003441937.1, XP_005455560.1, XP_003448718.1, XP_005466376.1, XP_005466375.1, XP_005476238.1, XP_005478906.1, XP_003443135.1, XP_003450236.1, XP_005466377.1, XP_005467294.1, XP_005471929.1, XP_013125150.1, XP_005456444.1, XP_003448685.1, XP_003452130.1, XP_005455098.1, XP_005455099.1, XP_005453789.1, XP_003449008.1, XP_003440483.1, XP_003443464.1,…	XP_005454327.1, XP_005453421.1, XP_003457821.1, XP_005458857.1, XP_003439961.1, XP_003437717.1, XP_003447142.1, XP_013126772.1, XP_003449078.1, XP_005465019.2, XP_003456633.1, XP_005451193.1, XP_005447908.1, XP_003446365.1, XP_005455127.1, XP_003460215.1, XP_005477155.1, XP_003440250.2, XP_003445515.1, XP_005477735.1, XP_005460070.1, XP_005459559.1, XP_003438375.1, XP_003451485.1, XP_005471571.1,…
GO:0006771	riboflavin metabolic process	P	3.24474e-06	8.82979e-08	15	42	1912	36529	OVER	XP_005454746.1, XP_013130308.1, XP_005454747.1, XP_003449900.1, XP_013130309.1, XP_013129703.1, XP_013119690.1, XP_013119691.1, XP_013119692.1, XP_003449898.1, XP_005460068.1, XP_013119693.1, XP_003450933.1, XP_013119694.1, XP_003449899.1	XP_005458627.1, XP_005474268.1, XP_013119652.1, XP_013119653.1, XP_013119650.1, XP_013119651.1, XP_005448344.1, XP_013120609.1, XP_013120608.1, XP_005448347.1, XP_013120607.1, XP_005448346.1, XP_013120620.1, XP_013120621.1, XP_003438416.1, XP_013130860.1, XP_005460046.1, XP_005460047.1, XP_005461696.1, XP_003456987.1, XP_003447855.1, XP_013120613.1, XP_013120612.1, XP_003441635.1, XP_013120611.1,…
GO:0042726	flavin-containing compound metabolic process	P	3.24474e-06	8.82979e-08	15	42	1912	36529	OVER	XP_005454746.1, XP_013130308.1, XP_005454747.1, XP_003449900.1, XP_013130309.1, XP_013129703.1, XP_013119690.1, XP_013119691.1, XP_013119692.1, XP_003449898.1, XP_005460068.1, XP_013119693.1, XP_003450933.1, XP_013119694.1, XP_003449899.1	XP_005458627.1, XP_005474268.1, XP_013119652.1, XP_013119653.1, XP_013119650.1, XP_013119651.1, XP_005448344.1, XP_013120609.1, XP_013120608.1, XP_005448347.1, XP_013120607.1, XP_005448346.1, XP_013120620.1, XP_013120621.1, XP_003438416.1, XP_013130860.1, XP_005460046.1, XP_005460047.1, XP_005461696.1, XP_003456987.1, XP_003447855.1, XP_013120613.1, XP_013120612.1, XP_003441635.1, XP_013120611.1,…
GO:0046527	glucosyltransferase activity	F	3.25834e-06	8.89514e-08	8	6	1919	36565	OVER	XP_003452377.1, XP_003442873.1, XP_013128118.1, XP_013128119.1, XP_005477264.1, XP_005452924.1, XP_005452923.1, XP_013128120.1	XP_013120041.1, XP_003440156.1, XP_003445610.1, XP_013132250.1, XP_003445163.1, XP_013132251.1
GO:0008094	DNA-dependent ATPase activity	F	3.34812e-06	9.16934e-08	16	49	1911	36522	OVER	XP_003452130.1, XP_003438750.1, XP_003454218.1, XP_003457669.1, XP_003457218.1, XP_005463058.1, XP_005451167.1, XP_005463057.1, XP_005458984.1, XP_005470808.1, XP_003458079.1, XP_005475161.1, XP_005470807.1, XP_003447806.1, XP_005458863.1, XP_003441508.1	XP_003453486.1, XP_003456443.1, XP_005463668.1, XP_005475166.1, XP_005460454.1, XP_005475168.1, XP_013124063.1, XP_005448251.1, NP_001266379.1, XP_013124065.1, XP_005474494.1, XP_005476110.1, XP_005461887.1, XP_005470857.1, XP_013123263.1, XP_005460297.1, XP_003448873.2, XP_013119769.1, XP_013120701.1, XP_005459784.1, NP_001266382.1, XP_003439081.1, XP_003455293.1, XP_003457090.1, XP_003446993.1,…
GO:0042255	ribosome assembly	P	3.54201e-06	9.73112e-08	12	24	1915	36547	OVER	XP_003443150.1, XP_003452868.1, XP_005447874.1, XP_005475202.1, XP_005475201.1, XP_005475204.1, XP_003454515.1, XP_005469804.1, XP_005475203.1, XP_003459968.1, XP_003453067.1, XP_005469803.1	XP_013130310.1, XP_003450544.2, XP_003457062.1, XP_003454583.1, XP_003453010.1, XP_003450940.1, XP_003449234.1, XP_003459489.1, XP_013130339.1, XP_003454286.1, XP_003437818.1, XP_013120246.1, XP_003437817.1, XP_013120681.1, XP_013120682.1, XP_003437814.2, XP_003450832.1, XP_003446872.2, XP_003452472.1, XP_003443122.3, XP_013123132.1, XP_003443905.1, XP_013121810.1, XP_005468789.2
GO:0004809	tRNA (guanine-N2-)-methyltransferase activity	F	3.79553e-06	1.04606e-07	6	1	1921	36570	OVER	XP_005458746.1, XP_005458745.1, XP_005475704.1, XP_005475703.1, XP_005479272.1, XP_013128923.1	XP_013120377.1
GO:0006555	methionine metabolic process	P	3.83472e-06	1.0602e-07	13	30	1914	36541	OVER	XP_005455623.1, XP_005456440.1, XP_003454107.1, XP_005458849.1, XP_003451873.2, XP_003455170.1, XP_003450745.1, XP_003445315.1, XP_003455807.1, XP_003442135.1, XP_003454316.1, XP_013132991.1, XP_013132276.1	XP_005451349.1, XP_003455641.1, XP_003448420.1, XP_013132981.1, XP_005478210.1, XP_003448758.2, XP_003456043.1, XP_003451677.1, XP_003452035.1, XP_005470971.1, XP_013125113.1, XP_003452284.2, XP_005469629.1, XP_005466127.1, XP_003444870.1, XP_003450826.1, XP_003460483.1, XP_003444360.1, XP_013130336.1, XP_003460508.1, XP_013130337.1, XP_003451105.1, XP_005453783.1, XP_005453782.1, XP_003455194.1,…
GO:0043255	regulation of carbohydrate biosynthetic process	P	4.08287e-06	1.13235e-07	9	10	1918	36561	OVER	XP_005461659.1, XP_005461660.1, XP_005474633.1, XP_013120577.1, XP_005474634.1, XP_005461661.1, XP_005474631.1, XP_005474632.1, XP_013120576.1	XP_005467940.1, XP_005463064.1, XP_005463063.1, XP_005467941.1, XP_003440151.1, XP_003451068.1, XP_013127170.1, XP_003451706.1, XP_005469231.1, XP_005463288.1
GO:0016620	oxidoreductase activity, acting on the aldehyde or oxo group of donors, NAD or NADP as acceptor	F	4.94049e-06	1.37451e-07	12	25	1915	36546	OVER	XP_003446458.2, XP_005473940.1, XP_005479265.1, XP_005473939.1, XP_003439750.1, XP_003457744.1, XP_005471373.1, XP_005471372.1, XP_005471371.1, XP_003441965.1, XP_003441257.1, XP_013124917.1	XP_013127902.1, XP_003446531.1, XP_005456719.1, XP_005473368.1, XP_003452079.2, XP_003442313.1, XP_005455495.1, XP_005449387.1, XP_003446438.1, XP_003447017.1, XP_003451784.1, XP_005477013.1, XP_013127005.1, XP_003453409.1, XP_005474486.1, XP_003457644.3, XP_003452738.1, XP_005456720.1, NP_001266481.1, XP_003440690.1, XP_003446212.1, XP_005475642.1, XP_013126196.1, XP_003453608.1, XP_005449792.1
GO:0070646	protein modification by small protein removal	P	5.02152e-06	1.40141e-07	28	155	1899	36416	OVER	XP_003453569.1, XP_003445779.1, XP_005471495.1, XP_013131977.1, XP_005471493.1, XP_003450127.1, XP_005476030.1, XP_005463419.1, XP_005476031.1, XP_005467104.1, XP_003442409.1, XP_003450236.1, XP_003438130.1, XP_005455098.1, XP_005455099.1, XP_005467388.1, XP_013124148.1, XP_003449430.2, XP_005455531.1, XP_005477863.1, XP_005454987.1, XP_005455533.1, XP_005454986.1, XP_005455534.1, XP_005455535.1,…	XP_003453548.1, XP_005475480.1, XP_005448197.1, XP_013132526.1, XP_003454050.2, XP_005469971.1, XP_003441495.1, XP_005447712.1, XP_005454647.1, XP_013132861.1, XP_003440110.1, XP_003448330.1, XP_003438728.1, XP_003455200.1, XP_005462016.1, XP_013130760.1, XP_013122980.1, XP_005466712.2, XP_003451662.1, XP_013123849.1, XP_003457275.2, XP_003450164.1, XP_005456725.1, XP_013130757.1, XP_003441826.1,…
GO:0051225	spindle assembly	P	5.12881e-06	1.43582e-07	13	31	1914	36540	OVER	XP_013128252.1, XP_003448685.1, XP_003452432.1, XP_013131110.1, XP_013130092.1, XP_005455560.1, XP_005453789.1, XP_005456836.1, XP_005474633.1, XP_005474634.1, XP_005474631.1, XP_005474632.1, XP_005456838.1	XP_005471934.1, XP_005460931.1, XP_005475710.1, XP_003458518.1, XP_003448887.1, XP_005456925.1, XP_013131032.1, XP_013131031.1, XP_005455264.1, XP_013131030.1, XP_005451454.1, XP_003438782.1, XP_003440037.1, XP_003448218.1, XP_013120777.1, XP_013120778.1, XP_013122273.1, XP_005471259.1, XP_013122275.1, XP_013122274.1, XP_005477732.1, XP_003454643.3, XP_005477735.1, XP_005477733.1, XP_005477734.1,…
GO:0031968	organelle outer membrane	C	5.17359e-06	1.45285e-07	15	44	1912	36527	OVER	XP_003438753.1, XP_013128920.1, XP_003441083.1, XP_013130852.1, XP_013132534.1, XP_013130851.1, XP_003447242.1, XP_003444492.1, XP_003438385.1, XP_003444076.3, XP_003444797.1, XP_003451287.1, XP_005473311.1, XP_003451726.1, XP_013128917.1	XP_013121489.1, XP_013121488.1, XP_003453021.1, XP_013121487.1, XP_013120478.1, XP_003441289.1, XP_003440911.1, XP_003453657.1, XP_005457959.1, XP_005472237.1, XP_003451079.2, XP_003444315.1, XP_005472238.1, XP_003452012.1, XP_013123966.1, XP_003459870.1, XP_005456274.1, XP_003439814.1, XP_005473852.1, XP_005473853.1, XP_005473851.1, XP_003441865.1, XP_013131617.1, XP_003454251.1, XP_003440149.1,…
GO:0072527	pyrimidine-containing compound metabolic process	P	5.53769e-06	1.55991e-07	21	91	1906	36480	OVER	XP_013124958.1, XP_003454856.1, XP_003444635.1, XP_003439280.1, XP_003438493.1, XP_005450464.1, XP_003451031.1, XP_005473040.1, XP_003437843.1, XP_005471425.1, XP_005471424.1, XP_005471423.1, XP_003456891.1, XP_003454031.2, XP_005461572.1, XP_003445795.1, XP_005468362.1, XP_003441128.1, XP_005468363.1, XP_003457538.1, XP_005468361.1	XP_005448861.1, XP_003457324.1, XP_003444458.1, XP_013123689.1, XP_013122451.1, XP_005450752.1, XP_003456810.1, XP_013123628.1, XP_003454054.1, XP_003450547.1, XP_013132113.1, XP_003449426.1, XP_005458015.1, XP_005465953.1, XP_005477125.1, XP_005451191.1, XP_013126185.1, XP_003455014.1, XP_013132804.1, XP_003439491.1, XP_005472462.1, XP_013119807.1, XP_013132443.1, XP_005477472.1, XP_013122797.1,…
GO:0098805	whole membrane	C	5.99389e-06	1.69363e-07	42	308	1885	36263	OVER	XP_003451136.1, XP_013127713.1, XP_003441083.1, XP_005452456.1, XP_005452457.1, XP_005452458.1, XP_013120606.1, XP_003447242.1, XP_003444492.1, XP_003438385.1, XP_003444076.3, XP_003444797.1, XP_013124796.1, XP_003451287.1, XP_005461659.1, XP_003451726.1, XP_013128917.1, XP_013128507.1, XP_003438753.1, XP_003441652.1, XP_013128920.1, XP_003438252.1, XP_013130852.1, XP_013132534.1, XP_013130851.1,…	XP_013121488.1, XP_005468282.1, XP_003452431.1, XP_003454092.1, XP_013126143.1, XP_013120107.1, XP_003449997.1, XP_003452209.1, XP_003449078.1, XP_003447503.1, XP_003451266.1, XP_005457959.1, XP_013123491.1, XP_005464840.1, XP_003459870.1, XP_003437803.1, XP_013129896.1, XP_003439814.1, XP_013120386.1, XP_003444656.1, XP_003454310.1, XP_013125004.1, XP_003450322.1, XP_005472975.1, XP_003446859.1,…
GO:0033365	protein localization to organelle	P	6.23281e-06	1.76656e-07	29	167	1898	36404	OVER	XP_003454344.1, XP_003445190.1, XP_003443579.1, XP_013129771.1, XP_003453041.1, XP_003456212.2, XP_003455746.2, XP_003447567.1, XP_013129772.1, XP_003438385.1, XP_003444076.3, XP_003451287.1, XP_005457114.1, XP_003451726.1, XP_005454951.1, XP_005471219.1, XP_013124764.1, XP_003455929.1, XP_013130852.1, XP_013130851.1, XP_005471427.1, XP_003447961.1, XP_003440736.1, XP_003441745.1, XP_003448035.1,…	XP_003439106.1, XP_005461318.1, XP_003450940.1, XP_005479091.1, XP_013129568.1, XP_005451908.1, XP_003449078.1, XP_013129737.1, XP_003443155.1, XP_003438348.2, XP_013121630.1, XP_013125730.1, XP_005471259.1, XP_013124411.1, XP_005459457.1, XP_003438778.1, XP_003454310.1, XP_003458361.1, XP_005449468.1, XP_005449196.1, XP_005453809.1, XP_003446859.1, XP_005459559.1, XP_005452030.1, XP_003438699.1,…
GO:0005732	small nucleolar ribonucleoprotein complex	C	6.40846e-06	1.82192e-07	8	7	1919	36564	OVER	XP_003438779.1, XP_003437652.1, XP_003443445.1, XP_003448114.1, XP_013123043.1, XP_013123042.1, XP_003446214.2, XP_003439986.1	XP_005469919.1, XP_003442755.1, XP_003457901.1, XP_005469920.1, XP_003457069.1, XP_005466978.1, XP_003449719.1
GO:0000502	proteasome complex	C	6.45951e-06	1.84766e-07	15	45	1912	36526	OVER	XP_003456240.1, XP_003445779.1, XP_003448718.1, XP_003456065.1, XP_005459945.1, XP_003456348.1, XP_003451434.2, XP_003442101.1, XP_003440422.1, XP_003441568.1, XP_003457456.2, XP_013130506.1, XP_003451328.1, XP_003452634.1, XP_013122215.1	XP_003445487.1, XP_003439355.1, XP_003456484.2, XP_003443740.1, XP_003444147.1, XP_003441913.1, XP_005457302.1, XP_003442732.1, XP_003446450.1, XP_013121406.1, XP_003458357.1, XP_003451670.1, XP_013130205.1, XP_003447226.1, XP_003448021.2, XP_003445866.1, XP_003438172.1, XP_005449577.1, XP_005456867.1, XP_003440740.1, XP_003454564.1, XP_003459537.1, XP_003457293.1, XP_003448709.1, XP_005452802.1,…
GO:0006448	regulation of translational elongation	P	6.45951e-06	1.84766e-07	15	45	1912	36526	OVER	XP_003446990.1, XP_003453041.1, XP_003441361.1, XP_003452164.1, XP_013131974.1, XP_013131972.1, XP_013131971.1, XP_003454024.1, XP_003447937.1, XP_013131970.1, XP_003437845.1, XP_003454860.1, XP_003450645.3, XP_003447879.1, XP_003443574.1	XP_005463892.1, XP_005473384.1, XP_003454596.1, XP_003458140.1, XP_013122243.1, XP_003458682.1, XP_003447207.1, XP_013132589.1, XP_013121929.1, XP_005473699.1, XP_003442583.1, XP_003458786.1, XP_005476538.1, XP_003447990.1, XP_003460604.3, XP_003452472.1, XP_003459521.1, XP_003443110.1, XP_003438367.1, XP_003447621.1, XP_005452758.1, XP_003459354.1, XP_005473383.1, XP_013121823.1, XP_003441549.1,…
GO:0000387	spliceosomal snRNP assembly	P	6.8349e-06	1.96692e-07	9	11	1918	36560	OVER	XP_003458656.1, XP_003444394.1, XP_003441651.1, XP_003448114.1, XP_003451770.1, XP_005451407.1, XP_003449009.1, XP_003444116.1, XP_003438927.1	XP_003460429.3, XP_005451272.1, XP_003457901.1, XP_003445485.1, XP_003446480.1, XP_003453716.1, XP_005465808.1, XP_003450959.1, XP_003449076.1, XP_003442826.1, XP_003458142.2
GO:0009982	pseudouridine synthase activity	F	6.8349e-06	1.96692e-07	9	11	1918	36560	OVER	XP_003441435.1, XP_005466270.1, XP_003444389.1, XP_013126074.1, XP_013132309.1, XP_013124623.1, XP_003443964.1, XP_003454179.1, XP_003448461.1	XP_003454117.1, XP_003450784.1, XP_003454986.1, XP_005471392.1, XP_003441465.1, XP_013131736.1, XP_013131735.1, XP_005455688.1, XP_013131737.1, XP_005455689.1, XP_003441961.1
GO:0000178	exosome (RNase complex)	C	7.36392e-06	2.15117e-07	7	4	1920	36567	OVER	XP_003452475.1, XP_003459176.3, XP_003444947.2, XP_003453915.1, XP_003438162.1, XP_005470114.1, XP_003458313.1	XP_003443422.1, XP_003439646.3, XP_003455878.1, XP_003452661.1
GO:0002478	antigen processing and presentation of exogenous peptide antigen	P	7.36392e-06	2.15117e-07	7	4	1920	36567	OVER	XP_005461659.1, XP_003450857.1, XP_005461660.1, XP_013120577.1, XP_005461661.1, XP_003448533.1, XP_013120576.1	XP_003442097.1, XP_003458719.1, XP_003451081.1, XP_003439997.3
GO:0005689	U12-type spliceosomal complex	C	7.36392e-06	2.15117e-07	7	4	1920	36567	OVER	XP_003444394.1, XP_003438744.1, XP_003441651.1, XP_003448114.1, XP_005451407.1, XP_003444116.1, XP_003439986.1	XP_003457901.1, XP_005472248.1, XP_003440749.1, XP_003456320.1
GO:0038201	TOR complex	C	7.36392e-06	2.15117e-07	7	4	1920	36567	OVER	XP_013128503.1, XP_013128505.1, XP_005470154.1, XP_013128506.1, XP_013128507.1, XP_005470156.1, XP_003448027.2	XP_005473193.1, XP_003445658.1, XP_005473192.1, XP_003439511.1
GO:1905354	exoribonuclease complex	C	7.36392e-06	2.15117e-07	7	4	1920	36567	OVER	XP_003452475.1, XP_003459176.3, XP_003444947.2, XP_003453915.1, XP_003438162.1, XP_005470114.1, XP_003458313.1	XP_003443422.1, XP_003439646.3, XP_003455878.1, XP_003452661.1
GO:0097747	RNA polymerase activity	F	7.63516e-06	2.25032e-07	14	39	1913	36532	OVER	XP_013124958.1, XP_003444635.1, XP_005470979.2, XP_003451031.1, XP_005471425.1, XP_005471424.1, XP_005471423.1, XP_005471427.1, XP_003441789.1, XP_003441128.1, XP_003439021.1, XP_005456424.1, XP_003441179.1, XP_003445628.3	XP_013131209.1, XP_013120376.1, XP_003457324.1, XP_003444146.1, XP_013131208.1, XP_005462074.1, XP_003449050.1, XP_013123689.1, XP_003457762.1, XP_003439918.1, XP_013123628.1, XP_005479056.1, XP_003458708.1, XP_005460543.1, XP_003452338.1, XP_003449380.1, XP_003439459.1, XP_005466585.2, XP_003442117.1, XP_013125134.1, XP_003443157.1, XP_003456540.2, XP_013132804.1, XP_003457858.1, XP_013122797.1,…
GO:0003899	DNA-directed 5'-3' RNA polymerase activity	F	7.63516e-06	2.25032e-07	14	39	1913	36532	OVER	XP_013124958.1, XP_003444635.1, XP_005470979.2, XP_003451031.1, XP_005471425.1, XP_005471424.1, XP_005471423.1, XP_005471427.1, XP_003441789.1, XP_003441128.1, XP_003439021.1, XP_005456424.1, XP_003441179.1, XP_003445628.3	XP_013131209.1, XP_013120376.1, XP_003457324.1, XP_003444146.1, XP_013131208.1, XP_005462074.1, XP_003449050.1, XP_013123689.1, XP_003457762.1, XP_003439918.1, XP_013123628.1, XP_005479056.1, XP_003458708.1, XP_005460543.1, XP_003452338.1, XP_003449380.1, XP_003439459.1, XP_005466585.2, XP_003442117.1, XP_013125134.1, XP_003443157.1, XP_003456540.2, XP_013132804.1, XP_003457858.1, XP_013122797.1,…
GO:0034062	5'-3' RNA polymerase activity	F	7.63516e-06	2.25032e-07	14	39	1913	36532	OVER	XP_013124958.1, XP_003444635.1, XP_005470979.2, XP_003451031.1, XP_005471425.1, XP_005471424.1, XP_005471423.1, XP_005471427.1, XP_003441789.1, XP_003441128.1, XP_003439021.1, XP_005456424.1, XP_003441179.1, XP_003445628.3	XP_013131209.1, XP_013120376.1, XP_003457324.1, XP_003444146.1, XP_013131208.1, XP_005462074.1, XP_003449050.1, XP_013123689.1, XP_003457762.1, XP_003439918.1, XP_013123628.1, XP_005479056.1, XP_003458708.1, XP_005460543.1, XP_003452338.1, XP_003449380.1, XP_003439459.1, XP_005466585.2, XP_003442117.1, XP_013125134.1, XP_003443157.1, XP_003456540.2, XP_013132804.1, XP_003457858.1, XP_013122797.1,…
GO:0006767	water-soluble vitamin metabolic process	P	8.21236e-06	2.43469e-07	24	121	1903	36450	OVER	XP_003447884.1, XP_005470603.1, XP_003445779.1, XP_005454746.1, XP_013130308.1, XP_005454747.1, XP_003449900.1, XP_005474710.1, XP_003459051.1, XP_013130309.1, XP_013129703.1, XP_013119690.1, XP_005449082.1, XP_013119691.1, XP_013119692.1, XP_003449898.1, XP_005460068.1, XP_013119693.1, XP_003450933.1, XP_013119694.1, XP_003449899.1, XP_003447107.1, XP_003440209.2, XP_003438704.3	XP_005458627.1, XP_013133078.1, XP_003441875.1, XP_013132048.1, XP_013119653.1, XP_013120608.1, XP_005448347.1, XP_003448541.1, XP_005460047.1, XP_003439491.1, XP_013119807.1, XP_003440208.1, XP_013120612.1, XP_005449487.1, XP_005459916.1, XP_005476641.1, XP_003453684.1, XP_005450012.1, XP_013120616.1, XP_005469710.1, XP_013132145.1, XP_013128392.1, XP_003439197.1, XP_005454006.2, XP_003441874.1,…
GO:0006304	DNA modification	P	8.21236e-06	2.449e-07	10	16	1917	36555	OVER	XP_005475141.1, XP_005475143.1, XP_003442135.1, XP_005475142.1, XP_013127460.1, XP_005477831.1, XP_005475145.1, XP_005475144.1, XP_005475147.1, XP_005475146.1	XP_005450233.2, XP_003438961.1, XP_003460483.1, XP_005473387.1, XP_003460508.1, XP_005473386.1, XP_013120282.1, XP_003451696.1, XP_005451421.1, XP_013125110.1, XP_013125113.1, XP_005460035.1, XP_005477315.1, XP_005447700.1, XP_003444455.1, XP_013125550.1
GO:0044728	DNA methylation or demethylation	P	8.21236e-06	2.449e-07	10	16	1917	36555	OVER	XP_005475141.1, XP_005475143.1, XP_003442135.1, XP_005475142.1, XP_013127460.1, XP_005477831.1, XP_005475145.1, XP_005475144.1, XP_005475147.1, XP_005475146.1	XP_005450233.2, XP_003438961.1, XP_003460483.1, XP_005473387.1, XP_003460508.1, XP_005473386.1, XP_013120282.1, XP_003451696.1, XP_005451421.1, XP_013125110.1, XP_013125113.1, XP_005460035.1, XP_005477315.1, XP_005447700.1, XP_003444455.1, XP_013125550.1
GO:0006109	regulation of carbohydrate metabolic process	P	8.21236e-06	2.449e-07	10	16	1917	36555	OVER	XP_005461659.1, XP_005461660.1, XP_005474633.1, XP_013120577.1, XP_005474634.1, XP_005461661.1, XP_003455876.1, XP_005474631.1, XP_005474632.1, XP_013120576.1	XP_013131449.1, XP_005467940.1, XP_003444406.1, XP_005467941.1, XP_005460931.1, XP_013127170.1, XP_013130841.1, XP_005463288.1, XP_005463064.1, XP_005463063.1, XP_003451972.1, XP_003440151.1, XP_003451068.1, XP_005457436.1, XP_003451706.1, XP_005469231.1
GO:1905368	peptidase complex	C	8.25402e-06	2.4686e-07	17	61	1910	36510	OVER	XP_003456240.1, XP_003445779.1, XP_003448718.1, XP_003456065.1, XP_005459945.1, XP_003456348.1, XP_003440483.1, XP_003451434.2, XP_003442101.1, XP_003440422.1, XP_003441568.1, XP_003457456.2, XP_013130506.1, XP_003451328.1, XP_003457862.1, XP_003452634.1, XP_013122215.1	XP_003439355.1, XP_003443740.1, XP_003444147.1, XP_013121406.1, XP_003448021.2, XP_003445866.1, XP_005449577.1, XP_005456867.1, XP_003445026.1, XP_003454564.1, XP_003441571.1, XP_005476023.1, XP_003453519.1, XP_003441993.1, XP_003447253.1, XP_005463293.1, XP_003458045.1, XP_003458047.1, XP_003442595.1, XP_003458049.1, XP_005468986.1, XP_005463291.1, XP_003449352.1, XP_003456599.1, XP_003459532.2,…
GO:0018193	peptidyl-amino acid modification	P	9.37636e-06	2.81242e-07	55	473	1872	36098	OVER	XP_003457802.1, XP_013128308.1, XP_003459527.1, XP_003452477.1, XP_013127361.1, XP_013120606.1, XP_005476031.1, XP_005461190.1, XP_013120273.1, XP_003446227.1, XP_003452857.1, XP_005462495.1, XP_003453887.1, XP_005462497.1, XP_013120157.1, XP_003441860.1, XP_005458905.1, XP_003452386.1, XP_005458903.1, XP_003440167.1, XP_003440736.1, XP_003442054.2, XP_005469694.1, XP_003439482.1, XP_005465100.1,…	XP_005453007.1, XP_005449498.1, XP_003455204.1, XP_005473929.1, XP_005453444.1, XP_005471244.1, XP_005467941.1, XP_013125038.1, XP_005449475.1, XP_013126120.1, XP_005452041.1, XP_003447564.1, XP_013127064.1, XP_005452316.1, XP_013125113.1, XP_005464840.1, XP_005468557.1, XP_003447071.1, NP_001296334.1, XP_013121201.1, XP_013122231.1, XP_005454859.1, XP_003459018.1, XP_005451505.1, XP_005463592.1,…
GO:0030658	transport vesicle membrane	C	9.77518e-06	2.94054e-07	15	47	1912	36524	OVER	XP_003451136.1, XP_003441652.1, XP_013124796.1, XP_005461659.1, XP_005461660.1, XP_005473587.1, XP_005474633.1, XP_013120577.1, XP_005474634.1, XP_005461661.1, XP_005473586.1, XP_005474631.1, XP_005474632.1, XP_005473585.1, XP_013120576.1	XP_003452140.1, XP_003453817.1, XP_005467989.1, XP_003445501.1, XP_005454826.1, XP_005456199.1, XP_003449997.1, XP_013129919.1, XP_005456198.1, XP_003449996.1, XP_005461986.1, XP_005462139.1, XP_003443913.1, XP_005468249.1, XP_003445521.1, XP_013125729.1, XP_003455036.1, XP_003445984.1, XP_003453788.1, XP_003445979.1, XP_005450936.1, XP_005453164.1, XP_005453163.1, XP_003441963.1, XP_003450365.1,…
GO:0033819	lipoyl(octanoyl) transferase activity	F	1.0334e-05	3.12662e-07	5	0	1922	36571	OVER	XP_013121262.1, XP_013121260.1, XP_005462771.1, XP_013121261.1, XP_005462772.1
GO:0032433	filopodium tip	C	1.0334e-05	3.12662e-07	5	0	1922	36571	OVER	XP_005461659.1, XP_005461660.1, XP_013120577.1, XP_005461661.1, XP_013120576.1
GO:0022624	proteasome accessory complex	C	1.0838e-05	3.28853e-07	9	12	1918	36559	OVER	XP_003440422.1, XP_013130506.1, XP_003445779.1, XP_003448718.1, XP_003456065.1, XP_003451328.1, XP_003456348.1, XP_003452634.1, XP_013122215.1	XP_003439355.1, XP_003454564.1, XP_003459537.1, XP_003442595.1, XP_003457293.1, XP_003441913.1, XP_005457302.1, XP_003440735.1, XP_003446450.1, XP_003458719.1, XP_003458357.1, XP_005472747.1
GO:0042575	DNA polymerase complex	C	1.09859e-05	3.34294e-07	11	22	1916	36549	OVER	XP_013130859.1, XP_003459591.1, XP_013130617.1, XP_003451094.1, XP_003452130.1, XP_005471824.1, XP_003454218.1, XP_013132252.1, XP_003444642.1, XP_005451167.1, XP_003443630.2	XP_003451080.1, XP_005471018.1, XP_013128251.1, XP_013122754.1, XP_013131173.1, XP_013128250.1, XP_005453172.1, XP_013131172.1, XP_003457090.1, XP_013131181.1, XP_013122514.1, XP_013120814.1, XP_003446060.1, XP_003445577.2, XP_013120701.1, XP_003459894.1, XP_003453875.2, XP_013122343.1, XP_005449535.1, XP_003458026.1, XP_005457986.1, XP_005461887.1
GO:0005654	nucleoplasm	C	1.11938e-05	3.41596e-07	51	426	1876	36145	OVER	XP_005467484.1, XP_003459711.1, XP_003442507.1, XP_003444394.1, XP_003460057.1, XP_003450549.1, XP_003447937.1, XP_005472880.1, XP_003440478.1, XP_003447777.3, XP_003445659.1, XP_013121432.1, XP_003444635.1, XP_013128507.1, XP_003452130.1, XP_005470979.2, XP_005478823.1, XP_005463072.1, XP_003446214.2, XP_003457961.1, XP_005471427.1, XP_003441789.1, XP_003440736.1, XP_003448114.1, XP_013124243.1,…	XP_013131165.1, XP_005467941.1, XP_003450940.1, XP_013128202.1, XP_003449078.1, XP_003447564.1, XP_005465019.2, XP_003454950.1, XP_003454973.1, XP_003454720.1, XP_003458448.1, XP_003443520.1, XP_003452236.2, XP_005456391.1, XP_005454859.1, XP_013127896.1, XP_003444342.1, XP_005447887.1, XP_013125693.1, XP_003457711.2, XP_005479242.1, XP_005463230.1, XP_005447720.2, XP_003442621.2, XP_005454002.1,…
GO:0044432	endoplasmic reticulum part	C	1.16399e-05	3.56221e-07	32	205	1895	36366	OVER	XP_003455642.1, XP_003453041.1, XP_003452477.1, XP_005479219.1, XP_003442776.1, XP_003446869.1, XP_013130933.1, XP_005473013.1, XP_003444492.1, XP_003441496.1, XP_003453887.1, XP_003452377.1, XP_003457862.1, XP_005451017.1, XP_003443742.1, XP_013124442.1, XP_003447663.2, XP_005456487.1, XP_003437641.1, XP_003443545.1, XP_003456223.1, XP_003440044.1, XP_005452137.1, XP_003446109.1, XP_003455360.1,…	XP_013121695.1, XP_003456777.1, XP_003437924.1, XP_005467335.1, XP_003443155.1, XP_003460640.2, XP_003459795.1, XP_005476899.1, XP_013127436.1, XP_005476439.1, XP_003459018.1, XP_005448977.1, XP_003444573.2, XP_005463047.1, XP_005459559.1, XP_003438699.1, XP_013125441.1, XP_005471388.1, XP_003457121.2, XP_005473522.1, XP_003438723.1, XP_003438955.1, XP_003457576.1, XP_003457361.1, XP_013123838.1,…
GO:0006414	translational elongation	P	1.1995e-05	3.68132e-07	15	48	1912	36523	OVER	XP_003446990.1, XP_003453041.1, XP_003441361.1, XP_003452164.1, XP_013131974.1, XP_013131972.1, XP_013131971.1, XP_003454024.1, XP_003447937.1, XP_013131970.1, XP_003437845.1, XP_003454860.1, XP_003450645.3, XP_003447879.1, XP_003443574.1	XP_005463892.1, XP_005473384.1, XP_003454596.1, XP_003458140.1, XP_013122243.1, XP_003458682.1, XP_003447207.1, XP_013132589.1, XP_013121929.1, XP_005473699.1, XP_003442583.1, XP_003458786.1, XP_005476538.1, XP_003447990.1, XP_003460604.3, XP_003452472.1, XP_003459521.1, XP_003443110.1, XP_003438367.1, XP_003447621.1, XP_005452758.1, XP_003459354.1, XP_005473383.1, XP_013121823.1, XP_003441549.1,…
GO:0007062	sister chromatid cohesion	P	1.20692e-05	3.71457e-07	10	17	1917	36554	OVER	XP_003443555.1, XP_003452130.1, XP_013125148.1, XP_005466376.1, XP_005466375.1, XP_005466377.1, XP_005476238.1, XP_005471929.1, XP_013125150.1, XP_003460329.2	XP_003448214.1, XP_005454327.1, XP_003450940.1, XP_003448189.1, XP_005449031.1, XP_003456337.1, XP_005449030.1, XP_013132177.1, XP_013127319.1, XP_013127317.1, XP_003450008.1, XP_005450666.1, XP_013122616.1, XP_005475249.1, XP_003439411.1, XP_005475247.1, XP_003443713.1
GO:0017196	N-terminal peptidyl-methionine acetylation	P	1.28688e-05	4.00542e-07	6	2	1921	36569	OVER	XP_005458905.1, XP_005458906.1, XP_005458903.1, XP_005458904.1, XP_005457964.1, XP_003454358.1	XP_003446673.1, XP_003446464.1
GO:0034715	pICln-Sm protein complex	C	1.28688e-05	4.00542e-07	6	2	1921	36569	OVER	XP_003444394.1, XP_003441651.1, XP_003448114.1, XP_005451407.1, XP_003449009.1, XP_003444116.1	XP_003460429.3, XP_003442826.1
GO:0004726	non-membrane spanning protein tyrosine phosphatase activity	F	1.28688e-05	4.00542e-07	6	2	1921	36569	OVER	XP_013129703.1, XP_003449898.1, XP_003449899.1, XP_005454746.1, XP_005454747.1, XP_003449900.1	XP_013132996.1, XP_005459690.1
GO:0018206	peptidyl-methionine modification	P	1.28688e-05	4.00542e-07	6	2	1921	36569	OVER	XP_005458905.1, XP_005458906.1, XP_005458903.1, XP_005458904.1, XP_005457964.1, XP_003454358.1	XP_003446673.1, XP_003446464.1
GO:0008104	protein localization	P	1.47086e-05	4.59085e-07	81	829	1846	35742	OVER	XP_003454344.1, XP_003451136.1, XP_003445190.1, XP_003443579.1, XP_013129771.1, XP_003453041.1, XP_005472710.1, XP_013120606.1, XP_003438868.1, XP_003448631.1, XP_013130933.1, XP_003444076.3, XP_013124796.1, XP_003451287.1, XP_005476762.2, XP_005461659.1, XP_005456487.1, XP_003445237.1, XP_003442474.2, XP_013128507.1, XP_003438753.1, XP_003441652.1, XP_003439991.1, XP_003456890.1, XP_005475320.1,…	XP_013127425.1, XP_003450940.1, XP_005459382.1, XP_003444629.1, XP_003449997.1, XP_013120819.1, XP_003449078.1, XP_003452838.1, XP_003440683.1, XP_003455280.2, XP_003439476.1, XP_013129737.1, XP_013126527.1, XP_003452070.2, XP_003440476.1, XP_005457017.1, XP_005468534.1, XP_013124411.1, XP_013127436.1, XP_003457855.2, XP_005457104.1, XP_003453680.2, XP_003446040.1, XP_003439924.1, XP_005458701.1,…
GO:0035251	UDP-glucosyltransferase activity	F	1.56901e-05	4.93811e-07	7	5	1920	36566	OVER	XP_003442873.1, XP_013128118.1, XP_013128119.1, XP_005477264.1, XP_005452924.1, XP_005452923.1, XP_013128120.1	XP_013120041.1, XP_003440156.1, XP_003445610.1, XP_013132250.1, XP_013132251.1
GO:0030686	90S preribosome	C	1.56901e-05	4.93811e-07	7	5	1920	36566	OVER	XP_005464340.1, XP_003443150.1, XP_003437845.1, XP_003455004.1, XP_003447939.1, XP_005451858.1, XP_005451859.1	XP_005473359.1, XP_013127700.1, XP_003438892.1, XP_005466978.1, XP_005471289.1
GO:0050690	regulation of defense response to virus by virus	P	1.56901e-05	4.93811e-07	7	5	1920	36566	OVER	XP_005461659.1, XP_003450857.1, XP_005461660.1, XP_013120577.1, XP_005461661.1, XP_003448533.1, XP_013120576.1	XP_003438778.1, XP_003456409.1, XP_003456404.1, XP_003442097.1, XP_003439997.3
GO:1901137	carbohydrate derivative biosynthetic process	P	1.62565e-05	5.13051e-07	63	587	1864	35984	OVER	XP_003444352.1, XP_005463666.1, XP_003441161.1, XP_003452477.1, XP_005450464.1, XP_003450526.3, XP_003454031.2, XP_003442132.1, XP_003453582.1, XP_003445795.1, XP_003453887.1, XP_005478424.1, XP_005461659.1, XP_003452377.1, XP_013128118.1, XP_005468363.1, XP_005452924.1, XP_005468361.1, XP_003442021.1, XP_013126616.1, XP_005471922.1, XP_005471924.1, XP_003449904.1, XP_013122449.1, XP_003458565.1,…	XP_013129858.1, XP_003448944.2, XP_005467941.1, XP_003445757.1, XP_013124882.1, XP_003454054.1, XP_003443686.1, XP_005450802.1, XP_013128116.1, XP_013122110.1, XP_005451602.1, XP_013128576.1, XP_013128192.1, XP_005470553.1, XP_005461423.1, XP_005474661.2, XP_013131199.1, XP_013121201.1, XP_005455384.1, XP_003459018.1, YP_003355027.1, XP_013120860.1, XP_005472383.1, XP_003442185.1, XP_005449080.1,…
GO:0031123	RNA 3'-end processing	P	1.74373e-05	5.51834e-07	10	18	1917	36553	OVER	XP_005467484.1, XP_003442507.1, XP_005467485.1, XP_003452475.1, XP_003459176.3, XP_005450815.1, XP_003446332.1, XP_003438162.1, XP_003446181.2, XP_003446214.2	XP_003446785.1, XP_003446030.1, XP_003442309.1, XP_003459692.1, XP_013126437.1, XP_003448147.1, XP_005457118.2, XP_003443422.1, XP_003440411.1, XP_003444745.1, XP_005457407.1, XP_005449848.1, XP_005457408.1, XP_003442284.1, XP_003439635.1, XP_003439646.3, XP_013124224.1, XP_003444830.1
GO:0022402	cell cycle process	P	1.74398e-05	5.53428e-07	47	384	1880	36187	OVER	XP_003454344.1, XP_003443555.1, XP_003452432.1, XP_003441831.1, XP_013130092.1, XP_003441937.1, XP_005455560.1, XP_003448718.1, XP_005466376.1, XP_005466375.1, XP_005476238.1, XP_005478906.1, XP_005475161.1, XP_003450236.1, XP_005466377.1, XP_005467294.1, XP_005471929.1, XP_013125150.1, XP_005477070.1, XP_005456444.1, XP_013128252.1, XP_003448685.1, XP_013128507.1, XP_013131110.1, XP_003452130.1,…	XP_005454327.1, XP_005453421.1, XP_005468098.1, XP_003457821.1, XP_003450940.1, XP_005458857.1, XP_013127632.1, XP_003443991.1, XP_005449030.1, XP_005477701.1, XP_003437717.1, XP_013126772.1, XP_003449078.1, XP_003456633.1, XP_005451193.1, XP_005450886.1, XP_005447908.1, XP_003446365.1, XP_003451763.1, XP_005455127.1, XP_013127791.1, XP_005471338.1, XP_003450744.1, XP_003460215.1, XP_005477155.1,…
GO:1903047	mitotic cell cycle process	P	1.80955e-05	5.75808e-07	33	221	1894	36350	OVER	XP_003454344.1, XP_003443555.1, XP_003441831.1, XP_003441937.1, XP_005455560.1, XP_003448718.1, XP_005476238.1, XP_005478906.1, XP_003450236.1, XP_005467294.1, XP_005471929.1, XP_013125150.1, XP_005456444.1, XP_003448685.1, XP_003452130.1, XP_005455098.1, XP_005455099.1, XP_005453789.1, XP_003440483.1, XP_003443464.1, XP_003451875.1, XP_003451877.1, XP_003458541.1, XP_003440736.1, XP_013125148.1,…	XP_005454327.1, XP_005453421.1, XP_003457821.1, XP_005458857.1, XP_003437717.1, XP_013126772.1, XP_003449078.1, XP_003456633.1, XP_005451193.1, XP_005447908.1, XP_003446365.1, XP_005455127.1, XP_003460215.1, XP_005477155.1, XP_003440250.2, XP_003445515.1, XP_005477735.1, XP_003438375.1, XP_003451485.1, XP_005471571.1, XP_005476778.1, XP_005467385.1, XP_003450623.1, XP_005459996.1, XP_005458400.1,…
GO:0030136	clathrin-coated vesicle	C	1.91636e-05	6.11462e-07	18	74	1909	36497	OVER	XP_003451136.1, XP_003441652.1, XP_013124796.1, XP_003441496.1, XP_005461659.1, XP_003450857.1, XP_005461660.1, XP_005473587.1, XP_005474633.1, XP_013120577.1, XP_005474634.1, XP_005461661.1, XP_005473586.1, XP_005474631.1, XP_003448533.1, XP_005474632.1, XP_005473585.1, XP_013120576.1	XP_005459651.1, XP_005459699.1, XP_013131958.1, XP_005459655.1, XP_005467989.1, XP_003449554.1, XP_005459653.1, XP_005454826.1, XP_013131956.1, XP_005459504.1, XP_003449997.1, XP_013132967.1, XP_013124823.1, XP_003451671.1, XP_005470244.1, XP_003455106.1, XP_013125700.1, XP_013125702.1, XP_005452658.1, XP_003458382.1, XP_003450077.1, XP_013125004.1, XP_003445979.1, XP_005449676.1, XP_005449678.1,…
GO:0005741	mitochondrial outer membrane	C	2.34527e-05	7.50357e-07	14	44	1913	36527	OVER	XP_003438753.1, XP_013128920.1, XP_003441083.1, XP_013130852.1, XP_013132534.1, XP_013130851.1, XP_003447242.1, XP_003438385.1, XP_003444076.3, XP_003444797.1, XP_003451287.1, XP_005473311.1, XP_003451726.1, XP_013128917.1	XP_013121489.1, XP_013121488.1, XP_003453021.1, XP_013121487.1, XP_013120478.1, XP_003441289.1, XP_003440911.1, XP_003453657.1, XP_005457959.1, XP_005472237.1, XP_003451079.2, XP_003444315.1, XP_005472238.1, XP_003452012.1, XP_013123966.1, XP_003459870.1, XP_005456274.1, XP_003439814.1, XP_005473852.1, XP_005473853.1, XP_005473851.1, XP_003441865.1, XP_013131617.1, XP_003454251.1, XP_003440149.1,…
GO:0000460	maturation of 5.8S rRNA	P	3.17279e-05	1.02339e-06	7	6	1920	36565	OVER	XP_003459711.1, XP_003455530.1, XP_003452475.1, XP_005479272.1, XP_003460057.1, XP_005469804.1, XP_005469803.1	XP_003446030.1, XP_003443422.1, XP_013130030.1, XP_005473359.1, XP_003449711.1, XP_003448147.1
GO:0007020	microtubule nucleation	P	3.17279e-05	1.02339e-06	7	6	1920	36565	OVER	XP_013125069.1, XP_003448685.1, XP_013130515.1, XP_005453789.1, XP_003456942.1, XP_005450138.1, XP_003442094.1	XP_005471259.1, XP_005451066.1, XP_003453848.1, XP_005461162.1, XP_003442167.1, XP_003454101.2
GO:0030687	preribosome, large subunit precursor	C	3.17279e-05	1.02339e-06	7	6	1920	36565	OVER	XP_003459711.1, XP_003455530.1, XP_005479272.1, XP_003460057.1, XP_005469804.1, XP_003452380.1, XP_005469803.1	XP_003454583.1, XP_003453702.1, XP_005473359.1, XP_003449711.1, XP_013129080.1, XP_005468789.2
GO:0033202	DNA helicase complex	C	3.32779e-05	1.08207e-06	8	10	1919	36561	OVER	XP_003453569.1, XP_005453206.1, XP_005453205.1, XP_003444805.1, XP_013131977.1, XP_005453208.1, XP_005453207.1, XP_013128222.1	XP_003446881.1, XP_005449756.1, XP_003450644.1, XP_005449757.1, XP_003444904.1, XP_005455563.1, XP_005455562.1, XP_003450977.1, XP_005455564.1, XP_003450978.1
GO:0005838	proteasome regulatory particle	C	3.32779e-05	1.08207e-06	8	10	1919	36561	OVER	XP_003440422.1, XP_013130506.1, XP_003445779.1, XP_003456065.1, XP_003451328.1, XP_003456348.1, XP_003452634.1, XP_013122215.1	XP_003454564.1, XP_003442595.1, XP_003457293.1, XP_003441913.1, XP_005457302.1, XP_003440735.1, XP_003446450.1, XP_003458719.1, XP_003458357.1, XP_005472747.1
GO:0031011	Ino80 complex	C	3.32779e-05	1.08207e-06	8	10	1919	36561	OVER	XP_003453569.1, XP_005453206.1, XP_005453205.1, XP_003444805.1, XP_013131977.1, XP_005453208.1, XP_005453207.1, XP_013128222.1	XP_003446881.1, XP_005449756.1, XP_003450644.1, XP_005449757.1, XP_003444904.1, XP_005455563.1, XP_005455562.1, XP_003450977.1, XP_005455564.1, XP_003450978.1
GO:0006732	coenzyme metabolic process	P	3.34175e-05	1.08951e-06	46	382	1881	36189	OVER	XP_003446076.1, XP_003445779.1, XP_013120770.1, XP_013130308.1, XP_003444952.1, XP_005468426.1, XP_013130309.1, XP_005477565.1, XP_003450634.1, XP_013120771.1, XP_003447107.1, XP_003455876.1, XP_013120185.1, XP_003447818.1, XP_003444529.2, XP_005477832.1, XP_003442298.1, XP_005477833.1, XP_003440209.2, XP_003438704.3, XP_003453559.2, XP_003456038.1, XP_003447884.1, XP_005470603.1, XP_005458849.1,…	XP_005476864.1, XP_005471726.1, XP_005467941.1, XP_013133078.1, XP_003447104.1, XP_013132048.1, XP_003451677.1, XP_003439547.1, XP_005472395.1, XP_013127316.1, XP_013127294.1, XP_005471353.1, XP_005452569.1, XP_005478163.1, XP_005476720.1, XP_003455359.1, XP_005447683.1, XP_005454267.2, XP_003439491.1, XP_013119807.1, XP_003440208.1, YP_003355030.1, XP_003456731.1, XP_005463528.1, XP_003450021.1,…
GO:0043933	macromolecular complex subunit organization	P	3.43184e-05	1.12187e-06	74	752	1853	35819	OVER	XP_013128743.1, XP_003442257.1, XP_003443579.1, XP_003444394.1, XP_013121947.1, XP_003456065.1, XP_003445198.1, XP_005463058.1, XP_003444502.1, XP_013130515.1, XP_003451328.1, XP_003450236.1, XP_003456942.1, XP_003454515.1, XP_003459968.1, XP_003453026.1, XP_005469685.1, XP_005450138.1, XP_013125069.1, XP_003456493.1, XP_003458656.1, XP_003451770.1, XP_005455099.1, XP_005471219.1, XP_005479025.1,…	XP_013130595.1, XP_003444147.1, XP_003450940.1, XP_013126120.1, XP_005469248.1, XP_003454077.1, XP_003456464.1, XP_003447707.1, XP_005468402.1, XP_013129353.1, XP_003449078.1, XP_003438807.1, XP_013130749.1, XP_003445613.1, XP_013129014.1, XP_003455106.1, XP_003454720.1, XP_003438709.1, XP_013128937.1, XP_013127960.1, XP_005451287.1, XP_005467700.1, XP_005473206.1, XP_005448181.1, XP_005447887.1,…
GO:1904376	negative regulation of protein localization to cell periphery	P	3.49102e-05	1.15032e-06	6	3	1921	36568	OVER	XP_005474633.1, XP_005474634.1, XP_005476162.1, XP_005474631.1, XP_005474632.1, XP_005476163.1	XP_005463064.1, XP_005463063.1, XP_013130424.1
GO:1903077	negative regulation of protein localization to plasma membrane	P	3.49102e-05	1.15032e-06	6	3	1921	36568	OVER	XP_005474633.1, XP_005474634.1, XP_005476162.1, XP_005474631.1, XP_005474632.1, XP_005476163.1	XP_005463064.1, XP_005463063.1, XP_013130424.1
GO:0030515	snoRNA binding	F	3.49102e-05	1.15032e-06	6	3	1921	36568	OVER	XP_005464340.1, XP_003437845.1, XP_013123043.1, XP_003458810.1, XP_013123042.1, XP_003447939.1	XP_003442755.1, XP_003457069.1, XP_005471289.1
GO:0004518	nuclease activity	F	3.54512e-05	1.17123e-06	30	196	1897	36375	OVER	XP_003437652.1, XP_005447835.1, XP_003438493.1, XP_005447836.1, XP_003452475.1, XP_003456234.1, XP_005452477.1, XP_005463930.1, XP_003443630.2, XP_003454243.1, XP_005458984.1, XP_005475161.1, XP_003458783.1, XP_013132252.1, XP_013129412.1, XP_013130859.1, XP_005455845.1, XP_003444947.2, XP_005455844.1, XP_003438671.1, XP_005469368.1, XP_003457669.1, XP_003455571.1, XP_003447926.1, XP_003457961.1,…	XP_013123415.1, XP_013122860.1, XP_013120024.1, XP_013129910.1, XP_005469760.1, XP_003457700.1, XP_013121137.1, XP_003457698.2, XP_013126264.1, XP_005465592.1, XP_003452661.1, XP_013122751.1, XP_005465626.1, XP_005465275.1, XP_005466741.1, XP_003454004.1, XP_003457687.1, XP_005457986.1, XP_003453205.2, XP_013121466.1, XP_005456508.1, XP_005475810.1, XP_005465697.1, XP_005452643.1, XP_013123003.1,…
GO:1901135	carbohydrate derivative metabolic process	P	3.71754e-05	1.23142e-06	94	1038	1833	35533	OVER	XP_005461480.1, XP_003444352.1, XP_005463666.1, XP_003441161.1, XP_003452477.1, XP_005450464.1, XP_013120770.1, XP_003440515.1, XP_003450526.3, XP_003454031.2, XP_003442132.1, XP_003453582.1, XP_003445795.1, XP_003453887.1, XP_005478424.1, XP_005461659.1, XP_003452377.1, XP_013128118.1, XP_005453177.1, XP_005468363.1, XP_013120185.1, XP_005452924.1, XP_005468361.1, XP_003447818.1, XP_003444529.2,…	XP_003448944.2, XP_005471726.1, XP_005467941.1, XP_003450733.1, XP_005454824.1, XP_013124882.1, XP_013126625.1, XP_003448800.1, XP_013127316.1, XP_003443686.1, XP_003452333.1, XP_013128116.1, XP_013122110.1, XP_013128576.1, XP_013123524.1, XP_005461423.1, XP_003450021.1, XP_013121201.1, XP_005472383.1, XP_003442185.1, XP_003455750.1, XP_005464909.1, XP_005453565.1, XP_003444749.1, XP_003447467.2,…
GO:0065002	intracellular protein transmembrane transport	P	3.84151e-05	1.27583e-06	9	15	1918	36556	OVER	XP_003444076.3, XP_013129771.1, XP_003453041.1, XP_005457114.1, XP_003456212.2, XP_003448035.1, XP_013129772.1, XP_003448995.2, XP_005454951.1	XP_003438048.1, XP_003454310.1, XP_005458836.1, XP_005478277.1, XP_005449468.1, XP_003439971.1, XP_005463982.1, XP_005456724.1, XP_013130674.1, XP_003452354.1, XP_003443528.1, XP_003437639.1, XP_003453444.1, XP_003454339.1, XP_003456594.1
GO:0007049	cell cycle	P	4.08518e-05	1.36031e-06	63	606	1864	35965	OVER	XP_003454344.1, XP_003441831.1, XP_013130092.1, XP_003441937.1, XP_005455560.1, XP_003448718.1, XP_005466375.1, XP_005476031.1, XP_003447777.3, XP_005478906.1, XP_005468670.1, XP_003450236.1, XP_005466377.1, XP_005467294.1, XP_013128252.1, XP_013128507.1, XP_003452130.1, XP_005455845.1, XP_005469714.1, XP_005455099.1, XP_003449008.1, XP_003440483.1, XP_005469716.1, XP_003443464.1, XP_003440736.1,…	XP_005476634.1, XP_005453421.1, XP_005468098.1, XP_003457821.1, XP_003450940.1, XP_005458857.1, XP_013127632.1, XP_003443991.1, XP_003449078.1, XP_013124301.1, XP_005465019.2, XP_005447908.1, XP_003451763.1, XP_003450744.1, XP_003460215.1, XP_003455215.1, XP_003445515.1, XP_005459559.1, XP_005467831.1, XP_005471571.1, XP_005476778.1, XP_005467385.1, XP_003450623.1, XP_003440235.1, XP_005456338.1,…
GO:0006790	sulfur compound metabolic process	P	4.24714e-05	1.41793e-06	38	289	1889	36282	OVER	XP_003437676.1, XP_003446076.1, XP_005455623.1, XP_005456440.1, XP_003445315.1, XP_003442135.1, XP_005470599.1, XP_013120185.1, XP_005477832.1, XP_003442298.1, XP_013132276.1, XP_005477833.1, XP_003443574.1, XP_005470600.1, XP_003454107.1, XP_005458849.1, XP_003451108.1, XP_003454047.1, XP_003451873.2, XP_003455170.1, XP_003450745.1, XP_005461017.1, XP_003442303.1, XP_003447575.1, XP_003440108.1,…	XP_003455641.1, XP_005473111.1, XP_003451677.1, XP_003439547.1, XP_003447779.1, XP_005471353.1, XP_013125113.1, XP_013132790.1, XP_005478163.1, XP_005476720.1, XP_005474669.1, XP_013122110.1, XP_005454267.2, XP_013127026.1, XP_005461423.1, XP_003447071.1, XP_013125381.1, XP_005463528.1, XP_003438505.1, XP_013121201.1, XP_013126843.1, XP_005466787.1, XP_005477117.1, XP_005475894.1, XP_005453565.1,…
GO:0045454	cell redox homeostasis	P	4.79642e-05	1.60965e-06	18	80	1909	36491	OVER	XP_003443576.1, XP_003443545.1, XP_005451550.1, XP_003459741.1, XP_005451551.1, XP_005473040.1, XP_003442913.1, XP_003446887.1, XP_005472183.1, XP_003447575.1, XP_003440108.1, XP_005475445.1, XP_003448052.1, XP_005449076.1, XP_005449075.1, XP_003443120.2, XP_003448500.1, XP_003458276.1	XP_003450524.1, XP_013131979.1, XP_003447583.1, XP_003443802.1, XP_013131980.1, XP_003440171.1, XP_003439434.1, XP_013131982.1, XP_005463798.1, XP_005456138.1, XP_005463796.1, XP_003453009.1, XP_013126895.1, XP_003440745.1, XP_013126897.1, XP_003453408.1, XP_013125940.1, XP_003456031.1, XP_003441903.1, XP_013130624.1, XP_003447577.1, XP_003442708.1, XP_005450742.1, XP_005477773.2, XP_005459559.1,…
GO:0006401	RNA catabolic process	P	4.79642e-05	1.60965e-06	18	80	1909	36491	OVER	XP_003444635.1, XP_003439357.1, XP_003438493.1, XP_003452475.1, XP_003444649.1, XP_003456234.1, XP_005467579.1, XP_005463930.1, XP_003458313.1, XP_013126408.1, XP_013126409.1, XP_003457961.1, XP_005472881.1, XP_003451526.1, XP_003459176.3, XP_003458783.1, XP_003447205.1, XP_003438162.1	XP_013121715.1, XP_003451861.1, XP_003450940.1, XP_005467713.1, XP_005457618.1, XP_003457808.1, XP_013121713.1, XP_003449076.1, XP_003449078.1, XP_003457978.1, XP_005448044.1, XP_003437730.1, XP_003458995.1, XP_013120682.1, XP_005449648.1, XP_003442276.1, XP_003452661.1, XP_003454583.1, XP_005471920.1, XP_005451188.1, XP_005451717.1, XP_013126781.1, XP_003437818.1, XP_003443422.1, XP_003440697.1,…
GO:0009107	lipoate biosynthetic process	P	5.31609e-05	1.79791e-06	5	1	1922	36570	OVER	XP_013121262.1, XP_013121260.1, XP_005462771.1, XP_013121261.1, XP_005462772.1	XP_003452182.2
GO:0030619	U1 snRNA binding	F	5.31609e-05	1.79791e-06	5	1	1922	36570	OVER	XP_005459411.1, XP_005459412.1, XP_003458656.1, XP_005459413.1, XP_003454859.1	XP_003453716.1
GO:0009106	lipoate metabolic process	P	5.31609e-05	1.79791e-06	5	1	1922	36570	OVER	XP_013121262.1, XP_013121260.1, XP_005462771.1, XP_013121261.1, XP_005462772.1	XP_003452182.2
GO:0008135	translation factor activity, RNA binding	F	5.49534e-05	1.86331e-06	20	99	1907	36472	OVER	XP_005459696.1, XP_003442257.1, XP_003455663.1, XP_005459697.1, XP_013121947.1, XP_003445483.1, XP_003459317.1, XP_003441361.1, XP_013131974.1, XP_013131972.1, XP_013131971.1, XP_003454024.1, XP_003447937.1, XP_013131970.1, XP_003454860.1, XP_005469804.1, XP_003447252.1, XP_003451978.1, XP_005469803.1, XP_003443574.1	XP_003438265.2, XP_003455641.1, XP_003458682.1, XP_003456291.1, XP_005456341.1, XP_003451673.1, XP_003438223.1, XP_013124618.1, XP_003447990.1, XP_003442829.1, XP_003438709.1, XP_003438367.1, XP_003459354.1, XP_005448656.1, XP_003443520.1, XP_005478746.1, XP_003441099.1, XP_003446662.2, XP_005450397.1, XP_013126698.1, XP_003456171.1, XP_005450894.1, XP_013125562.1, XP_003446309.1, XP_003456022.2,…
GO:0017038	protein import	P	5.51163e-05	1.87363e-06	16	64	1911	36507	OVER	XP_003443579.1, XP_013129771.1, XP_003456212.2, XP_003455746.2, XP_003447567.1, XP_005471219.1, XP_013129772.1, XP_003455929.1, XP_003444076.3, XP_003440736.1, XP_005457114.1, XP_003448035.1, XP_003452867.1, XP_003446123.1, XP_003448995.2, XP_005454951.1	XP_003454847.1, XP_005461318.1, XP_003445488.1, XP_005458836.1, XP_005451908.1, XP_003452354.1, XP_003438348.2, XP_003453444.1, XP_005473704.1, XP_003438369.1, XP_013121630.1, XP_005449997.1, XP_013124411.1, XP_005459457.1, XP_013120908.1, XP_003438048.1, XP_003454310.1, XP_003458361.1, XP_005449468.1, XP_005463327.1, XP_013131787.1, XP_013130674.1, XP_003439488.1, XP_013122674.1, XP_003443528.1,…
GO:0030490	maturation of SSU-rRNA	P	5.57455e-05	1.90471e-06	9	16	1918	36555	OVER	XP_003438779.1, XP_005447836.1, XP_003457663.1, XP_003450617.1, XP_003455004.1, XP_003447939.1, XP_005451858.1, XP_005451859.1, XP_013129421.1	XP_003446030.1, XP_003457062.1, XP_005469919.1, XP_003453533.1, XP_003448492.1, XP_005469920.1, XP_003447910.1, XP_005471289.1, XP_003437818.1, XP_003437817.1, XP_013120681.1, XP_013120682.1, XP_005453327.1, XP_003438892.1, XP_013121810.1, XP_003449719.1
GO:0071013	catalytic step 2 spliceosome	C	5.57455e-05	1.90471e-06	9	16	1918	36555	OVER	XP_003458656.1, XP_003444394.1, XP_003438744.1, XP_003441651.1, XP_003448114.1, XP_003444093.1, XP_005451407.1, XP_003444116.1, XP_003439986.1	XP_003446785.1, XP_003452934.1, XP_005451272.1, XP_003449742.1, XP_003445915.1, XP_003444619.1, XP_003447702.1, XP_003459823.1, XP_003446235.1, XP_013121138.1, XP_003457901.1, XP_003440749.1, XP_003457745.2, XP_003449989.1, XP_003444346.1, XP_003456320.1
GO:0034613	cellular protein localization	P	5.5762e-05	1.91012e-06	65	640	1862	35931	OVER	XP_003454344.1, XP_003451136.1, XP_003445190.1, XP_003443579.1, XP_013129771.1, XP_003453041.1, XP_005472710.1, XP_013120606.1, XP_003448631.1, XP_003444076.3, XP_013124796.1, XP_003451287.1, XP_005476762.2, XP_005461659.1, XP_003442474.2, XP_003438753.1, XP_003441652.1, XP_003456890.1, XP_005471219.1, XP_003438252.1, XP_013130851.1, XP_005471427.1, XP_003440736.1, XP_003441745.1, XP_003451025.1,…	XP_005453237.1, XP_005450487.1, XP_013127425.1, XP_003450940.1, XP_005459382.1, XP_003444629.1, XP_003449997.1, XP_013120642.1, XP_013120819.1, XP_003449078.1, XP_003452838.1, XP_003440683.1, XP_003455280.2, XP_003452310.1, XP_013129737.1, XP_003452070.2, XP_003439509.1, XP_003440476.1, XP_003438348.2, XP_005457017.1, XP_005468534.1, XP_005473510.1, XP_013124411.1, XP_013131612.1, XP_013130605.1,…
GO:0009098	leucine biosynthetic process	P	5.67229e-05	1.95783e-06	7	7	1920	36564	OVER	XP_003446990.1, XP_003445779.1, XP_003452164.1, XP_013120185.1, XP_005461017.1, XP_003450645.3, XP_003447879.1	XP_013121802.1, XP_003454596.1, XP_005452751.1, XP_003446886.1, XP_005466612.2, XP_005451852.1, XP_003447706.1
GO:0009097	isoleucine biosynthetic process	P	5.67229e-05	1.95783e-06	7	7	1920	36564	OVER	XP_003446990.1, XP_003445779.1, XP_003452164.1, XP_013120185.1, XP_005461017.1, XP_003450645.3, XP_003447879.1	XP_013121802.1, XP_003454596.1, XP_005452751.1, XP_003446886.1, XP_005466612.2, XP_005451852.1, XP_003447706.1
GO:0009099	valine biosynthetic process	P	5.67229e-05	1.95783e-06	7	7	1920	36564	OVER	XP_003446990.1, XP_003445779.1, XP_003452164.1, XP_013120185.1, XP_005461017.1, XP_003450645.3, XP_003447879.1	XP_013121802.1, XP_003454596.1, XP_005452751.1, XP_003446886.1, XP_005466612.2, XP_005451852.1, XP_003447706.1
GO:0070727	cellular macromolecule localization	P	5.78913e-05	2.00319e-06	65	641	1862	35930	OVER	XP_003454344.1, XP_003451136.1, XP_003445190.1, XP_003443579.1, XP_013129771.1, XP_003453041.1, XP_005472710.1, XP_013120606.1, XP_003448631.1, XP_003444076.3, XP_013124796.1, XP_003451287.1, XP_005476762.2, XP_005461659.1, XP_003442474.2, XP_003438753.1, XP_003441652.1, XP_003456890.1, XP_005471219.1, XP_003438252.1, XP_013130851.1, XP_005471427.1, XP_003440736.1, XP_003441745.1, XP_003451025.1,…	XP_005453237.1, XP_005450487.1, XP_013127425.1, XP_003450940.1, XP_005459382.1, XP_003444629.1, XP_003449997.1, XP_013120642.1, XP_013120819.1, XP_003449078.1, XP_003452838.1, XP_003440683.1, XP_003455280.2, XP_003452310.1, XP_013129737.1, XP_003452070.2, XP_003439509.1, XP_003440476.1, XP_003438348.2, XP_005457017.1, XP_005468534.1, XP_005473510.1, XP_013124411.1, XP_013131612.1, XP_013130605.1,…
GO:0042455	ribonucleoside biosynthetic process	P	7.47079e-05	2.59808e-06	21	111	1906	36460	OVER	XP_013126616.1, XP_013123821.1, XP_003447884.1, XP_005471923.1, XP_003441161.1, XP_005471922.1, XP_005474161.1, XP_005450464.1, XP_005471924.1, XP_003450526.3, XP_003454031.2, XP_003445795.1, XP_005478424.1, XP_005478425.1, XP_005468362.1, XP_005468363.1, XP_005468361.1, XP_003443582.2, XP_003455869.1, XP_003446142.1, XP_003442021.1	XP_003438472.1, XP_003447376.1, XP_003441871.1, XP_003445757.1, XP_003441875.1, XP_003447353.1, XP_003454054.1, XP_003448334.1, XP_005465953.1, XP_003445101.1, XP_003444817.1, XP_013126185.1, XP_005472462.1, XP_013132443.1, XP_003439072.1, YP_003355027.1, XP_003447157.2, XP_003460068.1, XP_005469710.1, XP_013132576.1, XP_003439905.1, XP_005453101.1, XP_013128564.1, XP_003447467.2, XP_003444862.1,…
GO:0009163	nucleoside biosynthetic process	P	7.47079e-05	2.59808e-06	21	111	1906	36460	OVER	XP_013126616.1, XP_013123821.1, XP_003447884.1, XP_005471923.1, XP_003441161.1, XP_005471922.1, XP_005474161.1, XP_005450464.1, XP_005471924.1, XP_003450526.3, XP_003454031.2, XP_003445795.1, XP_005478424.1, XP_005478425.1, XP_005468362.1, XP_005468363.1, XP_005468361.1, XP_003443582.2, XP_003455869.1, XP_003446142.1, XP_003442021.1	XP_003438472.1, XP_003447376.1, XP_003441871.1, XP_003445757.1, XP_003441875.1, XP_003447353.1, XP_003454054.1, XP_003448334.1, XP_005465953.1, XP_003445101.1, XP_003444817.1, XP_013126185.1, XP_005472462.1, XP_013132443.1, XP_003439072.1, YP_003355027.1, XP_003447157.2, XP_003460068.1, XP_005469710.1, XP_013132576.1, XP_003439905.1, XP_005453101.1, XP_013128564.1, XP_003447467.2, XP_003444862.1,…
GO:0051082	unfolded protein binding	F	7.65932e-05	2.67031e-06	14	50	1913	36521	OVER	XP_003459471.1, XP_003446866.1, XP_003450104.1, XP_003440484.1, XP_003442154.1, XP_003439017.1, XP_003449958.1, XP_003447022.2, XP_003443529.1, XP_005453304.1, XP_003456324.1, XP_005472267.1, XP_005472268.1, XP_003443932.1	XP_003456961.1, XP_003446532.1, XP_003457057.1, XP_005450902.1, XP_005474013.1, XP_003450123.2, XP_003454242.2, XP_005477914.1, XP_003451721.1, XP_005458776.2, XP_005479191.1, XP_005473320.1, XP_005459279.1, XP_005472232.1, NP_001266637.1, XP_003440693.1, NP_001269819.1, XP_003443902.1, XP_013132684.1, XP_013127438.1, XP_003446802.1, XP_013130867.1, XP_005470115.1, XP_005474014.1, XP_005477913.1,…
GO:0071806	protein transmembrane transport	P	7.94419e-05	2.78343e-06	9	17	1918	36554	OVER	XP_003444076.3, XP_013129771.1, XP_003453041.1, XP_005457114.1, XP_003456212.2, XP_003448035.1, XP_013129772.1, XP_003448995.2, XP_005454951.1	XP_003438048.1, XP_003454310.1, XP_005458836.1, XP_003438977.1, XP_005478277.1, XP_005449468.1, XP_003439971.1, XP_005463982.1, XP_005456724.1, XP_013130674.1, XP_003452354.1, XP_003443528.1, XP_003437639.1, XP_003453444.1, XP_003454339.1, XP_003456594.1, XP_003460672.1
GO:0031965	nuclear membrane	C	7.94419e-05	2.78343e-06	9	17	1918	36554	OVER	XP_003444492.1, XP_003443579.1, XP_003437552.1, XP_005475320.1, XP_003448885.1, XP_005475321.1, XP_005471219.1, XP_005447878.1, XP_003455929.1	XP_005449485.1, XP_003453369.1, XP_013125442.1, XP_003450518.1, XP_005469532.1, XP_003446097.1, XP_003455705.1, XP_003458302.2, XP_013125441.1, XP_005447715.1, XP_005447926.1, XP_003454973.1, XP_003451519.1, XP_003451313.1, XP_003453074.1, XP_005456282.1, XP_003447474.1
GO:0034250	positive regulation of cellular amide metabolic process	P	8.08452e-05	2.84666e-06	8	12	1919	36559	OVER	XP_003444635.1, XP_013130908.1, XP_003437845.1, XP_013130907.1, XP_013130906.1, XP_003451828.1, XP_003440483.1, XP_005456388.1	XP_003454605.1, XP_005453869.1, XP_005465105.1, XP_005463892.1, XP_005453867.1, XP_005453868.1, XP_005454479.1, XP_003442933.1, XP_003458752.1, XP_013121929.1, XP_003459521.1, XP_003450729.1
GO:0045727	positive regulation of translation	P	8.08452e-05	2.84666e-06	8	12	1919	36559	OVER	XP_003444635.1, XP_013130908.1, XP_003437845.1, XP_013130907.1, XP_013130906.1, XP_003451828.1, XP_003440483.1, XP_005456388.1	XP_003454605.1, XP_005453869.1, XP_005465105.1, XP_005463892.1, XP_005453867.1, XP_005453868.1, XP_005454479.1, XP_003442933.1, XP_003458752.1, XP_013121929.1, XP_003459521.1, XP_003450729.1
GO:0006766	vitamin metabolic process	P	8.43372e-05	2.97695e-06	24	142	1903	36429	OVER	XP_003447884.1, XP_005470603.1, XP_003445779.1, XP_005454746.1, XP_013130308.1, XP_005454747.1, XP_003449900.1, XP_005474710.1, XP_003459051.1, XP_013130309.1, XP_013129703.1, XP_013119690.1, XP_005449082.1, XP_013119691.1, XP_013119692.1, XP_003449898.1, XP_005460068.1, XP_013119693.1, XP_003450933.1, XP_013119694.1, XP_003449899.1, XP_003447107.1, XP_003440209.2, XP_003438704.3	XP_005458627.1, XP_013133078.1, XP_003441875.1, XP_013132048.1, XP_013119653.1, XP_013120608.1, XP_005448347.1, XP_013124193.1, XP_003448541.1, XP_013122626.1, XP_005460047.1, XP_003455359.1, XP_003439491.1, XP_013119807.1, XP_003440208.1, XP_013120612.1, XP_005449487.1, XP_005459916.1, XP_005476641.1, XP_003453684.1, XP_013124189.1, XP_005450012.1, XP_013120616.1, XP_005469710.1, XP_013122630.1,…
GO:0004843	thiol-dependent ubiquitin-specific protease activity	F	8.74952e-05	3.09603e-06	12	36	1915	36535	OVER	XP_003442409.1, XP_003453569.1, XP_013131977.1, XP_005455531.1, XP_005455098.1, XP_005477863.1, XP_003450236.1, XP_005455099.1, XP_005455533.1, XP_005455534.1, XP_005455535.1, XP_005467104.1	XP_005455419.1, XP_005451787.2, XP_013132525.1, XP_013129520.1, XP_013132526.1, XP_013129521.1, XP_003450392.1, XP_005477053.1, XP_005477052.1, XP_003441495.1, XP_003440110.1, XP_005474491.1, XP_003442401.1, XP_013125173.1, XP_005454608.1, XP_005462016.1, XP_003438748.1, XP_003440354.1, XP_003439788.2, XP_003443624.1, XP_003451662.1, XP_003457275.2, NP_001266627.1, XP_005479263.1, XP_003441826.1,…
GO:0019752	carboxylic acid metabolic process	P	8.99815e-05	3.19183e-06	150	1918	1777	34653	OVER	XP_003446990.1, XP_003437676.1, XP_013125490.1, XP_003459527.1, XP_003443136.1, XP_003452164.1, XP_003450526.3, XP_003444038.1, XP_013121943.1, XP_005470263.1, XP_005450844.1, XP_005471372.1, XP_005475394.1, XP_005463520.1, XP_003437638.1, XP_003458249.1, XP_003445580.1, XP_005463716.1, XP_005477833.1, XP_003439495.1, XP_005469493.1, XP_003453266.1, XP_003456241.1, XP_005458849.1, XP_013123762.1,…	XP_003446327.1, XP_005471726.1, XP_005474431.1, XP_005452207.1, XP_003451677.1, XP_005470225.1, XP_003439091.2, XP_003458402.2, XP_003447369.1, XP_005473206.1, XP_003452213.1, XP_003442370.1, XP_005463408.1, XP_003438819.1, XP_003440717.1, XP_013129922.1, XP_003444749.1, XP_005451965.1, XP_013121430.1, XP_005468184.1, XP_005449497.1, XP_013121696.1, XP_003458206.1, XP_003452248.1, XP_005478210.1,…
GO:0043094	cellular metabolic compound salvage	P	9.1319e-05	3.24721e-06	14	51	1913	36520	OVER	XP_005461481.1, XP_005461480.1, XP_003441161.1, XP_005474161.1, XP_003455170.1, XP_003454085.1, XP_003455807.1, XP_013132991.1, XP_005461485.1, XP_003455869.1, XP_005461484.1, XP_005461483.1, XP_003456711.1, XP_005461482.1	XP_003455641.1, XP_005448861.1, XP_003441871.1, XP_003439334.1, XP_003438308.1, XP_013122451.1, XP_005451191.1, XP_005472462.1, XP_013132443.1, XP_005469622.1, XP_003439072.1, XP_003447157.2, XP_005454186.1, XP_005454188.1, XP_005448548.1, XP_003440424.2, XP_005455787.1, XP_005469618.1, XP_005448858.1, XP_003447467.2, XP_005478226.1, XP_005459994.1, XP_005469621.1, XP_005476383.1, XP_005448860.1,…
GO:0070932	histone H3 deacetylation	P	9.75592e-05	3.51152e-06	7	8	1920	36563	OVER	XP_003453058.2, XP_003443815.1, XP_005462638.1, XP_005457977.1, XP_003446230.1, XP_005477687.1, XP_003457780.1	XP_003449166.1, XP_005454144.1, XP_005450501.1, XP_013125694.1, XP_005450500.1, XP_013125693.1, XP_005454145.1, XP_013125695.1
GO:0019884	antigen processing and presentation of exogenous antigen	P	9.75592e-05	3.51152e-06	7	8	1920	36563	OVER	XP_005461659.1, XP_003450857.1, XP_005461660.1, XP_013120577.1, XP_005461661.1, XP_003448533.1, XP_013120576.1	XP_005479092.1, XP_005479093.1, XP_005479094.1, XP_005479091.1, XP_003442097.1, XP_003458719.1, XP_003451081.1, XP_003439997.3
GO:0031078	histone deacetylase activity (H3-K14 specific)	F	9.75592e-05	3.51152e-06	7	8	1920	36563	OVER	XP_003453058.2, XP_003443815.1, XP_005462638.1, XP_005457977.1, XP_003446230.1, XP_005477687.1, XP_003457780.1	XP_003449166.1, XP_005454144.1, XP_005450501.1, XP_013125694.1, XP_005450500.1, XP_013125693.1, XP_005454145.1, XP_013125695.1
GO:0032041	NAD-dependent histone deacetylase activity (H3-K14 specific)	F	9.75592e-05	3.51152e-06	7	8	1920	36563	OVER	XP_003453058.2, XP_003443815.1, XP_005462638.1, XP_005457977.1, XP_003446230.1, XP_005477687.1, XP_003457780.1	XP_003449166.1, XP_005454144.1, XP_005450501.1, XP_013125694.1, XP_005450500.1, XP_013125693.1, XP_005454145.1, XP_013125695.1
GO:0017136	NAD-dependent histone deacetylase activity	F	9.75592e-05	3.51152e-06	7	8	1920	36563	OVER	XP_003453058.2, XP_003443815.1, XP_005462638.1, XP_005457977.1, XP_003446230.1, XP_005477687.1, XP_003457780.1	XP_003449166.1, XP_005454144.1, XP_005450501.1, XP_013125694.1, XP_005450500.1, XP_013125693.1, XP_005454145.1, XP_013125695.1
GO:0005874	microtubule	C	0.000100655	3.63169e-06	37	290	1890	36281	OVER	XP_013132671.1, XP_013130092.1, XP_005455560.1, XP_013132672.1, XP_013132670.1, XP_013120606.1, XP_013130515.1, XP_005459231.1, XP_013132673.1, XP_013120357.1, XP_013132674.1, XP_003456942.1, XP_005450138.1, XP_013125069.1, XP_003448685.1, XP_005447762.1, XP_005447761.1, XP_005447764.1, XP_005453789.1, XP_003459594.1, XP_005461352.1, XP_013123465.1, XP_005461353.1, XP_005461354.1, XP_003440736.1,…	XP_013124468.1, XP_013126878.1, XP_013131892.1, XP_013126565.1, XP_005468741.1, XP_005458857.1, XP_005449897.1, XP_005477555.1, XP_013126987.1, XP_005464840.1, XP_003438348.2, XP_013126870.1, XP_013132447.1, XP_003438171.1, XP_013127791.1, XP_003450493.1, XP_005472470.1, XP_003460215.1, XP_005450513.1, XP_003450018.1, XP_003460588.1, XP_013128290.1, XP_013120280.1, XP_005463920.1, XP_003445515.1,…
[truncated: 566 more rows]

## Sheet: 48_down
GO-ID	Term	Category	FDR	P-Value	#Test	#Ref	#notAnnotTest	#notAnnotRef	Over/Under	TestSeqs	RefSeqs
[truncated: 265 more rows]

[truncated: 3 more sheets: 48_up, 2448_down, 2448_up]
