# Supplementary material for: Transcriptomic response to parasite infection in Nile tilapia (Oreochromis niloticus) depends on rearing density
Source: BMC Genomics. 2018 Oct 1;19:723. doi: 10.1186/s12864-018-5098-7 (PMC6167859; doi:10.1186/s12864-018-5098-7)
Supplement: Supplementary file 7 — Summary of skin gene module enrichment: Summary of gene ontology (GO) term enrichment of skin gene co-expression modules defined by WGCNA, including total number of genes per module, most significant GO term, and major biological process clusters determined using ReViGO. Significant correlations with infection status, density treatment, time point, and fish standard length indicated (+; positive correlation, −; negative correlation). (XLSX 2803 kb) [file 12864_2018_5098_MOESM7_ESM.xlsx]

## Sheet: 24_down
GO-ID	Term	Category	FDR	P-Value	#Test	#Ref	#notAnnotTest	#notAnnotRef	Over/Under	TestSeqs	RefSeqs
GO:0008270	zinc ion binding	F	5.32007e-36	4.62535e-40	512	2203	3593	32190	OVER	XP_005459152.1, XP_013122288.1, XP_013131417.1, XP_013128094.1, XP_005465019.2, XP_003449176.2, XP_005461883.1, XP_005466101.2, XP_013127983.1, XP_013127960.1, XP_003442403.1, XP_005470708.1, XP_013122277.1, XP_005454169.1, XP_003450164.1, XP_005465008.1, XP_005450355.1, XP_003445591.2, XP_013126768.1, XP_005470214.1, XP_013127098.1, XP_005450233.2, XP_005452898.1, XP_013129354.1, XP_003446099.1,…	XP_013127173.1, XP_005447875.1, XP_013122517.1, XP_005477336.1, XP_005449320.1, XP_013125159.1, XP_013121114.1, XP_013120160.1, XP_013126166.1, XP_013132631.1, XP_005450268.2, XP_003443106.1, XP_005478245.1, XP_005447995.1, XP_003459640.1, XP_003456890.1,
GO:0005488	binding	F	5.03569e-35	8.7562e-39	3056	22173	1049	12220	OVER	XP_013127218.1, XP_013126878.1, XP_005452621.1, XP_005474431.1, XP_005472319.1, XP_005454474.1, XP_005457224.1, XP_005451769.1, XP_003450986.2, XP_003444629.1, XP_005476427.1, XP_005471014.1, XP_005448927.1, XP_013131010.1, XP_003446380.1, XP_013127271.1,
GO:0046872	metal ion binding	F	2.22231e-33	5.79634e-37	1017	5678	3088	28715	OVER	XP_013130824.1, XP_005458122.1, XP_005451821.1, XP_005455417.1, XP_003438073.2, XP_013131417.1, XP_013130979.1, XP_005465019.2, XP_003449176.2, XP_013130519.1, XP_005461883.1, XP_005464886.1, XP_013127983.1, XP_005463167.1, XP_013126471.1, XP_013124829.1, XP_013124411.1, XP_013124686.1, XP_005470708.1, XP_003447881.1, XP_013125693.1, XP_005454169.1, XP_005465008.1, XP_005450355.1, XP_003445591.2,…	XP_013127173.1, XP_003450274.1, XP_005468282.1, XP_003449744.2, XP_005475736.1, XP_005447875.1, XP_005470421.1, XP_003451677.1, XP_013122517.1, XP_003439332.1, XP_005449320.1, XP_005450113.1, XP_003448790.1, XP_013125159.1, XP_013121114.1, XP_013120160.1,
GO:0043169	cation binding	F	4.06242e-33	1.41277e-36	1022	5728	3083	28665	OVER	XP_013130824.1, XP_005458122.1, XP_005451821.1, XP_005455417.1, XP_003438073.2, XP_013131417.1, XP_013130979.1, XP_005465019.2, XP_003449176.2, XP_013130519.1, XP_005461883.1, XP_005464886.1, XP_013127983.1, XP_005463167.1, XP_013126471.1, XP_013124829.1, XP_013124411.1, XP_013124686.1, XP_005470708.1, XP_003447881.1, XP_013125693.1, XP_005454169.1, XP_005465008.1, XP_005450355.1, XP_003445591.2,…	XP_013127173.1, XP_003450274.1, XP_005468282.1, XP_003449744.2, XP_005475736.1, XP_005447875.1, XP_005470421.1, XP_003451677.1, XP_013122517.1, XP_003439332.1, XP_005449320.1, XP_005450113.1, XP_003448790.1, XP_013125159.1, XP_013121114.1, XP_013120160.1,
GO:0005515	protein binding	F	2.10648e-32	9.15701e-36	1875	12261	2230	22132	OVER	XP_013127218.1, XP_013126878.1, XP_005452621.1, XP_005474431.1, XP_005454474.1, XP_005457224.1, XP_005451769.1, XP_003444629.1, XP_005476427.1, XP_005471014.1, XP_005448927.1, XP_013131010.1, XP_013130519.1, XP_005461883.1, XP_003456080.2, XP_003460072.1, XP_003445889.1, XP_005471330.1, XP_013120521.1, XP_005457322.1, XP_005476876.1, XP_003447881.1, XP_003453495.1, XP_013130354.1, XP_005460427.1,…	XP_005467734.1, XP_013124468.1, XP_005467987.1, XP_013127632.1, XP_013126625.1, XP_003443991.1, XP_005466331.1, XP_013123208.1, XP_005472372.1, XP_013132929.1, XP_005474017.1, XP_005471628.1, XP_005458529.1, XP_005449320.1, XP_005458013.2, XP_003455336.1,
GO:0046914	transition metal ion binding	F	1.48118e-28	7.72654e-32	534	2543	3571	31850	OVER	XP_005459152.1, XP_013122288.1, XP_013131417.1, XP_013128094.1, XP_005465019.2, XP_003449176.2, XP_005461883.1, XP_005466101.2, XP_013127983.1, XP_013127960.1, XP_003442403.1, XP_005470708.1, XP_013122277.1, XP_005454169.1, XP_003450164.1, XP_005465008.1, XP_005450355.1, XP_003445591.2, XP_013126768.1, XP_005470214.1, XP_013127098.1, XP_005450233.2, XP_005452898.1, XP_013129354.1, XP_003446099.1,…	XP_013127173.1, XP_005468282.1, XP_005447875.1, XP_013122517.1, XP_005477336.1, XP_005449320.1, XP_013125159.1, XP_013121114.1, XP_013120160.1, XP_013126166.1, XP_013132631.1, XP_013128937.1, XP_005450268.2, XP_003446545.1, XP_003443106.1, XP_005478245.1,
GO:0043167	ion binding	F	6.50833e-22	3.9609e-25	1446	9429	2659	24964	OVER	XP_013130824.1, XP_005473929.1, XP_005474431.1, XP_005458122.1, XP_005451821.1, XP_003455227.2, XP_005460830.1, XP_005447984.1, XP_005476427.1, XP_005455417.1, XP_003438073.2, XP_005448927.1, XP_013131417.1, XP_013130979.1, XP_005465019.2, XP_003449176.2, XP_013130519.1, XP_005461883.1, XP_005464886.1, XP_013119774.1, XP_013127983.1, XP_005463167.1, XP_013126471.1, XP_013124829.1, XP_005455820.1,…	XP_013124468.1, XP_003450274.1, XP_003441581.1, XP_005468741.1, XP_003451677.1, XP_003439332.1, XP_005476284.1, XP_005449320.1, XP_003448790.1, XP_003454329.1, XP_005470225.1, XP_013120160.1, XP_003448025.2, XP_005449573.1, XP_003445769.1, XP_003443106.1,
GO:0043087	regulation of GTPase activity	P	4.20968e-16	2.92797e-19	169	616	3936	33777	OVER	XP_013127218.1, XP_013124900.1, XP_013119615.1, XP_003449808.1, XP_003445697.1, XP_005455873.1, XP_005457846.1, XP_005453049.1, XP_005460201.1, XP_005463012.1, XP_013124777.1, XP_013125197.1, XP_013119774.1, XP_013124773.1, XP_005450848.1, XP_005471330.1, XP_005454666.1, XP_005478355.1, XP_005471165.1, XP_005452181.1, XP_013127214.1, XP_005465915.1, XP_013119619.1, XP_013121864.1, XP_013130082.1,…	XP_003455641.1, XP_005449038.1, XP_013123852.1, XP_013127632.1, XP_013126350.1, XP_013128071.1, XP_013121901.1, XP_005448193.1, XP_005467843.1, XP_003439683.1, XP_005470990.1, XP_003438348.2, XP_013123908.1, XP_005452679.1, XP_003448289.2, XP_005477860.1, XP_013120883.1, XP_013123887.1, XP_003454065.2, XP_005479000.1, XP_005472131.1, XP_005459559.1, XP_003458197.1, XP_003450209.1, XP_013130693.1,…
GO:0048522	positive regulation of cellular process	P	6.12077e-15	4.78934e-18	213	891	3892	33502	OVER	XP_005473929.1, XP_013123898.1, XP_005459382.1, XP_013125076.1, XP_013127508.1, XP_003438340.1, XP_003445060.1, XP_005449919.1, XP_005468440.1, XP_003440720.1, XP_013130971.1, XP_005473932.1, XP_005457322.1, XP_005475303.1, XP_003451872.1, XP_013130897.1, XP_005449840.1, XP_003445599.2, XP_013129510.1, XP_013127511.1, XP_003455047.2, XP_005447766.1, XP_013128104.1, XP_013121684.1, XP_003458206.1,…	XP_005453421.1, XP_005467941.1, XP_013125222.1, XP_003452224.1, XP_005448882.1, XP_013127632.1, XP_005457115.1, XP_013120062.1, XP_003447937.1, XP_003449078.1, XP_013127523.1, XP_013126527.1, XP_005466377.1, XP_003447839.1, XP_005448675.1, XP_005476175.1, XP_003443520.1, XP_005449509.1, XP_005454859.1, XP_013120883.1, XP_003447323.1, XP_013128817.1, XP_005476778.1, XP_005458701.1, XP_003457711.2,…
GO:0006468	protein phosphorylation	P	3.42725e-14	2.9797e-17	321	1584	3784	32809	OVER	XP_005473929.1, XP_005474431.1, XP_013125038.1, XP_003441434.1, XP_003454551.2, XP_013123898.1, XP_003455227.2, XP_013121427.1, XP_005474416.1, XP_005447984.1, XP_005465264.1, XP_005476427.1, XP_013124735.1, XP_005448927.1, XP_005450848.1, XP_013129507.1, XP_003444452.2, XP_005473932.1, XP_013131334.1, XP_005457322.1, XP_003456219.1, XP_005475303.1, XP_003439030.1, XP_003450744.1, XP_013122231.1,…	XP_005449475.1, XP_005473677.1, XP_005476284.1, XP_013120062.1, XP_003450176.1, XP_003448376.1, XP_005459887.1, XP_005470225.1, XP_003439091.2, XP_005455165.1, XP_005478900.1, XP_005473206.1, XP_013133104.1, XP_005459852.1, XP_003438819.1, XP_005449102.1, XP_005472831.1, XP_005478935.1, XP_005468906.1, XP_005456688.2, XP_013121430.1, XP_005449497.1, XP_005450028.1, XP_003452248.1, XP_003450964.1,…
GO:0048518	positive regulation of biological process	P	7.17196e-14	6.85895e-17	231	1026	3874	33367	OVER	XP_005451761.1, XP_005473929.1, XP_013123898.1, XP_005459382.1, XP_013125076.1, XP_013127508.1, XP_003438340.1, XP_003445060.1, XP_005449919.1, XP_005468440.1, XP_003440720.1, XP_013130971.1, XP_005473932.1, XP_005457322.1, XP_005475303.1, XP_003451872.1, XP_013130897.1, XP_005449840.1, XP_003445599.2, XP_013129510.1, XP_013127511.1, XP_003455047.2, XP_005447766.1, XP_013128104.1, XP_013121684.1,…	XP_005453421.1, XP_005467941.1, XP_013125222.1, XP_003452224.1, XP_005448882.1, XP_013127632.1, XP_005457115.1, XP_013120062.1, XP_003447937.1, XP_003449078.1, XP_013127523.1, XP_013126527.1, XP_003458995.1, XP_005466377.1, XP_003447839.1, XP_005448675.1, XP_005476175.1, XP_003443520.1, XP_005449509.1, XP_005454859.1, XP_013120883.1, XP_013125509.1, XP_003447323.1, XP_013128817.1, XP_005476778.1,…
GO:0006464	cellular protein modification process	P	1.07202e-12	1.21163e-15	577	3404	3528	30989	OVER	XP_005473929.1, XP_005459152.1, XP_005474431.1, XP_013125038.1, XP_013123898.1, XP_005452207.1, XP_003455227.2, XP_005451769.1, XP_005447984.1, XP_005476427.1, XP_005453542.1, XP_005448927.1, XP_005465019.2, XP_003460072.1, XP_003445889.1, XP_005450848.1, XP_013129507.1, XP_005464840.1, XP_003456923.1, XP_005466101.2, XP_003444452.2, XP_005457322.1, XP_003450744.1, XP_013122231.1, XP_003444342.1,…	XP_003446327.1, XP_013120872.1, XP_013122517.1, XP_005476284.1, XP_005476031.1, XP_005470225.1, XP_013128576.1, XP_005455165.1, XP_003447071.1, XP_005477687.1, XP_005478900.1, XP_005473206.1, XP_013133104.1, XP_005459852.1, XP_013129922.1, XP_005464909.1,
GO:0036211	protein modification process	P	1.07202e-12	1.21163e-15	577	3404	3528	30989	OVER	XP_005473929.1, XP_005459152.1, XP_005474431.1, XP_013125038.1, XP_013123898.1, XP_005452207.1, XP_003455227.2, XP_005451769.1, XP_005447984.1, XP_005476427.1, XP_005453542.1, XP_005448927.1, XP_005465019.2, XP_003460072.1, XP_003445889.1, XP_005450848.1, XP_013129507.1, XP_005464840.1, XP_003456923.1, XP_005466101.2, XP_003444452.2, XP_005457322.1, XP_003450744.1, XP_013122231.1, XP_003444342.1,…	XP_003446327.1, XP_013120872.1, XP_013122517.1, XP_005476284.1, XP_005476031.1, XP_005470225.1, XP_013128576.1, XP_005455165.1, XP_003447071.1, XP_005477687.1, XP_005478900.1, XP_005473206.1, XP_013133104.1, XP_005459852.1, XP_013129922.1, XP_005464909.1,
GO:0043547	positive regulation of GTPase activity	P	1.88788e-12	2.29788e-15	108	353	3997	34040	OVER	XP_013127218.1, XP_013124900.1, XP_013119615.1, XP_003449808.1, XP_005455873.1, XP_005453049.1, XP_005463012.1, XP_013124777.1, XP_013124773.1, XP_005450848.1, XP_005454666.1, XP_005478355.1, XP_005471165.1, XP_013127214.1, XP_013119619.1, XP_013121864.1, XP_003444467.1, XP_005454587.1, XP_013119871.1, XP_005471255.1, XP_005456183.1, XP_005455639.1, XP_005459359.1, XP_003446410.2, XP_005453052.1,…	XP_003455641.1, XP_005449038.1, XP_005448592.1, XP_005472127.1, XP_013127632.1, XP_013129982.1, XP_005448942.1, XP_013128071.1, XP_013121901.1, XP_005448193.1, XP_005467843.1, XP_005457153.1, XP_003451266.1, XP_005470990.1, XP_013123900.1, XP_013121634.1, XP_003438348.2, XP_013123908.1, XP_005473375.1, XP_013120883.1, XP_013123887.1, XP_013124374.1, XP_003454065.2, XP_005479000.1, XP_005472131.1,…
GO:0048583	regulation of response to stimulus	P	3.14126e-12	4.09659e-15	247	1172	3858	33221	OVER	XP_013127218.1, XP_013123898.1, XP_005459382.1, XP_005447645.1, XP_013129522.1, XP_005465019.2, XP_003445060.1, XP_013123200.1, XP_013119774.1, XP_005450848.1, XP_005471330.1, XP_005454666.1, XP_013126949.1, XP_005478355.1, XP_003440720.1, XP_013120521.1, XP_005454605.1, XP_003456219.1, XP_013124411.1, XP_005475303.1, XP_003439030.1, XP_005454836.1, XP_005448181.1, XP_013119871.1, XP_013130897.1,…	XP_013124422.1, XP_003456027.1, XP_005467941.1, XP_003452224.1, XP_013126120.1, XP_013124927.1, XP_005466934.1, XP_003449078.1, XP_003452838.1, XP_003454950.1, XP_005470990.1, XP_013126527.1, XP_003444475.1, XP_003447839.1, XP_003443019.1, XP_003442633.2, XP_003457690.1, XP_005448675.1, XP_005476175.1, XP_005472635.1, XP_003438939.1, XP_003448289.2, XP_005459393.1, XP_003448243.1, XP_003452488.1,…
GO:0098772	molecular function regulator	F	4.73553e-12	6.58742e-15	235	1102	3870	33291	OVER	XP_013127218.1, XP_013119615.1, XP_003445697.1, XP_003441434.1, XP_005469417.1, XP_005460201.1, XP_013120834.1, XP_005463012.1, XP_013129522.1, XP_013120688.1, XP_013119774.1, XP_003445889.1, XP_013124773.1, XP_005450848.1, XP_005471330.1, XP_005454666.1, XP_013126949.1, XP_005478355.1, XP_005454605.1, XP_005465915.1, XP_013121864.1, XP_003452901.1, XP_005454522.1, XP_003450744.1, XP_005479121.1,…	XP_003455641.1, XP_003456027.1, XP_005467941.1, XP_013121005.1, XP_013123622.1, XP_005459480.1, XP_013128071.1, XP_005467843.1, XP_003450176.1, XP_003439683.1, XP_005470990.1, XP_003443226.1, XP_005455986.1, XP_013123524.1, XP_003458219.1, XP_003448289.2, XP_005459393.1, XP_013120883.1, XP_005470358.1, XP_003451292.1, XP_005449102.1, XP_005452558.1, XP_013131274.1, XP_005456315.1, XP_003453593.3,…
GO:0030695	GTPase regulator activity	F	4.88692e-12	7.22288e-15	93	284	4012	34109	OVER	XP_013119613.1, XP_013129311.1, XP_005476384.1, XP_013119615.1, XP_005461817.1, XP_005469419.1, XP_005469417.1, XP_013124775.1, XP_013129522.1, XP_013120688.1, XP_013124777.1, XP_013129509.1, XP_005454457.1, XP_013124773.1, XP_005454601.1, XP_013126266.1, XP_005454603.1, XP_013126949.1, XP_005458640.1, XP_005454605.1, XP_013119617.1, XP_013119619.1, XP_013121864.1, XP_003452901.1, XP_013119873.1,…	XP_005449038.1, XP_005477954.1, XP_005448592.1, XP_005472127.1, XP_005477144.1, XP_005475506.1, XP_005459480.1, XP_003438868.1, XP_005459540.1, XP_013121634.1, XP_003438348.2, XP_013130741.1, XP_005473978.1, XP_005473375.1, XP_005459393.1, XP_003454065.2, XP_005470358.1, XP_003449793.1, XP_005472131.1, XP_003450209.1, XP_005467831.1, XP_013130693.1, XP_005456315.1, XP_003460323.3, XP_003448511.1,…
GO:0065009	regulation of molecular function	P	9.13224e-12	1.50084e-14	247	1188	3858	33205	OVER	XP_013127218.1, XP_013119615.1, XP_003445697.1, XP_003441434.1, XP_013123898.1, XP_005460201.1, XP_013120834.1, XP_005463012.1, XP_013125197.1, XP_013119774.1, XP_003445889.1, XP_013124773.1, XP_005450848.1, XP_005471330.1, XP_005454666.1, XP_005478355.1, XP_005465915.1, XP_013121864.1, XP_005454522.1, XP_003439030.1, XP_003450744.1, XP_005479121.1, XP_003442393.1, XP_013119871.1, XP_005471255.1,…	XP_003455641.1, XP_003456027.1, XP_005467941.1, XP_013121005.1, XP_013123622.1, XP_013127632.1, XP_005459480.1, XP_013128071.1, XP_003449078.1, XP_005467843.1, XP_003443686.1, XP_003450176.1, XP_003439683.1, XP_005470990.1, XP_003444475.1, XP_003443226.1, XP_005455986.1, XP_005466377.1, XP_013123524.1, XP_003447839.1, XP_005448675.1, XP_005476175.1, XP_003458219.1, XP_003448289.2, XP_013120883.1,…
GO:0051336	regulation of hydrolase activity	P	9.13224e-12	1.50854e-14	183	791	3922	33602	OVER	XP_013127218.1, XP_013124900.1, XP_013119615.1, XP_003449808.1, XP_005477186.1, XP_003445697.1, XP_005455873.1, XP_005457846.1, XP_005453049.1, XP_005460201.1, XP_005463012.1, XP_013124777.1, XP_013125197.1, XP_013119774.1, XP_003445889.1, XP_013124773.1, XP_005450848.1, XP_005471330.1, XP_005454666.1, XP_005478355.1, XP_005471165.1, XP_005452181.1, XP_013127214.1, XP_005465915.1, XP_013119619.1,…	XP_003455641.1, XP_013121005.1, XP_013123622.1, XP_013127632.1, XP_013128071.1, XP_005467843.1, XP_003439683.1, XP_005470990.1, XP_005455986.1, XP_005466377.1, XP_013123524.1, XP_003447839.1, XP_003448289.2, XP_013120883.1, XP_013128817.1, XP_005452558.1, XP_013131274.1, XP_005456315.1, XP_003453593.3, XP_013122988.1, XP_005463999.1, XP_005473522.1, XP_005449039.1, XP_013121900.1, XP_013126351.1,…
GO:0060589	nucleoside-triphosphatase regulator activity	F	1.15878e-11	2.01493e-14	93	290	4012	34103	OVER	XP_013119613.1, XP_013129311.1, XP_005476384.1, XP_013119615.1, XP_005461817.1, XP_005469419.1, XP_005469417.1, XP_013124775.1, XP_013129522.1, XP_013120688.1, XP_013124777.1, XP_013129509.1, XP_005454457.1, XP_013124773.1, XP_005454601.1, XP_013126266.1, XP_005454603.1, XP_013126949.1, XP_005458640.1, XP_005454605.1, XP_013119617.1, XP_013119619.1, XP_013121864.1, XP_003452901.1, XP_013119873.1,…	XP_005449038.1, XP_005477954.1, XP_005448592.1, XP_005472127.1, XP_005477144.1, XP_005475506.1, XP_005459480.1, XP_003438868.1, XP_005459540.1, XP_013121634.1, XP_003438348.2, XP_013130741.1, XP_005473978.1, XP_003458219.1, XP_005473375.1, XP_005459393.1, XP_003454065.2, XP_005470358.1, XP_003449793.1, XP_005472131.1, XP_003450209.1, XP_005467831.1, XP_013130693.1, XP_005456315.1, XP_003460323.3,…
GO:0050790	regulation of catalytic activity	P	1.51979e-11	2.7748e-14	234	1113	3871	33280	OVER	XP_013127218.1, XP_013119615.1, XP_003445697.1, XP_003441434.1, XP_013123898.1, XP_005460201.1, XP_013120834.1, XP_005463012.1, XP_013125197.1, XP_013119774.1, XP_003445889.1, XP_013124773.1, XP_005450848.1, XP_005471330.1, XP_005454666.1, XP_005478355.1, XP_005465915.1, XP_013121864.1, XP_005454522.1, XP_003439030.1, XP_003450744.1, XP_005479121.1, XP_003442393.1, XP_013119871.1, XP_005471255.1,…	XP_003455641.1, XP_005467941.1, XP_013121005.1, XP_013123622.1, XP_013127632.1, XP_005459480.1, XP_013128071.1, XP_003449078.1, XP_005467843.1, XP_003443686.1, XP_003450176.1, XP_003439683.1, XP_005470990.1, XP_003444475.1, XP_003443226.1, XP_005455986.1, XP_005466377.1, XP_013123524.1, XP_003447839.1, XP_005448675.1, XP_005476175.1, XP_003458219.1, XP_003448289.2, XP_013120883.1, XP_013128817.1,…
GO:0004672	protein kinase activity	F	1.87609e-11	3.58841e-14	273	1367	3832	33026	OVER	XP_005473929.1, XP_005474431.1, XP_013125038.1, XP_003454551.2, XP_013123898.1, XP_003455227.2, XP_013121427.1, XP_005474416.1, XP_005447984.1, XP_005465264.1, XP_005476427.1, XP_013124735.1, XP_005448927.1, XP_005450848.1, XP_013129507.1, XP_003444452.2, XP_005473932.1, XP_013131334.1, XP_003456219.1, XP_005475303.1, XP_013122231.1, XP_013126991.1, XP_005474427.1, XP_005455828.1, XP_013130874.1,…	XP_005449475.1, XP_013126120.1, XP_005447731.1, XP_005473677.1, XP_005476284.1, XP_005453060.1, XP_003446436.1, XP_003448376.1, XP_005452316.1, XP_005466475.1, XP_005459887.1, XP_005470225.1, XP_003439091.2, XP_005455165.1, XP_005448675.1, XP_005476175.1, XP_005478900.1, XP_003443566.2, XP_005453478.1, XP_005473206.1, XP_013133104.1, XP_005451505.1, XP_005459852.1, XP_005478114.1, XP_003438819.1,…
GO:0004674	protein serine/threonine kinase activity	F	2.63006e-11	5.2592e-14	164	690	3941	33703	OVER	XP_013124739.1, XP_005451780.1, XP_005474431.1, XP_005474435.1, XP_013123898.1, XP_005473199.1, XP_003455227.2, XP_013121427.1, XP_005474416.1, XP_005464589.1, XP_003453333.1, XP_005447984.1, XP_013122683.1, XP_013129503.1, XP_005465264.1, XP_005469391.1, XP_013124735.1, XP_003442637.2, XP_005449625.1, XP_013129455.1, XP_005450848.1, XP_013121578.1, XP_013129507.1, XP_003441509.1, XP_013123894.1,…	XP_005449452.1, XP_005449498.1, XP_005447731.1, XP_005448301.1, XP_005453060.1, XP_003446436.1, XP_005470225.1, XP_005448084.1, XP_003439091.2, XP_005448675.1, XP_005476175.1, XP_005477215.1, XP_003443566.2, XP_005453478.1, XP_003448266.1, XP_005473206.1, XP_005478137.1, XP_005461183.1, XP_005465641.1, XP_005456303.1, XP_003438819.1, XP_003437559.1, XP_005467385.1, XP_005453357.1, XP_003438314.1,…
GO:0043412	macromolecule modification	P	6.98612e-11	1.45772e-13	582	3542	3523	30851	OVER	XP_005473929.1, XP_005459152.1, XP_005474431.1, XP_013125038.1, XP_013123898.1, XP_005452207.1, XP_003455227.2, XP_005451769.1, XP_005447984.1, XP_005476427.1, XP_005453542.1, XP_005448927.1, XP_005465019.2, XP_003460072.1, XP_003445889.1, XP_005450848.1, XP_013129507.1, XP_005464840.1, XP_003456923.1, XP_013125550.1, XP_005466101.2, XP_003444452.2, XP_005457322.1, XP_003450744.1, XP_013122231.1,…	XP_003446327.1, XP_013120872.1, XP_013122517.1, XP_005476284.1, XP_005476031.1, XP_005470225.1, XP_013128576.1, XP_005455165.1, XP_003447071.1, XP_005477687.1, XP_005478900.1, XP_005473206.1, XP_013133104.1, XP_005459852.1, XP_013129922.1, XP_005464909.1,
GO:0061733	peptide-lysine-N-acetyltransferase activity	F	7.00394e-11	1.52233e-13	30	33	4075	34360	OVER	XP_005448114.1, XP_005448113.1, XP_005448112.1, XP_005448111.1, XP_013120497.1, XP_003448630.1, XP_005468444.1, XP_005464841.1, XP_005468442.1, XP_005468441.1, XP_005468440.1, XP_005473034.1, XP_013128861.1, XP_005473035.1, XP_005464840.1, XP_003459357.2, XP_003441870.1, XP_013123784.1, XP_013123780.1, XP_013129768.1, XP_013129767.1, XP_013129769.1, XP_013123788.1, XP_013123787.1, XP_013123786.1,…	XP_005467940.1, XP_013131165.1, XP_003443555.1, XP_005467941.1, XP_005450256.1, XP_003458228.1, XP_003440889.1, XP_005448219.1, XP_013127170.1, XP_003440177.1, XP_013128202.1, XP_005454860.1, XP_013127772.1, XP_013125457.1, XP_003440151.1, XP_005448691.1, XP_013127774.1, XP_013127775.1, XP_003444106.1, XP_005471929.1, XP_005452989.1, XP_003447363.1, XP_005454859.1, XP_005476872.1, XP_005476871.1,…
GO:0051345	positive regulation of hydrolase activity	P	9.84918e-11	2.22638e-13	108	384	3997	34009	OVER	XP_013127218.1, XP_013124900.1, XP_013119615.1, XP_003449808.1, XP_005455873.1, XP_005453049.1, XP_005463012.1, XP_013124777.1, XP_013124773.1, XP_005450848.1, XP_005454666.1, XP_005478355.1, XP_005471165.1, XP_013127214.1, XP_013119619.1, XP_013121864.1, XP_003444467.1, XP_005454587.1, XP_013119871.1, XP_005471255.1, XP_005456183.1, XP_005455639.1, XP_005459359.1, XP_003446410.2, XP_005453052.1,…	XP_003455641.1, XP_005449038.1, XP_005448592.1, XP_005472127.1, XP_013127632.1, XP_013129982.1, XP_005448942.1, XP_013128071.1, XP_013121901.1, XP_005448193.1, XP_005467843.1, XP_005457153.1, XP_003451266.1, XP_005470990.1, XP_013123900.1, XP_013121634.1, XP_003438348.2, XP_005466377.1, XP_003447839.1, XP_013123908.1, XP_005473375.1, XP_013120883.1, XP_013123887.1, XP_013124374.1, XP_003454065.2,…
GO:0010468	regulation of gene expression	P	1.17711e-10	2.76317e-13	469	2743	3636	31650	OVER	XP_013131601.1, XP_013125452.1, XP_005452960.1, XP_013130979.1, XP_013127271.1, XP_005465019.2, XP_003449176.2, XP_003456080.2, XP_003447225.1, XP_013125550.1, XP_005457322.1, XP_013132270.1, XP_005475920.2, XP_005470018.1, XP_005465290.1, XP_013124411.1, XP_005454836.1, XP_003444342.1, XP_003456476.1, XP_013128609.1, XP_013125693.1, XP_003451872.1, XP_003447346.1, XP_005449813.1, XP_005450606.1,…	XP_013131165.1, XP_005468327.1, XP_005467275.1, XP_005476382.1, XP_013125222.1, XP_005471979.1, XP_005448882.1, XP_005456217.1, XP_013124927.1, XP_013120062.1, XP_005477336.1, XP_005456119.1, XP_003458490.2, XP_003439269.1, XP_003445275.1, XP_005456631.1,
GO:0043085	positive regulation of catalytic activity	P	1.68771e-10	4.10849e-13	130	511	3975	33882	OVER	XP_013127218.1, XP_013124900.1, XP_013125057.1, XP_013119615.1, XP_003449808.1, XP_005455873.1, XP_013123898.1, XP_005453049.1, XP_005463012.1, XP_013124777.1, XP_013124773.1, XP_005450848.1, XP_005454666.1, XP_005478355.1, XP_013123894.1, XP_005471165.1, XP_005448257.1, XP_013127214.1, XP_013119619.1, XP_013121864.1, XP_003444467.1, XP_005454587.1, XP_013119871.1, XP_005471255.1, XP_005456183.1,…	XP_003455641.1, XP_005449038.1, XP_005467941.1, XP_005458857.1, XP_013127632.1, XP_013128071.1, XP_013121901.1, XP_005448193.1, XP_003449078.1, XP_005467843.1, XP_005470990.1, XP_005453300.1, XP_003438348.2, XP_005466377.1, XP_003447839.1, XP_005448675.1, XP_013123908.1, XP_005476175.1, XP_013120883.1, XP_013123887.1, XP_003454065.2, XP_005479000.1, XP_005472131.1, XP_005459559.1, XP_003459432.1,…
GO:1902531	regulation of intracellular signal transduction	P	2.06882e-10	5.21613e-13	144	594	3961	33799	OVER	XP_005462845.1, XP_013127218.1, XP_013124900.1, XP_013125057.1, XP_003449808.1, XP_005455873.1, XP_013123898.1, XP_005457846.1, XP_013129522.1, XP_005465019.2, XP_013119774.1, XP_005454601.1, XP_005450848.1, XP_005471330.1, XP_005454666.1, XP_013126949.1, XP_005478355.1, XP_013123894.1, XP_013120521.1, XP_005471165.1, XP_005454605.1, XP_003445730.1, XP_013127214.1, XP_003439030.1, XP_013130082.1,…	XP_013124422.1, XP_005467941.1, XP_013121901.1, XP_005448193.1, XP_003449078.1, XP_003449209.1, XP_003452838.1, XP_003446402.1, XP_005470990.1, XP_003444475.1, XP_005451602.1, XP_003442633.2, XP_005448675.1, XP_013123908.1, XP_005476175.1, XP_005452679.1, XP_003448289.2, XP_005459393.1, XP_005477860.1, XP_013123887.1, XP_003447323.1, XP_005479000.1, XP_005472131.1, XP_005459559.1, XP_005452633.1,…
GO:0044093	positive regulation of molecular function	P	2.1156e-10	5.51799e-13	136	548	3969	33845	OVER	XP_013127218.1, XP_013124900.1, XP_013125057.1, XP_013119615.1, XP_003449808.1, XP_005455873.1, XP_013123898.1, XP_005453049.1, XP_005463012.1, XP_013124777.1, XP_013124773.1, XP_005450848.1, XP_005454666.1, XP_005478355.1, XP_013123894.1, XP_005471165.1, XP_005448257.1, XP_013127214.1, XP_013119619.1, XP_013121864.1, XP_003444467.1, XP_005454587.1, XP_013119871.1, XP_005471255.1, XP_005456183.1,…	XP_003455641.1, XP_005449038.1, XP_005467941.1, XP_005458857.1, XP_013127632.1, XP_013128071.1, XP_013121901.1, XP_005448193.1, XP_003449078.1, XP_005467843.1, XP_005470990.1, XP_005453300.1, XP_003438348.2, XP_005466377.1, XP_003447839.1, XP_005448675.1, XP_013123908.1, XP_005476175.1, XP_013120883.1, XP_013123887.1, XP_003454065.2, XP_005479000.1, XP_005472131.1, XP_005459559.1, XP_003459432.1,…
GO:0019222	regulation of metabolic process	P	2.17632e-10	5.8656e-13	555	3377	3550	31016	OVER	XP_013131601.1, XP_013123898.1, XP_013125452.1, XP_005452960.1, XP_013130979.1, XP_013127271.1, XP_005465019.2, XP_003449176.2, XP_003456080.2, XP_003445889.1, XP_003447225.1, XP_013125550.1, XP_005457322.1, XP_013132270.1, XP_005475920.2, XP_005470018.1, XP_005465290.1, XP_013124411.1, XP_003450744.1, XP_005454836.1, XP_003444342.1, XP_005479121.1, XP_003456476.1, XP_013128609.1, XP_013125693.1,…	XP_005467275.1, XP_013125222.1, XP_005448882.1, XP_013124927.1, XP_005456119.1, XP_003458490.2, XP_003443226.1, XP_003439269.1, XP_013123524.1, XP_005456631.1, XP_005477687.1, XP_005474213.1, XP_005458845.1, XP_003443106.1, XP_005478245.1, XP_003447926.1,
GO:0060255	regulation of macromolecule metabolic process	P	4.81737e-10	1.37236e-12	543	3309	3562	31084	OVER	XP_013131601.1, XP_013123898.1, XP_013125452.1, XP_005452960.1, XP_013130979.1, XP_013127271.1, XP_005465019.2, XP_003449176.2, XP_003456080.2, XP_003445889.1, XP_003447225.1, XP_013125550.1, XP_005457322.1, XP_013132270.1, XP_005475920.2, XP_005470018.1, XP_005465290.1, XP_013124411.1, XP_003450744.1, XP_005454836.1, XP_003444342.1, XP_005479121.1, XP_003456476.1, XP_013128609.1, XP_013125693.1,…	XP_005467275.1, XP_013125222.1, XP_005448882.1, XP_013124927.1, XP_005456119.1, XP_003458490.2, XP_003439269.1, XP_013123524.1, XP_005456631.1, XP_005477687.1, XP_005474213.1, XP_005458845.1, XP_003443106.1, XP_005478245.1, XP_003447926.1, XP_005472831.1,
GO:0005096	GTPase activator activity	F	4.81737e-10	1.38213e-12	83	265	4022	34128	OVER	XP_013119613.1, XP_013129311.1, XP_005476384.1, XP_013119615.1, XP_005461817.1, XP_005469419.1, XP_005469417.1, XP_013124775.1, XP_013129522.1, XP_013120688.1, XP_013124777.1, XP_013129509.1, XP_005454457.1, XP_013124773.1, XP_005454601.1, XP_013126266.1, XP_005454603.1, XP_013126949.1, XP_005454605.1, XP_013119617.1, XP_013119619.1, XP_013121864.1, XP_003452901.1, XP_013119873.1, XP_005454585.1,…	XP_005449038.1, XP_005477954.1, XP_005448592.1, XP_005472127.1, XP_005477144.1, XP_005475506.1, XP_013121634.1, XP_003438348.2, XP_013130741.1, XP_005473978.1, XP_005473375.1, XP_005459393.1, XP_003454065.2, XP_005470358.1, XP_005472131.1, XP_003450209.1, XP_005467831.1, XP_013130693.1, XP_005456315.1, XP_003460323.3, XP_003448511.1, XP_005459224.1, XP_005468715.1, XP_005470006.1, XP_003438746.1,…
GO:0045974	regulation of translation, ncRNA-mediated	P	6.39051e-10	2.05572e-12	18	8	4087	34385	OVER	XP_013131601.1, XP_013131602.1, XP_013131600.1, XP_013131605.1, XP_013131603.1, XP_013131604.1, XP_013131607.1, XP_013125600.1, XP_005470023.1, XP_003447225.1, XP_005459510.1, XP_005470019.1, XP_005452794.1, XP_005452795.1, XP_013131598.1, XP_013131599.1, XP_005452797.1, XP_005470018.1	XP_005455386.1, XP_005455387.1, XP_005452862.1, XP_005448087.1, XP_003447246.1, XP_005452861.1, XP_005462040.1, XP_005448090.1
GO:0040033	negative regulation of translation, ncRNA-mediated	P	6.39051e-10	2.05572e-12	18	8	4087	34385	OVER	XP_013131601.1, XP_013131602.1, XP_013131600.1, XP_013131605.1, XP_013131603.1, XP_013131604.1, XP_013131607.1, XP_013125600.1, XP_005470023.1, XP_003447225.1, XP_005459510.1, XP_005470019.1, XP_005452794.1, XP_005452795.1, XP_013131598.1, XP_013131599.1, XP_005452797.1, XP_005470018.1	XP_005455386.1, XP_005455387.1, XP_005452862.1, XP_005448087.1, XP_003447246.1, XP_005452861.1, XP_005462040.1, XP_005448090.1
GO:0035278	miRNA mediated inhibition of translation	P	6.39051e-10	2.05572e-12	18	8	4087	34385	OVER	XP_013131601.1, XP_013131602.1, XP_013131600.1, XP_013131605.1, XP_013131603.1, XP_013131604.1, XP_013131607.1, XP_013125600.1, XP_005470023.1, XP_003447225.1, XP_005459510.1, XP_005470019.1, XP_005452794.1, XP_005452795.1, XP_013131598.1, XP_013131599.1, XP_005452797.1, XP_005470018.1	XP_005455386.1, XP_005455387.1, XP_005452862.1, XP_005448087.1, XP_003447246.1, XP_005452861.1, XP_005462040.1, XP_005448090.1
GO:0080090	regulation of primary metabolic process	P	7.00639e-10	2.31475e-12	536	3270	3569	31123	OVER	XP_013131601.1, XP_013123898.1, XP_013125452.1, XP_005452960.1, XP_013127271.1, XP_005465019.2, XP_003449176.2, XP_003456080.2, XP_003445889.1, XP_003447225.1, XP_005457322.1, XP_013132270.1, XP_005475920.2, XP_005470018.1, XP_005465290.1, XP_013124411.1, XP_003450744.1, XP_005454836.1, XP_003444342.1, XP_005479121.1, XP_003456476.1, XP_013128609.1, XP_013125693.1, XP_003451872.1, XP_003447346.1,…	XP_005467275.1, XP_013125222.1, XP_005448882.1, XP_013124927.1, XP_005456119.1, XP_003458490.2, XP_003443226.1, XP_003439269.1, XP_013123524.1, XP_005456631.1, XP_005477687.1, XP_005474213.1, XP_005458845.1, XP_003443106.1, XP_005478245.1, XP_003447926.1,
GO:0043616	keratinocyte proliferation	P	8.42723e-10	2.85743e-12	13	1	4092	34392	OVER	XP_005475305.1, XP_005475304.1, XP_005475303.1, XP_005475301.1, XP_005475311.1, XP_013127350.1, XP_005475309.1, XP_005475308.1, XP_005475307.1, XP_005475306.1, XP_013127349.1, XP_013129456.1, XP_013129455.1	XP_005478377.1
GO:1903506	regulation of nucleic acid-templated transcription	P	8.88952e-10	3.09147e-12	420	2444	3685	31949	OVER	XP_013125452.1, XP_005452960.1, XP_013127271.1, XP_005465019.2, XP_003449176.2, XP_003456080.2, XP_005457322.1, XP_005475920.2, XP_005465290.1, XP_013124411.1, XP_005454836.1, XP_003444342.1, XP_003456476.1, XP_013128609.1, XP_013125693.1, XP_003451872.1, XP_003447346.1, XP_005449813.1, XP_005450606.1, XP_003445591.2, XP_013129026.1, XP_005447720.2, XP_005447766.1, XP_013121684.1, XP_013121650.1,…	XP_013131165.1, XP_005468327.1, XP_005467275.1, XP_005476382.1, XP_013125222.1, XP_005471979.1, XP_005448882.1, XP_005456217.1, XP_013124927.1, XP_013120062.1, XP_005477336.1, XP_005456119.1, XP_003458490.2, XP_003439269.1, XP_003445275.1, XP_005456631.1,
GO:2001141	regulation of RNA biosynthetic process	P	1.17119e-09	4.17482e-12	420	2450	3685	31943	OVER	XP_013125452.1, XP_005452960.1, XP_013127271.1, XP_005465019.2, XP_003449176.2, XP_003456080.2, XP_005457322.1, XP_005475920.2, XP_005465290.1, XP_013124411.1, XP_005454836.1, XP_003444342.1, XP_003456476.1, XP_013128609.1, XP_013125693.1, XP_003451872.1, XP_003447346.1, XP_005449813.1, XP_005450606.1, XP_003445591.2, XP_013129026.1, XP_005447720.2, XP_005447766.1, XP_013121684.1, XP_013121650.1,…	XP_013131165.1, XP_005468327.1, XP_005467275.1, XP_005476382.1, XP_013125222.1, XP_005471979.1, XP_005448882.1, XP_005456217.1, XP_013124927.1, XP_013120062.1, XP_005477336.1, XP_005456119.1, XP_003458490.2, XP_003439269.1, XP_003445275.1, XP_005456631.1,
GO:0031323	regulation of cellular metabolic process	P	1.36264e-09	4.97573e-12	534	3273	3571	31120	OVER	XP_013131601.1, XP_013123898.1, XP_013125452.1, XP_005452960.1, XP_013127271.1, XP_005465019.2, XP_003449176.2, XP_003456080.2, XP_003445889.1, XP_003447225.1, XP_005457322.1, XP_013132270.1, XP_005475920.2, XP_005470018.1, XP_005465290.1, XP_013124411.1, XP_003450744.1, XP_005454836.1, XP_003444342.1, XP_005479121.1, XP_003456476.1, XP_013128609.1, XP_013125693.1, XP_003451872.1, XP_003447346.1,…	XP_005467275.1, XP_013125222.1, XP_005448882.1, XP_013124927.1, XP_005456119.1, XP_003458490.2, XP_003443226.1, XP_003439269.1, XP_013123524.1, XP_005456631.1, XP_005477687.1, XP_005474213.1, XP_005458845.1, XP_003443106.1, XP_005478245.1, XP_003447926.1,
GO:0009069	serine family amino acid metabolic process	P	1.74305e-09	6.51635e-12	167	758	3938	33635	OVER	XP_013124739.1, XP_005451780.1, XP_005474431.1, XP_005474435.1, XP_013123898.1, XP_005473199.1, XP_003455227.2, XP_013121427.1, XP_005474416.1, XP_005464589.1, XP_003453333.1, XP_005447984.1, XP_013122683.1, XP_013129503.1, XP_005465264.1, XP_005469391.1, XP_013124735.1, XP_003442637.2, XP_005449625.1, XP_013129455.1, XP_005450848.1, XP_013121578.1, XP_013129507.1, XP_003441509.1, XP_013123894.1,…	XP_005449452.1, XP_005449498.1, XP_005447731.1, XP_005448301.1, XP_005453060.1, XP_003446436.1, XP_005470225.1, XP_005448084.1, XP_013126189.1, XP_003439091.2, XP_005448675.1, XP_005476175.1, XP_005477215.1, XP_003443566.2, XP_005453478.1, XP_003448266.1, XP_005473206.1, XP_003451108.1, XP_005478137.1, XP_005461183.1, XP_005465641.1, XP_005456303.1, XP_003438819.1, XP_003437559.1, XP_003455807.1,…
GO:0034212	peptide N-acetyltransferase activity	F	2.8818e-09	1.10241e-11	30	42	4075	34351	OVER	XP_005448114.1, XP_005448113.1, XP_005448112.1, XP_005448111.1, XP_013120497.1, XP_003448630.1, XP_005468444.1, XP_005464841.1, XP_005468442.1, XP_005468441.1, XP_005468440.1, XP_005473034.1, XP_013128861.1, XP_005473035.1, XP_005464840.1, XP_003459357.2, XP_003441870.1, XP_013123784.1, XP_013123780.1, XP_013129768.1, XP_013129767.1, XP_013129769.1, XP_013123788.1, XP_013123787.1, XP_013123786.1,…	XP_005467940.1, XP_013131165.1, XP_003443555.1, XP_005467941.1, XP_005450256.1, XP_003458228.1, XP_003440889.1, XP_005448219.1, XP_013127170.1, XP_003440177.1, XP_013128202.1, XP_005454860.1, XP_013127772.1, XP_013125457.1, XP_003446673.1, XP_003440151.1, XP_005448691.1, XP_013127774.1, XP_013127775.1, XP_003444106.1, NP_001272326.1, XP_005471929.1, XP_005452989.1, XP_003447363.1, XP_005454859.1,…
GO:0010839	negative regulation of keratinocyte proliferation	P	5.11661e-09	2.00181e-11	11	0	4094	34393	OVER	XP_005475305.1, XP_005475304.1, XP_005475303.1, XP_013129456.1, XP_013129455.1, XP_005475301.1, XP_005475311.1, XP_005475309.1, XP_005475308.1, XP_005475307.1, XP_005475306.1
GO:2000112	regulation of cellular macromolecule biosynthetic process	P	5.49998e-09	2.23764e-11	444	2656	3661	31737	OVER	XP_013131601.1, XP_013125452.1, XP_005452960.1, XP_013127271.1, XP_005465019.2, XP_003449176.2, XP_003456080.2, XP_003447225.1, XP_005457322.1, XP_005475920.2, XP_005470018.1, XP_005465290.1, XP_013124411.1, XP_005454836.1, XP_003444342.1, XP_003456476.1, XP_013128609.1, XP_013125693.1, XP_003451872.1, XP_003447346.1, XP_005449813.1, XP_005450606.1, XP_003445591.2, XP_013129026.1, XP_005447720.2,…	XP_013131165.1, XP_005468327.1, XP_005467275.1, XP_005476382.1, XP_013125222.1, XP_005471979.1, XP_005448882.1, XP_005456217.1, XP_013124927.1, XP_013120062.1, XP_005477336.1, XP_005456119.1, XP_003458490.2, XP_003439269.1, XP_003445275.1, XP_005456631.1,
GO:0051252	regulation of RNA metabolic process	P	5.49998e-09	2.24743e-11	431	2563	3674	31830	OVER	XP_013125452.1, XP_005452960.1, XP_013127271.1, XP_005465019.2, XP_003449176.2, XP_003456080.2, XP_005457322.1, XP_013132270.1, XP_005475920.2, XP_005465290.1, XP_013124411.1, XP_005454836.1, XP_003444342.1, XP_003456476.1, XP_013128609.1, XP_013125693.1, XP_003451872.1, XP_003447346.1, XP_005449813.1, XP_005450606.1, XP_003445591.2, XP_013129026.1, XP_005447720.2, XP_005447766.1, XP_013121684.1,…	XP_013131165.1, XP_005468327.1, XP_005467275.1, XP_005476382.1, XP_013125222.1, XP_005471979.1, XP_005448882.1, XP_005456217.1, XP_013124927.1, XP_013120062.1, XP_005477336.1, XP_005456119.1, XP_003458490.2, XP_003439269.1, XP_003445275.1, XP_005456631.1,
GO:0010556	regulation of macromolecule biosynthetic process	P	5.69041e-09	2.37472e-11	448	2686	3657	31707	OVER	XP_013131601.1, XP_013125452.1, XP_005452960.1, XP_013127271.1, XP_005465019.2, XP_003449176.2, XP_003456080.2, XP_003447225.1, XP_005457322.1, XP_005475920.2, XP_005470018.1, XP_005465290.1, XP_013124411.1, XP_005454836.1, XP_003444342.1, XP_003456476.1, XP_013128609.1, XP_013125693.1, XP_003451872.1, XP_003447346.1, XP_005449813.1, XP_005450606.1, XP_003445591.2, XP_013129026.1, XP_005447720.2,…	XP_013131165.1, XP_005468327.1, XP_005467275.1, XP_005476382.1, XP_013125222.1, XP_005471979.1, XP_005448882.1, XP_005456217.1, XP_013124927.1, XP_013120062.1, XP_005477336.1, XP_005456119.1, XP_013126527.1, XP_003458490.2, XP_003439269.1, XP_003445275.1,
GO:0016773	phosphotransferase activity, alcohol group as acceptor	F	5.72749e-09	2.44565e-11	289	1572	3816	32821	OVER	XP_005473929.1, XP_005474431.1, XP_013125038.1, XP_003454551.2, XP_013123898.1, XP_003455227.2, XP_013121427.1, XP_005474416.1, XP_005447984.1, XP_005465264.1, XP_005476427.1, XP_013124735.1, XP_005448927.1, XP_005450848.1, XP_013129507.1, XP_003444452.2, XP_005473932.1, XP_013131334.1, XP_003456219.1, XP_005475303.1, XP_013122231.1, XP_013126991.1, XP_005474427.1, XP_005455828.1, XP_013130874.1,…	XP_005471726.1, XP_005449475.1, XP_005473677.1, XP_005476284.1, XP_005479034.1, XP_003448376.1, XP_003453375.1, XP_005459887.1, XP_005470225.1, XP_003439091.2, XP_005455165.1, XP_005478900.1, XP_005473206.1, XP_013133104.1, XP_005459852.1, XP_003438819.1, XP_005478935.1, XP_005468906.1, XP_005456688.2, XP_013121430.1, XP_005449497.1, XP_005450028.1, XP_003452248.1, XP_003450964.1, XP_005463350.1,…
GO:0005085	guanyl-nucleotide exchange factor activity	F	5.72749e-09	2.48978e-11	102	387	4003	34006	OVER	XP_013127218.1, XP_013124900.1, XP_003449808.1, XP_003445697.1, XP_005455873.1, XP_005457846.1, XP_005460201.1, XP_005463012.1, XP_013119774.1, XP_005450848.1, XP_005471330.1, XP_005454666.1, XP_005478355.1, XP_005471165.1, XP_005452181.1, XP_013127214.1, XP_005465915.1, XP_013130082.1, XP_005462167.1, XP_013124143.1, XP_005456183.1, XP_005455639.1, XP_005459359.1, XP_013129255.1, XP_005448453.1,…	XP_003455641.1, XP_013126350.1, XP_013128071.1, XP_013121901.1, XP_005448193.1, XP_005467843.1, XP_003439683.1, XP_005470990.1, XP_013123908.1, XP_005452679.1, XP_003448289.2, XP_005477860.1, XP_013120883.1, XP_013123887.1, XP_005479000.1, XP_005459559.1, XP_003458197.1, XP_005452558.1, XP_013131274.1, XP_013130233.1, XP_005463845.1, XP_005478366.1, XP_005463999.1, XP_005473522.1, XP_013130560.1,…
GO:1903508	positive regulation of nucleic acid-templated transcription	P	5.95319e-09	2.63965e-11	86	300	4019	34093	OVER	XP_013127699.1, XP_003456236.1, XP_005448113.1, XP_005448111.1, XP_005470118.1, XP_005468444.1, XP_003442082.1, XP_005468442.1, XP_013129455.1, XP_005468440.1, XP_005453302.1, XP_005463733.1, XP_005473034.1, XP_003440720.1, XP_013130971.1, XP_003440722.1, XP_003438574.2, XP_005457322.1, XP_005475305.1, XP_013121682.1, XP_005475303.1, XP_005475301.1, XP_003437746.2, XP_003451872.1, XP_013127725.1,…	XP_005473387.1, XP_005473364.1, XP_005476137.1, XP_005467941.1, XP_003457821.1, XP_013125222.1, XP_003456065.1, XP_005448882.1, XP_005457115.1, XP_003449017.1, XP_003456464.1, XP_005470843.1, XP_013120062.1, XP_003447937.1, XP_003449078.1, XP_005476212.1, XP_003447564.1, XP_003446196.2, XP_013127523.1, XP_005451193.1, XP_005465769.1, XP_003450236.1, XP_005449512.1, XP_005476574.1, XP_003441505.1,…
GO:0009889	regulation of biosynthetic process	P	1.00697e-08	4.57329e-11	451	2722	3654	31671	OVER	XP_013131601.1, XP_013125452.1, XP_005452960.1, XP_013127271.1, XP_005465019.2, XP_003449176.2, XP_003456080.2, XP_003447225.1, XP_005457322.1, XP_005475920.2, XP_005470018.1, XP_005465290.1, XP_013124411.1, XP_005454836.1, XP_003444342.1, XP_003456476.1, XP_013128609.1, XP_013125693.1, XP_003451872.1, XP_003447346.1, XP_005449813.1, XP_005450606.1, XP_003445591.2, XP_013129026.1, XP_005447720.2,…	XP_013131165.1, XP_005468327.1, XP_005467275.1, XP_005476382.1, XP_013125222.1, XP_005471979.1, XP_005448882.1, XP_005456217.1, XP_013124927.1, XP_013120062.1, XP_005477336.1, XP_005456119.1, XP_013126527.1, XP_003458490.2, XP_003439269.1, XP_003445275.1,
GO:1902680	positive regulation of RNA biosynthetic process	P	1.00697e-08	4.64e-11	86	304	4019	34089	OVER	XP_013127699.1, XP_003456236.1, XP_005448113.1, XP_005448111.1, XP_005470118.1, XP_005468444.1, XP_003442082.1, XP_005468442.1, XP_013129455.1, XP_005468440.1, XP_005453302.1, XP_005463733.1, XP_005473034.1, XP_003440720.1, XP_013130971.1, XP_003440722.1, XP_003438574.2, XP_005457322.1, XP_005475305.1, XP_013121682.1, XP_005475303.1, XP_005475301.1, XP_003437746.2, XP_003451872.1, XP_013127725.1,…	XP_005473387.1, XP_005473364.1, XP_005476137.1, XP_005467941.1, XP_003457821.1, XP_013125222.1, XP_003456065.1, XP_005448882.1, XP_005457115.1, XP_003449017.1, XP_003456464.1, XP_005470843.1, XP_013120062.1, XP_003447937.1, XP_003449078.1, XP_005476212.1, XP_003447564.1, XP_003446196.2, XP_013127523.1, XP_005451193.1, XP_005465769.1, XP_003450236.1, XP_005449512.1, XP_005476574.1, XP_003441505.1,…
GO:0031326	regulation of cellular biosynthetic process	P	1.25374e-08	5.88613e-11	448	2706	3657	31687	OVER	XP_013131601.1, XP_013125452.1, XP_005452960.1, XP_013127271.1, XP_005465019.2, XP_003449176.2, XP_003456080.2, XP_003447225.1, XP_005457322.1, XP_005475920.2, XP_005470018.1, XP_005465290.1, XP_013124411.1, XP_005454836.1, XP_003444342.1, XP_003456476.1, XP_013128609.1, XP_013125693.1, XP_003451872.1, XP_003447346.1, XP_005449813.1, XP_005450606.1, XP_003445591.2, XP_013129026.1, XP_005447720.2,…	XP_013131165.1, XP_005468327.1, XP_005467275.1, XP_005476382.1, XP_013125222.1, XP_005471979.1, XP_005448882.1, XP_005456217.1, XP_013124927.1, XP_013120062.1, XP_005477336.1, XP_005456119.1, XP_013126527.1, XP_003458490.2, XP_003439269.1, XP_003445275.1,
GO:0051254	positive regulation of RNA metabolic process	P	1.47015e-08	7.02992e-11	86	307	4019	34086	OVER	XP_013127699.1, XP_003456236.1, XP_005448113.1, XP_005448111.1, XP_005470118.1, XP_005468444.1, XP_003442082.1, XP_005468442.1, XP_013129455.1, XP_005468440.1, XP_005453302.1, XP_005463733.1, XP_005473034.1, XP_003440720.1, XP_013130971.1, XP_003440722.1, XP_003438574.2, XP_005457322.1, XP_005475305.1, XP_013121682.1, XP_005475303.1, XP_005475301.1, XP_003437746.2, XP_003451872.1, XP_013127725.1,…	XP_005473387.1, XP_005473364.1, XP_005476137.1, XP_005467941.1, XP_003457821.1, XP_013125222.1, XP_003456065.1, XP_005448882.1, XP_005457115.1, XP_003449017.1, XP_003456464.1, XP_005470843.1, XP_013120062.1, XP_003447937.1, XP_003449078.1, XP_005476212.1, XP_003447564.1, XP_003446196.2, XP_013127523.1, XP_005451193.1, XP_005465769.1, XP_003450236.1, XP_005449512.1, XP_005476574.1, XP_003441505.1,…
GO:0050680	negative regulation of epithelial cell proliferation	P	1.52085e-08	7.40461e-11	15	6	4090	34387	OVER	XP_005475305.1, XP_005475304.1, XP_005475303.1, XP_005475301.1, XP_005475311.1, XP_013127350.1, XP_005459382.1, XP_005475309.1, XP_005475308.1, XP_005475307.1, XP_005475306.1, XP_013127349.1, XP_013129456.1, XP_013129455.1, XP_013121839.1	XP_005474269.1, XP_003447843.1, XP_013120478.1, XP_005474270.1, XP_013119991.1, XP_005468153.1
GO:0010646	regulation of cell communication	P	1.61053e-08	7.98124e-11	214	1089	3891	33304	OVER	XP_013127218.1, XP_013123898.1, XP_005459382.1, XP_013129522.1, XP_005465019.2, XP_003445060.1, XP_013119774.1, XP_005450848.1, XP_005471330.1, XP_005454666.1, XP_013126949.1, XP_005478355.1, XP_003440720.1, XP_013120521.1, XP_005454605.1, XP_013124411.1, XP_003439030.1, XP_005454836.1, XP_005448181.1, XP_013119871.1, XP_013130897.1, XP_005449840.1, XP_013124143.1, XP_013129510.1, XP_005450837.1,…	XP_013124422.1, XP_003456027.1, XP_005467941.1, XP_003452224.1, XP_013126120.1, XP_013124927.1, XP_003449078.1, XP_005458529.1, XP_003452838.1, XP_003439476.1, XP_003454950.1, XP_005470990.1, XP_003444475.1, XP_005471835.1, XP_003447839.1, XP_003443019.1, XP_003442633.2, XP_003457690.1, XP_005448675.1, XP_005476175.1, XP_005472635.1, XP_003448289.2, XP_005459393.1, XP_003448243.1, XP_003452488.1,…
GO:0023051	regulation of signaling	P	1.64986e-08	8.31959e-11	220	1129	3885	33264	OVER	XP_013127218.1, XP_013123898.1, XP_005459382.1, XP_013129522.1, XP_005465019.2, XP_003445060.1, XP_013119774.1, XP_005450848.1, XP_005471330.1, XP_005454666.1, XP_013126949.1, XP_005478355.1, XP_003440720.1, XP_013120521.1, XP_005466101.2, XP_005454605.1, XP_013124411.1, XP_003439030.1, XP_005454836.1, XP_005448181.1, XP_013119871.1, XP_013130897.1, XP_005449840.1, XP_013124143.1, XP_013129510.1,…	XP_013124422.1, XP_003456027.1, XP_005467941.1, XP_003452224.1, XP_013126120.1, XP_013124927.1, XP_003449078.1, XP_005458529.1, XP_003452838.1, XP_003439476.1, XP_003454950.1, XP_005470990.1, XP_003444475.1, XP_005471835.1, XP_003447839.1, XP_003443019.1, XP_003442633.2, XP_003457690.1, XP_005448675.1, XP_005476175.1, XP_005472635.1, XP_003448289.2, XP_005459393.1, XP_003448243.1, XP_003452488.1,…
GO:0009966	regulation of signal transduction	P	1.83475e-08	9.41145e-11	202	1013	3903	33380	OVER	XP_013127218.1, XP_013123898.1, XP_005459382.1, XP_013129522.1, XP_005465019.2, XP_003445060.1, XP_013119774.1, XP_005450848.1, XP_005471330.1, XP_005454666.1, XP_013126949.1, XP_005478355.1, XP_013120521.1, XP_005454605.1, XP_013124411.1, XP_003439030.1, XP_005454836.1, XP_005448181.1, XP_013119871.1, XP_013130897.1, XP_013124143.1, XP_013129510.1, XP_005450837.1, XP_013129255.1, XP_003452321.2,…	XP_013124422.1, XP_003456027.1, XP_005467941.1, XP_003452224.1, XP_013126120.1, XP_013124927.1, XP_003449078.1, XP_003452838.1, XP_003454950.1, XP_005470990.1, XP_003444475.1, XP_003447839.1, XP_003443019.1, XP_003442633.2, XP_003457690.1, XP_005448675.1, XP_005476175.1, XP_005472635.1, XP_003448289.2, XP_005459393.1, XP_003448243.1, XP_003452488.1, XP_003447323.1, XP_005476645.1, XP_005476778.1,…
GO:0097659	nucleic acid-templated transcription	P	2.93159e-08	1.55475e-10	430	2598	3675	31795	OVER	XP_013125452.1, XP_005452960.1, XP_013127271.1, XP_005465019.2, XP_003449176.2, XP_003456080.2, XP_005457322.1, XP_005475920.2, XP_005465290.1, XP_013124411.1, XP_005454836.1, XP_003444342.1, XP_003456476.1, XP_013128609.1, XP_013125693.1, XP_003451872.1, XP_003447346.1, XP_005449813.1, XP_005450606.1, XP_003445591.2, XP_013129026.1, XP_005447720.2, XP_005447766.1, XP_013121684.1, XP_013121650.1,…	XP_013131165.1, XP_013130617.1, XP_005468327.1, XP_005467275.1, XP_005476382.1, XP_013125222.1, XP_005471979.1, XP_005448882.1, XP_005456217.1, XP_013124927.1, XP_013120062.1, XP_005477336.1, XP_005456119.1, XP_003458490.2, XP_003439269.1, XP_003445275.1,
GO:0006351	transcription, DNA-templated	P	2.93159e-08	1.55475e-10	430	2598	3675	31795	OVER	XP_013125452.1, XP_005452960.1, XP_013127271.1, XP_005465019.2, XP_003449176.2, XP_003456080.2, XP_005457322.1, XP_005475920.2, XP_005465290.1, XP_013124411.1, XP_005454836.1, XP_003444342.1, XP_003456476.1, XP_013128609.1, XP_013125693.1, XP_003451872.1, XP_003447346.1, XP_005449813.1, XP_005450606.1, XP_003445591.2, XP_013129026.1, XP_005447720.2, XP_005447766.1, XP_013121684.1, XP_013121650.1,…	XP_013131165.1, XP_013130617.1, XP_005468327.1, XP_005467275.1, XP_005476382.1, XP_013125222.1, XP_005471979.1, XP_005448882.1, XP_005456217.1, XP_013124927.1, XP_013120062.1, XP_005477336.1, XP_005456119.1, XP_003458490.2, XP_003439269.1, XP_003445275.1,
GO:0004683	calmodulin-dependent protein kinase activity	F	3.25027e-08	1.75201e-10	30	49	4075	34344	OVER	XP_005474430.1, XP_005474432.1, XP_005474431.1, XP_005474435.1, XP_005474433.1, XP_005474434.1, XP_005474416.1, XP_005465263.1, XP_013126981.1, XP_005465262.1, XP_005474415.1, XP_005474418.1, XP_005465265.1, XP_005474437.1, XP_013122683.1, XP_005474417.1, XP_013122684.1, XP_005474438.1, XP_005465264.1, XP_005474419.1, XP_013126989.1, XP_005474423.1, XP_005474425.1, XP_013126991.1, XP_005474427.1,…	XP_003441415.2, XP_003445488.1, XP_003459943.1, XP_005449539.1, XP_013131626.1, XP_003441792.1, XP_005465727.1, XP_003441796.1, XP_013122950.1, XP_005456888.1, XP_005471509.1, XP_003459931.1, XP_003438813.1, XP_003440736.1, XP_013124994.1, XP_005471510.1, XP_013122948.1, XP_005471512.1, XP_013121285.1, XP_013121871.1, XP_005471516.1, XP_005471518.1, XP_003452248.1, XP_005449536.1, XP_005449538.1,…
GO:0010837	regulation of keratinocyte proliferation	P	3.95803e-08	2.16793e-10	11	1	4094	34392	OVER	XP_005475305.1, XP_005475304.1, XP_005475303.1, XP_013129456.1, XP_013129455.1, XP_005475301.1, XP_005475311.1, XP_005475309.1, XP_005475308.1, XP_005475307.1, XP_005475306.1	XP_005478377.1
GO:0019219	regulation of nucleobase-containing compound metabolic process	P	4.18991e-08	2.33137e-10	434	2636	3671	31757	OVER	XP_013125452.1, XP_005452960.1, XP_013127271.1, XP_005465019.2, XP_003449176.2, XP_003456080.2, XP_005457322.1, XP_013132270.1, XP_005475920.2, XP_005465290.1, XP_013124411.1, XP_005454836.1, XP_003444342.1, XP_003456476.1, XP_013128609.1, XP_013125693.1, XP_003451872.1, XP_003447346.1, XP_005449813.1, XP_005450606.1, XP_003445591.2, XP_013129026.1, XP_005447720.2, XP_005447766.1, XP_013121684.1,…	XP_013131165.1, XP_005468327.1, XP_005467275.1, XP_005476382.1, XP_013125222.1, XP_005471979.1, XP_005448882.1, XP_005456217.1, XP_013124927.1, XP_013120062.1, XP_005477336.1, XP_005456119.1, XP_003458490.2, XP_003439269.1, XP_003445275.1, XP_005456631.1,
GO:0032774	RNA biosynthetic process	P	6.09196e-08	3.44268e-10	430	2616	3675	31777	OVER	XP_013125452.1, XP_005452960.1, XP_013127271.1, XP_005465019.2, XP_003449176.2, XP_003456080.2, XP_005457322.1, XP_005475920.2, XP_005465290.1, XP_013124411.1, XP_005454836.1, XP_003444342.1, XP_003456476.1, XP_013128609.1, XP_013125693.1, XP_003451872.1, XP_003447346.1, XP_005449813.1, XP_005450606.1, XP_003445591.2, XP_013129026.1, XP_005447720.2, XP_005447766.1, XP_013121684.1, XP_013121650.1,…	XP_013131165.1, XP_013130617.1, XP_005468327.1, XP_005467275.1, XP_005476382.1, XP_013125222.1, XP_005471979.1, XP_005448882.1, XP_005456217.1, XP_013124927.1, XP_013120062.1, XP_005477336.1, XP_005456119.1, XP_003458490.2, XP_003439269.1, XP_003445275.1,
GO:0035556	intracellular signal transduction	P	7.22998e-08	4.14866e-10	311	1774	3794	32619	OVER	XP_013127218.1, XP_013132507.1, XP_013125038.1, XP_003445697.1, XP_013123898.1, XP_013125076.1, XP_005460830.1, XP_005451769.1, XP_005460201.1, XP_005463012.1, XP_005454862.1, XP_005453542.1, XP_013129522.1, XP_005460827.1, XP_005465019.2, XP_013119774.1, XP_005450848.1, XP_005471330.1, XP_005454666.1, XP_013126949.1, XP_005478355.1, XP_013120521.1, XP_005454605.1, XP_013124276.1, XP_005448844.1,…	XP_005449475.1, XP_013120205.1, XP_013120062.1, XP_003439683.1, XP_005470990.1, XP_005457575.1, XP_003459795.1, XP_003442633.2, XP_005459393.1, XP_003454876.1, XP_005454123.1, XP_003440900.1, XP_005452558.1, XP_005472831.1, XP_005463999.1, XP_013131820.1, XP_005473522.1, XP_005468906.1, XP_005449497.1, XP_003457822.1, XP_005463350.1, XP_003447356.2, XP_005470839.1, XP_013131757.1, XP_005464655.1,…
GO:0008285	negative regulation of cell proliferation	P	8.73041e-08	5.08553e-10	30	52	4075	34341	OVER	XP_005475311.1, XP_005459382.1, XP_013124529.1, XP_013127349.1, XP_013129509.1, XP_013129456.1, XP_013129455.1, XP_013129508.1, XP_003452855.1, XP_003445730.1, XP_005475305.1, XP_005475304.1, XP_005475303.1, XP_005475301.1, XP_003456476.1, XP_005454585.1, XP_005454588.1, XP_013127350.1, XP_005454587.1, XP_003441235.2, XP_013129512.1, XP_005475309.1, XP_005475308.1, XP_003458302.2, XP_005475307.1,…	XP_013121697.1, XP_003451428.1, XP_013121699.1, XP_003449554.1, XP_003456858.1, XP_005458045.1, XP_005448923.1, XP_013124528.1, XP_003439967.1, XP_005457915.1, XP_003444502.1, XP_005473991.1, XP_003460435.2, XP_003459870.1, XP_003447204.1, XP_003447843.1, XP_003453511.1, XP_005465662.1, XP_013121700.1, XP_005448012.1, XP_013125218.1, XP_013119723.1, XP_005458400.1, XP_013132012.1, XP_005474270.1,…
GO:0090288	negative regulation of cellular response to growth factor stimulus	P	1.06876e-07	6.31856e-10	29	49	4076	34344	OVER	XP_005475311.1, XP_005463080.1, XP_005463081.1, XP_013129509.1, XP_013129456.1, XP_013129455.1, XP_013129508.1, XP_005475305.1, XP_005475304.1, XP_005456410.1, XP_005475303.1, XP_005454836.1, XP_013121436.1, XP_005475301.1, XP_005454585.1, XP_005454588.1, XP_005454838.1, XP_005454587.1, XP_005454837.1, XP_013129512.1, XP_005475309.1, XP_005475308.1, XP_005475307.1, XP_013129511.1, XP_005475306.1,…	XP_013124422.1, XP_013125262.1, XP_013125264.1, XP_003450291.1, XP_005463432.1, XP_005461064.1, XP_013125260.1, XP_003449078.1, XP_013126287.1, XP_005450061.1, XP_003453062.1, XP_003443019.1, XP_013121691.1, XP_003458435.1, XP_005469132.1, XP_005469134.1, XP_005458635.1, XP_005476645.1, XP_013120516.1, XP_005448338.1, XP_013119723.1, XP_013124761.1, XP_003443961.3, XP_003446352.1, XP_013125263.1,…
GO:0031325	positive regulation of cellular metabolic process	P	1.18032e-07	7.08072e-10	118	510	3987	33883	OVER	XP_013125057.1, XP_013123898.1, XP_005448113.1, XP_005468444.1, XP_003438340.1, XP_013129455.1, XP_005468440.1, XP_003440720.1, XP_013130971.1, XP_013123894.1, XP_003438574.2, XP_005448257.1, XP_005457322.1, XP_005475303.1, XP_003451872.1, XP_013130897.1, XP_005449840.1, XP_013129768.1, XP_005475307.1, XP_003453415.1, XP_005448077.1, XP_003455047.2, XP_005447766.1, XP_013121684.1, XP_003458206.1,…	XP_005467941.1, XP_003457821.1, XP_013125222.1, XP_005458857.1, XP_005448882.1, XP_005457115.1, XP_003456464.1, XP_013120062.1, XP_003447937.1, XP_005463288.1, XP_003449078.1, XP_003447564.1, XP_003446196.2, XP_013127523.1, XP_013126527.1, XP_005466377.1, XP_003447839.1, XP_003441505.1, XP_005448675.1, XP_005476513.1, XP_005476175.1, XP_003443520.1, XP_005449509.1, XP_005454859.1, XP_005448105.1,…
GO:0016301	kinase activity	F	1.56315e-07	9.51572e-10	309	1776	3796	32617	OVER	XP_005473929.1, XP_005474431.1, XP_013125038.1, XP_003441434.1, XP_003454551.2, XP_013123898.1, XP_003455227.2, XP_013121427.1, XP_005474416.1, XP_005447984.1, XP_005465264.1, XP_005476427.1, XP_013124735.1, XP_005448927.1, XP_005450848.1, XP_013129507.1, XP_003444452.2, XP_005473932.1, XP_013131334.1, XP_003456219.1, XP_005475303.1, XP_013122231.1, XP_013126991.1, XP_005474427.1, XP_005455828.1,…	XP_005471726.1, XP_005449475.1, XP_005473677.1, XP_005476284.1, XP_005479034.1, XP_003454031.2, XP_003450176.1, XP_003448376.1, XP_005453828.1, XP_005459887.1, XP_005470225.1, XP_003439091.2, XP_005455165.1, XP_005478900.1, XP_005473206.1, XP_013133104.1, XP_005459852.1, XP_003438819.1, XP_013124784.1, XP_005478935.1, XP_005468906.1, XP_005456688.2, XP_013121430.1, XP_005449497.1, XP_005450028.1,…
GO:0051171	regulation of nitrogen compound metabolic process	P	1.56315e-07	9.64909e-10	455	2822	3650	31571	OVER	XP_013131601.1, XP_013125452.1, XP_005452960.1, XP_013127271.1, XP_005465019.2, XP_003449176.2, XP_003456080.2, XP_003447225.1, XP_005457322.1, XP_013132270.1, XP_005475920.2, XP_005470018.1, XP_005465290.1, XP_013124411.1, XP_005454836.1, XP_003444342.1, XP_003456476.1, XP_013128609.1, XP_013125693.1, XP_003451872.1, XP_003447346.1, XP_005449813.1, XP_005450606.1, XP_003445591.2, XP_013129026.1,…	XP_013131165.1, XP_005468327.1, XP_005467275.1, XP_005476382.1, XP_013125222.1, XP_005471979.1, XP_005448882.1, XP_005456217.1, XP_013124927.1, XP_013120062.1, XP_005477336.1, XP_005456119.1, XP_003458490.2, XP_003439269.1, XP_003445275.1, XP_005456631.1,
GO:0007266	Rho protein signal transduction	P	1.63814e-07	1.02544e-09	72	251	4033	34142	OVER	XP_013127218.1, XP_013124900.1, XP_003449808.1, XP_005455873.1, XP_013132509.1, XP_005455875.1, XP_013123812.1, XP_013127966.1, XP_005469585.1, XP_005457846.1, XP_003450739.2, XP_013131438.1, XP_005454664.2, XP_005454208.1, XP_013121576.1, XP_005450848.1, XP_013121578.1, XP_005471330.1, XP_005454666.1, XP_005478355.1, XP_005471165.1, XP_013125932.1, XP_005471163.1, XP_013127214.1, XP_013120143.1,…	XP_005459901.1, XP_005474721.1, XP_013121901.1, XP_005470990.1, XP_013123900.1, XP_013123908.1, XP_005452679.1, XP_005450996.1, XP_003448289.2, XP_013126805.1, XP_013123887.1, XP_005478054.1, XP_013124374.1, XP_005477735.1, XP_005452558.1, XP_013122653.1, XP_013123911.1, XP_005476683.1, XP_005463845.1, XP_005478366.1, XP_005452934.1, XP_005463999.1, XP_013121898.1, XP_005473522.1, XP_005451237.1,…
GO:0051056	regulation of small GTPase mediated signal transduction	P	1.91036e-07	1.21245e-09	95	380	4010	34013	OVER	XP_013127218.1, XP_013124900.1, XP_003449808.1, XP_005455873.1, XP_013132509.1, XP_005455875.1, XP_013123812.1, XP_013127966.1, XP_005469585.1, XP_005457846.1, XP_005460268.1, XP_003450739.2, XP_013129522.1, XP_013131438.1, XP_005454664.2, XP_005454208.1, XP_013119774.1, XP_005454601.1, XP_005450848.1, XP_005471330.1, XP_005454666.1, XP_005454603.1, XP_013126949.1, XP_005478355.1, XP_005471165.1,…	XP_013124422.1, XP_005459901.1, XP_005467941.1, XP_005448592.1, XP_005472127.1, XP_005474721.1, XP_013126772.1, XP_013121901.1, XP_005448193.1, XP_005470990.1, XP_013123900.1, XP_003442633.2, XP_013123908.1, XP_005473978.1, XP_005452679.1, XP_005450996.1, XP_003448289.2, XP_005459393.1, XP_005477860.1, XP_013126805.1, XP_013123887.1, XP_005478054.1, XP_013124374.1, XP_005479000.1, XP_005456376.1,…
GO:0010604	positive regulation of macromolecule metabolic process	P	1.96991e-07	1.26738e-09	119	522	3986	33871	OVER	XP_013125057.1, XP_013123898.1, XP_005448113.1, XP_005468444.1, XP_003438340.1, XP_013129455.1, XP_005468440.1, XP_003440720.1, XP_013130971.1, XP_013123894.1, XP_003438574.2, XP_005448257.1, XP_005457322.1, XP_005475303.1, XP_003451872.1, XP_013130897.1, XP_005449840.1, XP_013129768.1, XP_005475307.1, XP_003453415.1, XP_005448077.1, XP_003455047.2, XP_005447766.1, XP_013121684.1, XP_003458206.1,…	XP_005467941.1, XP_003457821.1, XP_013125222.1, XP_005458857.1, XP_005448882.1, XP_005457115.1, XP_003456464.1, XP_013120062.1, XP_003447937.1, XP_003449078.1, XP_003447564.1, XP_003446196.2, XP_013127523.1, XP_013126527.1, XP_003454720.1, XP_005466377.1, XP_003447839.1, XP_003441505.1, XP_005448675.1, XP_005476513.1, XP_005476175.1, XP_003443520.1, XP_005449509.1, XP_005454859.1, XP_005448105.1,…
GO:0048585	negative regulation of response to stimulus	P	2.04465e-07	1.33323e-09	75	269	4030	34124	OVER	XP_013125057.1, XP_013127190.1, XP_005459382.1, XP_005463080.1, XP_005463223.1, XP_005463221.1, XP_003441263.1, XP_013129509.1, XP_005465019.2, XP_013129455.1, XP_003445730.1, XP_005475305.1, XP_005475303.1, XP_003439030.1, XP_005469928.1, XP_005454836.1, XP_013121436.1, XP_005475301.1, XP_013119873.1, XP_005454585.1, XP_005454838.1, XP_005454587.1, XP_013129512.1, XP_013119871.1, XP_005453788.1,…	XP_013124422.1, XP_013124942.1, XP_013124927.1, XP_005466934.1, XP_005456714.1, XP_013125260.1, XP_003449078.1, XP_003449209.1, XP_003446402.1, XP_003444475.1, XP_013126287.1, XP_003438348.2, XP_003453062.1, XP_003443019.1, XP_003457690.1, XP_003439618.1, XP_003447199.1, XP_013124931.1, XP_003449235.1, XP_003448850.1, XP_005461555.1, XP_013124939.1, XP_005476645.1, XP_005452633.1, XP_013125441.1,…
GO:0045935	positive regulation of nucleobase-containing compound metabolic process	P	3.01649e-07	1.99316e-09	86	333	4019	34060	OVER	XP_013127699.1, XP_003456236.1, XP_005448113.1, XP_005448111.1, XP_005470118.1, XP_005468444.1, XP_003442082.1, XP_005468442.1, XP_013129455.1, XP_005468440.1, XP_005453302.1, XP_005463733.1, XP_005473034.1, XP_003440720.1, XP_013130971.1, XP_003440722.1, XP_003438574.2, XP_005457322.1, XP_005475305.1, XP_013121682.1, XP_005475303.1, XP_005475301.1, XP_003437746.2, XP_003451872.1, XP_013127725.1,…	XP_005473387.1, XP_005473364.1, XP_005476137.1, XP_005467941.1, XP_003457821.1, XP_013125222.1, XP_003456065.1, XP_005448882.1, XP_005457115.1, XP_003449017.1, XP_003456464.1, XP_005470843.1, XP_013120062.1, XP_003447937.1, XP_003449078.1, XP_005476212.1, XP_003447564.1, XP_003446196.2, XP_013127523.1, XP_005451193.1, XP_005465769.1, XP_003450236.1, XP_005449512.1, XP_005476574.1, XP_003441505.1,…
GO:0044782	cilium organization	P	3.207e-07	2.14692e-09	56	173	4049	34220	OVER	XP_005473929.1, XP_005460437.1, XP_005459380.1, XP_005460439.1, XP_005459382.1, XP_013123750.1, XP_005460830.1, XP_003437717.1, XP_005460827.1, XP_005460829.1, XP_003444494.1, XP_013123777.1, XP_005473930.1, XP_005447777.1, XP_013132675.1, XP_005447779.1, XP_005470246.1, XP_013124257.1, XP_005455127.1, XP_013132677.1, XP_005449997.1, XP_005447781.1, XP_013124411.1, XP_013129849.1, XP_005454231.1,…	XP_013123080.1, XP_005453715.1, XP_005457533.1, XP_005454240.1, XP_005458623.1, XP_013126414.1, XP_003450357.1, XP_013129568.1, XP_005474013.1, XP_013131497.1, XP_003453672.1, XP_005463058.1, XP_005470651.1, XP_003459632.1, XP_013122660.1, XP_003457972.1, XP_005475379.1, XP_003448800.1, XP_003440883.1, XP_003444772.1, XP_003452838.1, XP_005469798.1, XP_003456633.1, XP_005457959.1, XP_013129737.1,…
GO:0005652	nuclear lamina	C	3.78167e-07	2.56451e-09	12	4	4093	34389	OVER	XP_005475305.1, XP_005449485.1, XP_005475304.1, XP_005475303.1, XP_013129456.1, XP_013129455.1, XP_005475301.1, XP_005475311.1, XP_005475309.1, XP_005475308.1, XP_005475307.1, XP_005475306.1	XP_003437552.1, XP_003448885.1, XP_003451313.1, XP_005447878.1
GO:0006897	endocytosis	P	4.61395e-07	3.18063e-09	62	206	4043	34187	OVER	XP_003441896.1, XP_005459651.1, XP_005454783.1, XP_003454280.1, XP_005459655.1, XP_013132509.1, XP_005459653.1, XP_005459504.1, XP_013129501.1, XP_005458797.1, XP_013132967.1, XP_003456884.1, XP_013129499.1, XP_013129497.1, XP_013124823.1, XP_005470244.1, XP_003455106.1, XP_013129491.1, XP_003444107.1, XP_013129495.1, XP_005471338.1, XP_013129493.1, XP_013125004.1, XP_003459228.1, XP_005449653.1,…	XP_005450694.1, XP_005448652.1, XP_003455871.1, XP_005468741.1, XP_005455839.1, XP_003449997.1, XP_005476513.1, XP_013120883.1, XP_013126132.1, XP_005466656.2, XP_003450018.1, XP_003455529.1, XP_003454065.2, XP_005466618.2, XP_005454874.1, XP_003444550.1, XP_013132090.1, XP_005454655.1, XP_005459623.1, XP_003448511.1, XP_005476163.1, XP_003450669.1, XP_005448651.1, XP_003443139.1, XP_003441504.1,…
GO:0010557	positive regulation of macromolecule biosynthetic process	P	4.61395e-07	3.20915e-09	86	337	4019	34056	OVER	XP_013127699.1, XP_003456236.1, XP_005448113.1, XP_005448111.1, XP_005470118.1, XP_005468444.1, XP_003442082.1, XP_005468442.1, XP_013129455.1, XP_005468440.1, XP_005453302.1, XP_005463733.1, XP_005473034.1, XP_003440720.1, XP_013130971.1, XP_003440722.1, XP_003438574.2, XP_005457322.1, XP_005475305.1, XP_013121682.1, XP_005475303.1, XP_005475301.1, XP_003437746.2, XP_003451872.1, XP_013127725.1,…	XP_005473387.1, XP_005473364.1, XP_005476137.1, XP_005467941.1, XP_003457821.1, XP_013125222.1, XP_003456065.1, XP_005448882.1, XP_013130907.1, XP_005457115.1, XP_003449017.1, XP_003456464.1, XP_005470843.1, XP_013120062.1, XP_003447937.1, XP_003449078.1, XP_005476212.1, XP_003447564.1, XP_003446196.2, XP_013127523.1, XP_005451193.1, XP_005465769.1, XP_013126527.1, XP_003450236.1, XP_005449512.1,…
GO:0004402	histone acetyltransferase activity	F	5.47529e-07	3.85584e-09	23	33	4082	34360	OVER	XP_013123784.1, XP_005448114.1, XP_005448113.1, XP_013123780.1, XP_013129768.1, XP_005448112.1, XP_013129767.1, XP_005448111.1, XP_013120497.1, XP_003448630.1, XP_005468444.1, XP_005468442.1, XP_005468441.1, XP_013129769.1, XP_013123788.1, XP_005468440.1, XP_013123787.1, XP_005473034.1, XP_013123786.1, XP_013128861.1, XP_005473035.1, XP_013123785.1, XP_003441870.1	XP_005467940.1, XP_013131165.1, XP_003443555.1, XP_005467941.1, XP_005450256.1, XP_003458228.1, XP_003440889.1, XP_005448219.1, XP_013127170.1, XP_003440177.1, XP_013128202.1, XP_005454860.1, XP_013127772.1, XP_013125457.1, XP_003440151.1, XP_005448691.1, XP_013127774.1, XP_013127775.1, XP_003444106.1, XP_005471929.1, XP_005452989.1, XP_003447363.1, XP_005454859.1, XP_005476872.1, XP_005476871.1,…
GO:0035195	gene silencing by miRNA	P	5.82515e-07	4.15287e-09	18	18	4087	34375	OVER	XP_013131601.1, XP_013131602.1, XP_013131600.1, XP_013131605.1, XP_013131603.1, XP_013131604.1, XP_013131607.1, XP_013125600.1, XP_005470023.1, XP_003447225.1, XP_005459510.1, XP_005470019.1, XP_005452794.1, XP_005452795.1, XP_013131598.1, XP_013131599.1, XP_005452797.1, XP_005470018.1	XP_005455386.1, XP_005455387.1, XP_005452862.1, XP_005465315.1, XP_005452861.1, XP_005465317.1, XP_005462040.1, XP_005465316.1, XP_013130944.1, XP_005453869.1, XP_005453867.1, XP_005453868.1, XP_005454479.1, XP_005448087.1, XP_003447246.1, XP_013122712.1, XP_005448090.1, XP_005463105.1
GO:0005089	Rho guanyl-nucleotide exchange factor activity	F	6.18004e-07	4.4596e-09	65	224	4040	34169	OVER	XP_013127218.1, XP_013124900.1, XP_003449808.1, XP_005455873.1, XP_013132509.1, XP_005455875.1, XP_013123812.1, XP_013127966.1, XP_005469585.1, XP_005457846.1, XP_003450739.2, XP_013131438.1, XP_005454664.2, XP_005454208.1, XP_005450848.1, XP_005471330.1, XP_005454666.1, XP_005478355.1, XP_005471165.1, XP_013125932.1, XP_005471163.1, XP_013127214.1, XP_013120143.1, XP_013127216.1, XP_013131656.1,…	XP_005459901.1, XP_005474721.1, XP_013121901.1, XP_005470990.1, XP_013123900.1, XP_013123908.1, XP_005452679.1, XP_005450996.1, XP_003448289.2, XP_013126805.1, XP_013123887.1, XP_005478054.1, XP_013124374.1, XP_005477735.1, XP_005452558.1, XP_013122653.1, XP_013123911.1, XP_005476683.1, XP_005463845.1, XP_005478366.1, XP_005452934.1, XP_005463999.1, XP_013121898.1, XP_005473522.1, XP_005451237.1,…
GO:0009893	positive regulation of metabolic process	P	6.26867e-07	4.57806e-09	121	548	3984	33845	OVER	XP_013125057.1, XP_013123898.1, XP_005448113.1, XP_005468444.1, XP_003438340.1, XP_013129455.1, XP_005468440.1, XP_003440720.1, XP_013130971.1, XP_013123894.1, XP_003438574.2, XP_005448257.1, XP_005457322.1, XP_005475303.1, XP_003451872.1, XP_013130897.1, XP_005449840.1, XP_013129768.1, XP_005475307.1, XP_003453415.1, XP_005448077.1, XP_003455047.2, XP_005447766.1, XP_013121684.1, XP_003458206.1,…	XP_005467941.1, XP_003457821.1, XP_013125222.1, XP_005458857.1, XP_005448882.1, XP_005457115.1, XP_003456464.1, XP_013120062.1, XP_003447937.1, XP_005463288.1, XP_003449078.1, XP_003447564.1, XP_003446196.2, XP_013127523.1, XP_013126527.1, XP_003454720.1, XP_005466377.1, XP_003447839.1, XP_003441505.1, XP_005448675.1, XP_005476513.1, XP_005476175.1, XP_003443520.1, XP_005449509.1, XP_005454859.1,…
GO:0001953	negative regulation of cell-matrix adhesion	P	7.24952e-07	5.35741e-09	11	3	4094	34390	OVER	XP_005475305.1, XP_005475304.1, XP_005475303.1, XP_013129456.1, XP_013129455.1, XP_005475301.1, XP_005475311.1, XP_005475309.1, XP_005475308.1, XP_005475307.1, XP_005475306.1	XP_005474269.1, XP_003449455.1, XP_005474270.1
GO:0005088	Ras guanyl-nucleotide exchange factor activity	F	1.32969e-06	9.94207e-09	66	235	4039	34158	OVER	XP_013127218.1, XP_013124900.1, XP_003449808.1, XP_005455873.1, XP_013132509.1, XP_005455875.1, XP_013123812.1, XP_013127966.1, XP_005469585.1, XP_005457846.1, XP_005463012.1, XP_003450739.2, XP_013131438.1, XP_005454664.2, XP_005454208.1, XP_005450848.1, XP_005471330.1, XP_005454666.1, XP_005478355.1, XP_005471165.1, XP_013125932.1, XP_005471163.1, XP_013127214.1, XP_013120143.1, XP_013127216.1,…	XP_005459901.1, XP_005474721.1, XP_013121901.1, XP_005470990.1, XP_013123900.1, XP_013123908.1, XP_005452679.1, XP_005450996.1, XP_003448289.2, XP_013126805.1, XP_013123887.1, XP_005478054.1, XP_013124374.1, XP_005477735.1, XP_005452558.1, XP_013122653.1, XP_013123911.1, XP_005476683.1, XP_005463845.1, XP_005478366.1, XP_005452934.1, XP_005463999.1, XP_013121898.1, XP_005473522.1, XP_005451237.1,…
GO:0003712	transcription cofactor activity	F	2.14191e-06	1.62012e-08	53	170	4052	34223	OVER	XP_005448113.1, XP_005448111.1, XP_005470118.1, XP_005468444.1, XP_005468442.1, XP_005468440.1, XP_005453302.1, XP_005463733.1, XP_005473034.1, XP_005465290.1, XP_005457294.1, XP_003444342.1, XP_013131363.1, XP_005463070.1, XP_013129768.1, XP_005465292.1, XP_005457290.1, XP_005451184.1, XP_003447768.2, XP_013123787.1, XP_013123785.1, XP_005460931.1, XP_005460850.1, XP_005460852.1, XP_005448114.1,…	XP_013131165.1, XP_003451639.1, XP_013127131.1, XP_003444625.1, XP_005447980.1, XP_003450549.1, XP_013128202.1, XP_013127135.1, XP_003449706.1, XP_005465769.1, XP_013126287.1, XP_003450236.1, XP_005476574.1, XP_003457328.2, XP_005448656.1, XP_003458448.1, XP_003444656.1, XP_005455365.1, XP_005454859.1, XP_005476872.1, XP_005467432.1, XP_013125316.1, XP_003453804.1, XP_003443832.2, XP_005472725.1,…
GO:0000989	transcription factor activity, transcription factor binding	F	2.15557e-06	1.65777e-08	58	196	4047	34197	OVER	XP_005448113.1, XP_005448111.1, XP_013130841.1, XP_005470118.1, XP_005468444.1, XP_005468442.1, XP_005468440.1, XP_005453302.1, XP_005463733.1, XP_005473034.1, XP_003460145.1, XP_005465290.1, XP_005457294.1, XP_003444342.1, XP_013131363.1, XP_005463070.1, XP_013129768.1, XP_005465292.1, XP_005457290.1, XP_005451184.1, XP_003447768.2, XP_013123787.1, XP_013123785.1, XP_013123134.1, XP_005460931.1,…	XP_013131165.1, XP_003451639.1, XP_003450549.1, XP_013128202.1, XP_013127135.1, XP_003449706.1, XP_005465769.1, XP_013126287.1, XP_003450236.1, XP_005476574.1, XP_003458448.1, XP_005474213.1, XP_003444656.1, XP_005454859.1, XP_005467432.1, XP_013125316.1, XP_003443832.2, XP_005448120.1, NP_001266628.1, XP_003457711.2, XP_013127595.1, XP_005463291.1, XP_013129518.1, XP_005478606.1, XP_013130279.1,…
GO:0010628	positive regulation of gene expression	P	2.15557e-06	1.66793e-08	89	369	4016	34024	OVER	XP_003455165.1, XP_013127699.1, XP_003456236.1, XP_005448113.1, XP_005448111.1, XP_005470118.1, XP_005468444.1, XP_003442082.1, XP_005468442.1, XP_013129455.1, XP_005468440.1, XP_005453302.1, XP_005463733.1, XP_005473034.1, XP_003440720.1, XP_013130971.1, XP_003449844.1, XP_003440722.1, XP_003438574.2, XP_005457322.1, XP_005475305.1, XP_013121682.1, XP_005475303.1, XP_005475301.1, XP_003437746.2,…	XP_005473387.1, XP_005473364.1, XP_005476137.1, XP_005467941.1, XP_003457821.1, XP_013125222.1, XP_005455914.1, XP_003456065.1, XP_005448882.1, XP_013130907.1, XP_005457115.1, XP_003449017.1, XP_003456464.1, XP_005470843.1, XP_013120062.1, XP_003447937.1, XP_003449078.1, XP_005476212.1, XP_003447564.1, XP_003446196.2, XP_003459580.1, XP_013127523.1, XP_005451193.1, XP_005465769.1, XP_003454720.1,…
GO:0060170	ciliary membrane	C	2.29227e-06	1.81357e-08	11	4	4094	34389	OVER	XP_005475305.1, XP_005475304.1, XP_005475303.1, XP_013129456.1, XP_013129455.1, XP_005475301.1, XP_005475311.1, XP_005475309.1, XP_005475308.1, XP_005475307.1, XP_005475306.1	XP_005471243.1, XP_005471242.1, XP_005471241.1, XP_013127991.1
GO:0090280	positive regulation of calcium ion import	P	2.29227e-06	1.81357e-08	11	4	4094	34389	OVER	XP_005475305.1, XP_005475304.1, XP_005475303.1, XP_013129456.1, XP_013129455.1, XP_005475301.1, XP_005475311.1, XP_005475309.1, XP_005475308.1, XP_005475307.1, XP_005475306.1	XP_003445488.1, XP_003450853.1, XP_003440736.1, XP_003452370.1
GO:0000988	transcription factor activity, protein binding	F	2.40657e-06	1.92492e-08	58	197	4047	34196	OVER	XP_005448113.1, XP_005448111.1, XP_013130841.1, XP_005470118.1, XP_005468444.1, XP_005468442.1, XP_005468440.1, XP_005453302.1, XP_005463733.1, XP_005473034.1, XP_003460145.1, XP_005465290.1, XP_005457294.1, XP_003444342.1, XP_013131363.1, XP_005463070.1, XP_013129768.1, XP_005465292.1, XP_005457290.1, XP_005451184.1, XP_003447768.2, XP_013123787.1, XP_013123785.1, XP_013123134.1, XP_005460931.1,…	XP_013131165.1, XP_003451639.1, XP_003450549.1, XP_013128202.1, XP_013127135.1, XP_003449706.1, XP_005465769.1, XP_013126287.1, XP_003450236.1, XP_005476574.1, XP_003458448.1, XP_005474213.1, XP_003444656.1, XP_005454859.1, XP_005467432.1, XP_013125316.1, XP_003443832.2, XP_005448120.1, NP_001266628.1, XP_003457711.2, XP_013127595.1, XP_005463291.1, XP_013129518.1, XP_005478606.1, XP_013130279.1,…
GO:1902589	single-organism organelle organization	P	2.83999e-06	2.29629e-08	168	869	3937	33524	OVER	XP_013130300.1, XP_005462096.1, XP_005473929.1, XP_005460439.1, XP_005466162.1, XP_005459382.1, XP_013123750.1, XP_005460830.1, XP_003444629.1, XP_005449030.1, XP_003437717.1, XP_013120834.1, XP_005455021.1, XP_013127508.1, XP_005460827.1, XP_005455025.1, XP_005450592.1, XP_003444494.1, XP_013123777.1, XP_013121578.1, XP_005447777.1, XP_013124257.1, XP_005455127.1, XP_013127960.1, XP_003448940.2,…	XP_013127425.1, XP_003450940.1, XP_005463058.1, XP_003448800.1, XP_003452838.1, XP_003439476.1, XP_013129737.1, XP_003440476.1, XP_005466377.1, XP_005464065.1, XP_005457017.1, XP_005451264.1, XP_003454536.1, XP_003445952.1, XP_013120883.1, XP_003457855.2, XP_003452849.1, XP_005476778.1, XP_005453071.1, XP_013125148.1, XP_005460480.1, XP_005472831.1, XP_005478343.1, XP_005464054.1, XP_013128719.1,…
GO:0008047	enzyme activator activity	F	2.86985e-06	2.34538e-08	84	343	4021	34050	OVER	XP_013119613.1, XP_013129311.1, XP_005476384.1, XP_013119615.1, XP_005461817.1, XP_005469419.1, XP_005469417.1, XP_013124775.1, XP_013129522.1, XP_013120688.1, XP_013124777.1, XP_013129509.1, XP_005454457.1, XP_013124773.1, XP_005454601.1, XP_013126266.1, XP_005454603.1, XP_013126949.1, XP_005454605.1, XP_013119617.1, XP_013119619.1, XP_013121864.1, XP_003452901.1, XP_013119873.1, XP_005454585.1,…	XP_005449038.1, XP_005477954.1, XP_005467941.1, XP_005448592.1, XP_013128079.1, XP_005472127.1, XP_005453298.1, XP_005477144.1, XP_005475506.1, XP_005453300.1, XP_013121634.1, XP_003438348.2, XP_005449099.1, XP_013130741.1, XP_005473978.1, XP_005453226.1, XP_005473375.1, XP_005459393.1, XP_003454065.2, XP_003440250.2, XP_005470358.1, XP_005472131.1, XP_003459432.1, XP_013121586.1, XP_005449102.1,…
GO:0016310	phosphorylation	P	3.52549e-06	2.91186e-08	350	2141	3755	32252	OVER	XP_005473929.1, XP_005474431.1, XP_013125038.1, XP_003441434.1, XP_003454551.2, XP_013123898.1, XP_003455227.2, XP_013121427.1, XP_005474416.1, XP_005447984.1, XP_005465264.1, XP_005476427.1, XP_013124735.1, XP_005448927.1, XP_005450848.1, XP_013129507.1, XP_003444452.2, XP_005473932.1, XP_013131334.1, XP_005457322.1, XP_003456219.1, XP_005454522.1, XP_005475303.1, XP_003439030.1, XP_003450744.1,…	XP_005471726.1, XP_005449475.1, XP_003450733.1, XP_005473677.1, XP_005476284.1, XP_013120062.1, XP_003448800.1, XP_013127316.1, XP_003454031.2, XP_003450176.1, XP_003448376.1, XP_005453828.1, XP_003443226.1, XP_005459887.1, XP_005470225.1, XP_003439091.2,
GO:0031328	positive regulation of cellular biosynthetic process	P	3.57405e-06	3.01921e-08	86	357	4019	34036	OVER	XP_013127699.1, XP_003456236.1, XP_005448113.1, XP_005448111.1, XP_005470118.1, XP_005468444.1, XP_003442082.1, XP_005468442.1, XP_013129455.1, XP_005468440.1, XP_005453302.1, XP_005463733.1, XP_005473034.1, XP_003440720.1, XP_013130971.1, XP_003440722.1, XP_003438574.2, XP_005457322.1, XP_005475305.1, XP_013121682.1, XP_005475303.1, XP_005475301.1, XP_003437746.2, XP_003451872.1, XP_013127725.1,…	XP_005473387.1, XP_005473364.1, XP_005476137.1, XP_005467941.1, XP_003457821.1, XP_013125222.1, XP_003456065.1, XP_005448882.1, XP_013130907.1, XP_005457115.1, XP_003449017.1, XP_003456464.1, XP_005470843.1, XP_013120062.1, XP_003447937.1, XP_005463288.1, XP_003449078.1, XP_005476212.1, XP_003447564.1, XP_003446196.2, XP_005457176.1, XP_013127523.1, XP_005451193.1, XP_005465769.1, XP_013126527.1,…
GO:0009891	positive regulation of biosynthetic process	P	3.57405e-06	3.01921e-08	86	357	4019	34036	OVER	XP_013127699.1, XP_003456236.1, XP_005448113.1, XP_005448111.1, XP_005470118.1, XP_005468444.1, XP_003442082.1, XP_005468442.1, XP_013129455.1, XP_005468440.1, XP_005453302.1, XP_005463733.1, XP_005473034.1, XP_003440720.1, XP_013130971.1, XP_003440722.1, XP_003438574.2, XP_005457322.1, XP_005475305.1, XP_013121682.1, XP_005475303.1, XP_005475301.1, XP_003437746.2, XP_003451872.1, XP_013127725.1,…	XP_005473387.1, XP_005473364.1, XP_005476137.1, XP_005467941.1, XP_003457821.1, XP_013125222.1, XP_003456065.1, XP_005448882.1, XP_013130907.1, XP_005457115.1, XP_003449017.1, XP_003456464.1, XP_005470843.1, XP_013120062.1, XP_003447937.1, XP_005463288.1, XP_003449078.1, XP_005476212.1, XP_003447564.1, XP_003446196.2, XP_005457176.1, XP_013127523.1, XP_005451193.1, XP_005465769.1, XP_013126527.1,…
GO:0050678	regulation of epithelial cell proliferation	P	3.57405e-06	3.04519e-08	16	16	4089	34377	OVER	XP_005475305.1, XP_005475304.1, XP_005475303.1, XP_005475301.1, XP_005475311.1, XP_013127350.1, XP_005459382.1, XP_005475309.1, XP_005475308.1, XP_005475307.1, XP_005475306.1, XP_013127349.1, XP_013129456.1, XP_013129455.1, XP_013121839.1, XP_005451426.1	XP_005474269.1, XP_005448611.1, XP_003447843.1, XP_013128507.1, XP_005450160.1, XP_013120478.1, XP_003438991.1, XP_003459837.1, XP_003442834.1, XP_003448604.1, XP_005478377.1, XP_005450666.1, XP_005474270.1, XP_013119991.1, XP_005469231.1, XP_005468153.1
GO:0050794	regulation of cellular process	P	3.85094e-06	3.31458e-08	1277	9310	2828	25083	OVER	XP_013127218.1, XP_005473929.1, XP_005458122.1, XP_005451821.1, XP_005459382.1, XP_005454474.1, XP_005460830.1, XP_005451769.1, XP_005476427.1, XP_005463012.1, XP_005455021.1, XP_013127271.1, XP_005465019.2, XP_003449176.2, XP_003456080.2, XP_013119774.1, XP_003445889.1, XP_003447225.1, XP_005471330.1, XP_005464840.1, XP_013120521.1, XP_005457322.1, XP_013132270.1, XP_013132063.1, XP_005470018.1,…	XP_003450274.1, XP_013125222.1, XP_003448278.1, XP_005478837.1, XP_005467987.1, XP_013127632.1, XP_005478441.1, XP_003448800.1, XP_005458529.1, XP_005456119.1, XP_005470990.1, XP_003458490.2, XP_003443226.1, XP_003445373.1, XP_003454329.1, XP_003442219.1,
GO:1901605	alpha-amino acid metabolic process	P	3.99926e-06	3.47701e-08	246	1406	3859	32987	OVER	XP_005474431.1, XP_013123898.1, XP_005452207.1, XP_003455227.2, XP_013121427.1, XP_005474416.1, XP_005447984.1, XP_005476695.1, XP_005465264.1, XP_013124735.1, XP_005450848.1, XP_013129507.1, XP_003456923.1, XP_003444452.2, XP_013127960.1, XP_005475303.1, XP_003439030.1, XP_013126991.1, XP_005474427.1, XP_005455828.1, XP_003448220.1, XP_005452211.1, XP_005470757.1, XP_013127835.1, XP_005458423.1,…	XP_003446327.1, XP_003455641.1, XP_005453421.1, XP_013128783.1, XP_005447731.1, XP_003451677.1, XP_003450526.3, XP_005452271.1, XP_005453060.1, XP_003446436.1, XP_013125113.1, XP_003444475.1, XP_005463472.1, XP_005470225.1, XP_003445580.1, XP_003439091.2, XP_005448675.1, XP_005476175.1, XP_003458402.2, XP_003453266.1, XP_003443566.2, XP_005468271.1, XP_005453478.1, XP_005473206.1, XP_003452213.1,…
GO:0051173	positive regulation of nitrogen compound metabolic process	P	4.24988e-06	3.73186e-08	86	359	4019	34034	OVER	XP_013127699.1, XP_003456236.1, XP_005448113.1, XP_005448111.1, XP_005470118.1, XP_005468444.1, XP_003442082.1, XP_005468442.1, XP_013129455.1, XP_005468440.1, XP_005453302.1, XP_005463733.1, XP_005473034.1, XP_003440720.1, XP_013130971.1, XP_003440722.1, XP_003438574.2, XP_005457322.1, XP_005475305.1, XP_013121682.1, XP_005475303.1, XP_005475301.1, XP_003437746.2, XP_003451872.1, XP_013127725.1,…	XP_005473387.1, XP_005473364.1, XP_005476137.1, XP_005467941.1, XP_003457821.1, XP_013125222.1, XP_003456065.1, XP_005448882.1, XP_013130907.1, XP_005457115.1, XP_003449017.1, XP_003456464.1, XP_005470843.1, XP_013120062.1, XP_003447937.1, XP_003449078.1, XP_005476212.1, XP_003447564.1, XP_003446196.2, XP_005457176.1, XP_013127523.1, XP_005451193.1, XP_005465769.1, XP_003450236.1, XP_005449512.1,…
GO:0032007	negative regulation of TOR signaling	P	4.47317e-06	3.96681e-08	10	3	4095	34390	OVER	XP_005460589.1, XP_013119872.1, XP_013119873.1, XP_013133045.1, XP_005460592.1, XP_013119870.1, XP_003445730.1, XP_013119871.1, XP_013119869.1, XP_005449160.1	XP_003442571.1, XP_003439954.1, XP_003449554.1
GO:0035023	regulation of Rho protein signal transduction	P	4.51539e-06	4.04352e-08	65	240	4040	34153	OVER	XP_013127218.1, XP_013124900.1, XP_003449808.1, XP_005455873.1, XP_013132509.1, XP_005455875.1, XP_013123812.1, XP_013127966.1, XP_005469585.1, XP_005457846.1, XP_003450739.2, XP_013131438.1, XP_005454664.2, XP_005454208.1, XP_005450848.1, XP_005471330.1, XP_005454666.1, XP_005478355.1, XP_005471165.1, XP_013125932.1, XP_005471163.1, XP_013127214.1, XP_013120143.1, XP_013127216.1, XP_013131656.1,…	XP_005459901.1, XP_005474721.1, XP_013121901.1, XP_005470990.1, XP_013123900.1, XP_013123908.1, XP_005452679.1, XP_005450996.1, XP_003448289.2, XP_013126805.1, XP_013123887.1, XP_005478054.1, XP_013124374.1, XP_005477735.1, XP_005452558.1, XP_013122653.1, XP_013123911.1, XP_005476683.1, XP_005463845.1, XP_005478366.1, XP_005452934.1, XP_005463999.1, XP_013121898.1, XP_005473522.1, XP_005451237.1,…
GO:0042127	regulation of cell proliferation	P	4.62478e-06	4.18168e-08	57	197	4048	34196	OVER	XP_003446306.1, XP_005473929.1, XP_005459382.1, XP_013125076.1, XP_003440681.1, XP_013129509.1, XP_013129455.1, XP_005473930.1, XP_013130971.1, XP_005473932.1, XP_003452855.1, XP_003445730.1, XP_005475305.1, XP_005475303.1, XP_005449466.1, XP_005475301.1, XP_003456476.1, XP_003443568.2, XP_005454585.1, XP_005454587.1, XP_013129512.1, XP_003451872.1, XP_003445599.2, XP_005475309.1, XP_003458302.2,…	XP_013124422.1, XP_005453444.1, XP_013125222.1, XP_003457301.1, XP_013124528.1, XP_003448800.1, XP_005451193.1, XP_003449658.1, XP_003459870.1, XP_013124460.1, XP_005459404.1, XP_005476513.1, XP_005452862.1, XP_003447843.1, XP_003450937.1, XP_005448012.1, XP_013125218.1, XP_003448604.1, XP_003451239.1, XP_013122121.1, XP_005458400.1, XP_005460344.1, XP_013121696.1, XP_005474269.1, XP_003452937.1,…
GO:0044267	cellular protein metabolic process	P	5.04854e-06	4.60874e-08	614	4119	3491	30274	OVER	XP_005473929.1, XP_005459152.1, XP_005474431.1, XP_013125038.1, XP_013131601.1, XP_013123898.1, XP_005452207.1, XP_003455227.2, XP_005451769.1, XP_005447984.1, XP_005476427.1, XP_005453542.1, XP_005448927.1, XP_005465019.2, XP_003460072.1, XP_003445889.1, XP_003447225.1, XP_005450848.1, XP_013129507.1, XP_005464840.1, XP_003456923.1, XP_005466101.2, XP_003444452.2, XP_005457322.1, XP_005470018.1,…	XP_003446327.1, XP_013120872.1, XP_013122517.1, XP_005476284.1, XP_005476031.1, XP_005470225.1, XP_013128576.1, XP_013123524.1, XP_005455165.1, XP_003447071.1, XP_005477687.1, XP_005478900.1, XP_005473206.1, XP_013133104.1, XP_005459852.1, XP_013129922.1,
GO:0071600	otic vesicle morphogenesis	P	5.49184e-06	5.06116e-08	19	26	4086	34367	OVER	XP_003451854.1, XP_005471755.1, XP_003443568.2, XP_003443569.1, XP_005478096.1, XP_005454231.1, XP_005478095.1, XP_005478094.1, XP_005456394.1, XP_003448308.2, XP_013125826.1, XP_013130897.1, XP_005468638.1, XP_013128626.1, XP_013129235.1, XP_013129234.1, XP_005448224.1, XP_003443570.1, XP_003450041.2	XP_013123830.1, XP_005461064.1, XP_005460266.1, XP_005460265.1, XP_013127111.1, XP_013127110.1, XP_005460264.1, XP_005474812.1, XP_013119779.1, XP_003441819.1, XP_005474813.1, XP_003456719.1, XP_003451992.1, XP_003448121.1, XP_005461063.1, XP_005466928.1, XP_013123829.1, XP_013123826.1, XP_013123827.1, XP_013127109.1, XP_003456134.1, XP_003441514.2, XP_003453873.2, XP_003456604.1, XP_003447656.1,…
GO:0061178	regulation of insulin secretion involved in cellular response to glucose stimulus	P	5.57977e-06	5.23922e-08	11	5	4094	34388	OVER	XP_013124327.1, XP_005461379.1, XP_005461378.1, XP_003440720.1, XP_003456608.2, XP_003440721.1, XP_005449839.1, XP_003440722.1, XP_005449838.1, XP_005449840.1, XP_013120393.1	XP_003449281.1, XP_005449829.1, XP_013129275.1, XP_003447381.1, XP_005469231.1
GO:0010812	negative regulation of cell-substrate adhesion	P	5.57977e-06	5.23922e-08	11	5	4094	34388	OVER	XP_005475305.1, XP_005475304.1, XP_005475303.1, XP_013129456.1, XP_013129455.1, XP_005475301.1, XP_005475311.1, XP_005475309.1, XP_005475308.1, XP_005475307.1, XP_005475306.1	XP_003451832.1, XP_005474269.1, XP_003449455.1, XP_005456393.1, XP_005474270.1
GO:0007224	smoothened signaling pathway	P	6.8939e-06	6.53308e-08	27	56	4078	34337	OVER	XP_013129586.1, XP_005459382.1, XP_013127349.1, XP_003440932.2, XP_005469337.1, XP_005469336.1, XP_005469339.1, XP_005469338.1, XP_013130971.1, XP_013130972.1, XP_005449996.1, XP_005449997.1, XP_005469929.1, XP_013124411.1, XP_005469927.1, XP_005469928.1, XP_013127350.1, XP_003451872.1, XP_005469341.1, XP_003442379.1, XP_005450837.1, XP_003449717.1, XP_005448662.1, XP_005448663.1, XP_003445059.1,…	XP_013123792.1, XP_003452224.1, XP_005461968.1, XP_013121981.1, XP_003442193.2, XP_005461966.1, XP_005475379.1, XP_003445379.1, XP_003456633.1, XP_005449072.1, XP_005449938.1, XP_005471873.1, XP_013121979.1, XP_005449940.1, XP_005474446.1, XP_003458590.1, XP_005474448.1, XP_003450303.1, XP_003440891.1, XP_005477157.1, XP_003443505.1, XP_005455151.1, XP_003443585.2, XP_005476341.1, XP_005464024.2,…
GO:0008080	N-acetyltransferase activity	F	1.08946e-05	1.04191e-07	32	79	4073	34314	OVER	XP_005470090.1, XP_005448114.1, XP_005448113.1, XP_005448112.1, XP_005448111.1, XP_013120497.1, XP_003448630.1, XP_005468444.1, XP_005464841.1, XP_005468442.1, XP_005468441.1, XP_005468440.1, XP_005473034.1, XP_013128861.1, XP_005473035.1, XP_005464840.1, XP_003459357.2, XP_003441870.1, XP_013128460.1, XP_013123784.1, XP_013123780.1, XP_013129768.1, XP_013129767.1, XP_013129769.1, XP_013123788.1,…	XP_013131165.1, XP_005467941.1, XP_003458228.1, XP_003440889.1, XP_005448219.1, XP_003450731.1, XP_005468613.1, XP_003440177.1, XP_003444017.1, XP_013128202.1, XP_005455459.1, XP_005454860.1, XP_013127772.1, XP_003449445.1, XP_013127774.1, XP_013120565.1, XP_003452450.1, XP_005452989.1, XP_003445499.1, XP_003447363.1, XP_013129346.1, XP_005454859.1, XP_005476872.1, XP_005458905.1, XP_003439099.1,…
GO:0030031	cell projection assembly	P	1.16357e-05	1.1229e-07	57	204	4048	34189	OVER	XP_005473929.1, XP_005460437.1, XP_005459380.1, XP_005469419.1, XP_005460439.1, XP_005459382.1, XP_005469417.1, XP_013123750.1, XP_005460830.1, XP_003437717.1, XP_005460827.1, XP_005460829.1, XP_003444494.1, XP_005473930.1, XP_005447777.1, XP_013132675.1, XP_003444107.1, XP_005447779.1, XP_005470246.1, XP_013124257.1, XP_005455127.1, XP_013132677.1, XP_005449997.1, XP_005447781.1, XP_013124411.1,…	XP_013123080.1, XP_003450357.1, XP_013129568.1, XP_005463058.1, XP_005470651.1, XP_003448800.1, XP_003452838.1, XP_003456633.1, XP_005457959.1, XP_013129737.1, XP_005451264.1, XP_005453018.1, XP_013120883.1, XP_003457855.2, XP_005450513.1, XP_013126132.1, XP_003452849.1, XP_005469537.1, XP_005476778.1, XP_005478343.1, XP_005473583.1, XP_003438759.1, XP_005471243.1, XP_013129567.1, XP_003459397.1,…
GO:0005604	basement membrane	C	1.20761e-05	1.1759e-07	12	8	4093	34385	OVER	XP_005475305.1, XP_005475304.1, XP_005465343.1, XP_005475303.1, XP_013129456.1, XP_013129455.1, XP_005475301.1, XP_005475311.1, XP_005475309.1, XP_005475308.1, XP_005475307.1, XP_005475306.1	XP_013123823.1, XP_005471317.1, XP_005471318.1, XP_003458988.2, XP_013124897.1, XP_003451887.1, XP_005471316.1, XP_003451888.1
GO:0070848	response to growth factor	P	1.31746e-05	1.32307e-07	66	255	4039	34138	OVER	XP_005473929.1, XP_005463080.1, XP_013129509.1, XP_013126475.1, XP_013129455.1, XP_005473930.1, XP_005473932.1, XP_003452855.1, XP_005449997.1, XP_005475305.1, XP_013124411.1, XP_005475303.1, XP_005454836.1, XP_013121436.1, XP_005475301.1, XP_005454585.1, XP_005454838.1, XP_005454587.1, XP_005467708.1, XP_013129512.1, XP_013130897.1, XP_003445599.2, XP_005475309.1, XP_005449813.1, XP_003458302.2,…	XP_013124422.1, XP_003451571.2, XP_005475774.1, XP_003444437.2, XP_005453444.1, XP_013130862.1, XP_005464562.1, XP_013125260.1, XP_003449078.1, XP_003449209.1, XP_003438593.1, XP_013121066.1, XP_013126287.1, XP_003451970.1, XP_003453062.1, XP_003443019.1, XP_005451479.1, XP_013127979.1, XP_003447323.1, XP_005476645.1, XP_005455745.1, XP_003451759.1, XP_013119680.1, XP_003452115.1, XP_013124761.1,…
GO:0071363	cellular response to growth factor stimulus	P	1.31746e-05	1.32307e-07	66	255	4039	34138	OVER	XP_005473929.1, XP_005463080.1, XP_013129509.1, XP_013126475.1, XP_013129455.1, XP_005473930.1, XP_005473932.1, XP_003452855.1, XP_005449997.1, XP_005475305.1, XP_013124411.1, XP_005475303.1, XP_005454836.1, XP_013121436.1, XP_005475301.1, XP_005454585.1, XP_005454838.1, XP_005454587.1, XP_005467708.1, XP_013129512.1, XP_013130897.1, XP_003445599.2, XP_005475309.1, XP_005449813.1, XP_003458302.2,…	XP_013124422.1, XP_003451571.2, XP_005475774.1, XP_003444437.2, XP_005453444.1, XP_013130862.1, XP_005464562.1, XP_013125260.1, XP_003449078.1, XP_003449209.1, XP_003438593.1, XP_013121066.1, XP_013126287.1, XP_003451970.1, XP_003453062.1, XP_003443019.1, XP_005451479.1, XP_013127979.1, XP_003447323.1, XP_005476645.1, XP_005455745.1, XP_003451759.1, XP_013119680.1, XP_003452115.1, XP_013124761.1,…
GO:0016441	posttranscriptional gene silencing	P	1.31746e-05	1.33213e-07	18	25	4087	34368	OVER	XP_013131601.1, XP_013131602.1, XP_013131600.1, XP_013131605.1, XP_013131603.1, XP_013131604.1, XP_013131607.1, XP_013125600.1, XP_005470023.1, XP_003447225.1, XP_005459510.1, XP_005470019.1, XP_005452794.1, XP_005452795.1, XP_013131598.1, XP_013131599.1, XP_005452797.1, XP_005470018.1	XP_013128079.1, XP_013126437.1, XP_005453869.1, XP_005453867.1, XP_005453868.1, XP_005454479.1, XP_005448087.1, XP_003447246.1, XP_005463105.1, XP_005455386.1, XP_005455387.1, XP_005452862.1, XP_005465315.1, XP_005452861.1, XP_005465317.1, XP_005462040.1, XP_005465316.1, XP_003447341.1, XP_013130944.1, XP_003444745.1, XP_005452953.1, XP_005452952.1, XP_013122712.1, XP_005452954.1, XP_005448090.1
GO:0035194	posttranscriptional gene silencing by RNA	P	1.31746e-05	1.33213e-07	18	25	4087	34368	OVER	XP_013131601.1, XP_013131602.1, XP_013131600.1, XP_013131605.1, XP_013131603.1, XP_013131604.1, XP_013131607.1, XP_013125600.1, XP_005470023.1, XP_003447225.1, XP_005459510.1, XP_005470019.1, XP_005452794.1, XP_005452795.1, XP_013131598.1, XP_013131599.1, XP_005452797.1, XP_005470018.1	XP_013128079.1, XP_013126437.1, XP_005453869.1, XP_005453867.1, XP_005453868.1, XP_005454479.1, XP_005448087.1, XP_003447246.1, XP_005463105.1, XP_005455386.1, XP_005455387.1, XP_005452862.1, XP_005465315.1, XP_005452861.1, XP_005465317.1, XP_005462040.1, XP_005465316.1, XP_003447341.1, XP_013130944.1, XP_003444745.1, XP_005452953.1, XP_005452952.1, XP_013122712.1, XP_005452954.1, XP_005448090.1
GO:0016363	nuclear matrix	C	1.31746e-05	1.34024e-07	11	6	4094	34387	OVER	XP_005475305.1, XP_005475304.1, XP_005475303.1, XP_013129456.1, XP_013129455.1, XP_005475301.1, XP_005475311.1, XP_005475309.1, XP_005475308.1, XP_005475307.1, XP_005475306.1	XP_005475805.1, XP_003448834.1, XP_003438744.1, XP_003458204.1, XP_013125761.1, XP_003439463.1
GO:0006520	cellular amino acid metabolic process	P	1.31746e-05	1.35159e-07	250	1461	3855	32932	OVER	XP_005474431.1, XP_013123898.1, XP_005452207.1, XP_003455227.2, XP_013121427.1, XP_005474416.1, XP_005447984.1, XP_005476695.1, XP_005465264.1, XP_003453337.1, XP_013124735.1, XP_005450848.1, XP_013129507.1, XP_003456923.1, XP_003444452.2, XP_013127960.1, XP_005475303.1, XP_003439030.1, XP_013126991.1, XP_005474427.1, XP_005455828.1, XP_003448220.1, XP_005452211.1, XP_005470757.1, XP_013127835.1,…	XP_003446327.1, XP_003455641.1, XP_005453421.1, XP_013128783.1, XP_005447731.1, XP_003451677.1, XP_003450526.3, XP_005452271.1, XP_005453060.1, XP_003446436.1, XP_013125113.1, XP_003444475.1, XP_005463472.1, XP_005470225.1, XP_003445580.1, XP_003439091.2, XP_005448675.1, XP_005476175.1, XP_003458402.2, XP_003453266.1, XP_003443566.2, XP_005468271.1, XP_005453478.1, XP_005473206.1, XP_003452213.1,…
GO:0071929	alpha-tubulin acetylation	P	1.48295e-05	1.56005e-07	7	0	4098	34393	OVER	XP_005464841.1, XP_005464840.1, XP_005464838.1, XP_005464839.1, XP_003459357.2, XP_005464836.1, XP_005464837.1
GO:0033596	TSC1-TSC2 complex	C	1.48295e-05	1.56005e-07	7	0	4098	34393	OVER	XP_005460589.1, XP_013119872.1, XP_013119873.1, XP_005460592.1, XP_013119870.1, XP_013119871.1, XP_013119869.1
GO:0019799	tubulin N-acetyltransferase activity	F	1.48295e-05	1.56005e-07	7	0	4098	34393	OVER	XP_005464841.1, XP_005464840.1, XP_005464838.1, XP_005464839.1, XP_003459357.2, XP_005464836.1, XP_005464837.1
GO:0061041	regulation of wound healing	P	1.69407e-05	1.80767e-07	13	11	4092	34382	OVER	XP_005475305.1, XP_005475304.1, XP_005475303.1, XP_005475301.1, XP_005475311.1, XP_005450044.1, XP_005475309.1, XP_005475308.1, XP_013124394.1, XP_005475307.1, XP_005475306.1, XP_013129456.1, XP_013129455.1	XP_013120495.1, XP_003456755.2, XP_003448825.1, XP_005466935.1, XP_005461557.1, XP_005461558.1, XP_005478377.1, XP_005449949.1, XP_013120478.1, XP_005461555.1, XP_005466934.1
GO:0050789	regulation of biological process	P	1.69407e-05	1.8116e-07	1320	9735	2785	24658	OVER	XP_013127218.1, XP_005473929.1, XP_005458122.1, XP_005451821.1, XP_005459382.1, XP_005454474.1, XP_005460830.1, XP_005451769.1, XP_005476427.1, XP_005463012.1, XP_005455021.1, XP_013130979.1, XP_013127271.1, XP_005465019.2, XP_003449176.2, XP_003456080.2, XP_013119774.1, XP_003445889.1, XP_003447225.1, XP_005471330.1, XP_013129014.1, XP_005464840.1, XP_013120521.1, XP_005457322.1, XP_013132270.1,…	XP_003450274.1, XP_013125222.1, XP_003448278.1, XP_005478837.1, XP_005467987.1, XP_005453214.1, XP_013127632.1, XP_005478441.1, XP_005448170.1, XP_003448800.1, XP_005458529.1, XP_005456119.1, XP_005470990.1, XP_003458490.2, XP_003443226.1, XP_003445373.1,
GO:0051010	microtubule plus-end binding	F	2.07333e-05	2.24796e-07	14	14	4091	34379	OVER	XP_013126879.1, XP_013126868.1, XP_013126878.1, XP_013126867.1, XP_013126877.1, XP_013126876.1, XP_013126869.1, XP_013126871.1, XP_013126870.1, XP_013126875.1, XP_013126874.1, XP_013126880.1, XP_013126873.1, XP_013126872.1	XP_013132671.1, XP_013132672.1, XP_013132670.1, XP_005459231.1, XP_013132663.1, XP_013132662.1, XP_013132673.1, XP_013132665.1, XP_013132674.1, XP_013132664.1, XP_013132668.1, XP_013132669.1, XP_013132666.1, XP_013132667.1
GO:0007265	Ras protein signal transduction	P	2.07333e-05	2.25323e-07	79	335	4026	34058	OVER	XP_013127218.1, XP_013124900.1, XP_003449808.1, XP_005455873.1, XP_013132509.1, XP_005455875.1, XP_013123812.1, XP_013127966.1, XP_005469585.1, XP_005457846.1, XP_005460268.1, XP_003450739.2, XP_013131438.1, XP_005454664.2, XP_005454208.1, XP_013121576.1, XP_013119774.1, XP_005450848.1, XP_013121578.1, XP_005471330.1, XP_005454666.1, XP_005478355.1, XP_005471165.1, XP_013125932.1, XP_005471163.1,…	XP_013124422.1, XP_005459901.1, XP_005467941.1, XP_005474721.1, XP_013121901.1, XP_005448193.1, XP_005470990.1, XP_013123900.1, XP_003442633.2, XP_013123908.1, XP_005452679.1, XP_003444656.1, XP_005450996.1, XP_003448289.2, XP_005477860.1, XP_013126805.1, XP_013123887.1, XP_005478054.1, XP_013124374.1, XP_005479000.1, XP_005456376.1, XP_005477735.1, XP_005448723.1, XP_005459559.1, XP_005452558.1,…
GO:0030425	dendrite	C	2.20672e-05	2.43656e-07	16	20	4089	34373	OVER	XP_005475305.1, XP_005475304.1, XP_005475303.1, XP_005475301.1, XP_005475311.1, XP_005469419.1, XP_013127350.1, XP_005469417.1, XP_005475309.1, XP_003446097.1, XP_005475308.1, XP_005475307.1, XP_005475306.1, XP_013127349.1, XP_013129456.1, XP_013129455.1	XP_003456767.1, XP_013128507.1, XP_003441628.1, XP_003449594.1, XP_013125442.1, XP_005469532.1, XP_003446468.1, XP_013125441.1, XP_003438817.1, XP_003438146.1, XP_003445592.1, XP_005448279.1, XP_003448647.1, XP_003460615.3, XP_003451519.1, XP_003453574.1, XP_003447082.1, XP_003447083.1, XP_005456282.1, XP_005469231.1
GO:0035773	insulin secretion involved in cellular response to glucose stimulus	P	2.79626e-05	3.11182e-07	11	7	4094	34386	OVER	XP_013124327.1, XP_005461379.1, XP_005461378.1, XP_003440720.1, XP_003456608.2, XP_003440721.1, XP_005449839.1, XP_003440722.1, XP_005449838.1, XP_005449840.1, XP_013120393.1	XP_003439921.1, XP_003449281.1, XP_003437803.1, XP_005449829.1, XP_013129275.1, XP_003447381.1, XP_005469231.1
GO:0005516	calmodulin binding	F	3.01046e-05	3.37636e-07	45	148	4060	34245	OVER	XP_005474430.1, XP_005474432.1, XP_005474431.1, XP_005476136.1, XP_005474435.1, XP_003438056.2, XP_005475311.1, XP_005474433.1, XP_013126101.1, XP_005474434.1, XP_005474416.1, XP_005465263.1, XP_013126981.1, XP_005465262.1, XP_005474415.1, XP_005474418.1, XP_005465265.1, XP_005474437.1, XP_013122683.1, XP_005474417.1, XP_013122684.1, XP_005474438.1, XP_005465264.1, XP_005474419.1, XP_013126989.1,…	XP_003441415.2, XP_005461318.1, XP_005449539.1, XP_005456259.1, XP_005476280.1, XP_003441792.1, XP_013122114.1, XP_005451362.1, XP_013121152.1, XP_005465727.1, XP_003448376.1, XP_003443203.1, XP_003441796.1, XP_013130131.1, XP_013121156.1, XP_013122950.1, XP_005456888.1, XP_005454021.1, XP_013121160.1, XP_013125256.1, XP_013121164.1, XP_003449857.2, XP_005461725.1, XP_013121039.1, XP_013121149.1,…
GO:0008589	regulation of smoothened signaling pathway	P	3.38826e-05	3.86715e-07	16	21	4089	34372	OVER	XP_005469929.1, XP_013124411.1, XP_013129586.1, XP_005469927.1, XP_005469928.1, XP_013127350.1, XP_005459382.1, XP_013127349.1, XP_003440932.2, XP_003442379.1, XP_005450837.1, XP_003449717.1, XP_003445059.1, XP_013124412.1, XP_005449996.1, XP_005449997.1	XP_013131449.1, XP_005476341.1, XP_013121979.1, XP_005464024.2, XP_013121978.1, XP_005456924.1, XP_003451669.1, XP_003458590.1, XP_003452224.1, XP_013121981.1, XP_005475379.1, XP_003450303.1, XP_003456633.1, XP_005450601.1, XP_005450292.1, XP_013121980.1, XP_005457436.1, XP_005477157.1, XP_013125469.1, XP_005455151.1, XP_013121821.1
GO:0003713	transcription coactivator activity	F	3.38826e-05	3.91479e-07	32	85	4073	34308	OVER	XP_005448114.1, XP_005448113.1, XP_005448112.1, XP_005448111.1, XP_013120497.1, XP_005470118.1, XP_003448630.1, XP_005468444.1, XP_005468442.1, XP_005468441.1, XP_005453303.1, XP_005468440.1, XP_005456751.1, XP_005453302.1, XP_005473304.1, XP_013129870.1, XP_005463733.1, XP_005473034.1, XP_013128861.1, XP_005473035.1, XP_005455126.1, XP_005456749.1, XP_013130839.1, XP_013123784.1, XP_013123780.1,…	XP_013131165.1, XP_003458228.1, XP_013130031.1, XP_005449872.1, XP_003440177.1, XP_005447982.1, XP_005447980.1, XP_013128202.1, XP_005454860.1, XP_005465769.1, XP_005448119.1, XP_003450236.1, XP_013131660.1, XP_005476574.1, XP_003454576.1, XP_003457328.2, XP_005448656.1, XP_003446536.1, XP_005455363.1, XP_003444656.1, XP_005455365.1, XP_005465770.1, XP_005454859.1, XP_003458590.1, XP_005476872.1,…
GO:0043515	kinetochore binding	F	3.38826e-05	3.91792e-07	14	15	4091	34378	OVER	XP_013126879.1, XP_013126868.1, XP_013126878.1, XP_013126867.1, XP_013126877.1, XP_013126876.1, XP_013126869.1, XP_013126871.1, XP_013126870.1, XP_013126875.1, XP_013126874.1, XP_013126880.1, XP_013126873.1, XP_013126872.1	XP_003454344.1, XP_013132671.1, XP_013132672.1, XP_013132670.1, XP_005459231.1, XP_013132663.1, XP_013132662.1, XP_013132673.1, XP_013132665.1, XP_013132674.1, XP_013132664.1, XP_013132668.1, XP_013132669.1, XP_013132666.1, XP_013132667.1
GO:0005828	kinetochore microtubule	C	3.38826e-05	3.91792e-07	14	15	4091	34378	OVER	XP_013126879.1, XP_013126868.1, XP_013126878.1, XP_013126867.1, XP_013126877.1, XP_013126876.1, XP_013126869.1, XP_013126871.1, XP_013126870.1, XP_013126875.1, XP_013126874.1, XP_013126880.1, XP_013126873.1, XP_013126872.1	XP_013132671.1, XP_013132672.1, XP_013132670.1, XP_003458518.1, XP_005459231.1, XP_013132663.1, XP_013132662.1, XP_013132673.1, XP_013132665.1, XP_013132674.1, XP_013132664.1, XP_013132668.1, XP_013132669.1, XP_013132666.1, XP_013132667.1
GO:0005667	transcription factor complex	C	3.48107e-05	4.05549e-07	195	1099	3910	33294	OVER	XP_005478524.1, XP_013125076.1, XP_005474078.1, XP_005452960.1, XP_013127271.1, XP_003456080.2, XP_005468440.1, XP_005467903.1, XP_005465290.1, XP_003444342.1, XP_003455408.1, XP_003447346.1, XP_013130897.1, XP_005448769.1, XP_003447768.2, XP_013129026.1, XP_005447720.2, XP_005455650.1, XP_005452365.1, XP_013121684.1, XP_005468618.1, XP_013130260.1, XP_005463287.1, XP_003448630.1, XP_013127272.1,…	XP_005476634.1, XP_005468327.1, XP_005476382.1, XP_005471979.1, XP_003444124.1, XP_005456217.1, XP_005457115.1, XP_013132775.1, XP_005477336.1, XP_005456119.1, XP_003445275.1, XP_005467068.1, XP_005458845.1, XP_003448702.1, XP_005454859.1, XP_005478245.1, XP_003446730.1, XP_013128489.1, XP_005465664.1, XP_013123679.1, XP_005471003.1, XP_013131078.1, XP_013124096.1, XP_003457711.2, XP_005470587.1,…
GO:0003677	DNA binding	F	3.80547e-05	4.46651e-07	350	2209	3755	32184	OVER	XP_005478524.1, XP_005450234.1, XP_013125076.1, XP_005474078.1, XP_005460454.1, XP_013128094.1, XP_005452960.1, XP_013130979.1, XP_013127271.1, XP_013132157.1, XP_003456080.2, XP_005467903.1, XP_003440720.1, XP_013130971.1, XP_005457322.1, XP_013124000.1, XP_003454562.2, XP_005457778.1, XP_005478536.1, XP_013128609.1, XP_013127101.1, XP_003451872.1, XP_003447346.1, XP_005471402.1, XP_013130897.1,…	XP_003450274.1, XP_013130617.1, XP_005468327.1, XP_005467275.1, XP_005476382.1, XP_013125222.1, XP_005471979.1, XP_005456217.1, XP_013120062.1, XP_005477336.1, XP_005456119.1, XP_003439269.1, XP_003445275.1, XP_005456631.1, XP_005469685.1, XP_003440770.1,
GO:0016410	N-acyltransferase activity	F	4.01789e-05	4.82544e-07	32	86	4073	34307	OVER	XP_005470090.1, XP_005448114.1, XP_005448113.1, XP_005448112.1, XP_005448111.1, XP_013120497.1, XP_003448630.1, XP_005468444.1, XP_005464841.1, XP_005468442.1, XP_005468441.1, XP_005468440.1, XP_005473034.1, XP_013128861.1, XP_005473035.1, XP_005464840.1, XP_003459357.2, XP_003441870.1, XP_013128460.1, XP_013123784.1, XP_013123780.1, XP_013129768.1, XP_013129767.1, XP_013129769.1, XP_013123788.1,…	XP_005472773.1, XP_013131165.1, XP_005467941.1, XP_003458228.1, XP_003440889.1, XP_005448219.1, XP_003450731.1, XP_005468613.1, XP_003440177.1, XP_003444017.1, XP_013128202.1, XP_005455459.1, XP_005454860.1, XP_013127772.1, XP_003449445.1, XP_003451059.1, XP_013127774.1, XP_013120565.1, XP_003452450.1, XP_005452989.1, XP_003445499.1, XP_003447363.1, XP_013129346.1, XP_005454859.1, XP_005476872.1,…
GO:0042472	inner ear morphogenesis	P	4.01789e-05	4.89716e-07	28	68	4077	34325	OVER	XP_005474011.1, XP_013125826.1, XP_005468638.1, XP_003454487.2, XP_003443570.1, XP_013127069.1, XP_003450041.2, XP_003451854.1, XP_005471755.1, XP_003443568.2, XP_003443569.1, XP_005478096.1, XP_005454231.1, XP_005478095.1, XP_005478094.1, XP_005456394.1, XP_003448308.2, XP_013130897.1, XP_005449813.1, XP_005449814.1, XP_013128626.1, XP_013129235.1, XP_013129234.1, XP_003445591.2, XP_013127071.1,…	XP_003453296.2, XP_005461064.1, XP_003437905.1, XP_013126414.1, XP_005460266.1, XP_013127110.1, XP_005472372.1, XP_005460264.1, XP_003451888.1, XP_003444772.1, XP_003456409.1, XP_005474813.1, XP_005468914.1, XP_003448121.1, XP_003440836.2, XP_003453742.1, XP_003438778.1, XP_013128279.1, XP_005466928.1, XP_003439514.1, XP_013123826.1, XP_013127109.1, XP_005451880.1, XP_003438331.1, XP_003441514.2,…
GO:0001952	regulation of cell-matrix adhesion	P	4.01789e-05	4.91528e-07	12	10	4093	34383	OVER	XP_005475305.1, XP_005475304.1, XP_005475303.1, XP_013129456.1, XP_003439783.1, XP_013129455.1, XP_005475301.1, XP_005475311.1, XP_005475309.1, XP_005475308.1, XP_005475307.1, XP_005475306.1	XP_003438778.1, XP_005474269.1, XP_003456409.1, XP_003449862.1, XP_003449455.1, XP_003456404.1, XP_005454618.1, XP_003453377.1, XP_013120606.1, XP_005474270.1
GO:0018393	internal peptidyl-lysine acetylation	P	4.01789e-05	4.92543e-07	23	47	4082	34346	OVER	XP_005448114.1, XP_005448113.1, XP_013129768.1, XP_005448112.1, XP_013129767.1, XP_005448111.1, XP_003448630.1, XP_005468444.1, XP_005464841.1, XP_005468442.1, XP_005468441.1, XP_013129769.1, XP_005468440.1, XP_005473034.1, XP_013128861.1, XP_005473035.1, XP_005464840.1, XP_005464838.1, XP_005464839.1, XP_003459357.2, XP_003441870.1, XP_005464836.1, XP_005464837.1	XP_005467940.1, XP_005467941.1, XP_003458228.1, XP_003449302.1, XP_005452810.1, XP_003440889.1, XP_005448219.1, XP_013127170.1, XP_003440909.1, XP_003440177.1, XP_005479238.2, XP_003439967.1, XP_005479237.1, XP_005454860.1, XP_013127772.1, XP_003440151.1, XP_013127774.1, XP_005449177.1, XP_013127775.1, XP_003444106.1, XP_005453803.1, XP_005452989.1, XP_005477875.2, XP_003447363.1, XP_005454859.1,…
GO:0018394	peptidyl-lysine acetylation	P	4.01789e-05	4.92543e-07	23	47	4082	34346	OVER	XP_005448114.1, XP_005448113.1, XP_013129768.1, XP_005448112.1, XP_013129767.1, XP_005448111.1, XP_003448630.1, XP_005468444.1, XP_005464841.1, XP_005468442.1, XP_005468441.1, XP_013129769.1, XP_005468440.1, XP_005473034.1, XP_013128861.1, XP_005473035.1, XP_005464840.1, XP_005464838.1, XP_005464839.1, XP_003459357.2, XP_003441870.1, XP_005464836.1, XP_005464837.1	XP_005467940.1, XP_005467941.1, XP_003458228.1, XP_003449302.1, XP_005452810.1, XP_003440889.1, XP_005448219.1, XP_013127170.1, XP_003440909.1, XP_003440177.1, XP_005479238.2, XP_003439967.1, XP_005479237.1, XP_005454860.1, XP_013127772.1, XP_003440151.1, XP_013127774.1, XP_005449177.1, XP_013127775.1, XP_003444106.1, XP_005453803.1, XP_005452989.1, XP_005477875.2, XP_003447363.1, XP_005454859.1,…
GO:0006475	internal protein amino acid acetylation	P	4.01789e-05	4.92543e-07	23	47	4082	34346	OVER	XP_005448114.1, XP_005448113.1, XP_013129768.1, XP_005448112.1, XP_013129767.1, XP_005448111.1, XP_003448630.1, XP_005468444.1, XP_005464841.1, XP_005468442.1, XP_005468441.1, XP_013129769.1, XP_005468440.1, XP_005473034.1, XP_013128861.1, XP_005473035.1, XP_005464840.1, XP_005464838.1, XP_005464839.1, XP_003459357.2, XP_003441870.1, XP_005464836.1, XP_005464837.1	XP_005467940.1, XP_005467941.1, XP_003458228.1, XP_003449302.1, XP_005452810.1, XP_003440889.1, XP_005448219.1, XP_013127170.1, XP_003440909.1, XP_003440177.1, XP_005479238.2, XP_003439967.1, XP_005479237.1, XP_005454860.1, XP_013127772.1, XP_003440151.1, XP_013127774.1, XP_005449177.1, XP_013127775.1, XP_003444106.1, XP_005453803.1, XP_005452989.1, XP_005477875.2, XP_003447363.1, XP_005454859.1,…
GO:0017148	negative regulation of translation	P	4.3293e-05	5.34482e-07	19	32	4086	34361	OVER	XP_013131601.1, XP_013131602.1, XP_013131600.1, XP_013131605.1, XP_003452002.1, XP_013131603.1, XP_013131604.1, XP_013131607.1, XP_013125600.1, XP_005470023.1, XP_003447225.1, XP_005459510.1, XP_005470019.1, XP_005452794.1, XP_005452795.1, XP_013131598.1, XP_013131599.1, XP_005452797.1, XP_005470018.1	XP_003459317.1, XP_003453041.1, XP_005457618.1, XP_005462304.1, XP_005462305.1, XP_005453869.1, XP_003445868.1, XP_005453867.1, XP_005453868.1, XP_005454479.1, XP_005448087.1, XP_003447246.1, XP_003447608.1, XP_003458454.1, XP_005463105.1, XP_013130782.1, XP_003444830.1, XP_005455386.1, XP_005455387.1, XP_005452862.1, XP_003444408.1, XP_005465315.1, XP_005452861.1, XP_005465317.1, XP_005462040.1,…
GO:0050727	regulation of inflammatory response	P	4.86064e-05	6.127e-07	13	13	4092	34380	OVER	XP_013127186.1, XP_013127190.1, XP_003449776.2, XP_013123217.1, XP_013127189.1, XP_013123213.1, XP_013127187.1, XP_013127188.1, XP_005479038.1, XP_013123211.1, XP_013123200.1, XP_005468005.1, XP_013123196.1	XP_013131449.1, XP_005471244.1, XP_003448187.1, XP_005457336.1, XP_003458330.1, XP_005460814.1, XP_005460813.2, XP_013119752.1, XP_005466857.2, XP_005457436.1, XP_003460314.1, XP_005473014.1, XP_005466856.2
GO:0038026	reelin-mediated signaling pathway	P	4.86064e-05	6.12757e-07	8	2	4097	34391	OVER	XP_013129509.1, XP_005454585.1, XP_005454588.1, XP_005454587.1, XP_013129508.1, XP_013129512.1, XP_013129511.1, XP_013129510.1	XP_005460198.1, XP_013119723.1
GO:0030948	negative regulation of vascular endothelial growth factor receptor signaling pathway	P	4.86064e-05	6.12757e-07	8	2	4097	34391	OVER	XP_013129509.1, XP_005454585.1, XP_005454588.1, XP_005454587.1, XP_013129508.1, XP_013129512.1, XP_013129511.1, XP_013129510.1	XP_005460198.1, XP_013119723.1
GO:0009968	negative regulation of signal transduction	P	4.90819e-05	6.23018e-07	60	234	4045	34159	OVER	XP_013125057.1, XP_013127190.1, XP_005459382.1, XP_005463080.1, XP_003441263.1, XP_013129509.1, XP_005465019.2, XP_003445730.1, XP_003439030.1, XP_005469928.1, XP_005454836.1, XP_013121436.1, XP_013119873.1, XP_005454585.1, XP_005454838.1, XP_005454587.1, XP_013129512.1, XP_013119871.1, XP_005453788.1, XP_003459453.1, XP_013127189.1, XP_013127187.1, XP_013129510.1, XP_005463078.1, XP_005450837.1,…	XP_013124422.1, XP_013124942.1, XP_013124927.1, XP_013125260.1, XP_003449078.1, XP_003449209.1, XP_003446402.1, XP_003444475.1, XP_013126287.1, XP_003438348.2, XP_003453062.1, XP_003443019.1, XP_003457690.1, XP_003439618.1, XP_003447199.1, XP_013124931.1, XP_003448850.1, XP_013124939.1, XP_005476645.1, XP_005452633.1, XP_013125441.1, XP_005474826.1, XP_013124761.1, XP_005473239.1, XP_005458400.1,…
GO:0010629	negative regulation of gene expression	P	4.96224e-05	6.34194e-07	69	286	4036	34107	OVER	XP_005478775.1, XP_013131601.1, XP_003456236.1, XP_013131605.1, XP_013131603.1, XP_013131607.1, XP_005454329.1, XP_005465019.2, XP_005463284.1, XP_003447225.1, XP_003460145.1, XP_003442698.1, XP_003449844.1, XP_005452795.1, XP_013121402.1, XP_013130570.1, XP_013121400.1, XP_005452797.1, XP_005470018.1, XP_005465290.1, XP_005457294.1, XP_003444342.1, XP_013131363.1, XP_013126656.1, XP_003448939.1,…	XP_013128079.1, XP_003452141.1, XP_005455914.1, XP_003440909.1, XP_003449017.1, XP_013129048.1, XP_005463058.1, XP_005479238.2, XP_005472526.1, XP_003449078.1, XP_013127135.1, XP_003459580.1, XP_013127523.1, XP_003458995.1, XP_013126287.1, XP_003454720.1, XP_003459143.1, XP_005451287.1, XP_005452862.1, XP_003458968.1, XP_003442682.1, XP_005477155.1, XP_005476645.1, XP_013130944.1, NP_001266628.1,…
GO:0048523	negative regulation of cellular process	P	5.49381e-05	7.08657e-07	180	1006	3925	33387	OVER	XP_013125057.1, XP_013131601.1, XP_003441434.1, XP_005459382.1, XP_005469417.1, XP_005463080.1, XP_013131605.1, XP_005463223.1, XP_005465019.2, XP_005463284.1, XP_013129455.1, XP_003447225.1, XP_003442698.1, XP_003445730.1, XP_005452795.1, XP_013121400.1, XP_003448940.2, XP_005470018.1, XP_005465290.1, XP_005469402.1, XP_005475303.1, XP_003439030.1, XP_003450744.1, XP_005454836.1, XP_003444342.1,…	XP_013124422.1, XP_005467941.1, XP_013123622.1, XP_013124927.1, XP_005463058.1, XP_005472526.1, XP_003449078.1, XP_003443686.1, XP_013127523.1, XP_003444475.1, XP_013123524.1, XP_003443019.1, XP_003457690.1, XP_005460841.1, XP_005476645.1, XP_013130944.1, XP_003453593.3, XP_013122121.1, XP_013122988.1, XP_005473239.1, XP_005478606.1, XP_013132459.1, XP_003437950.1, XP_005467079.1, XP_013128312.1,…
GO:0065007	biological regulation	P	5.49381e-05	7.12519e-07	1383	10313	2722	24080	OVER	XP_013127218.1, XP_005473929.1, XP_005458122.1, XP_005451821.1, XP_005459382.1, XP_005454474.1, XP_005460830.1, XP_005451769.1, XP_003444629.1, XP_005476427.1, XP_005463012.1, XP_005455021.1, XP_013130979.1, XP_013127271.1, XP_005465019.2, XP_003449176.2, XP_003456080.2, XP_013119774.1, XP_003445889.1, XP_013124773.1, XP_003447225.1, XP_005471330.1, XP_013129014.1, XP_005464840.1, XP_013120521.1,…	XP_003450274.1, XP_013125222.1, XP_003448278.1, XP_005478837.1, XP_005467987.1, XP_005453214.1, XP_013127632.1, XP_005478441.1, XP_005448170.1, XP_003448800.1, XP_005458529.1, XP_005456119.1, XP_005470990.1, XP_003458490.2, XP_003443226.1, XP_003445373.1,
GO:0048519	negative regulation of biological process	P	5.49381e-05	7.16459e-07	191	1082	3914	33311	OVER	XP_013125057.1, XP_013131601.1, XP_003441434.1, XP_005459382.1, XP_005469417.1, XP_005463080.1, XP_013131605.1, XP_005463223.1, XP_005465019.2, XP_005463284.1, XP_013129455.1, XP_003447225.1, XP_003442698.1, XP_003445730.1, XP_005452795.1, XP_005472443.1, XP_013121400.1, XP_003448940.2, XP_005470018.1, XP_005465290.1, XP_005469402.1, XP_005475303.1, XP_003439030.1, XP_003450744.1, XP_005454836.1,…	XP_013124422.1, XP_005467941.1, XP_013123622.1, XP_013124927.1, XP_005463058.1, XP_005466934.1, XP_005472526.1, XP_003449078.1, XP_013124566.1, XP_003443686.1, XP_013127523.1, XP_003458995.1, XP_003444475.1, XP_013123524.1, XP_003443019.1, XP_003457690.1, XP_005460841.1, XP_005476645.1, XP_013130944.1, XP_003453593.3, XP_013122121.1, XP_013122988.1, XP_005473239.1, XP_005478606.1, XP_013132459.1,…
GO:0034249	negative regulation of cellular amide metabolic process	P	5.77448e-05	7.58083e-07	19	33	4086	34360	OVER	XP_013131601.1, XP_013131602.1, XP_013131600.1, XP_013131605.1, XP_003452002.1, XP_013131603.1, XP_013131604.1, XP_013131607.1, XP_013125600.1, XP_005470023.1, XP_003447225.1, XP_005459510.1, XP_005470019.1, XP_005452794.1, XP_005452795.1, XP_013131598.1, XP_013131599.1, XP_005452797.1, XP_005470018.1	XP_003459317.1, XP_003453041.1, XP_005457618.1, XP_005462304.1, XP_005462305.1, XP_005453869.1, XP_003445868.1, XP_005453867.1, XP_005453868.1, XP_005454479.1, XP_005448087.1, XP_003447246.1, XP_003447608.1, XP_003458454.1, XP_005463105.1, XP_013130782.1, XP_003444830.1, XP_003458882.1, XP_005455386.1, XP_005455387.1, XP_005452862.1, XP_003444408.1, XP_005465315.1, XP_005452861.1, XP_005465317.1,…
GO:0030234	enzyme regulator activity	F	6.26619e-05	8.28083e-07	132	685	3973	33708	OVER	XP_013129311.1, XP_013119615.1, XP_005477186.1, XP_003441434.1, XP_005469417.1, XP_013120834.1, XP_013129522.1, XP_013120688.1, XP_013124777.1, XP_003445889.1, XP_013124773.1, XP_005454601.1, XP_013126949.1, XP_005449991.1, XP_005454605.1, XP_013126621.1, XP_013119619.1, XP_013121864.1, XP_003452901.1, XP_005454522.1, XP_003450744.1, XP_005479121.1, XP_003444467.1, XP_005454587.1, XP_013119871.1,…	XP_005449038.1, XP_005467941.1, XP_013121005.1, XP_013123622.1, XP_005475506.1, XP_005459480.1, XP_005466561.2, XP_003450176.1, XP_013121803.1, XP_003440912.1, XP_005453300.1, XP_003443226.1, XP_005451700.1, XP_005455986.1, XP_003438348.2, XP_013123524.1, XP_003458219.1, XP_005453226.1, XP_005459393.1, XP_003454065.2, XP_005470358.1, XP_005472131.1, XP_003459432.1, XP_013121586.1, XP_005449102.1,…
GO:0045879	negative regulation of smoothened signaling pathway	P	6.35697e-05	8.45606e-07	9	4	4096	34389	OVER	XP_013127349.1, XP_005469929.1, XP_013129586.1, XP_005469927.1, XP_003442379.1, XP_005469928.1, XP_005450837.1, XP_013127350.1, XP_003449717.1	XP_005476341.1, XP_005450601.1, XP_005477157.1, XP_005455151.1
GO:0044420	extracellular matrix component	C	6.92748e-05	9.27519e-07	12	11	4093	34382	OVER	XP_005475305.1, XP_005475304.1, XP_005465343.1, XP_005475303.1, XP_013129456.1, XP_013129455.1, XP_005475301.1, XP_005475311.1, XP_005475309.1, XP_005475308.1, XP_005475307.1, XP_005475306.1	XP_013123823.1, XP_005471317.1, XP_005471318.1, XP_003441475.1, XP_003458988.2, XP_013124897.1, XP_003456937.1, XP_003451887.1, XP_003450728.1, XP_005471316.1, XP_003451888.1
GO:0006473	protein acetylation	P	6.97968e-05	9.41496e-07	26	62	4079	34331	OVER	XP_005449031.1, XP_005448114.1, XP_005449030.1, XP_005448113.1, XP_005448112.1, XP_005448111.1, XP_003448630.1, XP_005468444.1, XP_005464841.1, XP_005468442.1, XP_005468441.1, XP_005468440.1, XP_005473034.1, XP_013128861.1, XP_005473035.1, XP_005464840.1, XP_003459357.2, XP_003441870.1, XP_003439411.1, XP_013129768.1, XP_013129767.1, XP_013129769.1, XP_005464838.1, XP_005464839.1, XP_005464836.1,…	XP_005467941.1, XP_003458228.1, XP_003440889.1, XP_005448219.1, XP_003440909.1, XP_003440177.1, XP_005479238.2, XP_003439967.1, XP_005454860.1, XP_013127772.1, XP_013127774.1, XP_005453803.1, XP_005452989.1, XP_005477875.2, XP_003447363.1, XP_005458909.1, XP_005454859.1, XP_005458907.1, XP_005458905.1, XP_005458903.1, XP_003439361.1, XP_003446464.1, XP_013123034.1, XP_005479242.1, XP_005479240.1,…
GO:0000118	histone deacetylase complex	C	6.97968e-05	9.46644e-07	18	30	4087	34363	OVER	XP_013129356.1, XP_003448670.1, XP_013129354.1, XP_013129355.1, XP_005460931.1, XP_003444342.1, XP_005450501.1, XP_013125694.1, XP_005450500.1, XP_013125693.1, XP_005454145.1, XP_013125695.1, XP_003455510.1, XP_005451184.1, XP_003449166.1, XP_005454144.1, XP_005454476.1, XP_005454475.1	XP_005463140.1, XP_005463142.1, XP_005463141.1, XP_003451863.1, XP_005468428.1, XP_003454215.1, XP_003456409.1, XP_013125110.1, XP_003456404.1, XP_013131988.1, XP_003446723.1, XP_005464697.1, XP_003438778.1, XP_003451831.1, XP_005456391.1, XP_003439057.1, XP_005468646.1, XP_005469366.1, XP_005456392.1, XP_005469365.1, XP_005469364.1, XP_003445539.1, XP_005469363.1, XP_003458547.1, XP_005468647.1,…
GO:0005634	nucleus	C	7.08961e-05	9.67718e-07	476	3171	3629	31222	OVER	XP_005450234.1, XP_013125452.1, XP_013128094.1, XP_005452960.1, XP_005465019.2, XP_003456080.2, XP_005466101.2, XP_005475920.2, XP_013127960.1, XP_005465290.1, XP_013124411.1, XP_003450744.1, XP_013125027.1, XP_003444342.1, XP_013125693.1, XP_005470335.1, XP_013132160.1, XP_003447346.1, XP_005450606.1, XP_003445591.2, XP_005447720.2, XP_013129003.1, XP_005447766.1, XP_013127098.1, XP_013121684.1,…	XP_003446327.1, XP_003450274.1, XP_013125222.1, XP_013124927.1, XP_005476031.1, XP_005456119.1, XP_003448790.1, XP_003458490.2, XP_003439269.1, XP_005477687.1, XP_005469685.1, XP_005477238.1, XP_005474213.1, XP_003443106.1, XP_003452488.1, XP_005476088.1,
GO:0007252	I-kappaB phosphorylation	P	8.23904e-05	1.13178e-06	7	1	4098	34392	OVER	XP_005462845.1, XP_005462846.1, XP_013121279.1, XP_013121278.1, XP_005453788.1, XP_013121281.1, XP_013121280.1	XP_003441159.1
GO:0007015	actin filament organization	P	8.64147e-05	1.19457e-06	53	200	4052	34193	OVER	XP_013127506.1, XP_005472524.1, XP_013127508.1, XP_005475120.1, XP_005463733.1, XP_013127960.1, XP_013129550.1, XP_005469860.1, XP_003447592.1, XP_003439783.1, XP_005454275.1, XP_005453222.1, XP_005448181.1, XP_013129558.1, XP_013129556.1, XP_013129554.1, XP_005457481.1, XP_013129552.1, XP_005476505.1, XP_005453584.1, XP_013126955.1, XP_013127511.1, XP_005471153.1, XP_005469847.1, XP_003437902.2,…	XP_005448652.1, XP_003455397.1, XP_005468402.1, XP_013126772.1, XP_013125919.1, XP_005463144.1, XP_013126640.1, XP_013129451.1, XP_005467700.1, XP_003456283.2, XP_013131444.1, XP_003441469.1, XP_005452402.1, XP_003440148.1, XP_005453952.1, XP_003441057.1, XP_005476778.1, XP_005454632.1, XP_005459322.1, XP_003458754.1, XP_005478597.1, XP_005458883.1, XP_013125392.1, XP_005452399.1, XP_005448651.1,…
GO:0046578	regulation of Ras protein signal transduction	P	8.71211e-05	1.21191e-06	72	310	4033	34083	OVER	XP_013127218.1, XP_013124900.1, XP_003449808.1, XP_005455873.1, XP_013132509.1, XP_005455875.1, XP_013123812.1, XP_013127966.1, XP_005469585.1, XP_005457846.1, XP_005460268.1, XP_003450739.2, XP_013131438.1, XP_005454664.2, XP_005454208.1, XP_013119774.1, XP_005450848.1, XP_005471330.1, XP_005454666.1, XP_005478355.1, XP_005471165.1, XP_013125932.1, XP_005471163.1, XP_013127214.1, XP_013120143.1,…	XP_013124422.1, XP_005459901.1, XP_005467941.1, XP_005474721.1, XP_013121901.1, XP_005448193.1, XP_005470990.1, XP_013123900.1, XP_003442633.2, XP_013123908.1, XP_005452679.1, XP_005450996.1, XP_003448289.2, XP_005477860.1, XP_013126805.1, XP_013123887.1, XP_005478054.1, XP_013124374.1, XP_005479000.1, XP_005456376.1, XP_005477735.1, XP_005448723.1, XP_005459559.1, XP_005452558.1, XP_013122653.1,…
GO:0005814	centriole	C	9.50933e-05	1.33934e-06	11	9	4094	34384	OVER	XP_005447781.1, XP_005460436.1, XP_005460437.1, XP_005447780.1, XP_005460438.1, XP_005460439.1, XP_005447778.1, XP_005447777.1, XP_005447779.1, XP_003455758.2, XP_005460440.1	XP_005448307.1, XP_005448306.1, XP_005448305.1, XP_005460618.1, XP_013129016.1, XP_005448309.1, XP_005461096.1, XP_005460617.1, XP_005477070.1
GO:0061045	negative regulation of wound healing	P	9.50933e-05	1.33934e-06	11	9	4094	34384	OVER	XP_005475305.1, XP_005475304.1, XP_005475303.1, XP_013129456.1, XP_013129455.1, XP_005475301.1, XP_005475311.1, XP_005475309.1, XP_005475308.1, XP_005475307.1, XP_005475306.1	XP_013120495.1, XP_003456755.2, XP_005466935.1, XP_005461557.1, XP_005461558.1, XP_005449949.1, XP_013120478.1, XP_005461555.1, XP_005466934.1
GO:0090287	regulation of cellular response to growth factor stimulus	P	9.90203e-05	1.40326e-06	38	121	4067	34272	OVER	XP_005475311.1, XP_005463080.1, XP_005463081.1, XP_013129509.1, XP_003440932.2, XP_013129456.1, XP_013129455.1, XP_013129508.1, XP_005449996.1, XP_005449997.1, XP_005475305.1, XP_013124411.1, XP_005475304.1, XP_003451854.1, XP_005456410.1, XP_005475303.1, XP_005454836.1, XP_013121436.1, XP_005475301.1, XP_005454585.1, XP_005454588.1, XP_005454838.1, XP_005454587.1, XP_005454837.1, XP_005456394.1,…	XP_013124422.1, XP_005475774.1, XP_013125264.1, XP_005464562.1, XP_013125260.1, XP_003449078.1, XP_003449209.1, XP_013126287.1, XP_005450061.1, XP_003459218.1, XP_003451970.1, XP_003453062.1, XP_013127007.1, XP_003443019.1, XP_005455737.1, XP_013121691.1, XP_013130975.1, XP_005469134.1, XP_005458635.1, XP_003442347.1, XP_005476645.1, XP_005455745.1, XP_003451759.1, XP_005455741.1, XP_005450120.1,…
GO:0044451	nucleoplasm part	C	0.000103114	1.47024e-06	70	300	4035	34093	OVER	XP_013129355.1, XP_005450501.1, XP_005450274.1, XP_005448113.1, XP_005470820.1, XP_005448111.1, XP_005470118.1, XP_005468444.1, XP_005465019.2, XP_005468442.1, XP_005468440.1, XP_005453302.1, XP_005473034.1, XP_005454476.1, XP_013126887.1, XP_003444342.1, XP_013125693.1, XP_005463070.1, XP_013129768.1, XP_013125695.1, XP_005451184.1, XP_005454144.1, XP_013123787.1, XP_005447720.2, XP_013123785.1,…	XP_013131165.1, XP_003451639.1, XP_005467941.1, XP_003440909.1, XP_003450549.1, XP_005479238.2, XP_013128202.1, XP_003447937.1, XP_003447564.1, XP_005472880.1, XP_003444799.2, XP_003454950.1, XP_005449151.1, XP_003445659.1, XP_003458448.1, XP_003443520.1, XP_003452236.2, XP_005456391.1, XP_005454859.1, XP_013127896.1, XP_005467432.1, XP_013132933.1, XP_013125316.1, XP_005466907.1, XP_005462273.1,…
GO:0023057	negative regulation of signaling	P	0.000109133	1.57503e-06	60	242	4045	34151	OVER	XP_013125057.1, XP_013127190.1, XP_005459382.1, XP_005463080.1, XP_003441263.1, XP_013129509.1, XP_005465019.2, XP_003445730.1, XP_003439030.1, XP_005469928.1, XP_005454836.1, XP_013121436.1, XP_013119873.1, XP_005454585.1, XP_005454838.1, XP_005454587.1, XP_013129512.1, XP_013119871.1, XP_005453788.1, XP_003459453.1, XP_013127189.1, XP_013127187.1, XP_013129510.1, XP_005463078.1, XP_005450837.1,…	XP_013124422.1, XP_013124942.1, XP_013124927.1, XP_013125260.1, XP_003449078.1, XP_003449209.1, XP_003446402.1, XP_003444475.1, XP_013126287.1, XP_003438348.2, XP_003453062.1, XP_003443019.1, XP_003457690.1, XP_003439618.1, XP_003447199.1, XP_013124931.1, XP_003448850.1, XP_013124939.1, XP_005476645.1, XP_005452633.1, XP_013125441.1, XP_005474826.1, XP_013124761.1, XP_005473239.1, XP_005458400.1,…
GO:0010648	negative regulation of cell communication	P	0.000109133	1.57503e-06	60	242	4045	34151	OVER	XP_013125057.1, XP_013127190.1, XP_005459382.1, XP_005463080.1, XP_003441263.1, XP_013129509.1, XP_005465019.2, XP_003445730.1, XP_003439030.1, XP_005469928.1, XP_005454836.1, XP_013121436.1, XP_013119873.1, XP_005454585.1, XP_005454838.1, XP_005454587.1, XP_013129512.1, XP_013119871.1, XP_005453788.1, XP_003459453.1, XP_013127189.1, XP_013127187.1, XP_013129510.1, XP_005463078.1, XP_005450837.1,…	XP_013124422.1, XP_013124942.1, XP_013124927.1, XP_013125260.1, XP_003449078.1, XP_003449209.1, XP_003446402.1, XP_003444475.1, XP_013126287.1, XP_003438348.2, XP_003453062.1, XP_003443019.1, XP_003457690.1, XP_003439618.1, XP_003447199.1, XP_013124931.1, XP_003448850.1, XP_013124939.1, XP_005476645.1, XP_005452633.1, XP_013125441.1, XP_005474826.1, XP_013124761.1, XP_005473239.1, XP_005458400.1,…
GO:0016772	transferase activity, transferring phosphorus-containing groups	F	0.000114339	1.66012e-06	315	1987	3790	32406	OVER	XP_005473929.1, XP_005474431.1, XP_013125038.1, XP_003441434.1, XP_003454551.2, XP_013123898.1, XP_003455227.2, XP_013121427.1, XP_005474416.1, XP_005447984.1, XP_005465264.1, XP_005476427.1, XP_013124735.1, XP_005448927.1, XP_005450848.1, XP_013129507.1, XP_003444452.2, XP_005473932.1, XP_013131334.1, XP_003456219.1, XP_005475303.1, XP_013122231.1, XP_013126991.1, XP_005474427.1, XP_005455828.1,…	XP_003446327.1, XP_013130617.1, XP_005471726.1, XP_005449475.1, XP_005473677.1, XP_005476284.1, XP_005479034.1, XP_003454031.2, XP_003450176.1, XP_003448376.1, XP_003453375.1, XP_005453828.1, XP_005459887.1, XP_005470225.1, XP_003439091.2, XP_005455165.1, XP_005478900.1, XP_005473206.1, XP_013133104.1, XP_005459852.1, XP_003438819.1, XP_013124784.1, XP_005471824.1, XP_005478935.1, XP_005468906.1,…
GO:0016458	gene silencing	P	0.000116704	1.70459e-06	27	69	4078	34324	OVER	XP_005478775.1, XP_005478776.1, XP_013131601.1, XP_013131602.1, XP_013131600.1, XP_013131605.1, XP_013131603.1, XP_013131604.1, XP_013131607.1, XP_003444996.1, XP_003447225.1, XP_005470019.1, XP_003449844.1, XP_005452794.1, XP_005452795.1, XP_013130570.1, XP_005452797.1, XP_005470018.1, XP_013126656.1, XP_003448939.1, XP_013126657.1, XP_013125600.1, XP_005470023.1, XP_005459510.1, XP_005449797.1,…	XP_013128079.1, XP_003451199.1, XP_005455914.1, XP_005457618.1, XP_013126437.1, XP_003440909.1, XP_005461333.1, XP_003459580.1, XP_003458510.1, XP_005453868.1, XP_003458995.1, XP_003447246.1, XP_013125134.1, XP_003454720.1, XP_003459143.1, XP_005452989.1, XP_003459141.1, XP_005455386.1, XP_003447363.1, XP_005452862.1, XP_003444635.1, XP_005455907.1, XP_003458968.1, XP_005462040.1, XP_005465316.1,…
GO:0000123	histone acetyltransferase complex	C	0.000119764	1.7597e-06	30	83	4075	34310	OVER	XP_005448114.1, XP_005448113.1, XP_005448112.1, XP_005448111.1, XP_013120497.1, XP_003448630.1, XP_005468444.1, XP_005468442.1, XP_005468441.1, XP_005468440.1, XP_005473034.1, XP_013128861.1, XP_005473035.1, XP_003441870.1, XP_013126887.1, XP_013126888.1, XP_013123784.1, XP_013123780.1, XP_013129768.1, XP_013129767.1, XP_013129769.1, XP_013123788.1, XP_013123787.1, XP_013123786.1, XP_013123785.1,…	XP_013131165.1, XP_005467941.1, XP_003458228.1, XP_003440889.1, XP_005448219.1, XP_003440909.1, XP_003440177.1, XP_005479238.2, XP_005476847.1, XP_013128202.1, XP_003439967.1, XP_005454860.1, XP_013127772.1, XP_013127774.1, XP_005449151.1, XP_005453803.1, XP_005452989.1, XP_005477875.2, XP_003447363.1, XP_005454859.1, XP_005476872.1, XP_013132933.1, XP_003439361.1, XP_013123034.1, XP_003453519.1,…
GO:0019538	protein metabolic process	P	0.000122231	1.80657e-06	737	5203	3368	29190	OVER	XP_005473929.1, XP_005459152.1, XP_005474431.1, XP_005465072.1, XP_013125038.1, XP_013131601.1, XP_013123898.1, XP_005452207.1, XP_003455227.2, XP_005451769.1, XP_005447984.1, XP_005447645.1, XP_005476427.1, XP_005453542.1, XP_005448927.1, XP_005465019.2, XP_003460072.1, XP_003445889.1, XP_003447225.1, XP_005450848.1, XP_013129507.1, XP_005464840.1, XP_003456923.1, XP_005466101.2, XP_003444452.2,…	XP_003446327.1, XP_013120872.1, XP_013122517.1, XP_005476284.1, XP_005476031.1, XP_005470225.1, XP_013128576.1, XP_013123524.1, XP_005455165.1, XP_003447071.1, XP_005477687.1, XP_005478900.1, XP_013129134.1, XP_005473206.1, XP_013133104.1, XP_005459852.1,
GO:0042471	ear morphogenesis	P	0.00012622	1.87652e-06	28	74	4077	34319	OVER	XP_005474011.1, XP_013125826.1, XP_005468638.1, XP_003454487.2, XP_003443570.1, XP_013127069.1, XP_003450041.2, XP_003451854.1, XP_005471755.1, XP_003443568.2, XP_003443569.1, XP_005478096.1, XP_005454231.1, XP_005478095.1, XP_005478094.1, XP_005456394.1, XP_003448308.2, XP_013130897.1, XP_005449813.1, XP_005449814.1, XP_013128626.1, XP_013129235.1, XP_013129234.1, XP_003445591.2, XP_013127071.1,…	XP_003453296.2, XP_005461064.1, XP_003437905.1, XP_013126414.1, XP_005460266.1, XP_013127110.1, XP_005472372.1, XP_005460264.1, XP_003451888.1, XP_003444772.1, XP_005474586.1, XP_003456409.1, XP_005474813.1, XP_005468914.1, XP_005474588.1, XP_003448121.1, XP_003440836.2, XP_003453742.1, XP_003438778.1, XP_013128279.1, XP_005466928.1, XP_003439514.1, XP_013123828.1, XP_013123826.1, XP_013127109.1,…
GO:0034654	nucleobase-containing compound biosynthetic process	P	0.000136654	2.04352e-06	445	2961	3660	31432	OVER	XP_013125452.1, XP_005452960.1, XP_013127271.1, XP_005465019.2, XP_003449176.2, XP_003456080.2, XP_005457322.1, XP_005475920.2, XP_005465290.1, XP_013124411.1, XP_005454836.1, XP_003444342.1, XP_003456476.1, XP_013128609.1, XP_013125693.1, XP_003451872.1, XP_003447346.1, XP_005449813.1, XP_005450606.1, XP_003445591.2, XP_013129026.1, XP_005447720.2, XP_005447766.1, XP_013121684.1, XP_013121650.1,…	XP_013131165.1, XP_013130617.1, XP_005468327.1, XP_005467275.1, XP_005476382.1, XP_013125222.1, XP_005471979.1, XP_005448882.1, XP_005456217.1, XP_005450464.1, XP_013124927.1, XP_013120062.1, XP_003454031.2, XP_005477336.1, XP_005456119.1, XP_003458490.2,
GO:0071599	otic vesicle development	P	0.000139003	2.09073e-06	20	40	4085	34353	OVER	XP_003451854.1, XP_005458090.1, XP_005471755.1, XP_003443568.2, XP_003443569.1, XP_005478096.1, XP_005454231.1, XP_005478095.1, XP_005478094.1, XP_005456394.1, XP_003448308.2, XP_013125826.1, XP_013130897.1, XP_005468638.1, XP_013128626.1, XP_013129235.1, XP_013129234.1, XP_005448224.1, XP_003443570.1, XP_003450041.2	XP_013123830.1, XP_005461064.1, XP_005460266.1, XP_013132196.1, XP_005460265.1, XP_013127111.1, XP_013127110.1, XP_005472372.1, XP_005449660.1, XP_003451887.1, XP_005460264.1, XP_003451888.1, XP_005474812.1, XP_005476516.1, XP_013119779.1, XP_003441819.1, XP_005474813.1, XP_003456719.1, XP_003451992.1, XP_003448121.1, XP_005461063.1, XP_005473195.1, XP_005476513.1, XP_005476514.1, XP_005476515.1,…
GO:0051493	regulation of cytoskeleton organization	P	0.000142489	2.15554e-06	46	166	4059	34227	OVER	XP_003437902.2, XP_005470863.1, XP_005462389.1, XP_003452918.1, XP_013127506.1, XP_005471056.1, XP_013127505.1, XP_005455022.1, XP_013127509.1, XP_005455021.1, XP_005455024.1, XP_013127508.1, XP_013127507.1, XP_005455023.1, XP_005477552.1, XP_005464841.1, XP_005455025.1, XP_013121577.1, XP_005475120.1, XP_013121576.1, XP_013121579.1, XP_005473304.1, XP_013121578.1, XP_005463733.1, XP_005464840.1,…	XP_005461318.1, XP_005458600.1, XP_013130828.1, XP_005474412.1, XP_003456000.1, XP_005458857.1, XP_003455397.1, XP_005472583.1, XP_003444207.1, XP_005468402.1, XP_013128413.1, XP_013125919.1, XP_013126964.1, XP_013128956.1, XP_005453697.1, XP_013126640.1, XP_003454536.1, XP_005474009.1, XP_005454817.1, XP_003443795.1, XP_003438778.1, XP_013128734.1, XP_003441219.1, XP_005453704.1, XP_005472800.1,…
GO:0043170	macromolecule metabolic process	P	0.000153545	2.33614e-06	1176	8701	2929	25692	OVER	XP_005473929.1, XP_005474431.1, XP_005465072.1, XP_005452207.1, XP_003455227.2, XP_005451769.1, XP_005447984.1, XP_005476427.1, XP_005448927.1, XP_013130979.1, XP_013127271.1, XP_005465019.2, XP_003449176.2, XP_003456080.2, XP_003460072.1, XP_003445889.1, XP_003447225.1, XP_005464840.1, XP_005457322.1, XP_013132270.1, XP_005470018.1, XP_005465290.1, XP_013124411.1, XP_003450744.1, XP_003444342.1,…	XP_013125222.1, XP_013126625.1, XP_005476284.1, XP_005476031.1, XP_005456119.1, XP_003448790.1, XP_003458490.2, XP_005470225.1, XP_005456631.1, XP_005477687.1, XP_013129134.1, XP_003443106.1, XP_005460658.1, XP_003447926.1, XP_003439728.1, XP_013129922.1,
GO:2000113	negative regulation of cellular macromolecule biosynthetic process	P	0.000154855	2.36954e-06	65	275	4040	34118	OVER	XP_005478775.1, XP_013131601.1, XP_013131605.1, XP_013131603.1, XP_013131607.1, XP_005454329.1, XP_005465019.2, XP_005463284.1, XP_003447225.1, XP_003460145.1, XP_003442698.1, XP_003449844.1, XP_005452795.1, XP_013121402.1, XP_013130570.1, XP_013121400.1, XP_005452797.1, XP_005470018.1, XP_005465290.1, XP_005457294.1, XP_003444342.1, XP_013131363.1, XP_003448939.1, XP_013121397.1, XP_005465292.1,…	XP_003452141.1, XP_005455914.1, XP_003440909.1, XP_003449017.1, XP_013129048.1, XP_005463058.1, XP_005479238.2, XP_005472526.1, XP_003449078.1, XP_013127135.1, XP_003459580.1, XP_013127523.1, XP_013126287.1, XP_003454720.1, XP_003459143.1, XP_005451287.1, XP_005452862.1, XP_003458968.1, XP_005477155.1, XP_005476645.1, XP_013130944.1, NP_001266628.1, XP_005479242.1, XP_013120692.1, XP_003445553.1,…
GO:0071326	cellular response to monosaccharide stimulus	P	0.000161427	2.54028e-06	11	10	4094	34383	OVER	XP_013124327.1, XP_005461379.1, XP_005461378.1, XP_003440720.1, XP_003456608.2, XP_003440721.1, XP_005449839.1, XP_003440722.1, XP_005449838.1, XP_005449840.1, XP_013120393.1	XP_005467940.1, XP_003439921.1, XP_003456777.1, XP_003449281.1, XP_013127170.1, XP_003437803.1, XP_005449829.1, XP_013129275.1, XP_003447381.1, XP_005469231.1
GO:0071331	cellular response to hexose stimulus	P	0.000161427	2.54028e-06	11	10	4094	34383	OVER	XP_013124327.1, XP_005461379.1, XP_005461378.1, XP_003440720.1, XP_003456608.2, XP_003440721.1, XP_005449839.1, XP_003440722.1, XP_005449838.1, XP_005449840.1, XP_013120393.1	XP_005467940.1, XP_003439921.1, XP_003456777.1, XP_003449281.1, XP_013127170.1, XP_003437803.1, XP_005449829.1, XP_013129275.1, XP_003447381.1, XP_005469231.1
GO:0071322	cellular response to carbohydrate stimulus	P	0.000161427	2.54028e-06	11	10	4094	34383	OVER	XP_013124327.1, XP_005461379.1, XP_005461378.1, XP_003440720.1, XP_003456608.2, XP_003440721.1, XP_005449839.1, XP_003440722.1, XP_005449838.1, XP_005449840.1, XP_013120393.1	XP_005467940.1, XP_003439921.1, XP_003456777.1, XP_003449281.1, XP_013127170.1, XP_003437803.1, XP_005449829.1, XP_013129275.1, XP_003447381.1, XP_005469231.1
GO:0071333	cellular response to glucose stimulus	P	0.000161427	2.54028e-06	11	10	4094	34383	OVER	XP_013124327.1, XP_005461379.1, XP_005461378.1, XP_003440720.1, XP_003456608.2, XP_003440721.1, XP_005449839.1, XP_003440722.1, XP_005449838.1, XP_005449840.1, XP_013120393.1	XP_005467940.1, XP_003439921.1, XP_003456777.1, XP_003449281.1, XP_013127170.1, XP_003437803.1, XP_005449829.1, XP_013129275.1, XP_003447381.1, XP_005469231.1
GO:1903035	negative regulation of response to wounding	P	0.000161427	2.54028e-06	11	10	4094	34383	OVER	XP_005475305.1, XP_005475304.1, XP_005475303.1, XP_013129456.1, XP_013129455.1, XP_005475301.1, XP_005475311.1, XP_005475309.1, XP_005475308.1, XP_005475307.1, XP_005475306.1	XP_013120495.1, XP_003456755.2, XP_003440652.2, XP_005466935.1, XP_005461557.1, XP_005461558.1, XP_005449949.1, XP_013120478.1, XP_005461555.1, XP_005466934.1
GO:0044260	cellular macromolecule metabolic process	P	0.000176473	2.7924e-06	1055	7739	3050	26654	OVER	XP_005473929.1, XP_005474431.1, XP_005452207.1, XP_003455227.2, XP_005451769.1, XP_005447984.1, XP_005476427.1, XP_005448927.1, XP_013127271.1, XP_005465019.2, XP_003449176.2, XP_003456080.2, XP_003460072.1, XP_003445889.1, XP_003447225.1, XP_005464840.1, XP_005457322.1, XP_013132270.1, XP_005470018.1, XP_005465290.1, XP_013124411.1, XP_003450744.1, XP_003444342.1, XP_005479121.1, XP_003456476.1,…	XP_013125222.1, XP_005476284.1, XP_005476031.1, XP_005456119.1, XP_003448790.1, XP_003458490.2, XP_005470225.1, XP_005456631.1, XP_005477687.1, XP_003443106.1, XP_005460658.1, XP_003447926.1, XP_013129922.1, XP_005451965.1, XP_013122713.1, XP_005454617.1,
GO:0044802	single-organism membrane organization	P	0.000206851	3.29105e-06	54	214	4051	34179	OVER	XP_005451761.1, XP_003445905.1, XP_003444629.1, XP_005450590.1, XP_005455021.1, XP_005455023.1, XP_005450594.1, XP_003445060.1, XP_005455025.1, XP_005450592.1, XP_005449919.1, XP_003448940.2, XP_003450973.1, XP_005448181.1, XP_003447945.1, XP_013126007.1, XP_005471388.1, XP_005459014.1, XP_013124419.1, XP_005450141.1, XP_005463747.1, XP_013125543.1, XP_003443992.2, XP_003452918.1, XP_013128740.1,…	XP_005453237.1, XP_013121488.1, XP_003446511.2, XP_005448652.1, XP_013126817.1, XP_013121525.1, XP_005468402.1, XP_013121924.1, XP_003439476.1, XP_003452310.1, XP_003444076.3, XP_003459870.1, XP_013120009.1, XP_005457017.1, XP_005453697.1, XP_003445952.1, XP_013122483.1, XP_013120883.1, XP_003456890.1, XP_005453700.1, XP_005467877.1, XP_013130424.1, XP_005469820.1, XP_003452138.1, XP_005450890.1,…
GO:0016407	acetyltransferase activity	F	0.000207895	3.32573e-06	32	96	4073	34297	OVER	XP_005470090.1, XP_005448114.1, XP_005448113.1, XP_005448112.1, XP_005448111.1, XP_013120497.1, XP_003448630.1, XP_005468444.1, XP_005464841.1, XP_005468442.1, XP_005468441.1, XP_005468440.1, XP_005473034.1, XP_013128861.1, XP_005473035.1, XP_005464840.1, XP_003459357.2, XP_003441870.1, XP_013128460.1, XP_013123784.1, XP_013123780.1, XP_013129768.1, XP_013129767.1, XP_013129769.1, XP_013123788.1,…	XP_003446805.1, XP_013131165.1, XP_005467941.1, XP_003458228.1, XP_003440889.1, XP_003458851.1, XP_005448219.1, XP_003450731.1, XP_003443136.1, XP_005468613.1, XP_003440177.1, XP_003444017.1, XP_013128202.1, XP_005455459.1, XP_005454860.1, XP_013127772.1, XP_003456906.1, XP_003449445.1, XP_013127774.1, XP_013120565.1, XP_003452450.1, XP_005452989.1, XP_013120544.1, XP_003445499.1, XP_003454104.1,…
GO:0031047	gene silencing by RNA	P	0.000212508	3.41801e-06	22	50	4083	34343	OVER	XP_013131601.1, XP_013131602.1, XP_013126656.1, XP_013126657.1, XP_013131600.1, XP_013131605.1, XP_013131603.1, XP_013131604.1, XP_013131607.1, XP_003444996.1, XP_013125600.1, XP_005470023.1, XP_003447225.1, XP_005459510.1, XP_005470019.1, XP_003449844.1, XP_005452794.1, XP_005452795.1, XP_013131598.1, XP_013131599.1, XP_005452797.1, XP_005470018.1	XP_013128079.1, XP_003451199.1, XP_005455914.1, XP_005457618.1, XP_013126437.1, XP_003459580.1, XP_003458510.1, XP_005453868.1, XP_003458995.1, XP_003447246.1, XP_013125134.1, XP_003454720.1, XP_003459141.1, XP_005455386.1, XP_005452862.1, XP_003444635.1, XP_005455907.1, XP_005462040.1, XP_005465316.1, XP_013130944.1, XP_003444745.1, XP_005452953.1, XP_003451214.1, XP_013120692.1, XP_005448090.1,…
GO:0006796	phosphate-containing compound metabolic process	P	0.000246519	3.98648e-06	469	3165	3636	31228	OVER	XP_005473929.1, XP_005474431.1, XP_013125038.1, XP_005472319.1, XP_013123898.1, XP_005452207.1, XP_003455227.2, XP_005447984.1, XP_005476427.1, XP_005448927.1, XP_003445889.1, XP_005450848.1, XP_013129507.1, XP_003456923.1, XP_003444452.2, XP_005457322.1, XP_003450744.1, XP_005454836.1, XP_013122231.1, XP_003448220.1, XP_005467143.1, XP_005453565.1, XP_005461073.1, XP_005476140.1, XP_003458206.1,…	XP_003446327.1, XP_003450733.1, XP_005476284.1, XP_003448800.1, XP_013127316.1, XP_003443226.1, XP_005470225.1, XP_005455165.1, XP_005478900.1, XP_003450021.1, XP_005473206.1, XP_013133104.1, XP_005459852.1, XP_013129922.1, XP_013124784.1, XP_003444749.1,
GO:0043543	protein acylation	P	0.000246725	4.01127e-06	27	73	4078	34320	OVER	XP_005449031.1, XP_005448114.1, XP_005449030.1, XP_005448113.1, XP_005448112.1, XP_005448111.1, XP_003448630.1, XP_005468444.1, XP_005464841.1, XP_005468442.1, XP_005468441.1, XP_005468440.1, XP_005473034.1, XP_013128861.1, XP_005473035.1, XP_005464840.1, XP_003459357.2, XP_003441870.1, XP_003439411.1, XP_013129768.1, XP_013129767.1, XP_013124587.1, XP_013129769.1, XP_005464838.1, XP_005464839.1,…	XP_005472773.1, XP_005467941.1, XP_003458228.1, XP_003440889.1, XP_005448219.1, XP_003440909.1, XP_003440177.1, XP_005479238.2, XP_003439967.1, XP_005454860.1, XP_013127772.1, XP_003451059.1, XP_013127774.1, XP_005453803.1, XP_005452989.1, XP_005477875.2, XP_003447363.1, XP_005458909.1, XP_005454859.1, XP_005474446.1, XP_005458907.1, XP_005458905.1, XP_005458903.1, XP_003439361.1, XP_005474448.1,…
GO:0018024	histone-lysine N-methyltransferase activity	F	0.000248618	4.06366e-06	23	55	4082	34338	OVER	XP_013130607.1, XP_005478775.1, XP_013130606.1, XP_005478777.1, XP_005457275.1, XP_013130609.1, XP_013130608.1, XP_003455165.1, XP_005478776.1, XP_005457277.1, XP_005457276.1, XP_005459700.1, XP_005457278.1, XP_005468886.1, XP_013130612.1, XP_013130611.1, XP_003442093.1, XP_013128602.1, XP_005467874.1, XP_013124289.1, XP_013131344.1, XP_013130570.1, XP_003455240.1	XP_013121697.1, XP_003459527.1, XP_013121699.1, XP_005453446.1, XP_005466398.1, XP_003446139.1, XP_005461333.1, XP_013123980.1, XP_013132387.1, XP_003439681.1, XP_013120730.1, XP_005452759.1, XP_003452642.1, XP_005472464.1, XP_013130333.1, XP_005463592.1, XP_013121700.1, XP_005472686.1, XP_003447710.1, XP_005462734.1, XP_013123978.1, XP_005452760.1, XP_013120728.1, XP_003456532.1, XP_005465100.1,…
GO:0043122	regulation of I-kappaB kinase/NF-kappaB signaling	P	0.000255023	4.19052e-06	14	20	4091	34373	OVER	XP_005462845.1, XP_013127186.1, XP_005462846.1, XP_013121279.1, XP_013121278.1, XP_013127190.1, XP_005453788.1, XP_013127189.1, XP_013127187.1, XP_013127188.1, XP_005468005.1, XP_013121281.1, XP_013121280.1, XP_003443181.1	XP_013131449.1, XP_003445019.1, XP_005478534.1, XP_003440565.1, XP_005464971.1, XP_003444226.1, XP_003442307.1, XP_013120478.1, XP_003453693.1, XP_003455526.1, XP_005452261.1, XP_003438817.1, XP_003449078.1, XP_005476265.1, XP_005476266.1, XP_003452807.3, XP_005448279.1, XP_003439247.1, XP_005457436.1, XP_005450666.1
GO:0043124	negative regulation of I-kappaB kinase/NF-kappaB signaling	P	0.000279638	4.6193e-06	7	2	4098	34391	OVER	XP_013127186.1, XP_005468005.1, XP_013127190.1, XP_005453788.1, XP_013127189.1, XP_013127187.1, XP_013127188.1	XP_013131449.1, XP_005457436.1
GO:0061024	membrane organization	P	0.000279907	4.66936e-06	60	252	4045	34141	OVER	XP_013130300.1, XP_005451761.1, XP_003445905.1, XP_003444629.1, XP_005450590.1, XP_005455021.1, XP_005455023.1, XP_005450594.1, XP_003445060.1, XP_005455025.1, XP_005450592.1, XP_005449919.1, XP_003448940.2, XP_003450973.1, XP_005448181.1, XP_003447945.1, XP_005454811.1, XP_013126007.1, XP_005471388.1, XP_005448525.1, XP_005459014.1, XP_013124419.1, XP_005450141.1, XP_005463747.1, XP_013125543.1,…	XP_005453237.1, XP_013121488.1, XP_003446511.2, XP_005448652.1, XP_013126817.1, XP_013121525.1, XP_005468402.1, XP_013121924.1, XP_003439476.1, XP_003452310.1, XP_003444076.3, XP_003459870.1, XP_013120009.1, XP_005457017.1, XP_005453697.1, XP_003445952.1, XP_013122483.1, XP_013120883.1, XP_003445686.1, XP_003456890.1, XP_005459559.1, XP_005453700.1, XP_005467877.1, XP_013130424.1, XP_013124287.1,…
GO:0030916	otic vesicle formation	P	0.000279907	4.67241e-06	13	17	4092	34376	OVER	XP_003451854.1, XP_005471755.1, XP_003443568.2, XP_003443569.1, XP_005454231.1, XP_005456394.1, XP_013130897.1, XP_005468638.1, XP_013129235.1, XP_013129234.1, XP_005448224.1, XP_003443570.1, XP_003450041.2	XP_005461064.1, XP_005460266.1, XP_005460265.1, XP_005460264.1, XP_005474812.1, XP_003456134.1, XP_013119779.1, XP_003441819.1, XP_005474813.1, XP_003453873.2, XP_003456604.1, XP_003456719.1, XP_003451992.1, XP_003448121.1, XP_005461063.1, XP_003447656.1, XP_003451988.1
GO:0034399	nuclear periphery	C	0.000290357	4.8721e-06	12	14	4093	34379	OVER	XP_005475305.1, XP_005449485.1, XP_005475304.1, XP_005475303.1, XP_013129456.1, XP_013129455.1, XP_005475301.1, XP_005475311.1, XP_005475309.1, XP_005475308.1, XP_005475307.1, XP_005475306.1	XP_005475805.1, XP_003443579.1, XP_003438744.1, XP_003448885.1, XP_005471219.1, XP_005447878.1, XP_003455929.1, XP_003452380.1, XP_003448834.1, XP_003437552.1, XP_003451313.1, XP_003458204.1, XP_013125761.1, XP_003439463.1
GO:0004620	phospholipase activity	F	0.000291831	4.92221e-06	27	74	4078	34319	OVER	XP_013125556.1, XP_005448920.1, XP_003439371.1, XP_003456884.1, XP_013124271.1, XP_013124276.1, XP_005453866.1, XP_013124272.1, XP_013124275.1, XP_013124274.1, XP_013123866.1, XP_003452445.1, XP_003442930.1, XP_005454836.1, XP_005454838.1, XP_013123865.1, XP_005454837.1, XP_003458389.1, XP_003445168.2, XP_005451902.1, XP_005477369.1, XP_005451903.1, XP_003446944.1, XP_005468125.1, XP_005472095.1,…	XP_003441208.1, XP_013121423.1, XP_005475231.1, XP_005451721.1, XP_005470173.1, XP_013120205.1, XP_003456293.1, XP_003452268.1, XP_003442178.1, XP_013126045.1, XP_003450589.2, XP_013124301.1, XP_003457468.1, XP_005457729.1, XP_005453388.1, XP_005474051.1, XP_013131585.1, XP_005474838.1, XP_005457727.1, XP_003458608.1, XP_005472487.1, XP_013121843.1, XP_003448430.2, XP_005461035.1, XP_005459686.1,…
GO:0005813	centrosome	C	0.000331058	5.61261e-06	31	94	4074	34299	OVER	XP_005477704.1, XP_005460436.1, XP_005460437.1, XP_005460438.1, XP_005460439.1, XP_005459382.1, XP_005477701.1, XP_013123248.1, XP_005477703.1, XP_005477702.1, XP_013123244.1, XP_013123777.1, XP_005447778.1, XP_005447777.1, XP_005447779.1, XP_005455128.1, XP_005455127.1, XP_005447781.1, XP_013129849.1, XP_005447780.1, XP_005454231.1, XP_005474383.1, XP_005456786.1, XP_003455758.2, XP_005460440.1,…	XP_005456420.1, XP_013131668.1, XP_003445488.1, XP_003458518.1, XP_013129568.1, XP_013125496.1, XP_005448307.1, XP_005471879.1, XP_013131031.1, XP_003456409.1, XP_005448305.1, XP_005460618.1, XP_013129016.1, XP_003454973.1, XP_005448309.1, XP_005453632.1, XP_013123796.1, XP_005458893.1, XP_005456867.1, XP_005476513.1, XP_005476515.1, XP_013122273.1, XP_013129072.1, XP_003438778.1, XP_013129074.1,…
GO:0005815	microtubule organizing center	C	0.000334841	5.70586e-06	41	146	4064	34247	OVER	XP_005477704.1, XP_005460436.1, XP_005460437.1, XP_005460438.1, XP_005460439.1, XP_005459382.1, XP_005452641.1, XP_005477701.1, XP_003437717.1, XP_013123248.1, XP_005477703.1, XP_005477702.1, XP_003440932.2, XP_013123244.1, XP_013123777.1, XP_005447778.1, XP_005447777.1, XP_005447779.1, XP_013128978.1, XP_005455128.1, XP_005455127.1, XP_005456254.1, XP_005449996.1, XP_005449997.1, XP_005447781.1,…	XP_005456420.1, XP_005474473.1, XP_013129568.1, XP_005475379.1, XP_005463288.1, XP_003456633.1, XP_005448305.1, XP_003454973.1, XP_013130515.1, XP_005448309.1, XP_003437803.1, XP_005453632.1, XP_013123796.1, XP_005450174.1, XP_003454532.1, XP_003456942.1, XP_005476513.1, XP_003447090.2, XP_013125069.1, XP_013122273.1, XP_005450931.1, XP_003438778.1, XP_013129074.1, XP_005475536.1, XP_013127704.1,…
GO:0008283	cell proliferation	P	0.000361466	6.19099e-06	84	402	4021	33991	OVER	XP_003446306.1, XP_005473929.1, XP_005459382.1, XP_013125076.1, XP_003440681.1, XP_013129509.1, XP_013126475.1, XP_003459406.1, XP_013129455.1, XP_005473930.1, XP_013130971.1, XP_003449844.1, XP_005448802.1, XP_005473932.1, XP_003452855.1, XP_003445730.1, XP_005448804.1, XP_005475305.1, XP_013129321.1, XP_005475303.1, XP_005449466.1, XP_005475301.1, XP_003456476.1, XP_003443568.2, XP_005454585.1,…	XP_013124422.1, XP_005453444.1, XP_013125222.1, XP_003450940.1, XP_005471979.1, XP_005474706.1, XP_005471037.1, XP_003448800.1, XP_005449780.1, XP_003449658.1, XP_003452103.1, XP_003459870.1, XP_005459404.1, XP_005476513.1, XP_005451264.1, XP_005452862.1, XP_013121476.1, XP_013130583.1, XP_003448243.1, XP_005475495.1, XP_003454065.2, XP_005447887.1, XP_003447323.1, XP_003452115.1, XP_003439257.1,…
GO:0005881	cytoplasmic microtubule	C	0.00036589	6.29858e-06	14	21	4091	34372	OVER	XP_013126879.1, XP_013126868.1, XP_013126878.1, XP_013126867.1, XP_013126877.1, XP_013126876.1, XP_013126869.1, XP_013126871.1, XP_013126870.1, XP_013126875.1, XP_013126874.1, XP_013126880.1, XP_013126873.1, XP_013126872.1	XP_013132671.1, XP_013132672.1, XP_013132670.1, XP_013120280.1, XP_013123466.1, XP_005466520.2, XP_003438348.2, XP_005459231.1, XP_013132663.1, XP_013132662.1, XP_013132673.1, XP_013132665.1, XP_013132674.1, XP_003457122.2, XP_013132664.1, XP_013132668.1, XP_005448472.1, XP_013132669.1, XP_013132666.1, XP_003460440.1, XP_013132667.1
GO:0042054	histone methyltransferase activity	F	0.000376361	6.51155e-06	23	57	4082	34336	OVER	XP_013130607.1, XP_005478775.1, XP_013130606.1, XP_005478777.1, XP_005457275.1, XP_013130609.1, XP_013130608.1, XP_003455165.1, XP_005478776.1, XP_005457277.1, XP_005457276.1, XP_005459700.1, XP_005457278.1, XP_005468886.1, XP_013130612.1, XP_013130611.1, XP_003442093.1, XP_013128602.1, XP_005467874.1, XP_013124289.1, XP_013131344.1, XP_013130570.1, XP_003455240.1	XP_013121697.1, XP_003459527.1, XP_013121699.1, XP_005453446.1, XP_005466398.1, XP_003446139.1, XP_005461333.1, XP_013123980.1, XP_013132387.1, XP_003439681.1, XP_013120730.1, XP_005452759.1, XP_003452642.1, XP_005472464.1, XP_013130333.1, XP_005463592.1, XP_003446214.2, XP_013121700.1, XP_005472686.1, XP_003447710.1, XP_005462734.1, XP_013123978.1, XP_005452760.1, XP_013120728.1, XP_003456532.1,…
GO:0007009	plasma membrane organization	P	0.000384236	6.6812e-06	32	100	4073	34293	OVER	XP_005451761.1, XP_003452918.1, XP_013128740.1, XP_003445905.1, XP_003448613.1, XP_005455022.1, XP_005450590.1, XP_013121925.1, XP_005455021.1, XP_013128846.1, XP_005450591.1, XP_005455024.1, XP_005455023.1, XP_013127349.1, XP_005450594.1, XP_003445060.1, XP_005450595.1, XP_005455025.1, XP_005450592.1, XP_005450593.1, XP_005449919.1, XP_005449916.1, XP_003438773.1, XP_013127350.1, XP_005448181.1,…	XP_005453237.1, XP_005461318.1, XP_005448652.1, XP_005468402.1, XP_013121924.1, XP_005460496.1, XP_013131812.1, XP_003438841.1, XP_005453697.1, XP_003438778.1, XP_005453704.1, XP_013122483.1, XP_013120883.1, XP_005473416.1, XP_003456890.1, XP_003450956.1, XP_005453700.1, XP_005477367.1, XP_013130424.1, XP_005474631.1, XP_005474270.1, XP_005450890.1, XP_005476163.1, XP_013129673.1, XP_005474269.1,…
GO:0010558	negative regulation of macromolecule biosynthetic process	P	0.000405551	7.08709e-06	65	286	4040	34107	OVER	XP_005478775.1, XP_013131601.1, XP_013131605.1, XP_013131603.1, XP_013131607.1, XP_005454329.1, XP_005465019.2, XP_005463284.1, XP_003447225.1, XP_003460145.1, XP_003442698.1, XP_003449844.1, XP_005452795.1, XP_013121402.1, XP_013130570.1, XP_013121400.1, XP_005452797.1, XP_005470018.1, XP_005465290.1, XP_005457294.1, XP_003444342.1, XP_013131363.1, XP_003448939.1, XP_013121397.1, XP_005465292.1,…	XP_003452141.1, XP_005455914.1, XP_003440909.1, XP_003449017.1, XP_013129048.1, XP_005463058.1, XP_005479238.2, XP_005472526.1, XP_003449078.1, XP_013127135.1, XP_003459580.1, XP_013127523.1, XP_013126287.1, XP_003454720.1, XP_003459143.1, XP_005451287.1, XP_005452862.1, XP_003458968.1, XP_005477155.1, XP_005476645.1, XP_013130944.1, NP_001266628.1, XP_005479242.1, XP_013120692.1, XP_003445553.1,…
GO:0042043	neurexin family protein binding	F	0.000450188	7.94541e-06	11	12	4094	34381	OVER	XP_005475305.1, XP_005475304.1, XP_005475303.1, XP_013129456.1, XP_013129455.1, XP_005475301.1, XP_005475311.1, XP_005475309.1, XP_005475308.1, XP_005475307.1, XP_005475306.1	XP_013130009.1, XP_003450533.1, XP_005471995.1, XP_013130010.1, XP_003445384.1, XP_013129990.1, XP_013122966.1, XP_003456900.1, XP_003454763.2, XP_013126228.1, XP_005467960.1, XP_003456901.1
GO:0005007	fibroblast growth factor-activated receptor activity	F	0.000450188	7.94541e-06	11	12	4094	34381	OVER	XP_005473133.1, XP_005473131.1, XP_005473929.1, XP_003445598.2, XP_005473928.1, XP_005473930.1, XP_005473933.1, XP_005473932.1, XP_003445599.2, XP_005473927.1, XP_005473926.1	XP_005453442.1, XP_005453441.1, XP_005453444.1, XP_005453443.1, XP_005458384.1, XP_013132036.1, XP_005458383.1, XP_005453439.1, XP_003451467.2, XP_005458382.1, XP_005458381.1, XP_003453659.2
GO:0009395	phospholipid catabolic process	P	0.000471461	8.36185e-06	36	122	4069	34271	OVER	XP_013125556.1, XP_005458669.1, XP_005458667.1, XP_005448920.1, XP_003439371.1, XP_003456884.1, XP_013124271.1, XP_013124276.1, XP_005453866.1, XP_013124272.1, XP_013124275.1, XP_013124274.1, XP_013123866.1, XP_003452445.1, XP_003442930.1, XP_003442956.1, XP_005454836.1, XP_005454838.1, XP_013125569.1, XP_013123865.1, XP_005454837.1, XP_003458389.1, XP_005449654.1, XP_005449655.1, XP_005449656.1,…	XP_003441208.1, XP_005475231.1, XP_013121258.1, XP_005470173.1, XP_013120205.1, XP_003442178.1, XP_013126045.1, XP_013124301.1, XP_013129478.1, XP_003457468.1, XP_005457729.1, XP_013121615.1, XP_005453388.1, XP_005474051.1, XP_005474838.1, XP_013121611.1, XP_013132696.1, XP_003441716.1, XP_005476574.1, XP_003448986.2, XP_005461035.1, XP_013132971.1, XP_013120199.1, XP_005449271.1, XP_003442105.1,…
GO:0004649	poly(ADP-ribose) glycohydrolase activity	F	0.000520316	9.31882e-06	6	1	4099	34392	OVER	XP_005456608.1, XP_005471452.1, XP_003452045.1, XP_005471450.1, XP_005471451.1, XP_005471449.1	XP_005449607.1
GO:0000185	activation of MAPKKK activity	P	0.000520316	9.31882e-06	6	1	4099	34392	OVER	XP_013123897.1, XP_013123898.1, XP_013123895.1, XP_013123896.1, XP_013123894.1, XP_003438275.2	XP_003456452.1
GO:0031327	negative regulation of cellular biosynthetic process	P	0.000523741	9.42569e-06	65	289	4040	34104	OVER	XP_005478775.1, XP_013131601.1, XP_013131605.1, XP_013131603.1, XP_013131607.1, XP_005454329.1, XP_005465019.2, XP_005463284.1, XP_003447225.1, XP_003460145.1, XP_003442698.1, XP_003449844.1, XP_005452795.1, XP_013121402.1, XP_013130570.1, XP_013121400.1, XP_005452797.1, XP_005470018.1, XP_005465290.1, XP_005457294.1, XP_003444342.1, XP_013131363.1, XP_003448939.1, XP_013121397.1, XP_005465292.1,…	XP_003452141.1, XP_005455914.1, XP_003440909.1, XP_003449017.1, XP_013129048.1, XP_005463058.1, XP_005479238.2, XP_005472526.1, XP_003449078.1, XP_013127135.1, XP_003443686.1, XP_003459580.1, XP_013127523.1, XP_013126287.1, XP_003454720.1, XP_003459143.1, XP_005451287.1, XP_005452862.1, XP_003458968.1, XP_005477155.1, XP_005476645.1, XP_013130944.1, NP_001266628.1, XP_005479242.1, XP_013120692.1,…
GO:0045944	positive regulation of transcription from RNA polymerase II promoter	P	0.000542718	9.81441e-06	43	161	4062	34232	OVER	XP_005457325.1, XP_005447772.1, XP_005475311.1, XP_005452641.1, XP_005470118.1, XP_003442082.1, XP_013129456.1, XP_003453908.1, XP_013124327.1, XP_013129455.1, XP_005453303.1, XP_005453302.1, XP_003440720.1, XP_005457321.1, XP_003440721.1, XP_005457323.1, XP_003440722.1, XP_003438574.2, XP_005457322.1, XP_005455126.1, XP_013121683.1, XP_005475305.1, XP_005475304.1, XP_013121682.1, XP_005475303.1,…	XP_005467941.1, XP_013125222.1, XP_003456065.1, XP_003449017.1, XP_013120066.1, XP_003456464.1, XP_005450299.1, XP_005470843.1, XP_013120296.1, XP_013120062.1, XP_013124524.1, XP_003449078.1, XP_005476212.1, XP_003447564.1, XP_003446196.2, XP_013121062.1, XP_013127523.1, XP_005451193.1, XP_005465769.1, XP_005449512.1, XP_005476574.1, XP_003441505.1, XP_003443520.1, XP_005457751.2, XP_005449509.1,…
GO:0007160	cell-matrix adhesion	P	0.000548985	9.97547e-06	21	50	4084	34343	OVER	XP_005475305.1, XP_005475304.1, XP_005465343.1, XP_005475303.1, XP_003439783.1, XP_005451251.1, XP_005475301.1, XP_005475311.1, XP_005451250.1, XP_005475309.1, XP_005475308.1, XP_005475307.1, XP_005475306.1, XP_013129456.1, XP_005451249.1, XP_013129455.1, XP_005468932.1, XP_013124876.1, XP_005451253.1, XP_005451248.1, XP_013124878.1	XP_003445713.2, XP_005451078.1, XP_003460454.2, XP_003453377.1, XP_003441455.2, XP_013120606.1, XP_005471332.1, XP_005448021.1, XP_003456409.1, XP_005461388.1, XP_005462077.1, XP_003456904.1, XP_005466891.1, XP_003438778.1, XP_013120217.1, XP_005469323.1, XP_005473080.1, XP_003438146.1, XP_013129941.1, XP_005448493.1, XP_013120195.1, XP_013124877.1, XP_003443963.1, XP_005474270.1, XP_005474269.1,…
GO:1903034	regulation of response to wounding	P	0.000601488	1.10341e-05	13	19	4092	34374	OVER	XP_005475305.1, XP_005475304.1, XP_005475303.1, XP_005475301.1, XP_005475311.1, XP_005450044.1, XP_005475309.1, XP_005475308.1, XP_013124394.1, XP_005475307.1, XP_005475306.1, XP_013129456.1, XP_013129455.1	XP_005474269.1, XP_003456755.2, XP_005466935.1, XP_005461557.1, XP_005461558.1, XP_005474776.1, XP_013120478.1, XP_005461555.1, XP_005474775.1, XP_005466934.1, XP_003440160.1, XP_013120495.1, XP_003448825.1, XP_003440652.2, XP_013122122.1, XP_005478377.1, XP_013122121.1, XP_005449949.1, XP_005474270.1
GO:0043270	positive regulation of ion transport	P	0.000601488	1.10341e-05	13	19	4092	34374	OVER	XP_005475305.1, XP_005475304.1, XP_005451761.1, XP_005475303.1, XP_005475301.1, XP_005475311.1, XP_005475309.1, XP_005475308.1, XP_005475307.1, XP_005475306.1, XP_003440681.1, XP_013129456.1, XP_013129455.1	XP_005452842.1, XP_003445488.1, XP_003447239.1, XP_013125442.1, XP_003455987.1, XP_005469532.1, XP_003452370.1, XP_013125441.1, XP_013119994.1, XP_013119993.1, XP_003450853.1, XP_003440736.1, XP_005471290.2, XP_005460751.1, XP_005463713.2, XP_013132260.1, XP_003442097.1, XP_005460745.2, XP_005460746.1
GO:0071310	cellular response to organic substance	P	0.000633041	1.1723e-05	126	687	3979	33706	OVER	XP_005473929.1, XP_005463080.1, XP_013126475.1, XP_013129455.1, XP_005450614.1, XP_005467903.1, XP_003440720.1, XP_005473932.1, XP_013121400.1, XP_013124411.1, XP_005475303.1, XP_005454836.1, XP_005454587.1, XP_005467708.1, XP_013121397.1, XP_005448181.1, XP_013130897.1, XP_005449840.1, XP_003445599.2, XP_005449813.1, XP_005448769.1, XP_005457481.1, XP_005475307.1, XP_013129510.1, XP_005459782.1,…	XP_013124422.1, XP_005453444.1, XP_005467941.1, XP_005468632.1, XP_005468402.1, XP_005472526.1, XP_003449078.1, XP_003446196.2, XP_003449209.1, XP_013123961.1, XP_013126287.1, XP_003445373.1, XP_003451970.1, XP_003438348.2, XP_013128599.1, XP_005470478.1, XP_005476198.1, XP_003443019.1, NP_001266544.1, XP_005455612.1, XP_003443106.1, XP_005470433.1, XP_013125836.1, XP_003438468.1, XP_003447323.1,…
GO:0035329	hippo signaling	P	0.000675341	1.26237e-05	10	10	4095	34383	OVER	XP_005458462.1, XP_013121346.1, XP_005458463.1, XP_005458466.1, XP_005458467.1, XP_005458464.1, XP_005458465.1, XP_005458468.1, XP_003439474.1, XP_013132085.1	XP_005475381.1, XP_003443020.1, XP_005467070.1, XP_003451676.1, XP_003446365.1, XP_005451093.1, XP_013126077.1, XP_005467069.1, XP_005467068.1, XP_005467067.1
GO:0008286	insulin receptor signaling pathway	P	0.000675341	1.26237e-05	10	10	4095	34383	OVER	XP_013131490.1, XP_005457480.1, XP_003452918.1, XP_003438773.1, XP_005448181.1, XP_005457476.1, XP_013131489.1, XP_005449841.1, XP_005457481.1, XP_005457482.1	XP_005467940.1, XP_003458319.1, XP_013125580.1, XP_005467941.1, XP_003443139.1, XP_013127170.1, XP_013128931.1, XP_003448897.1, XP_013124452.1, XP_005468402.1
GO:0016567	protein ubiquitination	P	0.00069558	1.30625e-05	94	476	4011	33917	OVER	XP_005459152.1, XP_003443345.1, XP_003458371.1, XP_005458120.1, XP_005451769.1, XP_003454098.1, XP_005453542.1, XP_013125844.1, XP_003438340.1, XP_005465019.2, XP_005465932.2, XP_003448359.1, XP_013130225.1, XP_003460072.1, XP_005474076.1, XP_003443176.1, XP_005474074.1, XP_013120772.1, XP_005466101.2, XP_005448257.1, XP_005448255.1, XP_003442614.1, XP_005459448.1, XP_013132700.1, XP_003449797.1,…	XP_005467941.1, XP_005462826.2, XP_013120872.1, XP_013126373.1, XP_013121235.1, XP_013122517.1, XP_003449078.1, XP_005456270.1, XP_005475966.1, XP_005473228.1, XP_005464295.2, XP_005451011.1, XP_005476513.1, XP_003443520.1, XP_003444388.1, XP_005454485.1, XP_005468982.1, XP_013121782.1, XP_013123480.1, XP_003438129.1, XP_013128587.1, XP_003444801.1, XP_005463386.1, XP_005468522.1, XP_005451023.1,…
GO:0090279	regulation of calcium ion import	P	0.000702404	1.32518e-05	11	13	4094	34380	OVER	XP_005475305.1, XP_005475304.1, XP_005475303.1, XP_013129456.1, XP_013129455.1, XP_005475301.1, XP_005475311.1, XP_005475309.1, XP_005475308.1, XP_005475307.1, XP_005475306.1	XP_003445488.1, XP_005449829.1, XP_003437747.1, XP_003452370.1, XP_005447649.1, XP_005447650.1, XP_003450853.1, XP_003440736.1, XP_005471290.2, XP_005450666.1, XP_005463713.2, XP_013132260.1, XP_003445255.1
GO:0010825	positive regulation of centrosome duplication	P	0.000706244	1.3754e-05	5	0	4100	34393	OVER	XP_013121577.1, XP_013121576.1, XP_013121579.1, XP_013121578.1, XP_013121580.1
GO:0046607	positive regulation of centrosome cycle	P	0.000706244	1.3754e-05	5	0	4100	34393	OVER	XP_013121577.1, XP_013121576.1, XP_013121579.1, XP_013121578.1, XP_013121580.1
GO:0071385	cellular response to glucocorticoid stimulus	P	0.000706244	1.3754e-05	5	0	4100	34393	OVER	XP_005467903.1, XP_003446987.1, XP_005452641.1, XP_003445950.1, XP_013127156.1
GO:0043402	glucocorticoid mediated signaling pathway	P	0.000706244	1.3754e-05	5	0	4100	34393	OVER	XP_005467903.1, XP_003446987.1, XP_005452641.1, XP_003445950.1, XP_013127156.1
GO:0004883	glucocorticoid receptor activity	F	0.000706244	1.3754e-05	5	0	4100	34393	OVER	XP_005467903.1, XP_003446987.1, XP_005452641.1, XP_003445950.1, XP_013127156.1
GO:0030259	lipid glycosylation	P	0.000706244	1.3754e-05	5	0	4100	34393	OVER	XP_013128644.1, XP_005469567.1, XP_003441520.2, XP_005478139.1, XP_005468698.2
GO:0071384	cellular response to corticosteroid stimulus	P	0.000706244	1.3754e-05	5	0	4100	34393	OVER	XP_005467903.1, XP_003446987.1, XP_005452641.1, XP_003445950.1, XP_013127156.1
GO:0004630	phospholipase D activity	F	0.000714039	1.39679e-05	7	3	4098	34390	OVER	XP_005477369.1, XP_003442930.1, XP_013125556.1, XP_005472095.1, XP_005472096.1, XP_005472094.1, XP_003456884.1	XP_005461035.1, XP_005461036.1, XP_003456293.1
GO:0032101	regulation of response to external stimulus	P	0.000748413	1.47054e-05	33	110	4072	34283	OVER	XP_003451821.2, XP_005475311.1, XP_013127190.1, XP_005450044.1, XP_005463222.1, XP_005463223.1, XP_005463220.1, XP_005463221.1, XP_005479038.1, XP_013129456.1, XP_013129455.1, XP_013123200.1, XP_013120772.1, XP_003456219.1, XP_005475305.1, XP_013127186.1, XP_005475304.1, XP_005475303.1, XP_005475301.1, XP_003449776.2, XP_013123217.1, XP_005475309.1, XP_013127189.1, XP_005475308.1, XP_013124394.1,…	XP_005471244.1, XP_005466934.1, XP_005456714.1, XP_003449078.1, XP_005451271.1, XP_003442954.1, XP_003438778.1, XP_005455907.1, XP_003448187.1, XP_003445765.1, XP_003449235.1, XP_005461555.1, XP_005474775.1, XP_005477367.1, XP_003455043.1, XP_003440736.1, XP_013120692.1, XP_013122121.1, XP_005461661.1, XP_003455234.1, XP_005460344.1, XP_005474270.1, XP_005460747.1, XP_005474269.1, XP_003455661.2,…
GO:1902532	negative regulation of intracellular signal transduction	P	0.000792359	1.56429e-05	27	80	4078	34313	OVER	XP_005460931.1, XP_013127190.1, XP_003444263.2, XP_005465019.2, XP_005460589.1, XP_003445730.1, XP_013119869.1, XP_003454598.1, XP_013127186.1, XP_003439030.1, XP_013119872.1, XP_013119873.1, XP_013133045.1, XP_013119870.1, XP_013119871.1, XP_005465020.1, XP_005453788.1, XP_003459453.1, XP_013127189.1, XP_013127187.1, XP_013127188.1, XP_005468005.1, XP_005460592.1, XP_003444293.1, XP_005451274.1,…	XP_003456025.1, XP_013124422.1, XP_003445488.1, XP_003448257.1, XP_003443115.1, XP_003449554.1, XP_005449829.1, XP_005460418.1, XP_005474788.1, XP_005477996.1, XP_003452700.1, XP_005449876.1, XP_005449878.1, XP_003449209.1, XP_003446402.1, XP_005471102.1, XP_003439954.1, NP_001297020.1, XP_003444475.1, XP_005450061.1, XP_003454975.1, XP_003448796.1, XP_003450848.1, XP_005475045.1, XP_003451148.1,…
GO:0016278	lysine N-methyltransferase activity	F	0.000792359	1.57755e-05	23	61	4082	34332	OVER	XP_013130607.1, XP_005478775.1, XP_013130606.1, XP_005478777.1, XP_005457275.1, XP_013130609.1, XP_013130608.1, XP_003455165.1, XP_005478776.1, XP_005457277.1, XP_005457276.1, XP_005459700.1, XP_005457278.1, XP_005468886.1, XP_013130612.1, XP_013130611.1, XP_003442093.1, XP_013128602.1, XP_005467874.1, XP_013124289.1, XP_013131344.1, XP_013130570.1, XP_003455240.1	XP_013120377.1, XP_013121697.1, XP_005471244.1, XP_003459527.1, XP_013121699.1, XP_005453446.1, XP_005466398.1, XP_003446139.1, XP_005461333.1, XP_013123980.1, XP_013132387.1, XP_003439681.1, XP_003447079.1, XP_013120730.1, XP_005479272.1, XP_005452759.1, XP_003452642.1, XP_005472464.1, XP_013130333.1, XP_005463592.1, XP_013121700.1, XP_005472686.1, XP_003447710.1, XP_005462734.1, XP_013123978.1,…
GO:0016279	protein-lysine N-methyltransferase activity	F	0.000792359	1.57755e-05	23	61	4082	34332	OVER	XP_013130607.1, XP_005478775.1, XP_013130606.1, XP_005478777.1, XP_005457275.1, XP_013130609.1, XP_013130608.1, XP_003455165.1, XP_005478776.1, XP_005457277.1, XP_005457276.1, XP_005459700.1, XP_005457278.1, XP_005468886.1, XP_013130612.1, XP_013130611.1, XP_003442093.1, XP_013128602.1, XP_005467874.1, XP_013124289.1, XP_013131344.1, XP_013130570.1, XP_003455240.1	XP_013120377.1, XP_013121697.1, XP_005471244.1, XP_003459527.1, XP_013121699.1, XP_005453446.1, XP_005466398.1, XP_003446139.1, XP_005461333.1, XP_013123980.1, XP_013132387.1, XP_003439681.1, XP_003447079.1, XP_013120730.1, XP_005479272.1, XP_005452759.1, XP_003452642.1, XP_005472464.1, XP_013130333.1, XP_005463592.1, XP_013121700.1, XP_005472686.1, XP_003447710.1, XP_005462734.1, XP_013123978.1,…
GO:0005929	cilium	C	0.000824654	1.64902e-05	34	116	4071	34277	OVER	XP_005475311.1, XP_005459382.1, XP_013123750.1, XP_005460830.1, XP_003437717.1, XP_003446097.1, XP_005460827.1, XP_003440932.2, XP_005460828.1, XP_013129456.1, XP_005460829.1, XP_013129455.1, XP_013123777.1, XP_005470246.1, XP_005455128.1, XP_005455127.1, XP_005449996.1, XP_005449997.1, XP_005475305.1, XP_013124411.1, XP_005475304.1, XP_005475303.1, XP_013129849.1, XP_005475301.1, XP_003448643.1,…	XP_005453715.1, XP_005474473.1, XP_005458623.1, XP_013121110.1, XP_003450357.1, XP_005470651.1, XP_003459632.1, XP_013122660.1, XP_013126207.1, XP_003457972.1, XP_005475379.1, XP_003452838.1, XP_005469798.1, XP_003456633.1, XP_013122709.1, XP_013129737.1, XP_003452262.1, XP_003439509.1, XP_013122705.1, XP_013123923.1, XP_013125193.1, XP_005450174.1, XP_003454532.1, XP_003447090.2, XP_003438778.1,…
GO:0007264	small GTPase mediated signal transduction	P	0.000836904	1.68079e-05	152	872	3953	33521	OVER	XP_013127218.1, XP_013124900.1, XP_013132507.1, XP_003449808.1, XP_003445697.1, XP_005455873.1, XP_005460830.1, XP_005457846.1, XP_005460201.1, XP_005463012.1, XP_013129522.1, XP_005460827.1, XP_013119774.1, XP_005454601.1, XP_005450848.1, XP_013121578.1, XP_003446018.1, XP_005471330.1, XP_005454666.1, XP_013126949.1, XP_005478355.1, XP_005471165.1, XP_005452181.1, XP_005454605.1, XP_013127214.1,…	XP_013124422.1, XP_005467941.1, XP_013128071.1, XP_005467843.1, XP_003439683.1, XP_005470990.1, XP_003442065.1, XP_005457575.1, XP_003459795.1, XP_003442633.2, XP_003448289.2, XP_005459393.1, XP_003454876.1, XP_003440900.1, XP_005452558.1, XP_013131274.1, XP_005463999.1, XP_003451390.1, XP_005455176.1, XP_005473522.1, XP_013131537.1, XP_013131394.1, XP_013121900.1, XP_003457822.1, XP_013126351.1,…
GO:0016298	lipase activity	F	0.00092171	1.85913e-05	30	96	4075	34297	OVER	XP_013125556.1, XP_005448920.1, XP_003439371.1, XP_003456884.1, XP_013124271.1, XP_013124276.1, XP_005475636.1, XP_005453866.1, XP_013124272.1, XP_013124275.1, XP_013124274.1, XP_013123866.1, XP_003452445.1, XP_003442930.1, XP_005454836.1, XP_005454838.1, XP_003449836.1, XP_013123865.1, XP_005454837.1, XP_003458389.1, XP_003447301.1, XP_003445168.2, XP_005451902.1, XP_005477369.1, XP_005451903.1,…	NP_001266682.1, XP_003441208.1, XP_013121423.1, XP_005475231.1, XP_005451721.1, XP_005470173.1, XP_013120205.1, XP_003456293.1, XP_003452268.1, XP_003442178.1, XP_013126045.1, XP_003450589.2, XP_013124301.1, XP_003457468.1, XP_005457729.1, XP_005453388.1, XP_005474051.1, XP_013131585.1, XP_003439890.1, XP_005474838.1, XP_005457727.1, XP_003458608.1, XP_005459258.1, XP_005472487.1, XP_013121843.1,…
GO:0030128	clathrin coat of endocytic vesicle	C	0.000947119	1.92685e-05	9	8	4096	34385	OVER	XP_013125005.1, XP_013125004.1, XP_013125003.1, XP_005459504.1, XP_013125008.1, XP_013125007.1, XP_013125006.1, XP_013132858.1, XP_013132859.1	XP_003450077.1, XP_005454895.1, XP_005461659.1, XP_003450857.1, XP_005461660.1, XP_013120577.1, XP_005461661.1, XP_013120576.1
GO:0030947	regulation of vascular endothelial growth factor receptor signaling pathway	P	0.000947119	1.92685e-05	9	8	4096	34385	OVER	XP_013129509.1, XP_005454585.1, XP_005454588.1, XP_005454587.1, XP_013129508.1, XP_013129512.1, XP_003439270.1, XP_013129511.1, XP_013129510.1	XP_003441513.1, XP_003452050.1, XP_005460198.1, XP_003440685.1, XP_005450121.1, XP_013119723.1, XP_005450120.1, XP_003438503.1
GO:0051050	positive regulation of transport	P	0.00101215	2.06794e-05	24	67	4081	34326	OVER	XP_005475305.1, XP_005475304.1, XP_005451761.1, XP_005475303.1, XP_005475301.1, XP_005475311.1, XP_013127350.1, XP_005475309.1, XP_003445830.1, XP_005475308.1, XP_005475307.1, XP_005475306.1, XP_003440681.1, XP_013127349.1, XP_013129456.1, XP_013129455.1, XP_005449919.1, XP_005461379.1, XP_005461378.1, XP_003456608.2, XP_005459014.1, XP_005449916.1, XP_013120393.1, XP_005459013.1	XP_005474725.1, XP_003452934.1, XP_005461318.1, XP_003445488.1, XP_003449281.1, XP_003443913.1, XP_003456409.1, XP_003458995.1, XP_005460751.1, XP_005449915.1, XP_005473704.1, XP_003438369.1, XP_005476513.1, XP_005476515.1, XP_013132996.1, XP_003438778.1, XP_005450160.1, XP_003455987.1, XP_013131920.1, XP_013125441.1, XP_005471427.1, XP_003438146.1, XP_005467112.1, XP_013119994.1, XP_005458701.1,…
GO:0032006	regulation of TOR signaling	P	0.00103327	2.13804e-05	11	14	4094	34379	OVER	XP_005460589.1, XP_013119872.1, XP_013119873.1, XP_013133045.1, XP_005460592.1, XP_013119870.1, XP_003448643.1, XP_003445730.1, XP_013119871.1, XP_013119869.1, XP_005449160.1	XP_003458198.1, XP_003450569.1, XP_003449305.1, XP_013128507.1, XP_003456747.1, XP_003449554.1, XP_003456844.1, XP_003458197.1, XP_003452838.1, XP_003442571.1, XP_003439954.1, XP_003451266.1, XP_005454412.1, XP_003446103.1
GO:0042734	presynaptic membrane	C	0.00103327	2.13804e-05	11	14	4094	34379	OVER	XP_005475305.1, XP_005475304.1, XP_005475303.1, XP_013129456.1, XP_013129455.1, XP_005475301.1, XP_005475311.1, XP_005475309.1, XP_005475308.1, XP_005475307.1, XP_005475306.1	XP_013124580.1, XP_013124581.1, XP_013124582.1, XP_005471478.1, XP_013124579.1, XP_013124978.1, XP_013124578.1, XP_013124979.1, XP_013124576.1, XP_013124980.1, XP_013124981.1, XP_005474086.1, XP_013124982.1, XP_005449915.1
GO:0030165	PDZ domain binding	F	0.00103327	2.13804e-05	11	14	4094	34379	OVER	XP_005475305.1, XP_005475304.1, XP_005475303.1, XP_013129456.1, XP_013129455.1, XP_005475301.1, XP_005475311.1, XP_005475309.1, XP_005475308.1, XP_005475307.1, XP_005475306.1	XP_005474269.1, XP_005474939.1, XP_013120478.1, XP_005474940.1, XP_005452539.1, XP_003446685.2, XP_005452538.1, XP_003449455.1, XP_003452624.1, XP_005452541.1, XP_005452542.1, XP_013126653.1, XP_005452540.1, XP_005474270.1
GO:1902493	acetyltransferase complex	C	0.00104866	2.18812e-05	30	97	4075	34296	OVER	XP_005448114.1, XP_005448113.1, XP_005448112.1, XP_005448111.1, XP_013120497.1, XP_003448630.1, XP_005468444.1, XP_005468442.1, XP_005468441.1, XP_005468440.1, XP_005473034.1, XP_013128861.1, XP_005473035.1, XP_003441870.1, XP_013126887.1, XP_013126888.1, XP_013123784.1, XP_013123780.1, XP_013129768.1, XP_013129767.1, XP_013129769.1, XP_013123788.1, XP_013123787.1, XP_013123786.1, XP_013123785.1,…	XP_013131165.1, XP_005467941.1, XP_005448219.1, XP_003440909.1, XP_005479238.2, XP_013128202.1, XP_013127772.1, XP_005449151.1, XP_005477875.2, XP_005458909.1, XP_005454859.1, XP_005476872.1, XP_013132933.1, XP_005458905.1, XP_013123034.1, XP_013128897.1, XP_005479242.1, XP_005468986.1, XP_005463291.1, XP_003442621.2, XP_005450359.1, XP_005449776.1, XP_003457125.1, XP_013130117.1, XP_003443555.1,…
GO:0031248	protein acetyltransferase complex	C	0.00104866	2.18812e-05	30	97	4075	34296	OVER	XP_005448114.1, XP_005448113.1, XP_005448112.1, XP_005448111.1, XP_013120497.1, XP_003448630.1, XP_005468444.1, XP_005468442.1, XP_005468441.1, XP_005468440.1, XP_005473034.1, XP_013128861.1, XP_005473035.1, XP_003441870.1, XP_013126887.1, XP_013126888.1, XP_013123784.1, XP_013123780.1, XP_013129768.1, XP_013129767.1, XP_013129769.1, XP_013123788.1, XP_013123787.1, XP_013123786.1, XP_013123785.1,…	XP_013131165.1, XP_005467941.1, XP_005448219.1, XP_003440909.1, XP_005479238.2, XP_013128202.1, XP_013127772.1, XP_005449151.1, XP_005477875.2, XP_005458909.1, XP_005454859.1, XP_005476872.1, XP_013132933.1, XP_005458905.1, XP_013123034.1, XP_013128897.1, XP_005479242.1, XP_005468986.1, XP_005463291.1, XP_003442621.2, XP_005450359.1, XP_005449776.1, XP_003457125.1, XP_013130117.1, XP_003443555.1,…
GO:0032956	regulation of actin cytoskeleton organization	P	0.00105646	2.21359e-05	34	118	4071	34275	OVER	XP_003437902.2, XP_005470863.1, XP_003452918.1, XP_013127506.1, XP_013127505.1, XP_005455022.1, XP_013127509.1, XP_005455021.1, XP_005455024.1, XP_013127508.1, XP_013127507.1, XP_005455023.1, XP_005477552.1, XP_005455025.1, XP_013121577.1, XP_005475120.1, XP_013121576.1, XP_013121579.1, XP_005473304.1, XP_013121578.1, XP_005463733.1, XP_003447592.1, XP_003439783.1, XP_013130839.1, XP_005453222.1,…	XP_005461318.1, XP_005458600.1, XP_005474412.1, XP_003456000.1, XP_003455397.1, XP_005472583.1, XP_005468402.1, XP_013128413.1, XP_013125919.1, XP_013126964.1, XP_013128956.1, XP_005453697.1, XP_013126640.1, XP_003454536.1, XP_005454817.1, XP_003438778.1, XP_005453704.1, XP_005458598.1, XP_003441469.1, XP_003440148.1, XP_005453700.1, XP_003458754.1, XP_003437856.1, XP_005478597.1, XP_005460344.1,…
GO:0005777	peroxisome	C	0.00105967	2.23875e-05	20	49	4085	34344	OVER	XP_005457348.1, XP_005458611.1, XP_005458612.1, XP_005451824.1, XP_005478277.1, XP_005449468.1, XP_005457346.1, XP_005457347.1, XP_013131407.1, XP_013132133.1, XP_013131405.1, XP_013131406.1, XP_013132136.1, XP_013132137.1, XP_013132138.1, XP_013132139.1, XP_005457344.1, XP_005457345.1, XP_005457343.1, XP_005457350.1	XP_005458836.1, XP_003449514.1, XP_013127713.1, XP_003457612.1, XP_003447958.1, XP_005452456.1, XP_005452458.1, XP_005478692.1, XP_003457673.1, XP_003452354.1, XP_005459801.1, XP_003454310.1, XP_003448493.1, XP_003447512.1, XP_003446445.1, XP_005459559.1, XP_013120974.1, XP_005470254.1, XP_003445260.1, XP_013123743.1, XP_005457392.1, XP_005451828.1, XP_005452457.1, XP_003452079.2, XP_005470821.1,…
GO:0042579	microbody	C	0.00105967	2.23875e-05	20	49	4085	34344	OVER	XP_005457348.1, XP_005458611.1, XP_005458612.1, XP_005451824.1, XP_005478277.1, XP_005449468.1, XP_005457346.1, XP_005457347.1, XP_013131407.1, XP_013132133.1, XP_013131405.1, XP_013131406.1, XP_013132136.1, XP_013132137.1, XP_013132138.1, XP_013132139.1, XP_005457344.1, XP_005457345.1, XP_005457343.1, XP_005457350.1	XP_005458836.1, XP_003449514.1, XP_013127713.1, XP_003457612.1, XP_003447958.1, XP_005452456.1, XP_005452458.1, XP_005478692.1, XP_003457673.1, XP_003452354.1, XP_005459801.1, XP_003454310.1, XP_003448493.1, XP_003447512.1, XP_003446445.1, XP_005459559.1, XP_013120974.1, XP_005470254.1, XP_003445260.1, XP_013123743.1, XP_005457392.1, XP_005451828.1, XP_005452457.1, XP_003452079.2, XP_005470821.1,…
GO:0006793	phosphorus metabolic process	P	0.00124076	2.63211e-05	469	3233	3636	31160	OVER	XP_005473929.1, XP_005474431.1, XP_013125038.1, XP_005472319.1, XP_013123898.1, XP_005452207.1, XP_003455227.2, XP_005447984.1, XP_005476427.1, XP_005448927.1, XP_003445889.1, XP_005450848.1, XP_013129507.1, XP_003456923.1, XP_003444452.2, XP_005457322.1, XP_003450744.1, XP_005454836.1, XP_013122231.1, XP_003448220.1, XP_005467143.1, XP_005453565.1, XP_005461073.1, XP_005476140.1, XP_003458206.1,…	XP_003446327.1, XP_003450733.1, XP_005476284.1, XP_003448800.1, XP_013127316.1, XP_003443226.1, XP_005470225.1, XP_005455165.1, XP_005478900.1, XP_003450021.1, XP_005473206.1, XP_013133104.1, XP_005459852.1, XP_013129922.1, XP_013124784.1, XP_003444749.1,
GO:0009890	negative regulation of biosynthetic process	P	0.00131015	2.7907e-05	65	301	4040	34092	OVER	XP_005478775.1, XP_013131601.1, XP_013131605.1, XP_013131603.1, XP_013131607.1, XP_005454329.1, XP_005465019.2, XP_005463284.1, XP_003447225.1, XP_003460145.1, XP_003442698.1, XP_003449844.1, XP_005452795.1, XP_013121402.1, XP_013130570.1, XP_013121400.1, XP_005452797.1, XP_005470018.1, XP_005465290.1, XP_005457294.1, XP_003444342.1, XP_013131363.1, XP_003448939.1, XP_013121397.1, XP_005465292.1,…	XP_003452141.1, XP_005455914.1, XP_003440909.1, XP_003449017.1, XP_013129048.1, XP_005463058.1, XP_005479238.2, XP_005472526.1, XP_003449078.1, XP_013127135.1, XP_003443686.1, XP_003459580.1, XP_013127523.1, XP_013126287.1, XP_003454720.1, XP_003459143.1, XP_005451287.1, XP_005452862.1, XP_003458968.1, XP_005477155.1, XP_005476645.1, XP_013130944.1, NP_001266628.1, XP_005479242.1, XP_013120692.1,…
GO:0090596	sensory organ morphogenesis	P	0.00145955	3.12162e-05	54	235	4051	34158	OVER	XP_013125057.1, XP_005459380.1, XP_005459382.1, XP_013125076.1, XP_005474011.1, XP_005468638.1, XP_005465019.2, XP_003449193.1, XP_013132675.1, XP_013132677.1, XP_003443568.2, XP_005478096.1, XP_005454231.1, XP_005478094.1, XP_005457061.1, XP_013130897.1, XP_003459453.1, XP_005449813.1, XP_013128626.1, XP_013129234.1, XP_005450837.1, XP_003445591.2, XP_013127071.1, XP_003451948.1, XP_005448224.1,…	XP_013123080.1, XP_003452706.1, XP_003446511.2, XP_013125222.1, XP_005466919.1, XP_005471979.1, XP_005457368.1, XP_003450357.1, XP_005475375.1, XP_005472372.1, XP_013130933.1, XP_003452838.1, XP_005474586.1, XP_003456633.1, XP_005456326.1, XP_013125113.1, XP_005468670.1, XP_003451970.1, XP_005460394.1, XP_005476513.1, XP_005448253.1, XP_005455384.1, XP_003445769.1, XP_013123826.1, XP_003438375.1,…
GO:0045893	positive regulation of transcription, DNA-templated	P	0.00147869	3.17542e-05	27	84	4078	34309	OVER	XP_005448114.1, XP_005448113.1, XP_005448112.1, XP_005448111.1, XP_005470118.1, XP_003448630.1, XP_005468444.1, XP_005468442.1, XP_005468441.1, XP_005453303.1, XP_005468440.1, XP_005456751.1, XP_005453302.1, XP_005473304.1, XP_013129870.1, XP_005463733.1, XP_005473034.1, XP_013128861.1, XP_005473035.1, XP_005455126.1, XP_003456951.1, XP_005456749.1, XP_013130839.1, XP_013129768.1, XP_013129767.1,…	XP_005476137.1, XP_013125285.1, XP_003458228.1, XP_013130031.1, XP_005449872.1, XP_003440177.1, XP_005447982.1, XP_005447980.1, XP_005454860.1, XP_005465769.1, XP_005448119.1, XP_003450236.1, XP_013131660.1, XP_005476574.1, XP_003454576.1, XP_003457328.2, XP_005448656.1, XP_003446536.1, XP_005455363.1, XP_013129138.1, XP_003444656.1, XP_005455365.1, XP_005465770.1, XP_005454044.1, XP_005454859.1,…
GO:0016524	latrotoxin receptor activity	F	0.00155875	3.388e-05	6	2	4099	34391	OVER	XP_005454870.1, XP_005454869.1, XP_005454868.1, XP_005454867.1, XP_005454866.1, XP_005454871.1	XP_005468747.1, XP_005468746.1
GO:1902253	regulation of intrinsic apoptotic signaling pathway by p53 class mediator	P	0.00155875	3.388e-05	6	2	4099	34391	OVER	XP_003444263.2, XP_005465019.2, XP_005465020.1, XP_003459453.1, XP_005451274.1, XP_005451275.1	XP_003455043.1, XP_003447588.1
GO:1902254	negative regulation of intrinsic apoptotic signaling pathway by p53 class mediator	P	0.00155875	3.388e-05	6	2	4099	34391	OVER	XP_003444263.2, XP_005465019.2, XP_005465020.1, XP_003459453.1, XP_005451274.1, XP_005451275.1	XP_003455043.1, XP_003447588.1
GO:0006654	phosphatidic acid biosynthetic process	P	0.0015907	3.48509e-05	7	4	4098	34389	OVER	XP_005477369.1, XP_003442930.1, XP_013125556.1, XP_005472095.1, XP_005472096.1, XP_005472094.1, XP_003456884.1	XP_005461035.1, XP_005461036.1, XP_003456293.1, XP_003458557.2
GO:0046473	phosphatidic acid metabolic process	P	0.0015907	3.48509e-05	7	4	4098	34389	OVER	XP_005477369.1, XP_003442930.1, XP_013125556.1, XP_005472095.1, XP_005472096.1, XP_005472094.1, XP_003456884.1	XP_005461035.1, XP_005461036.1, XP_003456293.1, XP_003458557.2
GO:0032446	protein modification by small protein conjugation	P	0.00170491	3.75015e-05	95	498	4010	33895	OVER	XP_005459152.1, XP_003443345.1, XP_003458371.1, XP_005458120.1, XP_005451769.1, XP_003454098.1, XP_005453542.1, XP_013125844.1, XP_003438340.1, XP_005465019.2, XP_005465932.2, XP_003448359.1, XP_013130225.1, XP_003460072.1, XP_005474076.1, XP_003443176.1, XP_005474074.1, XP_013120772.1, XP_005466101.2, XP_005448257.1, XP_005448255.1, XP_003442614.1, XP_005459448.1, XP_013132700.1, XP_003449797.1,…	XP_005467941.1, XP_005462826.2, XP_013120872.1, XP_013126373.1, XP_013121235.1, XP_013122517.1, XP_003449078.1, XP_005456270.1, XP_005475966.1, XP_005473228.1, XP_005464295.2, XP_005451011.1, XP_005476513.1, XP_003443520.1, XP_003444388.1, XP_005454485.1, XP_005468982.1, XP_003446218.1, XP_013121782.1, XP_013123480.1, XP_003438129.1, XP_013128587.1, XP_003444801.1, XP_005463386.1, XP_005468522.1,…
GO:0005876	spindle microtubule	C	0.00175362	3.87253e-05	15	30	4090	34363	OVER	XP_013126879.1, XP_013126868.1, XP_013126878.1, XP_013126867.1, XP_013126877.1, XP_013126876.1, XP_005460931.1, XP_013126869.1, XP_013126871.1, XP_013126870.1, XP_013126875.1, XP_013126874.1, XP_013126880.1, XP_013126873.1, XP_013126872.1	XP_003439106.1, XP_003445488.1, XP_013132671.1, XP_013132672.1, XP_003449300.1, XP_013132670.1, XP_003458518.1, XP_003452370.1, XP_003438782.1, XP_005459231.1, XP_013132673.1, XP_013132674.1, XP_003448218.1, XP_005466176.1, XP_005471259.1, XP_003460215.1, XP_005467385.1, XP_005467386.1, XP_003450853.1, XP_003440736.1, XP_013132663.1, XP_013132662.1, XP_013132665.1, XP_013132664.1, XP_013132668.1,…
GO:0032970	regulation of actin filament-based process	P	0.00175984	3.90158e-05	34	122	4071	34271	OVER	XP_003437902.2, XP_005470863.1, XP_003452918.1, XP_013127506.1, XP_013127505.1, XP_005455022.1, XP_013127509.1, XP_005455021.1, XP_005455024.1, XP_013127508.1, XP_013127507.1, XP_005455023.1, XP_005477552.1, XP_005455025.1, XP_013121577.1, XP_005475120.1, XP_013121576.1, XP_013121579.1, XP_005473304.1, XP_013121578.1, XP_005463733.1, XP_003447592.1, XP_003439783.1, XP_013130839.1, XP_005453222.1,…	XP_005461318.1, XP_005458600.1, XP_005474412.1, XP_003456000.1, XP_003455397.1, XP_005472583.1, XP_005468402.1, XP_013128413.1, XP_013125919.1, XP_013126964.1, XP_013128956.1, XP_005453697.1, XP_013126640.1, XP_003454536.1, XP_005454817.1, XP_003438778.1, XP_005453704.1, XP_005458598.1, XP_003441469.1, XP_003440148.1, XP_005453700.1, XP_003458754.1, XP_003437856.1, XP_005478597.1, XP_005460344.1,…
GO:0019438	aromatic compound biosynthetic process	P	0.00181065	4.03021e-05	445	3065	3660	31328	OVER	XP_013125452.1, XP_005452960.1, XP_013127271.1, XP_005465019.2, XP_003449176.2, XP_003456080.2, XP_005457322.1, XP_005475920.2, XP_005465290.1, XP_013124411.1, XP_005454836.1, XP_003444342.1, XP_003456476.1, XP_013128609.1, XP_013125693.1, XP_003451872.1, XP_003447346.1, XP_005449813.1, XP_005450606.1, XP_003445591.2, XP_013129026.1, XP_005447720.2, XP_005447766.1, XP_013121684.1, XP_013121650.1,…	XP_013131165.1, XP_005468282.1, XP_013130617.1, XP_005468327.1, XP_005467275.1, XP_005476382.1, XP_013125222.1, XP_005471979.1, XP_005448882.1, XP_005456217.1, XP_005450464.1, XP_013124927.1, XP_013120062.1, XP_003454031.2, XP_005477336.1, XP_005456119.1,
GO:0006357	regulation of transcription from RNA polymerase II promoter	P	0.00181065	4.04571e-05	113	620	3992	33773	OVER	XP_005478524.1, XP_005463080.1, XP_005465019.2, XP_003449176.2, XP_005463284.1, XP_013129455.1, XP_003440720.1, XP_003438574.2, XP_005457322.1, XP_013121400.1, XP_003458648.1, XP_013124411.1, XP_005475303.1, XP_005454836.1, XP_003444342.1, XP_013121397.1, XP_005449655.1, XP_013130897.1, XP_005449840.1, XP_005449813.1, XP_005475307.1, XP_005448077.1, XP_005454161.1, XP_013121684.1, XP_005457325.1,…	XP_005467941.1, XP_013125222.1, XP_003456464.1, XP_013132775.1, XP_013124927.1, XP_003450549.1, XP_013120062.1, XP_003449078.1, XP_003447564.1, XP_003446196.2, XP_013127523.1, XP_005454956.1, XP_003451970.1, XP_005447852.1, XP_003445275.1, XP_005476306.1, XP_003443019.1, NP_001266544.1, XP_003441505.1, XP_013131188.1, XP_003458448.1, XP_003443520.1, XP_005471486.1, XP_005474213.1, XP_005449670.1,…
GO:0035091	phosphatidylinositol binding	F	0.00181557	4.07247e-05	42	167	4063	34226	OVER	XP_005459650.1, XP_005459651.1, XP_013126835.1, XP_005454783.1, XP_005454784.1, XP_013125556.1, XP_005459654.1, XP_005459655.1, XP_005459652.1, XP_005459653.1, XP_013132967.1, XP_013129331.1, XP_003440681.1, XP_003456884.1, XP_005449625.1, XP_005449624.1, XP_013124823.1, XP_013126969.1, XP_005462479.1, XP_005470244.1, XP_003455106.1, XP_003438787.1, XP_013132442.1, XP_005454782.1, XP_003442930.1,…	XP_005459699.1, XP_005467941.1, XP_013131956.1, XP_005471741.1, XP_005472710.1, XP_005452606.1, XP_005453150.1, XP_003451846.1, XP_003446402.1, XP_005476058.1, XP_005476762.2, XP_003449955.2, XP_005447965.1, XP_003443178.1, XP_005474285.1, XP_003446998.1, XP_013131831.1, XP_013128327.1, XP_013125700.1, XP_013129877.1, XP_013129624.1, XP_005461035.1, XP_013132975.1, XP_003452442.1, XP_013127682.1,…
GO:0010810	regulation of cell-substrate adhesion	P	0.00189267	4.27251e-05	12	19	4093	34374	OVER	XP_005475305.1, XP_005475304.1, XP_005475303.1, XP_013129456.1, XP_003439783.1, XP_013129455.1, XP_005475301.1, XP_005475311.1, XP_005475309.1, XP_005475308.1, XP_005475307.1, XP_005475306.1	XP_003451832.1, XP_003438778.1, XP_005474269.1, XP_005448611.1, XP_005450160.1, XP_005456393.1, XP_003454089.1, XP_003453377.1, XP_003438991.1, XP_013120606.1, XP_013120241.1, XP_003456409.1, XP_003449862.1, XP_003456613.1, XP_003442834.1, XP_003449455.1, XP_003456404.1, XP_005454618.1, XP_005474270.1
GO:0051172	negative regulation of nitrogen compound metabolic process	P	0.00189267	4.27833e-05	65	306	4040	34087	OVER	XP_005478775.1, XP_013131601.1, XP_013131605.1, XP_013131603.1, XP_013131607.1, XP_005454329.1, XP_005465019.2, XP_005463284.1, XP_003447225.1, XP_003460145.1, XP_003442698.1, XP_003449844.1, XP_005452795.1, XP_013121402.1, XP_013130570.1, XP_013121400.1, XP_005452797.1, XP_005470018.1, XP_005465290.1, XP_005457294.1, XP_003444342.1, XP_013131363.1, XP_003448939.1, XP_013121397.1, XP_005465292.1,…	XP_003452141.1, XP_005455914.1, XP_003440909.1, XP_003449017.1, XP_013129048.1, XP_005463058.1, XP_005479238.2, XP_005472526.1, XP_003449078.1, XP_013127135.1, XP_003443686.1, XP_003459580.1, XP_013127523.1, XP_013126287.1, XP_003454720.1, XP_003459143.1, XP_005451287.1, XP_005452862.1, XP_003458968.1, XP_005477155.1, XP_005476645.1, XP_013130944.1, NP_001266628.1, XP_005479242.1, XP_013120692.1,…
GO:0040029	regulation of gene expression, epigenetic	P	0.00194918	4.43997e-05	24	71	4081	34322	OVER	XP_005478775.1, XP_005478776.1, XP_013131601.1, XP_013131602.1, XP_003448939.1, XP_013131600.1, XP_013131605.1, XP_013131603.1, XP_013131604.1, XP_013131607.1, XP_013125600.1, XP_005470023.1, XP_003447225.1, XP_005459510.1, XP_005470019.1, XP_003449844.1, XP_005449797.1, XP_005452794.1, XP_005452795.1, XP_013131598.1, XP_013130570.1, XP_013131599.1, XP_005452797.1, XP_005470018.1	XP_013128079.1, XP_003451199.1, XP_005455914.1, XP_013126437.1, XP_003440909.1, XP_005461333.1, XP_003447937.1, XP_003459580.1, XP_003458510.1, XP_005453868.1, XP_003447246.1, XP_013125134.1, XP_003454720.1, XP_003459143.1, XP_005452989.1, XP_003459141.1, XP_005455386.1, XP_003447363.1, XP_005452862.1, XP_005455907.1, XP_003458968.1, XP_005462040.1, XP_005465316.1, XP_003460382.1, XP_005468647.1,…
GO:0060271	cilium assembly	P	0.00194918	4.43997e-05	24	71	4081	34322	OVER	XP_005460436.1, XP_005473929.1, XP_005460437.1, XP_005473928.1, XP_005460438.1, XP_005460439.1, XP_013123750.1, XP_005460830.1, XP_003455758.2, XP_003448643.1, XP_005460440.1, XP_003437717.1, XP_005460826.1, XP_005460827.1, XP_005460828.1, XP_003454211.1, XP_005460829.1, XP_005473930.1, XP_003448010.1, XP_003443408.1, XP_005473933.1, XP_005470246.1, XP_005473927.1, XP_005473926.1	XP_003447875.1, XP_003445759.1, XP_013126414.1, XP_003452580.1, XP_003450357.1, XP_003442902.1, XP_005474013.1, XP_003453109.1, XP_003457972.1, XP_003444772.1, XP_013129737.1, XP_005468914.1, XP_013119757.1, XP_005476994.1, XP_003454599.1, XP_003455092.1, XP_013122273.1, XP_005450160.1, XP_013120883.1, XP_013122275.1, XP_003457855.2, XP_005460238.1, XP_013126132.1, XP_013126130.1, XP_005451880.1,…
GO:0008289	lipid binding	F	0.00207078	4.73496e-05	82	416	4023	33977	OVER	XP_005459651.1, XP_005476384.1, XP_005454783.1, XP_013125556.1, XP_005459655.1, XP_013125518.1, XP_005459653.1, XP_005460268.1, XP_013132967.1, XP_013127156.1, XP_003440681.1, XP_003456884.1, XP_013128179.1, XP_005449625.1, XP_013124823.1, XP_013119774.1, XP_005470244.1, XP_013122918.1, XP_005467903.1, XP_003455106.1, XP_003438787.1, XP_003455624.1, XP_005476876.1, XP_003442224.1, XP_003455650.1,…	XP_005467941.1, XP_003444377.1, XP_003441954.2, XP_005472710.1, XP_003439332.1, XP_013122179.1, XP_005455067.1, XP_003446402.1, XP_003439476.1, XP_013131831.1, NP_001266544.1, XP_005456654.1, XP_003452442.1, XP_003452488.1, XP_003444550.1, XP_005459559.1, XP_013125441.1, XP_005452656.1, XP_005449148.1, XP_005462235.1, XP_003457757.1, XP_005463363.1, XP_003451906.2, XP_005475012.1, XP_005468929.1,…
GO:0050673	epithelial cell proliferation	P	0.00218705	5.01984e-05	16	35	4089	34358	OVER	XP_005475305.1, XP_005475304.1, XP_005475303.1, XP_005475301.1, XP_005475311.1, XP_013127350.1, XP_005459382.1, XP_005475309.1, XP_005475308.1, XP_005475307.1, XP_005475306.1, XP_013127349.1, XP_013129456.1, XP_013129455.1, XP_013121839.1, XP_005451426.1	XP_005474269.1, XP_005448611.1, XP_003452669.1, XP_005478083.1, XP_013120478.1, XP_003438991.1, XP_005471037.1, XP_003459837.1, XP_013128612.1, XP_005469262.1, XP_005469264.1, XP_013128611.1, XP_003440685.1, XP_005478377.1, XP_013123109.1, XP_005462077.1, XP_005462076.1, XP_005451264.1, XP_005469261.1, XP_005469260.1, XP_005468153.1, XP_013124410.1, XP_003447843.1, XP_013121476.1, XP_003440521.1,…
GO:0051928	positive regulation of calcium ion transport	P	0.00221643	5.10654e-05	11	16	4094	34377	OVER	XP_005475305.1, XP_005475304.1, XP_005475303.1, XP_013129456.1, XP_013129455.1, XP_005475301.1, XP_005475311.1, XP_005475309.1, XP_005475308.1, XP_005475307.1, XP_005475306.1	XP_003445488.1, XP_013125442.1, XP_003455987.1, XP_005469532.1, XP_003452370.1, XP_013125441.1, XP_013119994.1, XP_013119993.1, XP_003450853.1, XP_003440736.1, XP_005471290.2, XP_005460751.1, XP_005463713.2, XP_013132260.1, XP_005460745.2, XP_005460746.1
GO:0007249	I-kappaB kinase/NF-kappaB signaling	P	0.0022288	5.15442e-05	14	27	4091	34366	OVER	XP_005462845.1, XP_013127186.1, XP_005462846.1, XP_013121279.1, XP_013121278.1, XP_013127190.1, XP_005453788.1, XP_013127189.1, XP_013127187.1, XP_013127188.1, XP_005468005.1, XP_013121281.1, XP_013121280.1, XP_003443181.1	XP_005457115.1, XP_003444226.1, XP_013129983.1, XP_013120478.1, XP_003453693.1, XP_005455267.2, XP_005455268.1, XP_003449078.1, XP_005476265.1, XP_005476266.1, XP_005448279.1, XP_003439247.1, XP_005457436.1, XP_013131449.1, XP_003445019.1, XP_005478534.1, XP_003440565.1, XP_003444423.1, XP_005464971.1, XP_003440858.1, XP_003442307.1, XP_003455526.1, XP_005452261.1, XP_003438817.1, XP_003452807.3,…
GO:0070932	histone H3 deacetylation	P	0.00227718	5.34548e-05	8	7	4097	34386	OVER	XP_003449166.1, XP_005454144.1, XP_005450501.1, XP_013125694.1, XP_005450500.1, XP_013125693.1, XP_005454145.1, XP_013125695.1	XP_003443815.1, XP_003453058.2, XP_005462638.1, XP_005457977.1, XP_003446230.1, XP_005477687.1, XP_003457780.1
GO:0032041	NAD-dependent histone deacetylase activity (H3-K14 specific)	F	0.00227718	5.34548e-05	8	7	4097	34386	OVER	XP_003449166.1, XP_005454144.1, XP_005450501.1, XP_013125694.1, XP_005450500.1, XP_013125693.1, XP_005454145.1, XP_013125695.1	XP_003443815.1, XP_003453058.2, XP_005462638.1, XP_005457977.1, XP_003446230.1, XP_005477687.1, XP_003457780.1
GO:0017136	NAD-dependent histone deacetylase activity	F	0.00227718	5.34548e-05	8	7	4097	34386	OVER	XP_003449166.1, XP_005454144.1, XP_005450501.1, XP_013125694.1, XP_005450500.1, XP_013125693.1, XP_005454145.1, XP_013125695.1	XP_003443815.1, XP_003453058.2, XP_005462638.1, XP_005457977.1, XP_003446230.1, XP_005477687.1, XP_003457780.1
GO:0031078	histone deacetylase activity (H3-K14 specific)	F	0.00227718	5.34548e-05	8	7	4097	34386	OVER	XP_003449166.1, XP_005454144.1, XP_005450501.1, XP_013125694.1, XP_005450500.1, XP_013125693.1, XP_005454145.1, XP_013125695.1	XP_003443815.1, XP_003453058.2, XP_005462638.1, XP_005457977.1, XP_003446230.1, XP_005477687.1, XP_003457780.1
GO:0007178	transmembrane receptor protein serine/threonine kinase signaling pathway	P	0.00231279	5.4492e-05	56	253	4049	34140	OVER	XP_013123898.1, XP_013123896.1, XP_005463080.1, XP_013121964.1, XP_003441263.1, XP_003449155.1, XP_013123894.1, XP_003452855.1, XP_005449997.1, XP_013124411.1, XP_005454836.1, XP_013121436.1, XP_005454838.1, XP_003448220.1, XP_013130897.1, XP_005449813.1, XP_005457231.1, XP_003458302.2, XP_003438275.2, XP_005463078.1, XP_005461623.1, XP_005475207.1, XP_013127835.1, XP_003441575.1, XP_003447465.1,…	XP_005448132.1, XP_005452101.1, XP_013130862.1, XP_003439961.1, XP_013124505.1, XP_013125260.1, XP_003449078.1, XP_005453060.1, XP_003438593.1, XP_013121066.1, XP_013126287.1, XP_013128820.1, XP_003451970.1, XP_003453062.1, XP_003443019.1, XP_005448675.1, XP_005476175.1, XP_005451479.1, XP_013125501.1, XP_003448266.1, XP_005478137.1, XP_003447323.1, XP_005476645.1, XP_005456303.1, XP_005455745.1,…
GO:0045334	clathrin-coated endocytic vesicle	C	0.00252732	5.9986e-05	9	10	4096	34383	OVER	XP_013125005.1, XP_013125004.1, XP_013125003.1, XP_005459504.1, XP_013125008.1, XP_013125007.1, XP_013125006.1, XP_013132858.1, XP_013132859.1	XP_003450077.1, XP_005454895.1, XP_005461659.1, XP_003450857.1, XP_005461660.1, XP_013120577.1, XP_005461661.1, XP_003448533.1, XP_013120576.1, XP_003439997.3
GO:0030669	clathrin-coated endocytic vesicle membrane	C	0.00252732	5.9986e-05	9	10	4096	34383	OVER	XP_013125005.1, XP_013125004.1, XP_013125003.1, XP_005459504.1, XP_013125008.1, XP_013125007.1, XP_013125006.1, XP_013132858.1, XP_013132859.1	XP_003450077.1, XP_005454895.1, XP_005461659.1, XP_003450857.1, XP_005461660.1, XP_013120577.1, XP_005461661.1, XP_003448533.1, XP_013120576.1, XP_003439997.3
GO:0018130	heterocycle biosynthetic process	P	0.00283692	6.75809e-05	448	3108	3657	31285	OVER	XP_013125452.1, XP_005452960.1, XP_013127271.1, XP_005465019.2, XP_003449176.2, XP_003456080.2, XP_005457322.1, XP_005475920.2, XP_005465290.1, XP_013124411.1, XP_005454836.1, XP_003444342.1, XP_003456476.1, XP_013128609.1, XP_013125693.1, XP_003451872.1, XP_003447346.1, XP_005449813.1, XP_005450606.1, XP_003445591.2, XP_013129026.1, XP_005447720.2, XP_005447766.1, XP_013121684.1, XP_013121650.1,…	XP_005467275.1, XP_013125222.1, XP_005448882.1, XP_013124927.1, XP_005456119.1, XP_003458490.2, XP_003439269.1, XP_005456631.1, XP_005477687.1, XP_003440770.1, XP_005474213.1, XP_005458845.1, XP_003443106.1, XP_005478245.1, XP_005473895.1, XP_005463230.1,
GO:0016525	negative regulation of angiogenesis	P	0.00291775	6.97602e-05	14	28	4091	34365	OVER	XP_005454585.1, XP_005454588.1, XP_005454587.1, XP_013129512.1, XP_013129511.1, XP_013129510.1, XP_013129509.1, XP_005472438.1, XP_005472439.1, XP_013129508.1, XP_005472440.1, XP_005472442.1, XP_005472443.1, XP_005472444.1	XP_005453920.1, XP_005453921.1, XP_003438289.2, XP_005457243.1, XP_005475711.1, XP_013124548.1, XP_013124569.1, XP_013124568.1, NP_001266666.1, XP_013124567.1, XP_013124566.1, XP_005474095.1, XP_005453322.1, XP_005474096.1, XP_003441047.1, XP_005474097.1, XP_013124480.1, XP_005453919.1, XP_003447843.1, XP_005460198.1, XP_005453917.1, XP_005453918.1, XP_003439906.1, XP_013121934.1, XP_003449455.1,…
GO:0017057	6-phosphogluconolactonase activity	F	0.00312253	7.51992e-05	5	1	4100	34392	OVER	XP_005453564.1, XP_005453565.1, XP_005453566.1, XP_005453567.1, XP_003448371.1	XP_003442144.1
GO:0071157	negative regulation of cell cycle arrest	P	0.00312253	7.51992e-05	5	1	4100	34392	OVER	XP_005469404.1, XP_005469402.1, XP_005469403.1, XP_005469400.1, XP_005469401.1	XP_005475872.1
GO:0048706	embryonic skeletal system development	P	0.00333132	8.05171e-05	35	133	4070	34260	OVER	XP_013122265.1, XP_003448213.1, XP_005448965.2, XP_005448967.1, XP_005448966.2, XP_005448963.2, XP_013125826.1, XP_005448964.2, XP_005468638.1, XP_003448630.1, XP_005448969.1, XP_005465019.2, XP_013132654.1, XP_003443570.1, XP_013132656.1, XP_013132635.1, XP_013132678.1, XP_005471755.1, XP_003443568.2, XP_003443569.1, XP_013123054.1, XP_005465020.1, XP_003459453.1, XP_005448970.1, XP_005448972.2,…	XP_003456754.1, XP_013128056.1, XP_005478336.1, XP_005455771.1, XP_003451888.1, XP_003442313.1, XP_005455221.1, XP_005451193.1, XP_005455775.1, XP_005475183.1, XP_005449938.1, XP_003455223.1, XP_005456424.1, XP_003459268.1, XP_005477901.1, XP_005467432.1, XP_003442996.1, XP_005451738.1, XP_003447361.1, XP_005479004.1, XP_003438375.1, XP_013121096.1, XP_003440891.1, XP_003451489.1, XP_003447236.1,…
GO:0010256	endomembrane system organization	P	0.00333891	8.09908e-05	38	150	4067	34243	OVER	XP_005451761.1, XP_003452918.1, XP_013128740.1, XP_003445905.1, XP_013130240.1, XP_003448613.1, XP_005453961.1, XP_005472738.1, XP_005455022.1, XP_005450590.1, XP_013121925.1, XP_005455021.1, XP_013128846.1, XP_005450591.1, XP_005455024.1, XP_005472736.1, XP_005472737.1, XP_005455023.1, XP_013127349.1, XP_005450594.1, XP_003445060.1, XP_005450595.1, XP_005455025.1, XP_005450592.1, XP_005450593.1,…	XP_005453237.1, XP_005461318.1, XP_005448652.1, XP_005479091.1, XP_005466976.1, XP_005468402.1, XP_013121924.1, XP_005460496.1, XP_013130933.1, XP_013131812.1, XP_003438841.1, XP_005459732.1, XP_005453697.1, XP_005459729.1, XP_005471259.1, XP_005474009.1, XP_003438778.1, XP_005453704.1, XP_013122483.1, XP_003445746.1, XP_013120883.1, XP_005473416.1, XP_003456890.1, XP_003450956.1, XP_005459559.1,…
GO:0007167	enzyme linked receptor protein signaling pathway	P	0.00353481	8.605e-05	99	538	4006	33855	OVER	XP_005473929.1, XP_013123898.1, XP_005463080.1, XP_013126475.1, XP_013123894.1, XP_005473932.1, XP_013124411.1, XP_005454836.1, XP_013122231.1, XP_005454587.1, XP_005467708.1, XP_005448181.1, XP_003448220.1, XP_013130897.1, XP_003445599.2, XP_005449813.1, XP_005457231.1, XP_005457481.1, XP_013129510.1, XP_005461623.1, XP_013127835.1, XP_005456604.1, XP_005475205.1, XP_003458206.1, XP_005473131.1,…	XP_013124422.1, XP_005453444.1, XP_005467941.1, XP_005474706.1, XP_005468402.1, XP_003449078.1, XP_005467820.1, XP_005453060.1, XP_003449209.1, XP_005452316.1, XP_013126287.1, XP_003451970.1, XP_003443019.1, XP_005448675.1, XP_005476175.1, XP_005463943.1, XP_003448266.1, XP_005451505.1, XP_005478137.1, XP_005478114.1, XP_003447323.1, XP_005475748.1, XP_005476645.1, XP_005456303.1, XP_005455745.1,…
GO:0090568	nuclear transcriptional repressor complex	C	0.00374225	9.24013e-05	6	3	4099	34390	OVER	XP_013129356.1, XP_013129354.1, XP_013129355.1, XP_005454476.1, XP_005454475.1, XP_005449797.1	XP_003447777.3, XP_013125110.1, XP_003458547.1
GO:0004594	pantothenate kinase activity	F	0.00374225	9.24013e-05	6	3	4099	34390	OVER	XP_013128319.1, XP_005469709.1, XP_003447770.1, XP_005469711.1, XP_013128320.1, XP_005469710.1	XP_003447884.1, XP_005473691.1, XP_003438268.2
GO:0017134	fibroblast growth factor binding	F	0.00374225	9.24013e-05	6	3	4099	34390	OVER	XP_005473929.1, XP_005473928.1, XP_005473930.1, XP_005473933.1, XP_005473927.1, XP_005473926.1	XP_003458319.1, XP_005467541.1, XP_003444664.1
GO:0001784	phosphotyrosine binding	F	0.00374225	9.24013e-05	6	3	4099	34390	OVER	XP_005455876.1, XP_005465932.2, XP_013123158.1, XP_013130225.1, XP_003453768.1, XP_005466101.2	XP_005463987.1, XP_005463986.1, XP_005463985.1
GO:2000181	negative regulation of blood vessel morphogenesis	P	0.00376683	9.33356e-05	14	29	4091	34364	OVER	XP_005454585.1, XP_005454588.1, XP_005454587.1, XP_013129512.1, XP_013129511.1, XP_013129510.1, XP_013129509.1, XP_005472438.1, XP_005472439.1, XP_013129508.1, XP_005472440.1, XP_005472442.1, XP_005472443.1, XP_005472444.1	XP_005453920.1, XP_005453921.1, XP_003438289.2, XP_003448233.1, XP_005457243.1, XP_005475711.1, XP_013124548.1, XP_013124569.1, XP_013124568.1, NP_001266666.1, XP_013124567.1, XP_013124566.1, XP_005474095.1, XP_005453322.1, XP_005474096.1, XP_003441047.1, XP_005474097.1, XP_013124480.1, XP_005453919.1, XP_003447843.1, XP_005460198.1, XP_005453917.1, XP_005453918.1, XP_003439906.1, XP_013121934.1,…
GO:0048752	semicircular canal morphogenesis	P	0.0038966	9.68898e-05	8	8	4097	34385	OVER	XP_003445591.2, XP_013127071.1, XP_013127070.1, XP_005474011.1, XP_005449813.1, XP_013127069.1, XP_003445059.1, XP_005449814.1	XP_005474812.1, XP_005470850.1, XP_005474813.1, XP_013124056.1, XP_003437905.1, XP_003440646.2, XP_003459801.2, XP_003447656.1
GO:2000223	regulation of BMP signaling pathway involved in heart jogging	P	0.00395704	9.87369e-05	9	11	4096	34382	OVER	XP_013124411.1, XP_003440932.2, XP_003451854.1, XP_005456394.1, XP_013130897.1, XP_013124412.1, XP_005449996.1, XP_003439270.1, XP_005449997.1	XP_003447887.1, XP_003451759.1, XP_003441854.1, XP_005461064.1, XP_005474937.2, XP_005461063.1, XP_013127006.1, XP_013127007.1, XP_003443743.1, XP_003443800.3, XP_003443542.1
GO:0044242	cellular lipid catabolic process	P	0.00419623	0.00010507	39	158	4066	34235	OVER	XP_013125556.1, XP_005458669.1, XP_005451824.1, XP_005458667.1, XP_005448920.1, XP_003439371.1, XP_003456884.1, XP_013124271.1, XP_013124276.1, XP_005475636.1, XP_005453866.1, XP_013124272.1, XP_013124275.1, XP_013124274.1, XP_013123866.1, XP_003452445.1, XP_003442930.1, XP_003442956.1, XP_005454836.1, XP_005454838.1, XP_013125569.1, XP_003449836.1, XP_013123865.1, XP_005454837.1, XP_003458389.1,…	XP_003441208.1, XP_005475231.1, XP_013121258.1, XP_005470173.1, XP_013120205.1, XP_003442178.1, XP_013126045.1, XP_003455102.1, XP_013124301.1, XP_013129478.1, XP_003457468.1, XP_005457729.1, XP_013121615.1, XP_005453388.1, XP_005474051.1, XP_005474838.1, XP_013121611.1, XP_005453177.1, XP_013132696.1, XP_003441716.1, XP_005476574.1, XP_003448986.2, XP_005461035.1, XP_003459682.1, XP_013132971.1,…
GO:0005819	spindle	C	0.00424903	0.000106761	24	76	4081	34317	OVER	XP_013126879.1, XP_013126868.1, XP_013126878.1, XP_013126867.1, XP_013126877.1, XP_013126876.1, XP_005460931.1, XP_013126869.1, XP_005452641.1, XP_005464841.1, XP_005464840.1, XP_005464838.1, XP_013126871.1, XP_013126870.1, XP_005464839.1, XP_003446987.1, XP_003459357.2, XP_013126875.1, XP_013126874.1, XP_013126880.1, XP_013126873.1, XP_005464836.1, XP_013126872.1, XP_005464837.1	XP_005456420.1, XP_003439106.1, XP_003458917.1, XP_003445488.1, XP_013132671.1, XP_005458857.1, XP_003458518.1, XP_005471879.1, XP_013130515.1, XP_005459231.1, XP_003440110.1, XP_013123796.1, XP_005452793.1, XP_013132673.1, XP_003456942.1, XP_005450138.1, XP_003447090.2, XP_005466176.1, XP_013122273.1, XP_005471259.1, XP_005475536.1, XP_005450160.1, XP_003460215.1, XP_013122275.1, XP_003445515.1,…
GO:0009749	response to glucose	P	0.00433055	0.000110692	11	18	4094	34375	OVER	XP_013124327.1, XP_005461379.1, XP_005461378.1, XP_003440720.1, XP_003456608.2, XP_003440721.1, XP_005449839.1, XP_003440722.1, XP_005449838.1, XP_005449840.1, XP_013120393.1	XP_005467940.1, XP_005448611.1, XP_003456777.1, XP_005450160.1, XP_003449281.1, XP_003448423.1, XP_013127170.1, XP_005449829.1, XP_003438991.1, XP_003458727.1, XP_003447381.1, XP_003439921.1, XP_003442834.1, XP_003451068.1, XP_003437803.1, XP_013129275.1, XP_003458443.2, XP_005469231.1
GO:0009743	response to carbohydrate	P	0.00433055	0.000110692	11	18	4094	34375	OVER	XP_013124327.1, XP_005461379.1, XP_005461378.1, XP_003440720.1, XP_003456608.2, XP_003440721.1, XP_005449839.1, XP_003440722.1, XP_005449838.1, XP_005449840.1, XP_013120393.1	XP_005467940.1, XP_005448611.1, XP_003456777.1, XP_005450160.1, XP_003449281.1, XP_003448423.1, XP_013127170.1, XP_005449829.1, XP_003438991.1, XP_003458727.1, XP_003447381.1, XP_003439921.1, XP_003442834.1, XP_003451068.1, XP_003437803.1, XP_013129275.1, XP_003458443.2, XP_005469231.1
GO:0007162	negative regulation of cell adhesion	P	0.00433055	0.000110692	11	18	4094	34375	OVER	XP_005475305.1, XP_005475304.1, XP_005475303.1, XP_013129456.1, XP_013129455.1, XP_005475301.1, XP_005475311.1, XP_005475309.1, XP_005475308.1, XP_005475307.1, XP_005475306.1	XP_013132279.1, XP_003451832.1, XP_013132996.1, XP_005474269.1, XP_003439084.1, XP_013132278.1, XP_003438289.2, XP_005478543.1, XP_013126143.1, XP_003456001.1, XP_005456393.1, XP_005459690.1, XP_005452260.1, XP_013128841.1, XP_003456189.1, XP_003457672.1, XP_003449455.1, XP_005474270.1
GO:0034284	response to monosaccharide	P	0.00433055	0.000110692	11	18	4094	34375	OVER	XP_013124327.1, XP_005461379.1, XP_005461378.1, XP_003440720.1, XP_003456608.2, XP_003440721.1, XP_005449839.1, XP_003440722.1, XP_005449838.1, XP_005449840.1, XP_013120393.1	XP_005467940.1, XP_005448611.1, XP_003456777.1, XP_005450160.1, XP_003449281.1, XP_003448423.1, XP_013127170.1, XP_005449829.1, XP_003438991.1, XP_003458727.1, XP_003447381.1, XP_003439921.1, XP_003442834.1, XP_003451068.1, XP_003437803.1, XP_013129275.1, XP_003458443.2, XP_005469231.1
GO:0009746	response to hexose	P	0.00433055	0.000110692	11	18	4094	34375	OVER	XP_013124327.1, XP_005461379.1, XP_005461378.1, XP_003440720.1, XP_003456608.2, XP_003440721.1, XP_005449839.1, XP_003440722.1, XP_005449838.1, XP_005449840.1, XP_013120393.1	XP_005467940.1, XP_005448611.1, XP_003456777.1, XP_005450160.1, XP_003449281.1, XP_003448423.1, XP_013127170.1, XP_005449829.1, XP_003438991.1, XP_003458727.1, XP_003447381.1, XP_003439921.1, XP_003442834.1, XP_003451068.1, XP_003437803.1, XP_013129275.1, XP_003458443.2, XP_005469231.1
GO:0051338	regulation of transferase activity	P	0.00435889	0.000111796	49	218	4056	34175	OVER	XP_013125057.1, XP_003441434.1, XP_013123898.1, XP_005471722.1, XP_005458120.1, XP_013123896.1, XP_005473070.1, XP_013123894.1, XP_005448257.1, XP_005448255.1, XP_005454522.1, XP_003450283.1, XP_003439030.1, XP_003450744.1, XP_005454524.1, XP_005458099.1, XP_003438275.2, XP_005470046.1, XP_005473069.1, XP_003453415.1, XP_003449645.1, XP_013123510.1, XP_003444293.1, XP_003458206.1, XP_005462389.1,…	XP_005458857.1, XP_005477977.1, XP_003449078.1, XP_003450176.1, XP_003449209.1, XP_003446402.1, XP_003440152.1, XP_003444475.1, XP_003443226.1, XP_005451602.1, XP_005449099.1, XP_005448675.1, XP_005476175.1, XP_003444656.1, XP_003447199.1, XP_003449235.1, XP_003448850.1, XP_005476250.1, XP_005449886.1, XP_005476223.1, XP_005475688.1, XP_005449102.1, XP_003451485.1, XP_005474826.1, XP_005473239.1,…
GO:0003676	nucleic acid binding	F	0.00461892	0.000118866	668	4850	3437	29543	OVER	XP_005450234.1, XP_013131601.1, XP_005459909.1, XP_003450986.2, XP_003438073.2, XP_013128094.1, XP_003446380.1, XP_005452960.1, XP_013130979.1, XP_013127271.1, XP_005448980.1, XP_013130519.1, XP_003456080.2, XP_005464886.1, XP_003447225.1, XP_013122603.1, XP_005457322.1, XP_013132270.1, XP_005467429.1, XP_005470018.1, XP_013124686.1, XP_005461740.1, XP_005455429.1, XP_003447881.1, XP_013128609.1,…	XP_005465324.1, XP_003450274.1, XP_005467275.1, XP_003441581.1, XP_013125222.1, XP_013127885.1, XP_003445177.1, XP_005456119.1, XP_005476743.1, XP_003439269.1, XP_005456631.1, XP_005449573.1, XP_005469685.1, XP_013128323.1, XP_003440770.1, XP_005452380.1,
GO:1901343	negative regulation of vasculature development	P	0.00478406	0.000123532	14	30	4091	34363	OVER	XP_005454585.1, XP_005454588.1, XP_005454587.1, XP_013129512.1, XP_013129511.1, XP_013129510.1, XP_013129509.1, XP_005472438.1, XP_005472439.1, XP_013129508.1, XP_005472440.1, XP_005472442.1, XP_005472443.1, XP_005472444.1	XP_005453920.1, XP_005453921.1, XP_003438289.2, XP_003448233.1, XP_005457243.1, XP_005475711.1, XP_013124548.1, XP_013124569.1, XP_013124568.1, NP_001266666.1, XP_013124567.1, XP_013124566.1, XP_005474095.1, XP_005453322.1, XP_005474096.1, XP_003441047.1, XP_005474097.1, XP_003452050.1, XP_013124480.1, XP_005453919.1, XP_003447843.1, XP_005460198.1, XP_005453917.1, XP_005453918.1, XP_003439906.1,…
GO:0010507	negative regulation of autophagy	P	0.00486862	0.000129102	4	0	4101	34393	OVER	XP_005453961.1, XP_005453048.1, XP_003448940.2, XP_003447384.1
GO:0031151	histone methyltransferase activity (H3-K79 specific)	F	0.00486862	0.000129102	4	0	4101	34393	OVER	XP_005478775.1, XP_005478777.1, XP_005478776.1, XP_013130570.1
GO:0030910	olfactory placode formation	P	0.00486862	0.000129102	4	0	4101	34393	OVER	XP_013125057.1, XP_003442104.2, XP_005448224.1, XP_005468638.1
GO:0003233	bulbus arteriosus morphogenesis	P	0.00486862	0.000129102	4	0	4101	34393	OVER	XP_005455320.1, XP_005455323.1, XP_003450584.2, XP_005455322.1
GO:2001106	regulation of Rho guanyl-nucleotide exchange factor activity	P	0.00486862	0.000129102	4	0	4101	34393	OVER	XP_005467136.1, XP_005467138.1, XP_013125197.1, XP_003442393.1
GO:0003234	bulbus arteriosus formation	P	0.00486862	0.000129102	4	0	4101	34393	OVER	XP_005455320.1, XP_005455323.1, XP_003450584.2, XP_005455322.1
GO:0035166	post-embryonic hemopoiesis	P	0.00486862	0.000129102	4	0	4101	34393	OVER	XP_005454163.1, XP_003449176.2, XP_005454161.1, XP_005454162.1
GO:1905097	regulation of guanyl-nucleotide exchange factor activity	P	0.00486862	0.000129102	4	0	4101	34393	OVER	XP_005467136.1, XP_005467138.1, XP_013125197.1, XP_003442393.1
GO:0007166	cell surface receptor signaling pathway	P	0.00502943	0.000133803	229	1475	3876	32918	OVER	XP_005473929.1, XP_013123898.1, XP_005451821.1, XP_005459382.1, XP_003445060.1, XP_005448460.1, XP_013130971.1, XP_005466101.2, XP_005473932.1, XP_005472443.1, XP_005451818.1, XP_013124411.1, XP_005451817.1, XP_005454836.1, XP_013122231.1, XP_013130354.1, XP_005467708.1, XP_005448181.1, XP_003448220.1, XP_003451872.1, XP_013130897.1, XP_003445599.2, XP_005449813.1, XP_005457481.1, XP_013129510.1,…	XP_013124422.1, XP_003456027.1, XP_005467941.1, XP_003452224.1, XP_013122822.1, XP_013124927.1, XP_003449078.1, XP_013124566.1, XP_005453060.1, XP_003454950.1, XP_005452316.1, XP_003445373.1, XP_003442219.1, XP_003459903.1, XP_003443019.1, XP_003457690.1, XP_005448675.1, XP_005454014.1, XP_005478027.1, XP_005476175.1, XP_005472635.1, XP_013121476.1, XP_005457838.1, XP_003450470.2, XP_003448243.1,…
GO:0032102	negative regulation of response to external stimulus	P	0.00565262	0.000150874	15	35	4090	34358	OVER	XP_005475305.1, XP_005475304.1, XP_005475303.1, XP_005475301.1, XP_005475311.1, XP_005463222.1, XP_005463223.1, XP_005463220.1, XP_005463221.1, XP_005475309.1, XP_005475308.1, XP_005475307.1, XP_005475306.1, XP_013129456.1, XP_013129455.1	XP_005474269.1, XP_003450047.1, XP_003456755.2, XP_005466935.1, XP_013120478.1, XP_005466934.1, XP_005456713.1, XP_005456714.1, XP_005456715.1, XP_013120495.1, XP_005453575.1, XP_003452076.2, XP_005453577.1, XP_005457436.1, XP_005473014.1, XP_003455268.1, XP_003456941.1, XP_013131449.1, XP_005451271.1, XP_003442954.1, XP_005461557.1, XP_005461558.1, XP_003449235.1, XP_003440624.1, XP_005461555.1,…
GO:0031589	cell-substrate adhesion	P	0.0056842	0.000152211	21	63	4084	34330	OVER	XP_005475305.1, XP_005475304.1, XP_005465343.1, XP_005475303.1, XP_003439783.1, XP_005451251.1, XP_005475301.1, XP_005475311.1, XP_005451250.1, XP_005475309.1, XP_005475308.1, XP_005475307.1, XP_005475306.1, XP_013129456.1, XP_005451249.1, XP_013129455.1, XP_005468932.1, XP_013124876.1, XP_005451253.1, XP_005451248.1, XP_013124878.1	XP_003445713.2, XP_005451078.1, XP_003460454.2, XP_003453377.1, XP_003441455.2, XP_013120606.1, XP_005471332.1, XP_005448021.1, XP_003456409.1, XP_005461388.1, XP_005462077.1, XP_003456904.1, XP_005466891.1, XP_003451832.1, XP_003438778.1, XP_005450160.1, XP_013120217.1, XP_005456393.1, XP_005469323.1, XP_005473080.1, XP_003438146.1, XP_013129941.1, XP_005448493.1, XP_013120195.1, XP_013124877.1,…
GO:0031492	nucleosomal DNA binding	F	0.0058809	0.00015799	11	19	4094	34374	OVER	XP_013129321.1, XP_013124327.1, XP_005474624.1, XP_003440720.1, XP_003440721.1, XP_005449839.1, XP_003449844.1, XP_003440722.1, XP_005449838.1, XP_005449840.1, XP_003441659.1	XP_003459015.1, XP_005455907.1, XP_003458968.1, XP_013128318.1, XP_003460246.1, XP_003455995.1, XP_003458547.1, XP_003460381.1, XP_013129320.1, XP_005448024.1, XP_003451202.1, XP_003459144.1, XP_003438823.1, XP_003451214.1, XP_013120692.1, XP_003459573.1, XP_003455868.2, XP_003459141.1, XP_013128312.1
GO:0016570	histone modification	P	0.00624794	0.000168393	44	192	4061	34201	OVER	XP_005462550.1, XP_005478775.1, XP_003448670.1, XP_005475294.1, XP_005478777.1, XP_003455165.1, XP_005478776.1, XP_005450501.1, XP_005468886.1, XP_005450500.1, XP_003449637.1, XP_005448114.1, XP_005448113.1, XP_005448112.1, XP_005448111.1, XP_003448630.1, XP_005468444.1, XP_005465019.2, XP_003455510.1, XP_005468442.1, XP_005468441.1, XP_005468440.1, XP_005473034.1, XP_013128861.1, XP_005473035.1,…	XP_005463140.1, XP_005473387.1, XP_005462638.1, XP_003443095.2, XP_003459527.1, XP_005467941.1, XP_013121699.1, XP_003446139.1, XP_005448219.1, XP_003440909.1, XP_005461333.1, XP_013126776.1, XP_005479238.2, XP_005476096.1, XP_013123980.1, XP_005450088.1, XP_003457780.1, XP_003451696.1, XP_003447564.1, XP_013127772.1, XP_013132387.1, XP_003439954.1, XP_013125113.1, XP_013122626.1, XP_003450236.1,…
GO:0006954	inflammatory response	P	0.00660385	0.00017856	23	74	4082	34319	OVER	XP_013127186.1, XP_003437645.1, XP_013127190.1, XP_003449776.2, XP_013123217.1, XP_013127189.1, XP_013123213.1, XP_003440884.1, XP_003458302.2, XP_013127187.1, XP_005460413.1, XP_013127188.1, XP_003440681.1, XP_005479038.1, XP_005449626.1, XP_005449625.1, XP_013123211.1, XP_005449624.1, XP_013123200.1, XP_005468005.1, XP_013123196.1, XP_005461434.1, XP_013124223.1	XP_003441415.2, XP_013121968.1, XP_005471244.1, XP_005464008.1, XP_003450355.2, XP_003458310.1, XP_003460573.2, XP_003456654.1, XP_003459296.1, XP_003454212.1, XP_005460813.2, XP_003456409.1, XP_003459909.1, XP_013126527.1, XP_005466857.2, XP_003460314.1, XP_013126316.1, XP_003460642.3, XP_013129831.1, XP_013123528.1, XP_003438528.1, XP_003438778.1, XP_005447868.1, XP_005447866.1, XP_003448187.1,…
GO:0043049	otic placode formation	P	0.00732288	0.000198638	10	16	4095	34377	OVER	XP_003451854.1, XP_005471755.1, XP_003443568.2, XP_003443569.1, XP_005456394.1, XP_005448224.1, XP_003443570.1, XP_013130897.1, XP_005468638.1, XP_003450041.2	XP_005461064.1, XP_005460266.1, XP_005460265.1, XP_005460264.1, XP_005474812.1, XP_003456134.1, XP_013119779.1, XP_003441819.1, XP_005474813.1, XP_003453873.2, XP_003456604.1, XP_003456719.1, XP_003451992.1, XP_003448121.1, XP_005461063.1, XP_003451988.1
GO:0033500	carbohydrate homeostasis	P	0.00762149	0.000209961	14	32	4091	34361	OVER	XP_013127350.1, XP_005449839.1, XP_005449838.1, XP_005449840.1, XP_013127349.1, XP_013124327.1, XP_005461379.1, XP_005461378.1, XP_003458794.1, XP_003440720.1, XP_003456608.2, XP_003440721.1, XP_003440722.1, XP_013120393.1	XP_005467940.1, XP_003456777.1, XP_005467941.1, XP_003449281.1, XP_013127170.1, XP_005449829.1, XP_003454240.1, XP_005458980.1, XP_005459690.1, XP_003458587.1, XP_003437803.1, XP_003454556.1, XP_003455268.1, XP_003454178.1, XP_003456941.1, XP_003442954.1, XP_013132996.1, XP_005473608.1, XP_003449235.1, XP_003451457.2, XP_005472383.1, XP_003447381.1, XP_003448663.1, XP_003457048.1, XP_003452592.1,…
GO:0042593	glucose homeostasis	P	0.00762149	0.000209961	14	32	4091	34361	OVER	XP_013127350.1, XP_005449839.1, XP_005449838.1, XP_005449840.1, XP_013127349.1, XP_013124327.1, XP_005461379.1, XP_005461378.1, XP_003458794.1, XP_003440720.1, XP_003456608.2, XP_003440721.1, XP_003440722.1, XP_013120393.1	XP_005467940.1, XP_003456777.1, XP_005467941.1, XP_003449281.1, XP_013127170.1, XP_005449829.1, XP_003454240.1, XP_005458980.1, XP_005459690.1, XP_003458587.1, XP_003437803.1, XP_003454556.1, XP_003455268.1, XP_003454178.1, XP_003456941.1, XP_003442954.1, XP_013132996.1, XP_005473608.1, XP_003449235.1, XP_003451457.2, XP_005472383.1, XP_003447381.1, XP_003448663.1, XP_003457048.1, XP_003452592.1,…
GO:0033278	cell proliferation in midbrain	P	0.00762149	0.000210051	6	4	4099	34389	OVER	XP_005473929.1, XP_005473928.1, XP_005473930.1, XP_005473933.1, XP_005473927.1, XP_005473926.1	XP_003451669.1, XP_003439717.1, NP_001266547.1, XP_003451668.1
GO:0051492	regulation of stress fiber assembly	P	0.00762149	0.000210051	6	4	4099	34389	OVER	XP_005477552.1, XP_005476505.1, XP_003437902.2, XP_013126955.1, XP_013126956.1, XP_003439783.1	XP_003438778.1, XP_003456409.1, XP_003456404.1, XP_003453377.1
GO:0045309	protein phosphorylated amino acid binding	F	0.00762149	0.000210051	6	4	4099	34389	OVER	XP_005455876.1, XP_005465932.2, XP_013123158.1, XP_013130225.1, XP_003453768.1, XP_005466101.2	XP_003439057.1, XP_005463987.1, XP_005463986.1, XP_005463985.1
GO:0051495	positive regulation of cytoskeleton organization	P	0.00782557	0.000216356	20	60	4085	34333	OVER	XP_005470863.1, XP_003447592.1, XP_013130839.1, XP_005453222.1, XP_013127506.1, XP_013127505.1, XP_013121580.1, XP_013127509.1, XP_013127508.1, XP_013127507.1, XP_013121577.1, XP_005475120.1, XP_005463740.1, XP_013121576.1, XP_013121579.1, XP_005473304.1, XP_013121578.1, XP_005463733.1, XP_013127511.1, XP_013127510.1	XP_013126149.1, XP_013130828.1, XP_003456000.1, XP_003455397.1, XP_005472583.1, XP_005468402.1, XP_005474780.1, XP_013125919.1, XP_003456409.1, XP_003441503.1, XP_003451832.1, XP_005474009.1, XP_003438778.1, XP_005478599.1, XP_005456393.1, XP_013127397.1, XP_005465021.1, XP_013130832.1, XP_003440148.1, XP_013130830.1, XP_003438146.1, XP_005478600.1, XP_003437856.1, XP_005478597.1, XP_005478595.1,…
GO:0036477	somatodendritic compartment	C	0.00785126	0.000217749	16	41	4089	34352	OVER	XP_005475305.1, XP_005475304.1, XP_005475303.1, XP_005475301.1, XP_005475311.1, XP_005469419.1, XP_013127350.1, XP_005469417.1, XP_005475309.1, XP_003446097.1, XP_005475308.1, XP_005475307.1, XP_005475306.1, XP_013127349.1, XP_013129456.1, XP_013129455.1	XP_005467940.1, XP_005448611.1, XP_013126373.1, XP_013127170.1, XP_003441628.1, XP_003449594.1, XP_003438991.1, XP_003453100.1, XP_005448279.1, XP_003451519.1, XP_005449915.1, XP_003446137.2, XP_013120569.1, XP_005472082.1, XP_003456767.1, XP_013126367.1, XP_013126369.1, XP_013128507.1, XP_005450160.1, XP_013125442.1, XP_003454089.1, XP_005469532.1, XP_003446468.1, XP_013125441.1, XP_003438817.1,…
GO:0046434	organophosphate catabolic process	P	0.00789208	0.000219568	37	153	4068	34240	OVER	XP_013125556.1, XP_005458669.1, XP_005458667.1, XP_005448920.1, XP_003439371.1, XP_003456884.1, XP_005448906.1, XP_013124271.1, XP_013124276.1, XP_005453866.1, XP_013124272.1, XP_013124275.1, XP_013124274.1, XP_013123866.1, XP_003452445.1, XP_003442930.1, XP_003442956.1, XP_005454836.1, XP_005454838.1, XP_013125569.1, XP_013123865.1, XP_005454837.1, XP_003458389.1, XP_005449654.1, XP_005449655.1,…	XP_003441208.1, XP_005448886.1, XP_005475231.1, XP_013121258.1, XP_005470173.1, XP_003439317.1, XP_013120205.1, XP_003454058.1, XP_003442178.1, XP_013126045.1, XP_013124301.1, XP_013129478.1, XP_003457468.1, XP_005457729.1, XP_013121615.1, XP_005453388.1, XP_005474051.1, XP_005474838.1, XP_013121611.1, XP_013132696.1, XP_003441716.1, XP_005476574.1, XP_005472462.1, XP_003448986.2, XP_013132443.1,…
GO:0012501	programmed cell death	P	0.00792118	0.000221066	95	527	4010	33866	OVER	XP_005478524.1, XP_005462135.1, XP_003448151.1, XP_003448213.1, XP_013123295.1, XP_005454517.1, XP_003438476.1, XP_005449623.1, XP_003440681.1, XP_013129509.1, XP_005465019.2, XP_013132867.1, XP_003450178.1, XP_005461613.1, XP_013124823.1, XP_003449193.1, XP_003441509.1, XP_013120521.1, XP_005457320.1, XP_013120772.1, XP_013120945.1, XP_005457038.1, XP_005452949.1, XP_005475983.1, XP_003448940.2,…	XP_005467941.1, XP_003457821.1, XP_013124927.1, XP_003450756.1, XP_003446052.1, XP_005456798.1, XP_003449078.1, XP_003449209.1, XP_005455470.1, XP_003439269.1, XP_005466377.1, XP_003447839.1, XP_005472658.1, XP_005448698.1, XP_005451287.1, XP_005450268.2, XP_013124640.1, XP_013124181.1, XP_003452465.1, XP_003447323.1, XP_013124939.1, XP_013125441.1, XP_013128817.1, XP_013131514.1, XP_005459950.1,…
GO:1901213	regulation of transcription from RNA polymerase II promoter involved in heart development	P	0.00833635	0.000239746	9	13	4096	34380	OVER	XP_013124411.1, XP_003440932.2, XP_003451854.1, XP_005456394.1, XP_013130897.1, XP_013124412.1, XP_005449996.1, XP_003439270.1, XP_005449997.1	XP_003447887.1, XP_003442987.1, XP_003442703.1, XP_003441854.1, XP_005461064.1, XP_005474937.2, XP_003443800.3, XP_003451759.1, XP_005461063.1, XP_013127006.1, XP_013127007.1, XP_003443743.1, XP_003443542.1
GO:0003154	BMP signaling pathway involved in determination of left/right symmetry	P	0.00833635	0.000239746	9	13	4096	34380	OVER	XP_013124411.1, XP_003440932.2, XP_003451854.1, XP_005456394.1, XP_013130897.1, XP_013124412.1, XP_005449996.1, XP_003439270.1, XP_005449997.1	XP_003447887.1, XP_003442987.1, XP_003442703.1, XP_003441854.1, XP_005461064.1, XP_005474937.2, XP_003443800.3, XP_003451759.1, XP_005461063.1, XP_013127006.1, XP_013127007.1, XP_003443743.1, XP_003443542.1
GO:0003303	BMP signaling pathway involved in heart jogging	P	0.00833635	0.000239746	9	13	4096	34380	OVER	XP_013124411.1, XP_003440932.2, XP_003451854.1, XP_005456394.1, XP_013130897.1, XP_013124412.1, XP_005449996.1, XP_003439270.1, XP_005449997.1	XP_003447887.1, XP_003442987.1, XP_003442703.1, XP_003441854.1, XP_005461064.1, XP_005474937.2, XP_003443800.3, XP_003451759.1, XP_005461063.1, XP_013127006.1, XP_013127007.1, XP_003443743.1, XP_003443542.1
GO:0061312	BMP signaling pathway involved in heart development	P	0.00833635	0.000239746	9	13	4096	34380	OVER	XP_013124411.1, XP_003440932.2, XP_003451854.1, XP_005456394.1, XP_013130897.1, XP_013124412.1, XP_005449996.1, XP_003439270.1, XP_005449997.1	XP_003447887.1, XP_003442987.1, XP_003442703.1, XP_003441854.1, XP_005461064.1, XP_005474937.2, XP_003443800.3, XP_003451759.1, XP_005461063.1, XP_013127006.1, XP_013127007.1, XP_003443743.1, XP_003443542.1
GO:0090545	CHD-type complex	C	0.00833635	0.0002399	5	2	4100	34391	OVER	XP_013129356.1, XP_013129354.1, XP_013129355.1, XP_005454476.1, XP_005454475.1	XP_013125110.1, XP_003458547.1
GO:0031958	corticosteroid receptor signaling pathway	P	0.00833635	0.0002399	5	2	4100	34391	OVER	XP_005467903.1, XP_003446987.1, XP_005452641.1, XP_003445950.1, XP_013127156.1	XP_005460418.1, XP_005460417.1
GO:0042921	glucocorticoid receptor signaling pathway	P	0.00833635	0.0002399	5	2	4100	34391	OVER	XP_005467903.1, XP_003446987.1, XP_005452641.1, XP_003445950.1, XP_013127156.1	XP_005460418.1, XP_005460417.1
GO:0016581	NuRD complex	C	0.00833635	0.0002399	5	2	4100	34391	OVER	XP_013129356.1, XP_013129354.1, XP_013129355.1, XP_005454476.1, XP_005454475.1	XP_013125110.1, XP_003458547.1
GO:0097730	non-motile cilium	C	0.00833635	0.0002399	5	2	4100	34391	OVER	XP_013124411.1, XP_003440932.2, XP_013124412.1, XP_005449996.1, XP_005449997.1	XP_003445379.1, XP_013127327.1
GO:0050764	regulation of phagocytosis	P	0.00833635	0.0002399	5	2	4100	34391	OVER	XP_003442930.1, XP_005472095.1, XP_005472096.1, XP_005472094.1, XP_003456884.1	XP_005473014.1, XP_003456293.1
GO:0045892	negative regulation of transcription, DNA-templated	P	0.00844489	0.000244492	15	37	4090	34356	OVER	XP_005465290.1, XP_005457294.1, XP_005460931.1, XP_003444342.1, XP_013131363.1, XP_005460850.1, XP_005460852.1, XP_005465292.1, XP_005457290.1, XP_013120092.1, XP_005465291.1, XP_003455510.1, XP_005451184.1, XP_003447768.2, XP_005455578.1	XP_003442507.1, XP_013130280.1, XP_013127130.1, XP_003447102.1, XP_013127131.1, XP_003459692.1, XP_005470716.1, XP_013127136.1, XP_013127132.1, XP_013127133.1, XP_013127134.1, XP_005467336.2, XP_013127135.1, XP_013126287.1, XP_013120520.1, XP_003456808.1, XP_005472724.1, NP_001266401.1, XP_005459147.1, XP_005472725.1, XP_003443484.1, XP_013120516.1, XP_013120515.1, NP_001266628.1, XP_013127129.1,…
GO:0045787	positive regulation of cell cycle	P	0.00844489	0.000244492	15	37	4090	34356	OVER	XP_005469404.1, XP_005469402.1, XP_005469403.1, XP_013121580.1, XP_005453049.1, XP_013121577.1, XP_005453051.1, XP_013121576.1, XP_005453050.1, XP_013121579.1, XP_005453052.1, XP_013121578.1, XP_013128104.1, XP_005469400.1, XP_005469401.1	XP_005456420.1, XP_005448611.1, XP_005453421.1, XP_003457821.1, XP_013127634.1, XP_003449300.1, XP_013127632.1, XP_003458518.1, XP_005459690.1, XP_003438991.1, XP_003449078.1, XP_005471879.1, XP_003455816.1, XP_005451193.1, XP_005450041.1, XP_013123796.1, XP_013127635.1, XP_013127636.1, XP_005452391.1, XP_005463105.1, XP_003447495.1, XP_003453790.1, XP_003448029.1, XP_013132996.1, XP_005450160.1,…
GO:0008276	protein methyltransferase activity	F	0.00848262	0.000246322	23	76	4082	34317	OVER	XP_013130607.1, XP_005478775.1, XP_013130606.1, XP_005478777.1, XP_005457275.1, XP_013130609.1, XP_013130608.1, XP_003455165.1, XP_005478776.1, XP_005457277.1, XP_005457276.1, XP_005459700.1, XP_005457278.1, XP_005468886.1, XP_013130612.1, XP_013130611.1, XP_003442093.1, XP_013128602.1, XP_005467874.1, XP_013124289.1, XP_013131344.1, XP_013130570.1, XP_003455240.1	XP_013120377.1, XP_013121697.1, XP_005471244.1, XP_003459527.1, XP_013121699.1, XP_005453446.1, XP_005466398.1, XP_003446139.1, XP_005461333.1, XP_013123980.1, XP_013132387.1, XP_003439681.1, XP_003447079.1, XP_013120730.1, XP_005479272.1, XP_005452759.1, XP_003452642.1, XP_005472464.1, XP_005462834.1, XP_003453079.2, XP_013130333.1, XP_005463592.1, XP_003456050.1, XP_003446214.2, XP_005476475.1,…
GO:0016569	covalent chromatin modification	P	0.00851063	0.000247916	44	196	4061	34197	OVER	XP_005462550.1, XP_005478775.1, XP_003448670.1, XP_005475294.1, XP_005478777.1, XP_003455165.1, XP_005478776.1, XP_005450501.1, XP_005468886.1, XP_005450500.1, XP_003449637.1, XP_005448114.1, XP_005448113.1, XP_005448112.1, XP_005448111.1, XP_003448630.1, XP_005468444.1, XP_005465019.2, XP_003455510.1, XP_005468442.1, XP_005468441.1, XP_005468440.1, XP_005473034.1, XP_013128861.1, XP_005473035.1,…	XP_005473387.1, XP_003443095.2, XP_003459527.1, XP_005467941.1, XP_003440909.1, XP_005479238.2, XP_005450088.1, XP_003447564.1, XP_013132387.1, XP_013125113.1, XP_013122626.1, XP_003450236.1, XP_005468557.1, XP_003457690.1, XP_005477687.1, XP_003453058.2, XP_005456391.1, XP_005454859.1, XP_005463592.1, XP_003451485.1, XP_003447710.1, XP_005467385.1, XP_013122630.1, XP_005479242.1, XP_005463230.1,…
GO:0010605	negative regulation of macromolecule metabolic process	P	0.00851063	0.000248615	90	495	4015	33898	OVER	XP_005478775.1, XP_013131601.1, XP_003441434.1, XP_003456236.1, XP_013127190.1, XP_005453382.1, XP_013131605.1, XP_013131603.1, XP_003443631.1, XP_013131607.1, XP_005454329.1, XP_005465019.2, XP_005463284.1, XP_003447225.1, XP_003460145.1, XP_003442698.1, XP_003449844.1, XP_005452795.1, XP_013121402.1, XP_013130570.1, XP_013121400.1, XP_005452797.1, XP_005470018.1, XP_005465290.1, XP_005479123.1,…	XP_013124422.1, XP_005467941.1, XP_003457821.1, XP_013123622.1, XP_013129048.1, XP_005463058.1, XP_005472526.1, XP_003449078.1, XP_003449209.1, XP_003446402.1, XP_013121803.1, XP_003440912.1, XP_013127523.1, XP_003458995.1, XP_003444475.1, XP_013126287.1, XP_003454720.1, XP_013123524.1, XP_005451287.1, XP_005452862.1, XP_005476645.1, XP_005452633.1, XP_013130944.1, XP_005479242.1, XP_005474826.1,…
GO:1901362	organic cyclic compound biosynthetic process	P	0.00877628	0.000257138	448	3163	3657	31230	OVER	XP_013125452.1, XP_005452960.1, XP_013127271.1, XP_005465019.2, XP_003449176.2, XP_003456080.2, XP_005457322.1, XP_005475920.2, XP_005465290.1, XP_013124411.1, XP_005454836.1, XP_003444342.1, XP_003456476.1, XP_013128609.1, XP_013125693.1, XP_003451872.1, XP_003447346.1, XP_005449813.1, XP_005450606.1, XP_003445591.2, XP_013129026.1, XP_005447720.2, XP_005447766.1, XP_013121684.1, XP_013121650.1,…	XP_005468282.1, XP_005467275.1, XP_013125222.1, XP_005448882.1, XP_013124927.1, XP_005456119.1, XP_003458490.2, XP_003439269.1, XP_005456631.1, XP_005477687.1, XP_003440770.1, XP_005474213.1, XP_005458845.1, XP_003443106.1, XP_005478245.1, XP_005473895.1,
GO:0060021	palate development	P	0.00914065	0.000270693	8	10	4097	34383	OVER	XP_003451854.1, XP_005469053.1, XP_005469054.1, XP_005469055.1, XP_005456394.1, XP_005469051.1, XP_005469052.1, XP_013130897.1	XP_005449359.1, XP_005464049.1, XP_003458866.1, XP_005459376.1, XP_003439460.1, XP_005449361.1, XP_003451887.1, XP_013127306.1, XP_005449360.1, XP_003451888.1
GO:0032451	demethylase activity	F	0.00914065	0.000270993	7	7	4098	34386	OVER	XP_005462550.1, XP_005475294.1, XP_013121107.1, XP_005447700.1, XP_013120282.1, XP_003449637.1, XP_013129472.1	XP_003452513.1, XP_003457690.1, XP_003440993.1, XP_005450088.1, XP_003456009.1, XP_003446536.1, XP_005450089.1
GO:0016442	RISC complex	C	0.00914065	0.000270993	7	7	4098	34386	OVER	XP_003447225.1, XP_013126656.1, XP_013126657.1, XP_005452794.1, XP_005452795.1, XP_005452797.1, XP_003444996.1	XP_005455386.1, XP_013130944.1, XP_005455387.1, XP_005452862.1, XP_003447246.1, XP_005452861.1, XP_005462040.1
GO:0031332	RNAi effector complex	C	0.00914065	0.000270993	7	7	4098	34386	OVER	XP_003447225.1, XP_013126656.1, XP_013126657.1, XP_005452794.1, XP_005452795.1, XP_005452797.1, XP_003444996.1	XP_005455386.1, XP_013130944.1, XP_005455387.1, XP_005452862.1, XP_003447246.1, XP_005452861.1, XP_005462040.1
GO:1900094	regulation of transcription from RNA polymerase II promoter involved in determination of left/right symmetry	P	0.0096	0.000285446	10	17	4095	34376	OVER	XP_013124411.1, XP_003440932.2, XP_003451854.1, XP_005456394.1, XP_013130897.1, XP_013121964.1, XP_013124412.1, XP_005449996.1, XP_003439270.1, XP_005449997.1	XP_003447887.1, XP_003442987.1, XP_003442703.1, XP_003440044.1, XP_003441854.1, XP_005461064.1, XP_005474937.2, XP_005479219.1, XP_003443800.3, XP_003451759.1, XP_005475422.1, XP_005479220.1, XP_005461063.1, XP_013127006.1, XP_013127007.1, XP_003443743.1, XP_003443542.1
GO:0031253	cell projection membrane	C	0.0101394	0.000304792	12	25	4093	34368	OVER	XP_005475305.1, XP_005475304.1, XP_005475303.1, XP_013129456.1, XP_003447366.1, XP_013129455.1, XP_005475301.1, XP_005475311.1, XP_005475309.1, XP_005475308.1, XP_005475307.1, XP_005475306.1	XP_005461318.1, XP_005471243.1, XP_005471242.1, XP_005471241.1, XP_003438762.1, XP_003456001.1, XP_003450370.1, XP_003456409.1, XP_005460790.1, XP_003456404.1, XP_003438131.1, XP_003438132.1, XP_003438778.1, XP_005471984.1, XP_005471985.1, XP_003456453.1, XP_005462942.1, XP_013119995.1, XP_003456917.1, XP_005450666.1, XP_005449771.1, XP_005460748.1, XP_013119991.1, XP_005460747.1, XP_013127991.1
GO:0044450	microtubule organizing center part	C	0.0101394	0.000305009	11	21	4094	34372	OVER	XP_005447781.1, XP_005460436.1, XP_005460437.1, XP_005447780.1, XP_005460438.1, XP_005460439.1, XP_005447778.1, XP_005447777.1, XP_005447779.1, XP_003455758.2, XP_005460440.1	XP_013125069.1, XP_005453716.1, XP_005447838.1, XP_003438778.1, XP_003448685.1, XP_005453789.1, XP_005460617.1, XP_005471629.1, XP_005448307.1, XP_005448306.1, XP_003456409.1, XP_005448305.1, XP_005460618.1, XP_003437792.2, XP_013129016.1, XP_005448309.1, XP_003456404.1, XP_005461096.1, XP_003438337.1, XP_003442094.1, XP_005477070.1
GO:0050796	regulation of insulin secretion	P	0.0101394	0.000305009	11	21	4094	34372	OVER	XP_013124327.1, XP_005461379.1, XP_005461378.1, XP_003440720.1, XP_003456608.2, XP_003440721.1, XP_005449839.1, XP_003440722.1, XP_005449838.1, XP_005449840.1, XP_013120393.1	XP_003454605.1, XP_005455168.2, XP_013132996.1, XP_013128507.1, XP_003449281.1, XP_005449829.1, XP_003450333.1, XP_005459690.1, XP_013120478.1, XP_003453662.1, XP_013131920.1, XP_003447381.1, XP_003439476.1, XP_003451068.1, XP_013125215.1, XP_013129896.1, XP_005449915.1, XP_013129895.1, XP_013129275.1, XP_005467202.1, XP_005469231.1
GO:0031491	nucleosome binding	F	0.0101394	0.000305009	11	21	4094	34372	OVER	XP_013129321.1, XP_013124327.1, XP_005474624.1, XP_003440720.1, XP_003440721.1, XP_005449839.1, XP_003449844.1, XP_003440722.1, XP_005449838.1, XP_005449840.1, XP_003441659.1	XP_003459015.1, XP_005455907.1, XP_003458968.1, XP_013128318.1, XP_003460246.1, XP_003455995.1, XP_005468428.1, XP_003458547.1, XP_003460381.1, XP_013129320.1, XP_005448024.1, XP_003451202.1, XP_003459144.1, XP_003438823.1, XP_003451214.1, XP_013120692.1, XP_003449716.1, XP_003459573.1, XP_003455868.2, XP_003459141.1, XP_013128312.1
GO:0030029	actin filament-based process	P	0.0104836	0.000316276	91	506	4014	33887	OVER	XP_005462096.1, XP_005469419.1, XP_005466162.1, XP_005469417.1, XP_013127506.1, XP_013120834.1, XP_005472524.1, XP_005450590.1, XP_005455021.1, XP_013127508.1, XP_005455023.1, XP_005450594.1, XP_005455025.1, XP_005450592.1, XP_005475120.1, XP_013121576.1, XP_013123221.1, XP_013121578.1, XP_005463733.1, XP_013127960.1, XP_013129550.1, XP_005469860.1, XP_003447592.1, XP_003439783.1, XP_005450183.1,…	XP_005448652.1, XP_003456464.1, XP_005468402.1, XP_013126964.1, XP_003443203.1, XP_005464065.1, XP_005463144.1, XP_005453697.1, XP_005451264.1, XP_013129451.1, XP_003454536.1, XP_005467700.1, XP_013120883.1, XP_013126132.1, XP_005460404.1, XP_005452402.1, XP_003440148.1, XP_013121039.1, XP_003441057.1, XP_005476778.1, XP_005453071.1, XP_003458754.1, XP_005460480.1, XP_005472831.1, XP_005478597.1,…
GO:0019752	carboxylic acid metabolic process	P	0.0130244	0.00039406	268	1800	3837	32593	OVER	XP_005474431.1, XP_013123898.1, XP_005452207.1, XP_003455227.2, XP_013121427.1, XP_005474416.1, XP_005447984.1, XP_005476695.1, XP_005465264.1, XP_003453337.1, XP_013124735.1, XP_005450848.1, XP_013129507.1, XP_003456923.1, XP_003444452.2, XP_013127960.1, XP_005475303.1, XP_003439030.1, XP_013126991.1, XP_005474427.1, XP_005455828.1, XP_003448220.1, XP_005449655.1, XP_005452211.1, XP_005469710.1,…	XP_003446327.1, XP_005471726.1, XP_003451677.1, XP_005470225.1, XP_003439091.2, XP_003458402.2, XP_003447369.1, XP_005473206.1, XP_003452213.1, XP_003442370.1, XP_005463408.1, XP_003451108.1, XP_003438819.1, XP_003440717.1, XP_013129922.1, XP_003444749.1, XP_005451965.1, XP_003449899.1, XP_013121430.1, XP_005468184.1, XP_005449497.1, XP_013121696.1, XP_003452248.1, XP_005478210.1, XP_003454360.1,…
GO:0090276	regulation of peptide hormone secretion	P	0.0135566	0.000413698	11	22	4094	34371	OVER	XP_013124327.1, XP_005461379.1, XP_005461378.1, XP_003440720.1, XP_003456608.2, XP_003440721.1, XP_005449839.1, XP_003440722.1, XP_005449838.1, XP_005449840.1, XP_013120393.1	XP_003454605.1, XP_005455168.2, XP_013132996.1, XP_013128507.1, XP_003449281.1, XP_005449829.1, XP_003450333.1, XP_005459690.1, XP_013120478.1, XP_003453662.1, XP_013131920.1, XP_003447381.1, XP_003439476.1, XP_003451068.1, XP_013125215.1, XP_003437639.1, XP_013129896.1, XP_005449915.1, XP_013129895.1, XP_013129275.1, XP_005467202.1, XP_005469231.1
GO:0002791	regulation of peptide secretion	P	0.0135566	0.000413698	11	22	4094	34371	OVER	XP_013124327.1, XP_005461379.1, XP_005461378.1, XP_003440720.1, XP_003456608.2, XP_003440721.1, XP_005449839.1, XP_003440722.1, XP_005449838.1, XP_005449840.1, XP_013120393.1	XP_003454605.1, XP_005455168.2, XP_013132996.1, XP_013128507.1, XP_003449281.1, XP_005449829.1, XP_003450333.1, XP_005459690.1, XP_013120478.1, XP_003453662.1, XP_013131920.1, XP_003447381.1, XP_003439476.1, XP_003451068.1, XP_013125215.1, XP_003437639.1, XP_013129896.1, XP_005449915.1, XP_013129895.1, XP_013129275.1, XP_005467202.1, XP_005469231.1
GO:0090087	regulation of peptide transport	P	0.0135566	0.000413698	11	22	4094	34371	OVER	XP_013124327.1, XP_005461379.1, XP_005461378.1, XP_003440720.1, XP_003456608.2, XP_003440721.1, XP_005449839.1, XP_003440722.1, XP_005449838.1, XP_005449840.1, XP_013120393.1	XP_003454605.1, XP_005455168.2, XP_013132996.1, XP_013128507.1, XP_003449281.1, XP_005449829.1, XP_003450333.1, XP_005459690.1, XP_013120478.1, XP_003453662.1, XP_013131920.1, XP_003447381.1, XP_003439476.1, XP_003451068.1, XP_013125215.1, XP_003437639.1, XP_013129896.1, XP_005449915.1, XP_013129895.1, XP_013129275.1, XP_005467202.1, XP_005469231.1
GO:1901797	negative regulation of signal transduction by p53 class mediator	P	0.0136175	0.000420292	6	5	4099	34388	OVER	XP_003444263.2, XP_005465019.2, XP_005465020.1, XP_003459453.1, XP_005451274.1, XP_005451275.1	XP_003444775.1, XP_003455043.1, XP_003447588.1, XP_003449747.1, XP_005477296.1
GO:2001243	negative regulation of intrinsic apoptotic signaling pathway	P	0.0136175	0.000420292	6	5	4099	34388	OVER	XP_003444263.2, XP_005465019.2, XP_005465020.1, XP_003459453.1, XP_005451274.1, XP_005451275.1	XP_003455043.1, XP_003457009.1, XP_003447588.1, XP_005477996.1, XP_003452700.1
GO:0007157	heterophilic cell-cell adhesion via plasma membrane cell adhesion molecules	P	0.0136175	0.000420292	6	5	4099	34388	OVER	XP_005454870.1, XP_005454869.1, XP_005454868.1, XP_005454867.1, XP_005454866.1, XP_005454871.1	XP_005449560.1, XP_005468747.1, XP_005468746.1, XP_005473663.1, XP_003455092.1
GO:0015937	coenzyme A biosynthetic process	P	0.0136175	0.000420292	6	5	4099	34388	OVER	XP_013128319.1, XP_005469709.1, XP_003447770.1, XP_005469711.1, XP_013128320.1, XP_005469710.1	XP_003441874.1, XP_003447884.1, XP_005473691.1, XP_003438268.2, XP_003441875.1
GO:0071698	olfactory placode development	P	0.0136969	0.000423934	8	11	4097	34382	OVER	XP_013125057.1, XP_003442104.2, XP_005471755.1, XP_003443568.2, XP_003443569.1, XP_005448224.1, XP_003443570.1, XP_005468638.1	XP_003456134.1, XP_003457291.1, XP_003460419.1, XP_005453314.1, XP_005467326.1, XP_005467325.1, XP_005467324.1, XP_005467328.1, XP_003442838.1, XP_005450217.1, XP_005467327.1
GO:0030036	actin cytoskeleton organization	P	0.0140254	0.00043532	89	498	4016	33895	OVER	XP_005462096.1, XP_005466162.1, XP_013127506.1, XP_013120834.1, XP_005472524.1, XP_005450590.1, XP_005455021.1, XP_013127508.1, XP_005455023.1, XP_005450594.1, XP_005455025.1, XP_005450592.1, XP_005475120.1, XP_013121576.1, XP_013123221.1, XP_013121578.1, XP_005463733.1, XP_013127960.1, XP_013129550.1, XP_005469860.1, XP_003447592.1, XP_003439783.1, XP_005450183.1, XP_005454275.1, XP_005453222.1,…	XP_005448652.1, XP_003456464.1, XP_005468402.1, XP_013126964.1, XP_003443203.1, XP_005464065.1, XP_005463144.1, XP_005453697.1, XP_005451264.1, XP_013129451.1, XP_003454536.1, XP_005467700.1, XP_013126132.1, XP_005460404.1, XP_005452402.1, XP_003440148.1, XP_013121039.1, XP_003441057.1, XP_005476778.1, XP_005453071.1, XP_003458754.1, XP_005460480.1, XP_005472831.1, XP_005478597.1, XP_005464054.1,…
GO:0044441	ciliary part	C	0.014539	0.000452527	23	80	4082	34313	OVER	XP_005475305.1, XP_013124411.1, XP_005475304.1, XP_005475303.1, XP_013129849.1, XP_005475301.1, XP_005475311.1, XP_003437717.1, XP_005475309.1, XP_003446097.1, XP_005475308.1, XP_005475307.1, XP_005475306.1, XP_003443622.1, XP_003440932.2, XP_013129456.1, XP_013129455.1, XP_013123777.1, XP_005455128.1, XP_005455127.1, XP_013124412.1, XP_005449996.1, XP_005449997.1	XP_005474473.1, XP_005471242.1, XP_013126209.1, XP_013121110.1, XP_003450357.1, XP_005470651.1, XP_003459632.1, XP_013122660.1, XP_013126207.1, XP_003457972.1, XP_005475379.1, XP_005469796.1, XP_003457692.3, XP_005469798.1, XP_003456633.1, XP_013122709.1, XP_013129737.1, XP_013121112.1, XP_013122705.1, XP_005467292.1, XP_005450174.1, XP_003454532.1, XP_005452390.1, XP_003448581.2, XP_013123843.1,…
GO:0003714	transcription corepressor activity	F	0.0152817	0.000476972	15	40	4090	34353	OVER	XP_005465290.1, XP_005457294.1, XP_005460931.1, XP_003444342.1, XP_013131363.1, XP_005460850.1, XP_005460852.1, XP_005465292.1, XP_005457290.1, XP_013120092.1, XP_005465291.1, XP_003455510.1, XP_005451184.1, XP_003447768.2, XP_005455578.1	XP_003442507.1, XP_013130280.1, XP_013127130.1, XP_003447102.1, XP_013127131.1, XP_003459692.1, XP_005470716.1, XP_013127136.1, XP_013127132.1, XP_013127133.1, XP_005477913.1, XP_013127134.1, XP_005467336.2, XP_005477914.1, XP_013127135.1, XP_013126287.1, XP_013120520.1, XP_005468153.1, XP_003456808.1, XP_005472724.1, NP_001266401.1, XP_005459147.1, XP_005472725.1, XP_003443484.1, XP_013120516.1,…
GO:0006915	apoptotic process	P	0.0158443	0.000495908	92	521	4013	33872	OVER	XP_005478524.1, XP_005462135.1, XP_003448151.1, XP_003448213.1, XP_013123295.1, XP_005454517.1, XP_003438476.1, XP_005449623.1, XP_003440681.1, XP_013129509.1, XP_005465019.2, XP_013132867.1, XP_003450178.1, XP_005461613.1, XP_013124823.1, XP_003449193.1, XP_003441509.1, XP_013120521.1, XP_013120772.1, XP_013120945.1, XP_005457038.1, XP_005452949.1, XP_005475983.1, XP_003448940.2, XP_005456656.1,…	XP_005467941.1, XP_003457821.1, XP_013124927.1, XP_003450756.1, XP_003446052.1, XP_005456798.1, XP_003449078.1, XP_003449209.1, XP_005455470.1, XP_003439269.1, XP_005466377.1, XP_003447839.1, XP_005472658.1, XP_005448698.1, XP_005451287.1, XP_005450268.2, XP_013124640.1, XP_013124181.1, XP_003452465.1, XP_003447323.1, XP_013124939.1, XP_013125441.1, XP_013128817.1, XP_013131514.1, XP_005459950.1,…
GO:0030666	endocytic vesicle membrane	C	0.0164712	0.000516963	9	15	4096	34378	OVER	XP_013125005.1, XP_013125004.1, XP_013125003.1, XP_005459504.1, XP_013125008.1, XP_013125007.1, XP_013125006.1, XP_013132858.1, XP_013132859.1	XP_003446295.1, XP_003450077.1, XP_013124691.1, XP_003455526.1, XP_003449078.1, XP_003439997.3, XP_005454895.1, XP_005461659.1, XP_003450857.1, XP_003437639.1, XP_005461660.1, XP_013120577.1, XP_005461661.1, XP_003448533.1, XP_013120576.1
GO:0002009	morphogenesis of an epithelium	P	0.0167862	0.000528309	72	386	4033	34007	OVER	XP_005459380.1, XP_005459382.1, XP_013125076.1, XP_013123750.1, XP_013121964.1, XP_005468638.1, XP_003442637.2, XP_003448355.1, XP_013125170.1, XP_013125172.1, XP_005470246.1, XP_005469108.1, XP_003442403.1, XP_005449997.1, XP_013124411.1, XP_003443568.2, XP_005478096.1, XP_003437898.1, XP_005454231.1, XP_005478094.1, XP_005453788.1, XP_013130897.1, XP_005449813.1, XP_013128626.1, XP_005448525.1,…	XP_003448255.2, XP_005471979.1, XP_005468741.1, XP_013133093.1, XP_003448800.1, XP_003449078.1, XP_003440912.1, XP_003454950.1, XP_003451970.1, XP_005476513.1, XP_005451264.1, XP_005451287.1, XP_005449279.1, XP_013124708.1, XP_005452380.1, XP_005456228.1, XP_003441057.1, XP_013127109.1, XP_003452849.1, XP_005476778.1, XP_013123995.1, XP_003438520.1, NP_001266556.1, XP_005470006.1, XP_013123830.1,…
GO:0016070	RNA metabolic process	P	0.0168097	0.000530508	464	3320	3641	31073	OVER	XP_013125452.1, XP_005452960.1, XP_013127271.1, XP_005465019.2, XP_003449176.2, XP_003456080.2, XP_005457322.1, XP_013132270.1, XP_005475920.2, XP_005465290.1, XP_013124411.1, XP_005454836.1, XP_003444342.1, XP_003456476.1, XP_013128609.1, XP_013125693.1, XP_003451872.1, XP_003447346.1, XP_005451396.1, XP_005449813.1, XP_005450606.1, XP_003445591.2, XP_013129026.1, XP_005447720.2, XP_013129003.1,…	XP_003446327.1, XP_005467275.1, XP_013125222.1, XP_005448882.1, XP_013124927.1, XP_005456119.1, XP_003448790.1, XP_003458490.2, XP_003439269.1, XP_005456631.1, XP_005477687.1, XP_005477238.1, XP_003440770.1, XP_005474213.1, XP_005458845.1, XP_005475220.1,
GO:0008022	protein C-terminus binding	F	0.0173359	0.000553045	11	23	4094	34370	OVER	XP_005475305.1, XP_005475304.1, XP_005475303.1, XP_013129456.1, XP_013129455.1, XP_005475301.1, XP_005475311.1, XP_005475309.1, XP_005475308.1, XP_005475307.1, XP_005475306.1	XP_013125442.1, XP_005468644.1, XP_005469532.1, XP_003446445.1, XP_013125441.1, XP_003438817.1, XP_005467112.1, XP_005463064.1, XP_005463063.1, XP_005448279.1, XP_003448647.1, XP_005461659.1, XP_005450666.1, XP_003445273.1, XP_005474633.1, XP_005461660.1, XP_013120577.1, XP_005474634.1, XP_005461661.1, XP_005474631.1, XP_005474632.1, XP_013127438.1, XP_013120576.1
GO:0031490	chromatin DNA binding	F	0.0173359	0.000553045	11	23	4094	34370	OVER	XP_013129321.1, XP_013124327.1, XP_005474624.1, XP_003440720.1, XP_003440721.1, XP_005449839.1, XP_003449844.1, XP_003440722.1, XP_005449838.1, XP_005449840.1, XP_003441659.1	XP_003459015.1, XP_005455907.1, XP_003458968.1, XP_013128318.1, XP_003460246.1, XP_003455995.1, XP_005452479.1, XP_005459557.1, XP_005459558.1, XP_003458547.1, XP_003460381.1, XP_013129320.1, XP_005448024.1, XP_003451202.1, XP_003459144.1, XP_003455046.1, XP_003438823.1, XP_003451214.1, XP_013120692.1, XP_003459573.1, XP_003455868.2, XP_003459141.1, XP_013128312.1
GO:0031929	TOR signaling	P	0.0173359	0.000553045	11	23	4094	34370	OVER	XP_005460589.1, XP_013119872.1, XP_013119873.1, XP_013133045.1, XP_005460592.1, XP_013119870.1, XP_003448643.1, XP_003445730.1, XP_013119871.1, XP_013119869.1, XP_005449160.1	XP_013128503.1, XP_003458198.1, XP_003450569.1, XP_005470154.1, XP_003449305.1, XP_013128505.1, XP_013128506.1, XP_005470156.1, XP_013128507.1, XP_003456747.1, XP_003449554.1, XP_003456844.1, XP_003458197.1, XP_003452838.1, XP_003442571.1, XP_003439954.1, XP_003451266.1, XP_005454412.1, XP_005473193.1, XP_003446103.1, XP_003445658.1, XP_003448027.2, XP_005473192.1
GO:0043067	regulation of programmed cell death	P	0.0173359	0.000553146	68	360	4037	34033	OVER	XP_005462135.1, XP_003448151.1, XP_003448213.1, XP_013123295.1, XP_005454517.1, XP_003438476.1, XP_003440681.1, XP_013129509.1, XP_005465019.2, XP_013132867.1, XP_003450178.1, XP_003449193.1, XP_013120772.1, XP_013120945.1, XP_005452949.1, XP_005475983.1, XP_005456656.1, XP_003438323.1, XP_005469404.1, XP_013121181.1, XP_005469402.1, XP_013130331.1, XP_005454585.1, XP_005454587.1, XP_013129512.1,…	XP_003444621.1, XP_005478088.1, XP_003457821.1, XP_013124942.1, XP_013126335.1, XP_005459442.1, XP_005462306.1, XP_003439961.1, XP_003446037.1, XP_013124528.1, XP_013124927.1, XP_003450756.1, XP_005464332.1, XP_003446052.1, XP_003449078.1, XP_003449209.1, XP_003438593.1, XP_013128613.1, XP_003456633.1, XP_013122687.1, XP_005455470.1, XP_005466377.1, XP_005471522.1, XP_003447839.1, XP_005469601.1,…
GO:0090002	establishment of protein localization to plasma membrane	P	0.0173471	0.000555011	10	19	4095	34374	OVER	XP_013127349.1, XP_003445060.1, XP_005449919.1, XP_013127350.1, XP_003445905.1, XP_005459014.1, XP_003448613.1, XP_005449916.1, XP_013128846.1, XP_005459013.1	XP_013124650.1, XP_003446295.1, XP_005453237.1, XP_005461318.1, XP_005453238.1, XP_013122734.1, XP_005473416.1, XP_003450941.1, XP_005473417.1, XP_005473421.1, XP_003441570.1, XP_005479286.2, XP_003441556.2, XP_005449771.1, XP_013124649.1, XP_013131746.1, XP_003448512.1, XP_005465341.1, XP_013129673.1
GO:0048839	inner ear development	P	0.0174157	0.000558718	35	150	4070	34243	OVER	XP_005478524.1, XP_013125075.1, XP_013125076.1, XP_005474011.1, XP_013125826.1, XP_005468638.1, XP_003454487.2, XP_003443570.1, XP_013127069.1, XP_003450041.2, XP_003451854.1, XP_005458090.1, XP_005471755.1, XP_003443568.2, XP_003443569.1, XP_005478096.1, XP_005454231.1, XP_005478095.1, XP_005478094.1, XP_005456394.1, XP_003448308.2, XP_013130897.1, XP_005449813.1, XP_005449814.1, XP_013128626.1,…	XP_003444621.1, XP_013131142.1, XP_003453296.2, XP_003437905.1, XP_013126414.1, XP_005460266.1, XP_005474013.1, XP_005472372.1, XP_005475379.1, XP_003451888.1, XP_003444772.1, XP_003456633.1, XP_005468914.1, XP_005449938.1, XP_005473195.1, XP_005476513.1, XP_005473744.1, XP_003438778.1, XP_013128279.1, XP_013124894.1, XP_005473416.1, XP_013123826.1, XP_005451738.1, XP_013120677.1, XP_013127109.1,…
GO:0097435	supramolecular fiber organization	P	0.0176338	0.00056725	59	301	4046	34092	OVER	XP_013127506.1, XP_005472524.1, XP_013127508.1, XP_005475120.1, XP_005463733.1, XP_005455127.1, XP_013127960.1, XP_013129550.1, XP_005469860.1, XP_013129849.1, XP_003447592.1, XP_003439783.1, XP_005454275.1, XP_005453222.1, XP_005448181.1, XP_013129558.1, XP_013129556.1, XP_013129554.1, XP_005457481.1, XP_013129552.1, XP_005476505.1, XP_005453584.1, XP_013126955.1, XP_013127511.1, XP_005471153.1,…	XP_005448652.1, XP_003449514.1, XP_003455397.1, XP_003456464.1, XP_005468402.1, XP_013126772.1, XP_013125919.1, XP_005463144.1, XP_013126640.1, XP_013129451.1, XP_003454536.1, XP_005467700.1, XP_003456283.2, XP_005447887.1, XP_013131444.1, XP_013132956.1, XP_003441469.1, XP_005452402.1, XP_003440148.1, XP_005453952.1, XP_003441057.1, XP_005476778.1, XP_005454632.1, XP_005459322.1, XP_003458754.1,…
GO:0030136	clathrin-coated vesicle	C	0.0178264	0.000576879	21	71	4084	34322	OVER	XP_005459650.1, XP_005459651.1, XP_013125005.1, XP_005459654.1, XP_005459655.1, XP_013125004.1, XP_005459652.1, XP_013125003.1, XP_005459653.1, XP_005459504.1, XP_013132967.1, XP_013129331.1, XP_013124823.1, XP_005470244.1, XP_003455106.1, XP_013125008.1, XP_013125007.1, XP_013125006.1, XP_013132858.1, XP_005459649.1, XP_013132859.1	XP_003451136.1, XP_005459699.1, XP_013131958.1, XP_005467989.1, XP_003449554.1, XP_005454826.1, XP_013131956.1, XP_003449997.1, XP_013124796.1, XP_003451671.1, XP_005461659.1, XP_013125700.1, XP_013125702.1, XP_005452658.1, XP_003458382.1, XP_003450077.1, XP_003441652.1, XP_003445979.1, XP_005449676.1, XP_005449678.1, XP_013132187.1, XP_013131960.1, XP_005449674.1, XP_005452656.1, XP_003439997.3,…
GO:0048796	swim bladder maturation	P	0.0178264	0.000583267	5	3	4100	34390	OVER	XP_005478096.1, XP_005478095.1, XP_005478094.1, XP_003448308.2, XP_013128626.1	XP_003439514.1, XP_003454002.2, XP_005471960.1
GO:0048798	swim bladder inflation	P	0.0178264	0.000583267	5	3	4100	34390	OVER	XP_005478096.1, XP_005478095.1, XP_005478094.1, XP_003448308.2, XP_013128626.1	XP_003439514.1, XP_003454002.2, XP_005471960.1
GO:0022406	membrane docking	P	0.0178264	0.000587935	15	41	4090	34352	OVER	XP_005460436.1, XP_005460437.1, XP_003450973.1, XP_005460438.1, XP_005460439.1, XP_005478277.1, XP_003442007.1, XP_005467651.1, XP_003447945.1, XP_003444629.1, XP_003455758.2, XP_005460440.1, XP_005453961.1, XP_003444630.1, XP_003448940.2	XP_003439813.1, XP_005449748.1, XP_003459002.1, XP_003450941.1, XP_013124691.1, XP_005452020.1, XP_005465473.1, XP_003448691.1, XP_005465474.1, XP_003440138.1, XP_005465471.1, XP_005465472.1, XP_003445638.1, XP_005473222.1, XP_005451703.1, XP_005471280.1, XP_003452354.1, XP_005473224.1, XP_003456949.1, XP_005457114.1, XP_003437639.1, XP_005449915.1, XP_003439895.1, XP_003459777.2, XP_003443044.1,…
GO:0008219	cell death	P	0.0178264	0.000588782	95	545	4010	33848	OVER	XP_005478524.1, XP_005462135.1, XP_003448151.1, XP_003448213.1, XP_013123295.1, XP_005454517.1, XP_003438476.1, XP_005449623.1, XP_003440681.1, XP_013129509.1, XP_005465019.2, XP_013132867.1, XP_003450178.1, XP_005461613.1, XP_013124823.1, XP_003449193.1, XP_003441509.1, XP_013120521.1, XP_005457320.1, XP_013120772.1, XP_013120945.1, XP_005457038.1, XP_005452949.1, XP_005475983.1, XP_003448940.2,…	XP_005467941.1, XP_003457821.1, XP_013124927.1, XP_003450756.1, XP_003446052.1, XP_005456798.1, XP_003449078.1, XP_003449209.1, XP_005455470.1, XP_003439269.1, XP_003438348.2, XP_005466377.1, XP_003447839.1, XP_005472658.1, XP_005448698.1, XP_005451287.1, XP_005450268.2, XP_013124640.1, XP_013124181.1, XP_003452465.1, XP_003447323.1, XP_013124939.1, XP_013125441.1, XP_013128817.1, XP_013131514.1,…
GO:0042998	positive regulation of Golgi to plasma membrane protein transport	P	0.0178264	0.000590494	4	1	4101	34392	OVER	XP_005449919.1, XP_005459014.1, XP_005449916.1, XP_005459013.1	XP_013131746.1
GO:0003232	bulbus arteriosus development	P	0.0178264	0.000590494	4	1	4101	34392	OVER	XP_005455320.1, XP_005455323.1, XP_003450584.2, XP_005455322.1	XP_003459051.1
GO:0030897	HOPS complex	C	0.0178264	0.000590494	4	1	4101	34392	OVER	XP_003443007.1, XP_005453961.1, XP_005477462.1, XP_003448940.2	XP_003458681.1
GO:0034729	histone H3-K79 methylation	P	0.0178264	0.000590494	4	1	4101	34392	OVER	XP_005478775.1, XP_005478777.1, XP_005478776.1, XP_013130570.1	XP_003447564.1
GO:0042996	regulation of Golgi to plasma membrane protein transport	P	0.0178264	0.000590494	4	1	4101	34392	OVER	XP_005449919.1, XP_005459014.1, XP_005449916.1, XP_005459013.1	XP_013131746.1
GO:0003207	cardiac chamber formation	P	0.0178264	0.000590494	4	1	4101	34392	OVER	XP_005455320.1, XP_005455323.1, XP_003450584.2, XP_005455322.1	XP_003445893.1
GO:0005543	phospholipid binding	F	0.0181806	0.000603808	48	231	4057	34162	OVER	XP_005459650.1, XP_005459651.1, XP_005476384.1, XP_013126835.1, XP_005454783.1, XP_005454784.1, XP_013125556.1, XP_005459654.1, XP_005459655.1, XP_005460269.1, XP_005459652.1, XP_005459653.1, XP_005460268.1, XP_013132967.1, XP_013129331.1, XP_003440681.1, XP_003456884.1, XP_005449625.1, XP_005449624.1, XP_013124823.1, XP_013126969.1, XP_005462479.1, XP_013119774.1, XP_005470244.1, XP_003455106.1,…	XP_005467941.1, XP_005471741.1, XP_005472710.1, XP_005452606.1, XP_003439332.1, XP_003451846.1, XP_003446402.1, XP_005454643.1, XP_003439476.1, XP_003443178.1, XP_005474285.1, XP_013131831.1, XP_005456654.1, XP_005461035.1, XP_003452442.1, XP_013127682.1, XP_003456283.2, XP_005449678.1, XP_005456376.1, XP_003446859.1, XP_005469756.1, XP_003444550.1, XP_005459559.1, XP_013125441.1, XP_005452656.1,…
GO:0006355	regulation of transcription, DNA-templated	P	0.0184569	0.000614587	144	894	3961	33499	OVER	XP_005478524.1, XP_005464773.1, XP_013125076.1, XP_005474078.1, XP_003448199.1, XP_005457869.1, XP_003450195.1, XP_005452960.1, XP_013127271.1, XP_003456080.2, XP_005463284.1, XP_005467903.1, XP_005450723.1, XP_005478096.1, XP_003455408.1, XP_013131639.1, XP_003447346.1, XP_013130897.1, XP_005448769.1, XP_005461623.1, XP_013129026.1, XP_005458465.1, XP_005447720.2, XP_003438891.1, XP_005455650.1,…	XP_005476634.1, XP_005468327.1, XP_005476382.1, XP_005471979.1, XP_003444124.1, XP_005456217.1, XP_005457115.1, XP_013132775.1, XP_005477336.1, XP_005456119.1, XP_003445275.1, XP_005467068.1, XP_003448702.1, XP_005478245.1, XP_003446730.1, XP_013128489.1, XP_005465664.1, XP_013123679.1, XP_005471003.1, XP_013131078.1, XP_013124096.1, XP_005470587.1, XP_003453856.1, XP_005478606.1, XP_005463724.1,…
GO:0006639	acylglycerol metabolic process	P	0.0186822	0.000625337	17	51	4088	34342	OVER	XP_013123866.1, XP_003452445.1, XP_003449836.1, XP_013123865.1, XP_005448920.1, XP_005449654.1, XP_005449655.1, XP_005449656.1, XP_003439371.1, XP_013124271.1, XP_013124276.1, XP_005468125.1, XP_005475636.1, XP_005453866.1, XP_013124272.1, XP_013124275.1, XP_013124274.1	XP_005472814.1, XP_005475231.1, XP_013120205.1, XP_003442178.1, XP_013126045.1, XP_003450969.1, XP_013124301.1, XP_003457468.1, XP_005453388.1, XP_003458608.1, XP_013121843.1, XP_003448430.2, XP_013132996.1, XP_013132971.1, XP_013124892.1, XP_013130312.1, XP_005459663.1, XP_005449271.1, XP_013132370.1, XP_005464090.1, XP_003444068.2, XP_005476004.1, XP_005468965.1, XP_003442207.1, XP_003440394.1,…
GO:0006638	neutral lipid metabolic process	P	0.0186822	0.000625337	17	51	4088	34342	OVER	XP_013123866.1, XP_003452445.1, XP_003449836.1, XP_013123865.1, XP_005448920.1, XP_005449654.1, XP_005449655.1, XP_005449656.1, XP_003439371.1, XP_013124271.1, XP_013124276.1, XP_005468125.1, XP_005475636.1, XP_005453866.1, XP_013124272.1, XP_013124275.1, XP_013124274.1	XP_005472814.1, XP_005475231.1, XP_013120205.1, XP_003442178.1, XP_013126045.1, XP_003450969.1, XP_013124301.1, XP_003457468.1, XP_005453388.1, XP_003458608.1, XP_013121843.1, XP_003448430.2, XP_013132996.1, XP_013132971.1, XP_013124892.1, XP_013130312.1, XP_005459663.1, XP_005449271.1, XP_013132370.1, XP_005464090.1, XP_003444068.2, XP_005476004.1, XP_005468965.1, XP_003442207.1, XP_003440394.1,…
GO:0031324	negative regulation of cellular metabolic process	P	0.0186838	0.000627015	86	484	4019	33909	OVER	XP_005478775.1, XP_013131601.1, XP_003441434.1, XP_013127190.1, XP_005453382.1, XP_013131605.1, XP_013131603.1, XP_003443631.1, XP_013131607.1, XP_005454329.1, XP_005465019.2, XP_005463284.1, XP_003447225.1, XP_003460145.1, XP_003442698.1, XP_003449844.1, XP_005452795.1, XP_013121402.1, XP_013130570.1, XP_013121400.1, XP_005452797.1, XP_005470018.1, XP_005465290.1, XP_005479123.1, XP_003439030.1,…	XP_013124422.1, XP_005467941.1, XP_003457821.1, XP_013123622.1, XP_013129048.1, XP_005463058.1, XP_005472526.1, XP_003449078.1, XP_003443686.1, XP_003449209.1, XP_003446402.1, XP_013121803.1, XP_003440912.1, XP_013127523.1, XP_003444475.1, XP_013126287.1, XP_003454720.1, XP_013123524.1, XP_005451287.1, XP_005452862.1, XP_005476645.1, XP_005452633.1, XP_013130944.1, XP_005479242.1, XP_005474826.1,…
GO:0043549	regulation of kinase activity	P	0.0189293	0.0006369	42	194	4063	34199	OVER	XP_013125057.1, XP_003458206.1, XP_005462389.1, XP_003440320.1, XP_003441434.1, XP_005471721.1, XP_013123897.1, XP_013123898.1, XP_013123895.1, XP_005471722.1, XP_013123896.1, XP_005448218.1, XP_005473070.1, XP_003446097.1, XP_013123894.1, XP_003438788.1, XP_003454598.1, XP_003439281.1, XP_003456059.1, XP_005454522.1, XP_005469655.1, XP_005454521.1, XP_005455615.1, XP_003450283.1, XP_003439030.1,…	XP_005458857.1, XP_005477977.1, XP_003449078.1, XP_003450176.1, XP_003449209.1, XP_003446402.1, XP_003440152.1, XP_003444475.1, XP_003443226.1, XP_005451602.1, XP_005449099.1, XP_005448675.1, XP_005476175.1, XP_003444656.1, XP_003447199.1, XP_003449235.1, XP_003448850.1, XP_005476250.1, XP_005449886.1, XP_005475688.1, XP_005449102.1, XP_005474826.1, XP_005473239.1, XP_013125946.1, XP_005450463.1,…
GO:0010467	gene expression	P	0.0190048	0.000641094	506	3658	3599	30735	OVER	XP_013131601.1, XP_013125452.1, XP_005452960.1, XP_013130979.1, XP_013127271.1, XP_005465019.2, XP_003449176.2, XP_003456080.2, XP_003447225.1, XP_013125550.1, XP_005457322.1, XP_013132270.1, XP_005475920.2, XP_005470018.1, XP_005465290.1, XP_013124411.1, XP_005454836.1, XP_003444342.1, XP_003456476.1, XP_013128609.1, XP_013125693.1, XP_003451872.1, XP_003447346.1, XP_005451396.1, XP_005449813.1,…	XP_003446327.1, XP_005467275.1, XP_013125222.1, XP_005448882.1, XP_013124927.1, XP_005456119.1, XP_003448790.1, XP_003458490.2, XP_003439269.1, XP_005456631.1, XP_005477687.1, XP_005477238.1, XP_003440770.1, XP_005474213.1, XP_005458845.1, XP_005475220.1,
GO:0006554	lysine catabolic process	P	0.019849	0.000671299	21	72	4084	34321	OVER	XP_013130607.1, XP_013130606.1, XP_005457275.1, XP_013130609.1, XP_013130608.1, XP_003455165.1, XP_005457277.1, XP_005457276.1, XP_005459700.1, XP_005457278.1, XP_005468886.1, XP_013130612.1, XP_013130611.1, XP_003442093.1, XP_013128602.1, XP_005448950.2, XP_005467874.1, XP_003439258.1, XP_013124289.1, XP_013131344.1, XP_003455240.1	XP_013121697.1, XP_003459527.1, XP_013121699.1, XP_005453446.1, XP_005466398.1, XP_005477789.1, XP_003444038.1, XP_013123980.1, XP_003456635.1, XP_013132387.1, XP_005460316.1, XP_013120730.1, XP_005452759.1, XP_003447476.1, XP_013130206.1, XP_005472464.1, XP_003451106.1, XP_013130333.1, XP_003439533.1, XP_003446212.1, XP_013121700.1, XP_005472686.1, XP_013131020.1, XP_005462734.1, XP_013123978.1,…
GO:0042981	regulation of apoptotic process	P	0.0206544	0.000700331	67	357	4038	34036	OVER	XP_005462135.1, XP_003448151.1, XP_003448213.1, XP_013123295.1, XP_005454517.1, XP_003438476.1, XP_003440681.1, XP_013129509.1, XP_005465019.2, XP_013132867.1, XP_003450178.1, XP_003449193.1, XP_013120772.1, XP_013120945.1, XP_005452949.1, XP_005475983.1, XP_005456656.1, XP_003438323.1, XP_005469404.1, XP_013121181.1, XP_005469402.1, XP_013130331.1, XP_005454585.1, XP_005454587.1, XP_013129512.1,…	XP_003444621.1, XP_005478088.1, XP_003457821.1, XP_013124942.1, XP_013126335.1, XP_005459442.1, XP_005462306.1, XP_003439961.1, XP_003446037.1, XP_013124528.1, XP_013124927.1, XP_003450756.1, XP_005464332.1, XP_003446052.1, XP_003449078.1, XP_003449209.1, XP_003438593.1, XP_013128613.1, XP_003456633.1, XP_013122687.1, XP_005455470.1, XP_005466377.1, XP_005471522.1, XP_003447839.1, XP_005469601.1,…
GO:0035264	multicellular organism growth	P	0.0215258	0.00073175	9	16	4096	34377	OVER	XP_013127349.1, XP_013129321.1, XP_005458704.1, XP_013127350.1, XP_005458705.1, XP_005447700.1, XP_013120282.1, XP_003449844.1, XP_013132311.1	XP_013132996.1, XP_005448611.1, XP_003448890.2, XP_005450160.1, XP_013128318.1, XP_005459690.1, XP_005458045.1, XP_003438991.1, XP_005458046.1, XP_013129320.1, XP_005471629.1, XP_005448024.1, XP_003442834.1, XP_003438823.1, XP_003453223.2, XP_013128312.1
GO:0016573	histone acetylation	P	0.0217391	0.000742335	16	47	4089	34346	OVER	XP_005448114.1, XP_005448113.1, XP_013129768.1, XP_005448112.1, XP_013129767.1, XP_005448111.1, XP_003448630.1, XP_005468444.1, XP_005468442.1, XP_005468441.1, XP_013129769.1, XP_005468440.1, XP_005473034.1, XP_013128861.1, XP_005473035.1, XP_003441870.1	XP_005467940.1, XP_005467941.1, XP_003458228.1, XP_003449302.1, XP_005452810.1, XP_003440889.1, XP_005448219.1, XP_013127170.1, XP_003440909.1, XP_003440177.1, XP_005479238.2, XP_003439967.1, XP_005479237.1, XP_005454860.1, XP_013127772.1, XP_003440151.1, XP_013127774.1, XP_005449177.1, XP_013127775.1, XP_003444106.1, XP_005453803.1, XP_005452989.1, XP_005477875.2, XP_003447363.1, XP_005454859.1,…
GO:0070647	protein modification by small protein conjugation or removal	P	0.0217391	0.00074278	111	662	3994	33731	OVER	XP_005459152.1, XP_005448197.1, XP_005451769.1, XP_005453542.1, XP_013125844.1, XP_003438340.1, XP_005465019.2, XP_013130225.1, XP_003460072.1, XP_005474074.1, XP_005466101.2, XP_005448257.1, XP_003442614.1, XP_003449797.1, XP_005473666.1, XP_005469172.1, XP_013129361.1, XP_003450164.1, XP_005460803.2, XP_003444230.1, XP_003453415.1, XP_005449167.1, XP_013131997.1, XP_003455047.2, XP_005457006.1,…	XP_005467941.1, XP_005462826.2, XP_013120872.1, XP_013126373.1, XP_013121235.1, XP_005463419.1, XP_013122517.1, XP_005476031.1, XP_003449078.1, XP_005456270.1, XP_003441495.1, XP_005475966.1, XP_013132861.1, XP_005473228.1, XP_003448330.1, XP_005464295.2, XP_005451011.1, XP_005476513.1, XP_005462016.1, XP_003443520.1, XP_003444388.1, XP_005454485.1, XP_005468982.1, XP_003457275.2, XP_003446218.1,…
GO:2001242	regulation of intrinsic apoptotic signaling pathway	P	0.0217429	0.000744799	7	9	4098	34384	OVER	XP_003444263.2, XP_005465019.2, XP_003458794.1, XP_005465020.1, XP_003459453.1, XP_005451274.1, XP_005451275.1	XP_003457802.1, XP_003455043.1, XP_003457009.1, XP_003456031.1, XP_003448052.1, XP_003447588.1, XP_005477996.1, XP_003437590.1, XP_003452700.1
GO:0032869	cellular response to insulin stimulus	P	0.0218864	0.000753521	10	20	4095	34373	OVER	XP_013131490.1, XP_005457480.1, XP_003452918.1, XP_003438773.1, XP_005448181.1, XP_005457476.1, XP_013131489.1, XP_005449841.1, XP_005457481.1, XP_005457482.1	XP_005467940.1, XP_003454104.1, XP_003446295.1, XP_013132996.1, XP_005467941.1, XP_003443139.1, XP_003458968.1, XP_003450941.1, XP_013127170.1, XP_013128931.1, XP_003448897.1, XP_005459690.1, XP_005468402.1, XP_003458319.1, XP_013125580.1, XP_005476269.1, XP_003437996.1, XP_003439895.1, XP_013124452.1, XP_003440771.2
GO:0032868	response to insulin	P	0.0218864	0.000753521	10	20	4095	34373	OVER	XP_013131490.1, XP_005457480.1, XP_003452918.1, XP_003438773.1, XP_005448181.1, XP_005457476.1, XP_013131489.1, XP_005449841.1, XP_005457481.1, XP_005457482.1	XP_005467940.1, XP_003454104.1, XP_003446295.1, XP_013132996.1, XP_005467941.1, XP_003443139.1, XP_003458968.1, XP_003450941.1, XP_013127170.1, XP_013128931.1, XP_003448897.1, XP_005459690.1, XP_005468402.1, XP_003458319.1, XP_013125580.1, XP_005476269.1, XP_003437996.1, XP_003439895.1, XP_013124452.1, XP_003440771.2
GO:0034030	ribonucleoside bisphosphate biosynthetic process	P	0.0219884	0.000764682	6	6	4099	34387	OVER	XP_013128319.1, XP_005469709.1, XP_003447770.1, XP_005469711.1, XP_013128320.1, XP_005469710.1	XP_003441874.1, XP_003447884.1, XP_005473691.1, XP_003438268.2, XP_003452275.1, XP_003441875.1
GO:0051219	phosphoprotein binding	F	0.0219884	0.000764682	6	6	4099	34387	OVER	XP_005455876.1, XP_005465932.2, XP_013123158.1, XP_013130225.1, XP_003453768.1, XP_005466101.2	XP_003439057.1, XP_005463987.1, XP_005463986.1, XP_005458893.1, XP_005463985.1, XP_003454101.2
GO:0034033	purine nucleoside bisphosphate biosynthetic process	P	0.0219884	0.000764682	6	6	4099	34387	OVER	XP_013128319.1, XP_005469709.1, XP_003447770.1, XP_005469711.1, XP_013128320.1, XP_005469710.1	XP_003441874.1, XP_003447884.1, XP_005473691.1, XP_003438268.2, XP_003452275.1, XP_003441875.1
GO:0033866	nucleoside bisphosphate biosynthetic process	P	0.0219884	0.000764682	6	6	4099	34387	OVER	XP_013128319.1, XP_005469709.1, XP_003447770.1, XP_005469711.1, XP_013128320.1, XP_005469710.1	XP_003441874.1, XP_003447884.1, XP_005473691.1, XP_003438268.2, XP_003452275.1, XP_003441875.1
GO:0016740	transferase activity	F	0.02236	0.000779549	527	3833	3578	30560	OVER	XP_005473929.1, XP_005459152.1, XP_005474431.1, XP_013125038.1, XP_013123898.1, XP_003455227.2, XP_005447984.1, XP_005476427.1, XP_003443675.1, XP_005448927.1, XP_003460072.1, XP_005450848.1, XP_013129507.1, XP_005464840.1, XP_013125550.1, XP_005466101.2, XP_003444452.2, XP_013122231.1, XP_013120860.1, XP_005459744.1, XP_005470335.1, XP_003448220.1, XP_013132160.1, XP_005467143.1, XP_005476140.1,…	XP_003446327.1, XP_013120872.1, XP_003451677.1, XP_013122517.1, XP_005476284.1, XP_003453375.1, XP_005470225.1, XP_013128576.1, XP_005455165.1, XP_003441528.1, XP_003447071.1, XP_005478900.1, XP_005465061.1, XP_003448933.1, XP_005473206.1, XP_013133104.1,
GO:0030135	coated vesicle	C	0.0235212	0.000822077	26	101	4079	34292	OVER	XP_005459650.1, XP_005459651.1, XP_005459654.1, XP_005459655.1, XP_005459652.1, XP_005459653.1, XP_005459504.1, XP_013132967.1, XP_013129331.1, XP_013124823.1, XP_005470244.1, XP_003455106.1, XP_013125005.1, XP_013125004.1, XP_013125003.1, XP_003438962.2, XP_003441963.1, XP_005471389.1, XP_005471388.1, XP_005448525.1, XP_013125008.1, XP_013125007.1, XP_013125006.1, XP_013132858.1, XP_005459649.1,…	XP_005459699.1, XP_013131956.1, XP_005456199.1, XP_003449997.1, XP_013124796.1, XP_013125700.1, XP_003441652.1, XP_003445979.1, XP_005449678.1, XP_013132187.1, XP_013131960.1, XP_005449674.1, XP_005452656.1, XP_005467112.1, XP_005473587.1, XP_005461661.1, XP_005458673.1, XP_005463363.1, XP_005474631.1, XP_005467990.1, XP_003445006.1, XP_013131957.1, XP_003445501.1, XP_013131953.1, XP_005462494.1,…
GO:0006869	lipid transport	P	0.0236209	0.000827614	42	197	4063	34196	OVER	XP_005460931.1, XP_013130240.1, XP_005472738.1, XP_013121925.1, XP_005472736.1, XP_005472737.1, XP_003449992.1, XP_013127349.1, XP_013128179.1, XP_003446675.1, XP_013128178.1, XP_003444010.2, XP_005450139.1, XP_005455316.1, XP_013128174.1, XP_013132724.1, XP_003450055.1, XP_003443629.1, XP_013127350.1, XP_003437898.1, XP_005450140.1, XP_013123992.1, XP_005454811.1, XP_013132729.1, XP_003439515.1,…	XP_013130847.1, XP_003453024.1, XP_003445214.1, XP_005452874.1, XP_003447417.1, XP_013126817.1, XP_003460479.3, XP_005464923.1, XP_005470421.1, XP_003453107.1, XP_013121525.1, XP_005475107.1, XP_013123668.1, XP_003439140.2, XP_013121924.1, XP_003440683.1, XP_003458535.1, XP_005451433.1, XP_005457729.1, XP_005474838.1, XP_005475582.1, XP_005468749.1, XP_003451702.1, XP_005478765.1, XP_003460193.1,…
GO:0018205	peptidyl-lysine modification	P	0.023807	0.000837236	34	148	4071	34245	OVER	XP_005478775.1, XP_005478777.1, XP_003455165.1, XP_005478776.1, XP_005468886.1, XP_005448114.1, XP_005448113.1, XP_005448112.1, XP_005448111.1, XP_003448630.1, XP_005468444.1, XP_005464841.1, XP_005468442.1, XP_005468441.1, XP_005468440.1, XP_005473034.1, XP_013128861.1, XP_005473035.1, XP_005464840.1, XP_013120568.1, XP_003459357.2, XP_013130570.1, XP_003441870.1, XP_013129768.1, XP_013129767.1,…	XP_005473387.1, XP_005471244.1, XP_003459527.1, XP_005467941.1, XP_013121699.1, XP_003446139.1, XP_005448219.1, XP_003440909.1, XP_003447391.1, XP_005461333.1, XP_005479238.2, XP_005476096.1, XP_013123980.1, XP_005476031.1, XP_005461190.1, XP_003451696.1, XP_013120273.1, XP_003447564.1, XP_013127772.1, XP_013132387.1, XP_003447079.1, XP_013125113.1, XP_003452857.1, XP_005468557.1, XP_003452642.1,…
GO:0048278	vesicle docking	P	0.023807	0.000838276	14	38	4091	34355	OVER	XP_005460436.1, XP_005460437.1, XP_003450973.1, XP_005460438.1, XP_005460439.1, XP_003442007.1, XP_005467651.1, XP_003447945.1, XP_003444629.1, XP_003455758.2, XP_005460440.1, XP_005453961.1, XP_003444630.1, XP_003448940.2	XP_003439813.1, XP_005449748.1, XP_003459002.1, XP_003450941.1, XP_005452020.1, XP_005465473.1, XP_003448691.1, XP_005465474.1, XP_003440138.1, XP_005465471.1, XP_005465472.1, XP_003445638.1, XP_005473222.1, XP_005451703.1, XP_005471280.1, XP_005473224.1, XP_003456949.1, XP_003437639.1, XP_005449915.1, XP_003439895.1, XP_003459777.2, XP_003443044.1, XP_003445412.1, XP_003440482.1, XP_003457393.1,…
GO:0048729	tissue morphogenesis	P	0.0238641	0.000842359	81	455	4024	33938	OVER	XP_005459380.1, XP_005459382.1, XP_013125076.1, XP_013123750.1, XP_013121964.1, XP_003447370.1, XP_005468638.1, XP_003442637.2, XP_003441263.1, XP_003448355.1, XP_013125170.1, XP_013125172.1, XP_005470246.1, XP_005469108.1, XP_003442403.1, XP_005449997.1, XP_013124411.1, XP_003443568.2, XP_005478096.1, XP_003437898.1, XP_005454231.1, XP_005478094.1, XP_005455828.1, XP_005455826.1, XP_005453788.1,…	XP_003448255.2, XP_005471979.1, XP_005468741.1, XP_005475375.1, XP_013133093.1, XP_003448800.1, XP_003449078.1, XP_003440912.1, XP_003454950.1, XP_003451970.1, XP_005460394.1, XP_003442633.2, XP_005476513.1, XP_005451264.1, XP_005451287.1, XP_005449279.1, XP_013124708.1, XP_013127413.1, XP_005452380.1, XP_005456228.1, XP_003441057.1, XP_013127109.1, XP_003452849.1, XP_005476778.1, XP_003447236.1,…
GO:0046856	phosphatidylinositol dephosphorylation	P	0.0247405	0.000876752	15	43	4090	34350	OVER	XP_003458459.1, XP_013121703.1, XP_005472319.1, XP_005461075.1, XP_013120226.1, XP_005472322.1, XP_005463478.1, XP_013121702.1, XP_003454211.1, XP_013127826.1, XP_003456365.2, XP_005461073.1, XP_003455820.1, XP_005461074.1, XP_003444126.1	XP_003458458.2, XP_005474269.1, XP_013126819.1, XP_005463877.1, XP_005463474.1, XP_013123839.1, XP_013123838.1, XP_005463475.1, XP_003458745.2, XP_005463476.1, XP_005463477.1, XP_003447503.1, XP_005463470.1, XP_005454411.1, XP_005463471.1, XP_005463472.1, XP_005472279.1, XP_005455337.1, XP_013130033.1, XP_005472278.1, XP_013121820.1, XP_003455070.1, XP_013129322.1, XP_005451271.1, XP_013129323.1,…
GO:0009892	negative regulation of metabolic process	P	0.0247405	0.000879199	90	518	4015	33875	OVER	XP_005478775.1, XP_013131601.1, XP_003441434.1, XP_003456236.1, XP_013127190.1, XP_005453382.1, XP_013131605.1, XP_013131603.1, XP_003443631.1, XP_013131607.1, XP_005454329.1, XP_005465019.2, XP_005463284.1, XP_003447225.1, XP_003460145.1, XP_003442698.1, XP_003449844.1, XP_005452795.1, XP_013121402.1, XP_013130570.1, XP_013121400.1, XP_005452797.1, XP_005470018.1, XP_005465290.1, XP_005479123.1,…	XP_013124422.1, XP_005467941.1, XP_003457821.1, XP_013123622.1, XP_013129048.1, XP_005463058.1, XP_005472526.1, XP_003449078.1, XP_003443686.1, XP_003449209.1, XP_003446402.1, XP_013121803.1, XP_003440912.1, XP_013127523.1, XP_003458995.1, XP_003444475.1, XP_013126287.1, XP_003454720.1, XP_013123524.1, XP_005451287.1, XP_005452862.1, XP_005476645.1, XP_005452633.1, XP_013130944.1, XP_005479242.1,…
GO:1902679	negative regulation of RNA biosynthetic process	P	0.0247405	0.000881899	46	223	4059	34170	OVER	XP_005478775.1, XP_003448670.1, XP_005478776.1, XP_005460931.1, XP_005460850.1, XP_005460852.1, XP_005454329.1, XP_013127349.1, XP_005463283.1, XP_005465019.2, XP_003455510.1, XP_005463284.1, XP_003460145.1, XP_003442698.1, XP_003449844.1, XP_013121402.1, XP_013130570.1, XP_013121400.1, XP_003447621.1, XP_005465290.1, XP_005457294.1, XP_003449297.1, XP_003444342.1, XP_013131363.1, XP_003448939.1,…	XP_003452141.1, XP_005455914.1, XP_003440909.1, XP_003449017.1, XP_013129048.1, XP_005463058.1, XP_005479238.2, XP_005472526.1, XP_003449078.1, XP_013127135.1, XP_003459580.1, XP_013127523.1, XP_013126287.1, XP_003454720.1, XP_003459143.1, XP_005451287.1, XP_003458968.1, XP_005477155.1, XP_005476645.1, NP_001266628.1, XP_005479242.1, XP_013120692.1, XP_003445553.1, XP_003458211.1, XP_005478606.1,…
GO:1903507	negative regulation of nucleic acid-templated transcription	P	0.0247405	0.000881899	46	223	4059	34170	OVER	XP_005478775.1, XP_003448670.1, XP_005478776.1, XP_005460931.1, XP_005460850.1, XP_005460852.1, XP_005454329.1, XP_013127349.1, XP_005463283.1, XP_005465019.2, XP_003455510.1, XP_005463284.1, XP_003460145.1, XP_003442698.1, XP_003449844.1, XP_013121402.1, XP_013130570.1, XP_013121400.1, XP_003447621.1, XP_005465290.1, XP_005457294.1, XP_003449297.1, XP_003444342.1, XP_013131363.1, XP_003448939.1,…	XP_003452141.1, XP_005455914.1, XP_003440909.1, XP_003449017.1, XP_013129048.1, XP_005463058.1, XP_005479238.2, XP_005472526.1, XP_003449078.1, XP_013127135.1, XP_003459580.1, XP_013127523.1, XP_013126287.1, XP_003454720.1, XP_003459143.1, XP_005451287.1, XP_003458968.1, XP_005477155.1, XP_005476645.1, NP_001266628.1, XP_005479242.1, XP_013120692.1, XP_003445553.1, XP_003458211.1, XP_005478606.1,…
GO:1902533	positive regulation of intracellular signal transduction	P	0.0249506	0.000891559	25	96	4080	34297	OVER	XP_005462845.1, XP_013125057.1, XP_005462846.1, XP_003458206.1, XP_005462389.1, XP_003440320.1, XP_013123897.1, XP_013123898.1, XP_013121279.1, XP_013121278.1, XP_013123895.1, XP_013123896.1, XP_013123894.1, XP_003456059.1, XP_005479120.1, XP_003438275.2, XP_003442104.2, XP_003458794.1, XP_005449336.1, XP_013123510.1, XP_013123515.1, XP_013121281.1, XP_013132476.1, XP_013121280.1, XP_003443181.1	XP_003449305.1, XP_003445488.1, XP_005468845.1, XP_003444226.1, XP_003442773.1, XP_003453693.1, XP_013126913.1, XP_013120606.1, XP_005456756.1, XP_003449078.1, XP_005476265.1, XP_005452778.1, XP_003456409.1, XP_003451266.1, XP_003454883.1, XP_013130039.1, XP_005448675.1, XP_005476175.1, XP_005466677.1, XP_005478534.1, XP_003442954.1, XP_013132996.1, XP_003438778.1, XP_013128004.1, XP_013128507.1,…
GO:0009068	aspartate family amino acid catabolic process	P	0.0250878	0.000900824	21	74	4084	34319	OVER	XP_013130607.1, XP_013130606.1, XP_005457275.1, XP_013130609.1, XP_013130608.1, XP_003455165.1, XP_005457277.1, XP_005457276.1, XP_005459700.1, XP_005457278.1, XP_005468886.1, XP_013130612.1, XP_013130611.1, XP_003442093.1, XP_013128602.1, XP_005448950.2, XP_005467874.1, XP_003439258.1, XP_013124289.1, XP_013131344.1, XP_003455240.1	XP_013121697.1, XP_003459527.1, XP_013121699.1, XP_005453446.1, XP_005466398.1, XP_003443136.1, XP_005477789.1, XP_003444038.1, XP_013123980.1, XP_003456635.1, XP_013132387.1, XP_005460316.1, XP_013120730.1, XP_005452759.1, XP_003447476.1, XP_013130206.1, XP_005472464.1, XP_003451106.1, XP_013130333.1, XP_003439533.1, XP_003442303.1, XP_003446212.1, XP_013121700.1, XP_005472686.1, XP_013131020.1,…
GO:0006553	lysine metabolic process	P	0.0250878	0.000900824	21	74	4084	34319	OVER	XP_013130607.1, XP_013130606.1, XP_005457275.1, XP_013130609.1, XP_013130608.1, XP_003455165.1, XP_005457277.1, XP_005457276.1, XP_005459700.1, XP_005457278.1, XP_005468886.1, XP_013130612.1, XP_013130611.1, XP_003442093.1, XP_013128602.1, XP_005448950.2, XP_005467874.1, XP_003439258.1, XP_013124289.1, XP_013131344.1, XP_003455240.1	XP_013121697.1, XP_003459527.1, XP_013121699.1, XP_005453446.1, XP_005466398.1, XP_005477789.1, XP_003444038.1, XP_013123980.1, XP_003456635.1, XP_013132387.1, XP_005460316.1, XP_013120730.1, XP_005452759.1, XP_003447476.1, XP_013130206.1, XP_005472464.1, XP_003451106.1, XP_013130333.1, XP_003439533.1, XP_003446212.1, XP_013121700.1, XP_005472686.1, XP_005467092.1, XP_013131020.1, XP_005462734.1,…
GO:0060872	semicircular canal development	P	0.0260811	0.000938755	8	13	4097	34380	OVER	XP_003445591.2, XP_013127071.1, XP_013127070.1, XP_005474011.1, XP_005449813.1, XP_013127069.1, XP_003445059.1, XP_005449814.1	XP_005470850.1, XP_003437905.1, XP_005468792.1, XP_003440646.2, XP_003438839.1, XP_003459801.2, XP_005457854.1, XP_005474812.1, XP_005474813.1, XP_013124056.1, XP_013125104.1, XP_003447656.1, XP_003438143.1
GO:0097164	ammonium ion metabolic process	P	0.026333	0.000950111	11	25	4094	34368	OVER	XP_013126585.1, XP_005454836.1, XP_003446944.1, XP_013126586.1, XP_005454838.1, XP_005454837.1, XP_003458389.1, XP_003444770.1, XP_013126416.1, XP_013126417.1, XP_003444895.1	XP_003450819.1, XP_003450529.1, XP_003450589.2, XP_003437568.1, XP_005468652.2, XP_005471073.1, XP_003453080.1, XP_005470267.1, XP_003446883.1, XP_003438177.1, XP_013130207.1, XP_013130206.1, XP_003438726.2, XP_003453068.1, XP_013125955.1, XP_003454333.1, XP_003441635.1, XP_003440461.1, XP_003442538.1, XP_003443897.1, XP_003445811.1, XP_003445416.1, XP_005476394.1, XP_003458443.2, XP_003453246.1
GO:0016192	vesicle-mediated transport	P	0.0263335	0.00095242	127	782	3978	33611	OVER	XP_013130300.1, XP_005453508.1, XP_005454783.1, XP_003454280.1, XP_005460439.1, XP_005459653.1, XP_005467651.1, XP_005454866.1, XP_003444629.1, XP_005458797.1, XP_013132967.1, XP_005478690.1, XP_013129497.1, XP_005449919.1, XP_005470244.1, XP_003455106.1, XP_005478988.1, XP_013127960.1, XP_003448940.2, XP_005471338.1, XP_013129493.1, XP_005461491.1, XP_013125004.1, XP_003447945.1, XP_003455758.2,…	XP_005468741.1, XP_003449997.1, XP_013120819.1, XP_003440683.1, XP_003439476.1, XP_003443938.1, XP_003452070.2, XP_005457017.1, XP_003459795.1, XP_005459427.1, XP_013120883.1, XP_003457855.2, XP_005457104.1, XP_005466618.2, XP_005471278.1, XP_013131045.1, XP_005459623.1, XP_003451522.1, XP_005450440.1, XP_005448651.1, XP_003443139.1, XP_013120641.1, XP_003441504.1, XP_013123755.1, XP_013132860.1,…
GO:0043583	ear development	P	0.0279016	0.00101275	35	156	4070	34237	OVER	XP_005478524.1, XP_013125075.1, XP_013125076.1, XP_005474011.1, XP_013125826.1, XP_005468638.1, XP_003454487.2, XP_003443570.1, XP_013127069.1, XP_003450041.2, XP_003451854.1, XP_005458090.1, XP_005471755.1, XP_003443568.2, XP_003443569.1, XP_005478096.1, XP_005454231.1, XP_005478095.1, XP_005478094.1, XP_005456394.1, XP_003448308.2, XP_013130897.1, XP_005449813.1, XP_005449814.1, XP_013128626.1,…	XP_003444621.1, XP_013131142.1, XP_003453296.2, XP_003437905.1, XP_013126414.1, XP_005460266.1, XP_005474013.1, XP_005472372.1, XP_005475379.1, XP_003451888.1, XP_003444772.1, XP_005474586.1, XP_003456633.1, XP_005468914.1, XP_005449938.1, XP_005473195.1, XP_005476513.1, XP_005473744.1, XP_003438778.1, XP_013128279.1, XP_013124894.1, XP_005473416.1, XP_013123826.1, XP_005451738.1, XP_013120677.1,…
GO:2000826	regulation of heart morphogenesis	P	0.0279016	0.00101399	9	17	4096	34376	OVER	XP_013124411.1, XP_003440932.2, XP_003451854.1, XP_005456394.1, XP_013130897.1, XP_013124412.1, XP_005449996.1, XP_003439270.1, XP_005449997.1	XP_003447887.1, XP_003441854.1, XP_005461064.1, XP_005474937.2, XP_013123273.1, XP_003445893.1, XP_013127306.1, XP_003443800.3, XP_003448800.1, XP_003451759.1, XP_005450666.1, XP_003452624.1, XP_005461063.1, XP_013127006.1, XP_013127007.1, XP_003443743.1, XP_003443542.1
GO:0032147	activation of protein kinase activity	P	0.028173	0.00102875	14	39	4091	34354	OVER	XP_003456059.1, XP_013125057.1, XP_003458206.1, XP_003440320.1, XP_013123897.1, XP_013123898.1, XP_005479120.1, XP_013123895.1, XP_013123896.1, XP_003438275.2, XP_003442104.2, XP_013123510.1, XP_013123894.1, XP_013123515.1	XP_003445464.1, XP_005458857.1, XP_003442773.1, XP_003444979.1, XP_005459690.1, XP_013126913.1, XP_003451885.1, XP_005456756.1, XP_003448672.1, XP_003449078.1, XP_005456757.1, XP_003454883.1, XP_003455268.1, XP_005448674.1, XP_003439664.1, XP_005448675.1, XP_003456941.1, XP_005476175.1, XP_005448676.1, XP_003454322.2, XP_005466677.1, XP_003442954.1, XP_013132996.1, XP_013128507.1, XP_005456458.1,…
GO:0045010	actin nucleation	P	0.028173	0.00102875	14	39	4091	34354	OVER	XP_005470863.1, XP_003447592.1, XP_013130839.1, XP_005453222.1, XP_013127506.1, XP_013127505.1, XP_013127509.1, XP_013127508.1, XP_013127507.1, XP_005475120.1, XP_005473304.1, XP_005463733.1, XP_013127511.1, XP_013127510.1	XP_013126149.1, XP_003456000.1, XP_005472582.1, XP_005472583.1, XP_003458127.1, XP_005477535.2, XP_005472584.1, XP_005470460.1, XP_003455999.1, XP_003457216.2, XP_005474780.1, XP_003441503.1, XP_005449369.1, XP_003456928.1, XP_003453234.1, XP_003451958.1, XP_003451832.1, XP_005463699.1, XP_005478598.1, XP_005478599.1, XP_003444387.1, XP_005456393.1, XP_013127397.1, XP_005465021.1, XP_003440148.1,…
GO:0005654	nucleoplasm	C	0.0284139	0.00104001	73	404	4032	33989	OVER	XP_013129355.1, XP_005450501.1, XP_005450274.1, XP_005448113.1, XP_005470820.1, XP_005448111.1, XP_005470118.1, XP_005448906.1, XP_005468444.1, XP_005465019.2, XP_005468442.1, XP_005468440.1, XP_005453302.1, XP_005473034.1, XP_005454476.1, XP_003449844.1, XP_013126887.1, XP_003444342.1, XP_013125693.1, XP_005463070.1, XP_013130897.1, XP_013129768.1, XP_013125695.1, XP_005451184.1, XP_005454144.1,…	XP_013131165.1, XP_005467941.1, XP_003450940.1, XP_003450549.1, XP_013128202.1, XP_003447937.1, XP_003449078.1, XP_003447564.1, XP_003454950.1, XP_003454973.1, XP_003454720.1, XP_003445659.1, XP_003458448.1, XP_003443520.1, XP_003452236.2, XP_005456391.1, XP_005454859.1, XP_013127896.1, XP_005447887.1, XP_003457711.2, XP_005479242.1, XP_005463230.1, XP_005451407.1, XP_003442621.2, XP_005454002.1,…
GO:0080134	regulation of response to stress	P	0.0290665	0.00106734	38	175	4067	34218	OVER	XP_013125057.1, XP_003451821.2, XP_005462389.1, XP_003440320.1, XP_005460931.1, XP_013130866.1, XP_005475311.1, XP_013127190.1, XP_005450044.1, XP_005460413.1, XP_005448906.1, XP_005479038.1, XP_013129456.1, XP_013129455.1, XP_013123200.1, XP_013120772.1, XP_005475305.1, XP_013127186.1, XP_005475304.1, XP_005475303.1, XP_005475301.1, XP_003449776.2, XP_013123217.1, XP_005475309.1, XP_013127189.1,…	XP_003457802.1, XP_005471244.1, XP_013132236.1, XP_003442904.1, XP_005466934.1, XP_003449078.1, XP_003446402.1, NP_001297020.1, XP_013126527.1, XP_003440110.1, XP_013132232.1, XP_003438939.1, XP_003438778.1, XP_005455907.1, XP_013132247.1, XP_013128507.1, XP_003456031.1, XP_003448187.1, XP_005470979.2, XP_003456890.1, XP_005461555.1, XP_005474775.1, XP_003451485.1, XP_005467112.1, XP_005477367.1,…
GO:0046839	phospholipid dephosphorylation	P	0.0290665	0.00106896	16	49	4089	34344	OVER	XP_003458459.1, XP_013121703.1, XP_003442956.1, XP_005472319.1, XP_005461075.1, XP_013120226.1, XP_005472322.1, XP_005463478.1, XP_013121702.1, XP_003454211.1, XP_013127826.1, XP_003456365.2, XP_005461073.1, XP_003455820.1, XP_005461074.1, XP_003444126.1	XP_003458458.2, XP_013126819.1, XP_005463877.1, XP_005463474.1, XP_013123839.1, XP_005463476.1, XP_003447503.1, XP_005463470.1, XP_005454411.1, XP_005463472.1, XP_013130033.1, XP_005472278.1, XP_013121820.1, XP_005451271.1, XP_005465857.1, XP_013129323.1, XP_005451352.1, XP_013126783.1, XP_005472301.1, XP_005456534.1, XP_003458561.1, XP_003443560.1, XP_005474270.1, XP_003446778.1, XP_003451755.1,…
GO:0006996	organelle organization	P	0.0294856	0.00108693	279	1920	3826	32473	OVER	XP_005478777.1, XP_005473929.1, XP_005460439.1, XP_005450501.1, XP_005466162.1, XP_005459382.1, XP_005460830.1, XP_003444629.1, XP_005449030.1, XP_005477701.1, XP_003437717.1, XP_013120834.1, XP_005455021.1, XP_013127508.1, XP_005460827.1, XP_005465019.2, XP_013123777.1, XP_005468440.1, XP_005464840.1, XP_005447777.1, XP_003448798.1, XP_005455127.1, XP_013127960.1, XP_013132677.1, XP_005447781.1,…	XP_003443991.1, XP_003448800.1, XP_013130933.1, XP_005468380.1, XP_003440476.1, XP_005459732.1, XP_005477687.1, XP_005469685.1, XP_003443795.1, XP_003445952.1, XP_003460215.1, XP_013120280.1, XP_003452849.1, XP_005476778.1, XP_005453071.1, XP_005460480.1, XP_005463230.1, XP_005472831.1, XP_005459950.1, XP_005478343.1, XP_005463363.1, XP_005464054.1, XP_013128719.1, XP_005448686.1, XP_005468051.1,…
GO:0060788	ectodermal placode formation	P	0.0296294	0.00109738	12	30	4093	34363	OVER	XP_013125057.1, XP_003451854.1, XP_003442104.2, XP_005471755.1, XP_003443568.2, XP_003443569.1, XP_005456394.1, XP_005448224.1, XP_003443570.1, XP_013130897.1, XP_005468638.1, XP_003450041.2	XP_005448611.1, XP_003441854.1, XP_005461064.1, XP_005460266.1, XP_005460265.1, XP_003438991.1, XP_005460264.1, XP_005474812.1, XP_013119779.1, XP_003441819.1, XP_005474813.1, XP_005456326.1, XP_005456327.1, XP_013128572.1, XP_013128571.1, XP_003456719.1, XP_003451992.1, XP_013128570.1, XP_003448121.1, XP_005461063.1, XP_013128573.1, XP_005450160.1, XP_005475909.1, XP_003456134.1, XP_003453873.2,…
GO:0016575	histone deacetylation	P	0.0296294	0.00109738	12	30	4093	34363	OVER	XP_003448670.1, XP_003455510.1, XP_005451184.1, XP_003449166.1, XP_005454144.1, XP_003444342.1, XP_005450501.1, XP_013125694.1, XP_005450500.1, XP_013125693.1, XP_005454145.1, XP_013125695.1	XP_005463140.1, XP_005463142.1, XP_005462638.1, XP_005463141.1, XP_003451863.1, XP_003440909.1, XP_005468428.1, XP_003454215.1, XP_003457780.1, XP_005457977.1, XP_005477687.1, XP_003443815.1, XP_003453058.2, XP_003451831.1, XP_005456391.1, XP_005468646.1, XP_005469366.1, XP_005456392.1, XP_005476980.1, XP_005469365.1, XP_003446230.1, XP_005469364.1, XP_003445539.1, XP_003453114.1, XP_005469363.1,…
GO:0001501	skeletal system development	P	0.030109	0.00111776	46	226	4059	34167	OVER	XP_013122265.1, XP_005459382.1, XP_003448213.1, XP_005448965.2, XP_005474011.1, XP_005448967.1, XP_005448966.2, XP_005448963.2, XP_013125826.1, XP_005448964.2, XP_003446097.1, XP_005468638.1, XP_003448630.1, XP_005448969.1, XP_005465019.2, XP_003448355.1, XP_013132654.1, XP_003443570.1, XP_013132656.1, XP_013132635.1, XP_013132678.1, XP_003439642.2, XP_005456410.1, XP_005471755.1, XP_003443568.2,…	XP_003456754.1, XP_005453444.1, XP_013128056.1, XP_013130885.1, XP_005455771.1, XP_005452606.1, XP_005451999.1, XP_013130933.1, XP_005451193.1, XP_013125113.1, XP_005475183.1, XP_003453062.1, XP_005456424.1, XP_005467432.1, XP_003442996.1, XP_005464597.1, XP_003447361.1, XP_003438375.1, XP_005449125.1, XP_003440891.1, XP_005479265.1, XP_003447236.1, XP_003441724.1, XP_005478996.1, XP_013124818.1,…
GO:0043436	oxoacid metabolic process	P	0.0302338	0.00112503	269	1845	3836	32548	OVER	XP_005474431.1, XP_013123898.1, XP_005452207.1, XP_003455227.2, XP_013121427.1, XP_005474416.1, XP_005447984.1, XP_005476695.1, XP_005465264.1, XP_003453337.1, XP_013124735.1, XP_005450848.1, XP_013129507.1, XP_003456923.1, XP_003444452.2, XP_013127960.1, XP_005475303.1, XP_003439030.1, XP_013126991.1, XP_005474427.1, XP_005455828.1, XP_003448220.1, XP_005449655.1, XP_005452211.1, XP_005469710.1,…	XP_003446327.1, XP_005471726.1, XP_003451677.1, XP_005470225.1, XP_003439091.2, XP_003458402.2, XP_003447369.1, XP_005473206.1, XP_003452213.1, XP_003442370.1, XP_005463408.1, XP_003451108.1, XP_003438819.1, XP_003440717.1, XP_013129922.1, XP_003444749.1, XP_005451965.1, XP_003449899.1, XP_013121430.1, XP_005468184.1, XP_005449497.1, XP_013124651.1, XP_013121696.1, XP_003452248.1, XP_005478210.1,…
GO:0008170	N-methyltransferase activity	F	0.0311055	0.00118413	23	87	4082	34306	OVER	XP_013130607.1, XP_005478775.1, XP_013130606.1, XP_005478777.1, XP_005457275.1, XP_013130609.1, XP_013130608.1, XP_003455165.1, XP_005478776.1, XP_005457277.1, XP_005457276.1, XP_005459700.1, XP_005457278.1, XP_005468886.1, XP_013130612.1, XP_013130611.1, XP_003442093.1, XP_013128602.1, XP_005467874.1, XP_013124289.1, XP_013131344.1, XP_013130570.1, XP_003455240.1	XP_013120377.1, XP_013121697.1, XP_005471244.1, XP_013122743.1, XP_003459527.1, XP_013121699.1, XP_005453446.1, XP_005465349.1, XP_005466398.1, XP_003446139.1, XP_005477720.1, XP_005461333.1, XP_003446263.1, XP_013123980.1, XP_013132387.1, XP_003439681.1, XP_003451727.1, XP_003447079.1, XP_003445375.1, XP_013120730.1, XP_005479272.1, XP_005452759.1, XP_003452642.1, XP_005472464.1, XP_003438726.2,…
GO:0006082	organic acid metabolic process	P	0.0311055	0.00118659	269	1847	3836	32546	OVER	XP_005474431.1, XP_013123898.1, XP_005452207.1, XP_003455227.2, XP_013121427.1, XP_005474416.1, XP_005447984.1, XP_005476695.1, XP_005465264.1, XP_003453337.1, XP_013124735.1, XP_005450848.1, XP_013129507.1, XP_003456923.1, XP_003444452.2, XP_013127960.1, XP_005475303.1, XP_003439030.1, XP_013126991.1, XP_005474427.1, XP_005455828.1, XP_003448220.1, XP_005449655.1, XP_005452211.1, XP_005469710.1,…	XP_003446327.1, XP_005471726.1, XP_003451677.1, XP_005470225.1, XP_003439091.2, XP_003458402.2, XP_003447369.1, XP_005473206.1, XP_003452213.1, XP_003442370.1, XP_005463408.1, XP_003451108.1, XP_003438819.1, XP_003440717.1, XP_013129922.1, XP_003444749.1, XP_005451965.1, XP_003449899.1, XP_013121430.1, XP_005468184.1, XP_005449497.1, XP_013124651.1, XP_013121696.1, XP_003452248.1, XP_005478210.1,…
GO:0014034	neural crest cell fate commitment	P	0.0311055	0.00119685	5	4	4100	34389	OVER	XP_005471755.1, XP_003443568.2, XP_003443569.1, XP_003443570.1, XP_003448630.1	XP_003456134.1, XP_005448720.1, XP_003439037.1, XP_005456411.1
GO:0071557	histone H3-K27 demethylation	P	0.0311055	0.00119685	5	4	4100	34389	OVER	XP_005462550.1, XP_005475294.1, XP_013121107.1, XP_003449637.1, XP_013129472.1	XP_003457690.1, XP_003440993.1, XP_005450088.1, XP_005450089.1
GO:0004345	glucose-6-phosphate dehydrogenase activity	F	0.0311055	0.00119685	5	4	4100	34389	OVER	XP_005453564.1, XP_005453565.1, XP_005453566.1, XP_005453567.1, XP_003448371.1	XP_003448206.1, XP_005478163.1, XP_013131145.1, XP_013131147.1
GO:0071558	histone demethylase activity (H3-K27 specific)	F	0.0311055	0.00119685	5	4	4100	34389	OVER	XP_005462550.1, XP_005475294.1, XP_013121107.1, XP_003449637.1, XP_013129472.1	XP_003457690.1, XP_003440993.1, XP_005450088.1, XP_005450089.1
GO:0014036	neural crest cell fate specification	P	0.0311055	0.00119685	5	4	4100	34389	OVER	XP_005471755.1, XP_003443568.2, XP_003443569.1, XP_003443570.1, XP_003448630.1	XP_003456134.1, XP_005448720.1, XP_003439037.1, XP_005456411.1
GO:0034243	regulation of transcription elongation from RNA polymerase II promoter	P	0.0311055	0.00119685	5	4	4100	34389	OVER	XP_005454163.1, XP_003449176.2, XP_005454161.1, XP_005454162.1, XP_003447621.1	XP_003443520.1, XP_005457751.2, XP_003449017.1, XP_003447564.1
GO:0048635	negative regulation of muscle organ development	P	0.0311055	0.00119685	5	4	4100	34389	OVER	XP_005469929.1, XP_013129586.1, XP_005469927.1, XP_005469928.1, XP_003449717.1	XP_005476341.1, XP_003458880.1, XP_013120478.1, XP_003450498.1
GO:0048866	stem cell fate specification	P	0.0311055	0.00119685	5	4	4100	34389	OVER	XP_005471755.1, XP_003443568.2, XP_003443569.1, XP_003443570.1, XP_003448630.1	XP_003456134.1, XP_005448720.1, XP_003439037.1, XP_005456411.1
GO:0048799	animal organ maturation	P	0.0311055	0.00119685	5	4	4100	34389	OVER	XP_005478096.1, XP_005478095.1, XP_005478094.1, XP_003448308.2, XP_013128626.1	XP_003439514.1, XP_013125095.1, XP_003454002.2, XP_005471960.1
GO:0034421	post-translational protein acetylation	P	0.0311055	0.00121155	3	0	4102	34393	OVER	XP_005449031.1, XP_005449030.1, XP_003439411.1
GO:0038193	thromboxane A2 signaling pathway	P	0.0311055	0.00121155	3	0	4102	34393	OVER	XP_013129165.1, XP_005454024.1, XP_005454023.2
GO:0031456	glycine betaine biosynthetic process	P	0.0311055	0.00121155	3	0	4102	34393	OVER	XP_013126585.1, XP_013126586.1, XP_003444895.1
GO:0031455	glycine betaine metabolic process	P	0.0311055	0.00121155	3	0	4102	34393	OVER	XP_013126585.1, XP_013126586.1, XP_003444895.1
GO:0004961	thromboxane A2 receptor activity	F	0.0311055	0.00121155	3	0	4102	34393	OVER	XP_013129165.1, XP_005454024.1, XP_005454023.2
GO:0008812	choline dehydrogenase activity	F	0.0311055	0.00121155	3	0	4102	34393	OVER	XP_013126585.1, XP_013126586.1, XP_003444895.1
GO:0019285	glycine betaine biosynthetic process from choline	P	0.0311055	0.00121155	3	0	4102	34393	OVER	XP_013126585.1, XP_013126586.1, XP_003444895.1
GO:0008594	photoreceptor cell morphogenesis	P	0.0311055	0.00121155	3	0	4102	34393	OVER	XP_003448010.1, XP_013123750.1, XP_005470246.1
GO:0070060	'de novo' actin filament nucleation	P	0.0311055	0.00121155	3	0	4102	34393	OVER	XP_013130839.1, XP_005473304.1, XP_005463733.1
GO:0016042	lipid catabolic process	P	0.0312306	0.00121914	40	189	4065	34204	OVER	XP_013125556.1, XP_005458669.1, XP_005451824.1, XP_005458667.1, XP_005448920.1, XP_003439371.1, XP_003456884.1, XP_013124271.1, XP_013124276.1, XP_005475636.1, XP_005453866.1, XP_013124272.1, XP_013124275.1, XP_013124274.1, XP_013123866.1, XP_003452445.1, XP_003442930.1, XP_003442956.1, XP_005454836.1, XP_005454838.1, XP_013125569.1, XP_003449836.1, XP_013123865.1, XP_005454837.1, XP_003458389.1,…	XP_003441208.1, XP_003456777.1, XP_005475231.1, XP_013121258.1, XP_005470173.1, XP_013120205.1, XP_003442178.1, XP_013126045.1, XP_003455102.1, XP_013124301.1, XP_013129478.1, XP_003457468.1, XP_005457729.1, XP_013121615.1, XP_003440747.1, XP_005453388.1, XP_005474051.1, XP_003439890.1, XP_005474838.1, XP_013121611.1, XP_005453177.1, XP_013132696.1, XP_003441716.1, XP_005476574.1, XP_005459258.1,…
GO:0030509	BMP signaling pathway	P	0.0317076	0.00124052	24	93	4081	34300	OVER	XP_013124411.1, XP_003451854.1, XP_005454836.1, XP_013121436.1, XP_005454838.1, XP_005454837.1, XP_005463080.1, XP_005456394.1, XP_005463081.1, XP_013130897.1, XP_005449813.1, XP_005449814.1, XP_003458302.2, XP_005463077.1, XP_005458975.1, XP_005463078.1, XP_003440932.2, XP_005463079.1, XP_013132421.1, XP_003452855.1, XP_013124412.1, XP_005449996.1, XP_003439270.1, XP_005449997.1	XP_013125262.1, XP_013125264.1, XP_003441854.1, XP_005461064.1, XP_003448656.1, XP_013130862.1, XP_003444586.1, XP_003451804.1, XP_003443800.3, XP_013125260.1, XP_003438593.1, XP_013126431.1, XP_005456088.1, XP_003451970.1, XP_003453062.1, XP_003449671.1, XP_013127212.1, XP_013127007.1, XP_005454551.1, XP_003443019.1, XP_005455737.1, XP_005455739.1, XP_003447887.1, XP_005469132.1, XP_003439074.1,…
GO:0008284	positive regulation of cell proliferation	P	0.0324302	0.00127161	20	71	4085	34322	OVER	XP_005473133.1, XP_005473131.1, XP_005473929.1, XP_005473928.1, XP_005449466.1, XP_005449467.1, XP_013125075.1, XP_013125076.1, XP_003451872.1, XP_003445599.2, XP_003446097.1, XP_003445598.2, XP_005473930.1, XP_013130971.1, XP_005473933.1, XP_005473932.1, XP_005473927.1, XP_005473926.1, XP_013130972.1, XP_005451426.1	XP_005453442.1, XP_013125220.1, XP_005453444.1, XP_005468845.1, XP_013125222.1, XP_013125224.1, XP_003442773.1, XP_013126776.1, XP_003456409.1, XP_005451193.1, XP_003448121.1, XP_003453659.2, XP_013130039.1, XP_005476513.1, XP_005476515.1, XP_005467220.1, XP_003438778.1, XP_013128507.1, XP_005458384.1, XP_005450160.1, XP_003445684.1, XP_005458382.1, XP_013124126.1, XP_005474270.1, XP_005461640.1,…
GO:0035469	determination of pancreatic left/right asymmetry	P	0.0328095	0.00129219	6	7	4099	34386	OVER	XP_005473929.1, XP_005473928.1, XP_005473930.1, XP_005473933.1, XP_005473927.1, XP_005473926.1	XP_003442987.1, XP_005471951.1, XP_005471952.1, XP_003451759.1, XP_003453859.1, XP_003438332.1, XP_003441045.1
GO:0015936	coenzyme A metabolic process	P	0.0328095	0.00129219	6	7	4099	34386	OVER	XP_013128319.1, XP_005469709.1, XP_003447770.1, XP_005469711.1, XP_013128320.1, XP_005469710.1	XP_003441874.1, XP_003447884.1, XP_005473691.1, XP_003438268.2, XP_003441875.1, XP_005459746.1, XP_003437658.1
GO:0010941	regulation of cell death	P	0.0333108	0.00131482	68	374	4037	34019	OVER	XP_005462135.1, XP_003448151.1, XP_003448213.1, XP_013123295.1, XP_005454517.1, XP_003438476.1, XP_003440681.1, XP_013129509.1, XP_005465019.2, XP_013132867.1, XP_003450178.1, XP_003449193.1, XP_013120772.1, XP_013120945.1, XP_005452949.1, XP_005475983.1, XP_005456656.1, XP_003438323.1, XP_005469404.1, XP_013121181.1, XP_005469402.1, XP_013130331.1, XP_005454585.1, XP_005454587.1, XP_013129512.1,…	XP_003444621.1, XP_005478088.1, XP_003457821.1, XP_013124942.1, XP_013126335.1, XP_005459442.1, XP_005462306.1, XP_003439961.1, XP_003446037.1, XP_013124528.1, XP_013124927.1, XP_003450756.1, XP_005464332.1, XP_003446052.1, XP_003449078.1, XP_003449209.1, XP_003438593.1, XP_013128613.1, XP_003456633.1, XP_013122687.1, XP_005455470.1, XP_005466377.1, XP_005471522.1, XP_003447839.1, XP_005469601.1,…
GO:0035257	nuclear hormone receptor binding	F	0.0336802	0.00133819	8	14	4097	34379	OVER	XP_005460931.1, XP_013123788.1, XP_013123787.1, XP_013123786.1, XP_013123785.1, XP_013123784.1, XP_013123780.1, XP_013120497.1	XP_013131165.1, XP_005458845.1, XP_005450256.1, XP_005476872.1, XP_005476871.1, XP_013128202.1, XP_003444210.1, XP_013125457.1, XP_005448691.1, XP_005450666.1, XP_005476870.1, XP_005463105.1, XP_003443171.1, XP_013127438.1
GO:0015379	potassium:chloride symporter activity	F	0.0336802	0.00133819	8	14	4097	34379	OVER	XP_005458039.1, XP_003437579.1, XP_005447696.1, XP_005458040.1, XP_003453213.2, XP_005458036.1, XP_005458037.1, XP_005458038.1	XP_013131688.1, XP_005471673.1, XP_013131686.1, XP_005471672.1, XP_005471675.1, XP_005471674.1, XP_005471677.1, XP_003453726.1, XP_005471676.1, XP_013121955.1, XP_005458443.1, XP_013123491.1, XP_005458444.1, XP_013131681.1
GO:0034979	NAD-dependent protein deacetylase activity	F	0.0336802	0.00133819	8	14	4097	34379	OVER	XP_003449166.1, XP_005454144.1, XP_005450501.1, XP_013125694.1, XP_005450500.1, XP_013125693.1, XP_005454145.1, XP_013125695.1	XP_005462094.1, XP_003443815.1, XP_005462095.1, XP_003453058.2, XP_005462638.1, XP_003457354.1, XP_003446230.1, XP_003454623.1, XP_003457780.1, XP_005459098.1, XP_005459099.1, XP_003438167.1, XP_005457977.1, XP_005477687.1
GO:0042157	lipoprotein metabolic process	P	0.0337758	0.00134493	19	66	4086	34327	OVER	XP_013132724.1, XP_013132729.1, XP_013132727.1, XP_013132728.1, XP_003452975.1, XP_013132726.1, XP_013124587.1, XP_013128179.1, XP_013128188.1, XP_013128178.1, XP_005459320.1, XP_013128183.1, XP_013128182.1, XP_013128181.1, XP_013128187.1, XP_013128185.1, XP_005455316.1, XP_013128174.1, XP_013128184.1	XP_005472773.1, XP_003450541.1, XP_003444938.1, XP_003437924.1, XP_005464923.1, XP_003447229.1, XP_003439965.1, XP_013125821.1, XP_005466059.1, XP_013128010.1, XP_005447963.1, XP_003451059.1, XP_003439950.1, XP_005447965.1, XP_003439288.1, XP_013120922.1, XP_013120312.1, XP_005469153.1, XP_005474446.1, XP_005471482.1, XP_003452155.1, XP_003451893.1, XP_005474448.1, XP_005470379.1, XP_003439174.2,…
GO:0048794	swim bladder development	P	0.0344624	0.00137826	9	18	4096	34375	OVER	XP_005478096.1, XP_005478095.1, XP_005478094.1, XP_003448308.2, XP_005453961.1, XP_003445059.1, XP_003448940.2, XP_013128626.1, XP_003439270.1	XP_003444350.1, XP_003446511.2, XP_005459193.1, XP_005476382.1, XP_003448243.1, XP_005478083.1, XP_003439514.1, XP_005467339.1, XP_003454002.2, XP_005471960.1, XP_003449217.1, XP_005468636.1, XP_013128612.1, XP_003438179.1, XP_013128611.1, XP_005451193.1, XP_003446610.1, XP_005467340.1
GO:0061311	cell surface receptor signaling pathway involved in heart development	P	0.0344624	0.00137826	9	18	4096	34375	OVER	XP_013124411.1, XP_003440932.2, XP_003451854.1, XP_005456394.1, XP_013130897.1, XP_013124412.1, XP_005449996.1, XP_003439270.1, XP_005449997.1	XP_003447887.1, XP_003442987.1, XP_005458581.1, XP_003442703.1, XP_003441854.1, XP_005461064.1, XP_005474937.2, XP_005457400.1, XP_003443800.3, XP_003451759.1, XP_005468893.1, XP_005450666.1, XP_005461063.1, XP_013127006.1, XP_013127007.1, XP_003443743.1, XP_003443542.1, XP_003450498.1
GO:0051253	negative regulation of RNA metabolic process	P	0.0378677	0.00151774	46	230	4059	34163	OVER	XP_005478775.1, XP_003448670.1, XP_005478776.1, XP_005460931.1, XP_005460850.1, XP_005460852.1, XP_005454329.1, XP_013127349.1, XP_005463283.1, XP_005465019.2, XP_003455510.1, XP_005463284.1, XP_003460145.1, XP_003442698.1, XP_003449844.1, XP_013121402.1, XP_013130570.1, XP_013121400.1, XP_003447621.1, XP_005465290.1, XP_005457294.1, XP_003449297.1, XP_003444342.1, XP_013131363.1, XP_003448939.1,…	XP_003452141.1, XP_005455914.1, XP_003440909.1, XP_003449017.1, XP_013129048.1, XP_005463058.1, XP_005479238.2, XP_005472526.1, XP_003449078.1, XP_013127135.1, XP_003459580.1, XP_013127523.1, XP_013126287.1, XP_003454720.1, XP_003459143.1, XP_005451287.1, XP_003458968.1, XP_005477155.1, XP_005476645.1, NP_001266628.1, XP_005479242.1, XP_013120692.1, XP_003445553.1, XP_003458211.1, XP_005478606.1,…
GO:0001678	cellular glucose homeostasis	P	0.0387743	0.00155744	11	27	4094	34366	OVER	XP_013124327.1, XP_005461379.1, XP_005461378.1, XP_003440720.1, XP_003456608.2, XP_003440721.1, XP_005449839.1, XP_003440722.1, XP_005449838.1, XP_005449840.1, XP_013120393.1	XP_005467940.1, XP_003456777.1, XP_005467941.1, XP_003449281.1, XP_013127170.1, XP_005449829.1, XP_005458980.1, XP_003437803.1, XP_003454556.1, XP_003455268.1, XP_003454178.1, XP_003456941.1, XP_003442954.1, XP_005473608.1, XP_003449235.1, XP_003451457.2, XP_005472383.1, XP_003447381.1, XP_003448663.1, XP_003452592.1, XP_005472382.1, XP_003439921.1, XP_003451068.1, XP_013129275.1, XP_013120595.1,…
GO:0071772	response to BMP	P	0.0392214	0.00158222	24	95	4081	34298	OVER	XP_013124411.1, XP_003451854.1, XP_005454836.1, XP_013121436.1, XP_005454838.1, XP_005454837.1, XP_005463080.1, XP_005456394.1, XP_005463081.1, XP_013130897.1, XP_005449813.1, XP_005449814.1, XP_003458302.2, XP_005463077.1, XP_005458975.1, XP_005463078.1, XP_003440932.2, XP_005463079.1, XP_013132421.1, XP_003452855.1, XP_013124412.1, XP_005449996.1, XP_003439270.1, XP_005449997.1	XP_013125262.1, XP_013125264.1, XP_003441854.1, XP_005461064.1, XP_003448656.1, XP_013130862.1, XP_003444586.1, XP_003451804.1, XP_003443800.3, XP_013125260.1, XP_003451888.1, XP_003438593.1, XP_013126431.1, XP_005456088.1, XP_003451970.1, XP_003453062.1, XP_003449671.1, XP_013127212.1, XP_013127007.1, XP_005454551.1, XP_003443019.1, XP_005455737.1, XP_005455739.1, XP_003447887.1, XP_005469132.1,…
GO:0071773	cellular response to BMP stimulus	P	0.0392214	0.00158222	24	95	4081	34298	OVER	XP_013124411.1, XP_003451854.1, XP_005454836.1, XP_013121436.1, XP_005454838.1, XP_005454837.1, XP_005463080.1, XP_005456394.1, XP_005463081.1, XP_013130897.1, XP_005449813.1, XP_005449814.1, XP_003458302.2, XP_005463077.1, XP_005458975.1, XP_005463078.1, XP_003440932.2, XP_005463079.1, XP_013132421.1, XP_003452855.1, XP_013124412.1, XP_005449996.1, XP_003439270.1, XP_005449997.1	XP_013125262.1, XP_013125264.1, XP_003441854.1, XP_005461064.1, XP_003448656.1, XP_013130862.1, XP_003444586.1, XP_003451804.1, XP_003443800.3, XP_013125260.1, XP_003451888.1, XP_003438593.1, XP_013126431.1, XP_005456088.1, XP_003451970.1, XP_003453062.1, XP_003449671.1, XP_013127212.1, XP_013127007.1, XP_005454551.1, XP_003443019.1, XP_005455737.1, XP_005455739.1, XP_003447887.1, XP_005469132.1,…
GO:0090004	positive regulation of establishment of protein localization to plasma membrane	P	0.0399265	0.00162108	4	2	4101	34391	OVER	XP_005449919.1, XP_005459014.1, XP_005449916.1, XP_005459013.1	XP_005449771.1, XP_013131746.1
GO:0071253	connexin binding	F	0.0399265	0.00162108	4	2	4101	34391	OVER	XP_005449919.1, XP_005459014.1, XP_005449916.1, XP_005459013.1	XP_013131746.1, XP_013120478.1
GO:0032300	mismatch repair complex	C	0.0399265	0.00162108	4	2	4101	34391	OVER	XP_005476984.1, XP_013131713.1, XP_013131714.1, XP_013131715.1	XP_003441937.1, XP_005448203.1
GO:0048593	camera-type eye morphogenesis	P	0.0413772	0.00168358	27	113	4078	34280	OVER	XP_003448670.1, XP_003454844.1, XP_005459381.1, XP_005459380.1, XP_013125075.1, XP_005459382.1, XP_013125076.1, XP_003444263.2, XP_005465019.2, XP_003452010.1, XP_003449193.1, XP_013132675.1, XP_013132676.1, XP_013127069.1, XP_013132677.1, XP_013123054.1, XP_005457061.1, XP_005465020.1, XP_003459453.1, XP_005459379.1, XP_005450837.1, XP_003445591.2, XP_013127071.1, XP_013127070.1, XP_003451948.1,…	XP_013125222.1, XP_005466919.1, XP_005471979.1, XP_003457343.1, XP_005457368.1, XP_003450357.1, XP_005452479.1, XP_003442313.1, XP_013130933.1, XP_005456326.1, XP_013125113.1, XP_003439871.1, XP_003451970.1, XP_005460398.1, XP_003455223.1, XP_005473345.1, XP_005460394.1, XP_003456942.1, XP_005476513.1, XP_005448253.1, XP_003455092.1, XP_003459268.1, XP_003460508.1, XP_003445769.1, XP_003445873.1,…
GO:0030838	positive regulation of actin filament polymerization	P	0.0446695	0.00182142	15	47	4090	34346	OVER	XP_005470863.1, XP_003447592.1, XP_013130839.1, XP_005453222.1, XP_013127506.1, XP_013127505.1, XP_013127509.1, XP_013127508.1, XP_013127507.1, XP_005475120.1, XP_005463740.1, XP_005473304.1, XP_005463733.1, XP_013127511.1, XP_013127510.1	XP_013126149.1, XP_003443139.1, XP_003456000.1, XP_005472582.1, XP_005472583.1, XP_003458127.1, XP_005477535.2, XP_005472584.1, XP_005468402.1, XP_005470460.1, XP_003455999.1, XP_003457216.2, XP_005474780.1, XP_013125919.1, XP_003456409.1, XP_003441503.1, XP_005449369.1, XP_003456928.1, XP_003456404.1, XP_003453234.1, XP_003451958.1, XP_003451832.1, XP_003438778.1, XP_005463699.1, XP_005478598.1,…
GO:0051924	regulation of calcium ion transport	P	0.0479337	0.00196286	11	28	4094	34365	OVER	XP_005475305.1, XP_005475304.1, XP_005475303.1, XP_013129456.1, XP_013129455.1, XP_005475301.1, XP_005475311.1, XP_005475309.1, XP_005475308.1, XP_005475307.1, XP_005475306.1	XP_003445488.1, XP_005449829.1, XP_013120478.1, XP_003452370.1, XP_005447649.1, XP_013131568.1, XP_003459855.1, XP_005460751.1, XP_005463713.2, XP_003445255.1, XP_003437747.1, XP_013125442.1, XP_003455987.1, XP_005469532.1, XP_013125441.1, XP_005447650.1, XP_013119994.1, XP_013119993.1, XP_003450853.1, XP_003440736.1, XP_005471290.2, XP_005450666.1, XP_005455937.1, XP_013132260.1, XP_003447083.1,…
GO:0046883	regulation of hormone secretion	P	0.0479337	0.00196286	11	28	4094	34365	OVER	XP_013124327.1, XP_005461379.1, XP_005461378.1, XP_003440720.1, XP_003456608.2, XP_003440721.1, XP_005449839.1, XP_003440722.1, XP_005449838.1, XP_005449840.1, XP_013120393.1	XP_005455168.2, XP_003449281.1, XP_005449829.1, XP_003450333.1, XP_003449594.1, XP_005459690.1, XP_013120478.1, XP_003439476.1, XP_013123989.1, XP_003437639.1, XP_013129896.1, XP_005449915.1, XP_013129895.1, XP_003454605.1, XP_003451353.1, XP_013132996.1, XP_013128507.1, XP_003453662.1, XP_013131920.1, XP_003447381.1, XP_013127306.1, XP_003451068.1, XP_013125215.1, XP_005452195.1, XP_013129275.1,…
GO:0010876	lipid localization	P	0.0493776	0.00202628	42	208	4063	34185	OVER	XP_005460931.1, XP_013130240.1, XP_005472738.1, XP_013121925.1, XP_005472736.1, XP_005472737.1, XP_003449992.1, XP_013127349.1, XP_013128179.1, XP_003446675.1, XP_013128178.1, XP_003444010.2, XP_005450139.1, XP_005455316.1, XP_013128174.1, XP_013132724.1, XP_003450055.1, XP_003443629.1, XP_013127350.1, XP_003437898.1, XP_005450140.1, XP_013123992.1, XP_005454811.1, XP_013132729.1, XP_003439515.1,…	XP_013130847.1, XP_003453024.1, XP_003445214.1, XP_005452874.1, XP_003447417.1, XP_013126817.1, XP_003460479.3, XP_005464923.1, XP_005470421.1, XP_003453107.1, XP_013121525.1, XP_005475107.1, XP_013123668.1, XP_003439140.2, XP_013121924.1, XP_003440683.1, XP_003458535.1, XP_005451433.1, XP_005457729.1, XP_005474838.1, XP_005475582.1, XP_005468749.1, XP_003451702.1, XP_005478765.1, XP_003460193.1,…
GO:0072332	intrinsic apoptotic signaling pathway by p53 class mediator	P	0.0496269	0.00205808	6	8	4099	34385	OVER	XP_003444263.2, XP_005465019.2, XP_005465020.1, XP_003459453.1, XP_005451274.1, XP_005451275.1	XP_003440697.1, XP_003450544.2, XP_003447481.1, XP_003455043.1, XP_003441937.1, XP_003447588.1, XP_003440483.1, XP_013121934.1
GO:0090129	positive regulation of synapse maturation	P	0.0496269	0.00205808	6	8	4099	34385	OVER	XP_005454870.1, XP_005454869.1, XP_005454868.1, XP_005454867.1, XP_005454866.1, XP_005454871.1	XP_013120137.1, XP_005449861.1, XP_005449863.1, XP_005468747.1, XP_013124286.1, XP_005468746.1, XP_013124285.1, XP_005449864.1
GO:0032231	regulation of actin filament bundle assembly	P	0.0496269	0.00205808	6	8	4099	34385	OVER	XP_005477552.1, XP_005476505.1, XP_003437902.2, XP_013126955.1, XP_013126956.1, XP_003439783.1	XP_005468009.1, XP_003438778.1, XP_003456409.1, XP_003456404.1, XP_003437856.1, XP_003437857.1, XP_003455397.1, XP_003453377.1
GO:0015940	pantothenate biosynthetic process	P	0.0496269	0.00205808	6	8	4099	34385	OVER	XP_013128319.1, XP_005469709.1, XP_003447770.1, XP_005469711.1, XP_013128320.1, XP_005469710.1	XP_003441874.1, XP_003447884.1, XP_005473691.1, XP_003438268.2, XP_003445779.1, XP_003441875.1, XP_005451852.1, XP_005474710.1
GO:0015939	pantothenate metabolic process	P	0.0496269	0.00205808	6	8	4099	34385	OVER	XP_013128319.1, XP_005469709.1, XP_003447770.1, XP_005469711.1, XP_013128320.1, XP_005469710.1	XP_003441874.1, XP_003447884.1, XP_005473691.1, XP_003438268.2, XP_003445779.1, XP_003441875.1, XP_005451852.1, XP_005474710.1
GO:0010033	response to organic substance	P	0.0496925	0.00206512	129	816	3976	33577	OVER	XP_005473929.1, XP_005463080.1, XP_013126475.1, XP_013129455.1, XP_005450614.1, XP_005467903.1, XP_003440720.1, XP_005473932.1, XP_013121400.1, XP_013124411.1, XP_005475303.1, XP_005454836.1, XP_005454587.1, XP_005467708.1, XP_013121397.1, XP_005448181.1, XP_013130897.1, XP_005449840.1, XP_003445599.2, XP_005449813.1, XP_005448769.1, XP_005457481.1, XP_005475307.1, XP_013129510.1, XP_005459782.1,…	XP_013124422.1, XP_005467941.1, XP_005468632.1, XP_005472526.1, XP_003449078.1, XP_005453323.1, XP_013126527.1, XP_003445373.1, XP_005470478.1, XP_003443019.1, XP_003443106.1, XP_003456890.1, XP_013125836.1, XP_003447323.1, XP_013120280.1, XP_005476645.1, XP_005474771.1, XP_013130944.1, XP_003452115.1, XP_005453839.1, XP_003437996.1, XP_013132459.1, XP_005455130.1, XP_005459077.2, XP_003443139.1,…

## Sheet: 24_up
GO-ID	Term	Category	FDR	P-Value	#Test	#Ref	#notAnnotTest	#notAnnotRef	Over/Under	TestSeqs	RefSeqs
GO:0044424	intracellular part	C	2.09937e-159	1.82522e-163	1614	7426	2201	27257	OVER	XP_005468282.1, XP_013130617.1, XP_005471726.1, XP_003450733.1, XP_003458851.1, XP_013132172.1, XP_013128990.1, XP_005476031.1, XP_013130933.1, XP_003448790.1, XP_005477687.1, XP_013128937.1, XP_005469685.1, XP_003450021.1, XP_005477238.1, XP_003458402.2, XP_003445952.1, XP_003448702.1, XP_003452488.1, XP_003457069.1, XP_003443422.1, XP_003455750.1, XP_005471824.1, XP_003449899.1, XP_003453856.1,…	XP_005467734.1, XP_013124468.1, XP_013126878.1, XP_003450274.1, XP_003452431.1, XP_013125222.1, XP_005468741.1, XP_003443991.1, XP_003444629.1, XP_013120819.1, XP_005456119.1, XP_003456080.2, XP_003445889.1, XP_003458490.2, XP_005472635.1, XP_003443106.1,
GO:0005737	cytoplasm	C	9.19618e-158	1.59906e-161	989	3317	2826	31366	OVER	XP_005468282.1, XP_005471726.1, XP_003450733.1, XP_003450940.1, XP_003458851.1, XP_003452477.1, XP_003447937.1, XP_013130933.1, XP_003448790.1, XP_003458995.1, XP_005457017.1, XP_013128937.1, XP_003450021.1, XP_003458402.2, XP_003445952.1, XP_003453266.1, XP_003452488.1, XP_003457069.1, XP_003453680.2, XP_003443422.1, XP_003455750.1, XP_003446218.1, XP_003449899.1, XP_003447467.2, XP_005459950.1,…	XP_013126878.1, XP_003452431.1, XP_013120107.1, XP_003444629.1, XP_003449997.1, XP_013120819.1, XP_005467022.1, XP_013124411.1, XP_013127436.1, XP_005459852.1, XP_003451108.1, XP_013120280.1, XP_005463047.1, XP_005452656.1, XP_013131406.1, XP_003440717.1,
GO:0044444	cytoplasmic part	C	1.58512e-147	4.13439e-151	775	2248	3040	32435	OVER	XP_005468282.1, XP_005471726.1, XP_003450733.1, XP_003450940.1, XP_003452477.1, XP_003447937.1, XP_013130933.1, XP_005457017.1, XP_013128937.1, XP_003450021.1, XP_003458402.2, XP_003445952.1, XP_003457069.1, XP_003443422.1, XP_003455750.1, XP_003446218.1, XP_003447467.2, XP_005459950.1, XP_005451407.1, XP_005468184.1, XP_005462345.1, XP_005474455.1, XP_003456212.2, XP_013120434.1, XP_003457361.1,…	XP_003453024.1, XP_013126878.1, XP_003452431.1, XP_005452874.1, XP_013120107.1, XP_013124882.1, XP_003444629.1, XP_003449997.1, XP_003453736.2, XP_013120819.1, XP_003449130.1, XP_003448376.1, XP_005468380.1, XP_005447777.1, XP_003459795.1, XP_005467022.1,
GO:0005622	intracellular	C	2.15269e-122	7.48633e-126	1688	8791	2127	25892	OVER	XP_005468282.1, XP_013130617.1, XP_005471726.1, XP_003450733.1, XP_003458851.1, XP_013132172.1, XP_013128990.1, XP_005476031.1, XP_013130933.1, XP_003448790.1, XP_005477687.1, XP_013128937.1, XP_005469685.1, XP_003450021.1, XP_005477238.1, XP_003458402.2, XP_003445952.1, XP_003448702.1, XP_003452488.1, XP_003457069.1, XP_003443422.1, XP_003455750.1, XP_005471824.1, XP_003449899.1, XP_003453856.1,…	XP_005467734.1, XP_013124468.1, XP_013126878.1, XP_003450274.1, XP_003452431.1, XP_013125222.1, XP_005468741.1, XP_003443991.1, XP_003444629.1, XP_013120819.1, XP_005456119.1, XP_003456080.2, XP_003445889.1, XP_003458490.2, XP_013120160.1, XP_005472635.1,
GO:0043231	intracellular membrane-bounded organelle	C	7.22334e-122	3.14003e-125	1034	4135	2781	30548	OVER	XP_003450733.1, XP_003450940.1, XP_003452477.1, XP_003456234.1, XP_013132172.1, XP_013128990.1, XP_005463058.1, XP_003447937.1, XP_005476031.1, XP_013130933.1, XP_003448790.1, XP_003458995.1, XP_005457017.1, XP_003457690.1, XP_005456424.1, XP_005477687.1, XP_013128937.1, XP_005469685.1, XP_003450021.1, XP_005477238.1, XP_013130859.1, XP_003458448.1, XP_003445952.1, XP_003448702.1, XP_003452488.1,…	XP_003446327.1, XP_003450274.1, XP_013125222.1, XP_003449997.1, XP_013120819.1, XP_013124927.1, XP_005456119.1, XP_003456080.2, XP_003458490.2, XP_003439269.1, XP_005474213.1, XP_013124411.1, XP_013127436.1, XP_003443106.1, XP_005476088.1, XP_005463047.1,
GO:0044446	intracellular organelle part	C	2.24575e-120	1.17149e-123	782	2623	3033	32060	OVER	XP_005468282.1, XP_003450940.1, XP_003452477.1, XP_013132172.1, XP_013128990.1, XP_005463058.1, XP_003447937.1, XP_005476031.1, XP_005475168.1, XP_013130933.1, XP_005457017.1, XP_005456424.1, XP_013128937.1, XP_005469685.1, XP_005477238.1, XP_013130859.1, XP_003458448.1, XP_003445952.1, XP_003457069.1, XP_003453680.2, XP_003443422.1, XP_003447467.2, XP_005451407.1, XP_013128358.1, XP_013121696.1,…	XP_013124468.1, XP_003453024.1, XP_013126878.1, XP_013131165.1, XP_003452431.1, XP_005452874.1, XP_005468741.1, XP_013120107.1, XP_013124882.1, XP_003443991.1, XP_003449997.1, XP_003453736.2, XP_005477336.1, XP_003448376.1, XP_013123777.1, XP_005468380.1,
GO:0043229	intracellular organelle	C	3.43982e-120	2.09344e-123	1286	5866	2529	28817	OVER	XP_005468282.1, XP_003450733.1, XP_003450940.1, XP_003452477.1, XP_003456234.1, XP_013132172.1, XP_013128990.1, XP_005463058.1, XP_003447937.1, XP_005476031.1, XP_005475168.1, XP_013130933.1, XP_003448790.1, XP_003458995.1, XP_005457017.1, XP_003457690.1, XP_005456424.1, XP_005477687.1, XP_013128937.1, XP_005469685.1, XP_003450021.1, XP_005477238.1, XP_013130859.1, XP_003458448.1, XP_003445952.1,…	XP_003446327.1, XP_005467734.1, XP_013124468.1, XP_013126878.1, XP_003450274.1, XP_003452431.1, XP_013125222.1, XP_005468741.1, XP_013120107.1, XP_003443991.1, XP_003444629.1, XP_003449997.1, XP_013120819.1, XP_013124927.1, XP_005456119.1, XP_003456080.2,
GO:0043226	organelle	C	6.68948e-118	5.1e-121	1295	5978	2520	28705	OVER	XP_005468282.1, XP_003450733.1, XP_003450940.1, XP_003452477.1, XP_003456234.1, XP_013132172.1, XP_013128990.1, XP_005463058.1, XP_003447937.1, XP_005476031.1, XP_005475168.1, XP_013130933.1, XP_003448790.1, XP_003458995.1, XP_005457017.1, XP_003457690.1, XP_005456424.1, XP_005477687.1, XP_013128937.1, XP_005469685.1, XP_003450021.1, XP_005477238.1, XP_013130859.1, XP_003458448.1, XP_003445952.1,…	XP_003446327.1, XP_005467734.1, XP_013124468.1, XP_013126878.1, XP_003450274.1, XP_003452431.1, XP_013125222.1, XP_005468741.1, XP_013120107.1, XP_003443991.1, XP_003444629.1, XP_003449997.1, XP_013120819.1, XP_013124927.1, XP_005456119.1, XP_003456080.2,
GO:0044422	organelle part	C	6.68948e-118	5.23433e-121	787	2688	3028	31995	OVER	XP_005468282.1, XP_003450940.1, XP_003452477.1, XP_013132172.1, XP_013128990.1, XP_005463058.1, XP_003447937.1, XP_005476031.1, XP_005475168.1, XP_013130933.1, XP_005457017.1, XP_005456424.1, XP_013128937.1, XP_005469685.1, XP_005477238.1, XP_013130859.1, XP_003458448.1, XP_003445952.1, XP_003457069.1, XP_003453680.2, XP_003443422.1, XP_003447467.2, XP_005451407.1, XP_013128358.1, XP_013121696.1,…	XP_013124468.1, XP_003453024.1, XP_013126878.1, XP_013131165.1, XP_003452431.1, XP_005452874.1, XP_005468741.1, XP_013120107.1, XP_013124882.1, XP_003443991.1, XP_003449997.1, XP_003453736.2, XP_005477336.1, XP_003448376.1, XP_013123777.1, XP_005468380.1,
GO:0043227	membrane-bounded organelle	C	1.66272e-117	1.44559e-120	1059	4378	2756	30305	OVER	XP_005468282.1, XP_003450733.1, XP_003450940.1, XP_003452477.1, XP_003456234.1, XP_013132172.1, XP_013128990.1, XP_005463058.1, XP_003447937.1, XP_005476031.1, XP_013130933.1, XP_003448790.1, XP_003458995.1, XP_005457017.1, XP_003457690.1, XP_005456424.1, XP_005477687.1, XP_013128937.1, XP_005469685.1, XP_003450021.1, XP_005477238.1, XP_013130859.1, XP_003458448.1, XP_003445952.1, XP_003448702.1,…	XP_003446327.1, XP_003450274.1, XP_003452431.1, XP_013125222.1, XP_013120107.1, XP_003444629.1, XP_003449997.1, XP_013120819.1, XP_013124927.1, XP_005456119.1, XP_003456080.2, XP_003458490.2, XP_003439269.1, XP_005467022.1, XP_005474213.1, XP_013124411.1,
GO:0005739	mitochondrion	C	1.08435e-112	1.03702e-115	265	297	3550	34386	OVER	XP_005462344.1, XP_005459947.1, XP_003450733.1, XP_003457554.1, XP_013130907.1, XP_005452222.1, XP_003438012.1, XP_003438363.1, XP_005457959.1, XP_003444076.3, XP_003439660.2, XP_003445795.1, XP_003441280.1, XP_003459870.1, XP_003438709.1, XP_013127049.1, XP_013128937.1, XP_003450021.1, XP_003445237.1, XP_005463400.1, XP_003445952.1, XP_013132534.1, XP_013130851.1, XP_003455750.1, XP_013131022.1,…	XP_013121488.1, XP_003446098.1, XP_003456004.1, XP_005473387.1, XP_013120811.1, XP_003438977.1, XP_005462306.1, XP_003439731.1, XP_003454077.1, XP_005472395.1, XP_003458099.1, XP_003453398.1, XP_005468380.1, XP_003456679.1, XP_003437803.1, XP_003447839.1, XP_013124867.1, YP_003355030.1, XP_003439814.1, XP_003458219.1, XP_005477943.1, XP_005449487.1, YP_003355027.1, XP_003441446.1, XP_003460361.1,…
GO:0034660	ncRNA metabolic process	P	2.05566e-102	2.14467e-105	198	152	3617	34531	OVER	XP_003459711.1, XP_003439562.1, XP_013124652.1, XP_005467252.1, XP_003450940.1, XP_003452164.1, XP_005468037.1, XP_003460057.1, XP_003444799.2, XP_003448790.1, XP_005469760.1, XP_005463400.1, XP_003453266.1, XP_003457069.1, XP_013126034.1, XP_005477712.1, XP_003443422.1, XP_003446218.1, XP_003443445.1, XP_003457687.1, XP_013131323.1, XP_005462793.1, XP_005468184.1, XP_003441435.1, XP_005456440.1,…	XP_003448191.1, XP_003459007.1, XP_003444648.1, XP_013126437.1, XP_013123042.1, XP_013120642.1, XP_005467588.1, XP_013120646.1, XP_003449078.1, XP_013127041.1, XP_013121137.1, XP_005469835.1, XP_003443113.1, XP_003445448.1, XP_003442276.1, XP_005452120.1, XP_003452661.1, XP_005471922.1, XP_005478301.1, XP_005465316.1, XP_013124351.1, XP_003445621.1, XP_005463465.1, XP_005463072.1, XP_013127166.1,…
GO:0006396	RNA processing	P	5.93899e-97	6.71248e-100	260	355	3555	34328	OVER	XP_003459711.1, XP_003439562.1, XP_013124652.1, XP_005467252.1, XP_003450940.1, XP_013128079.1, XP_005468037.1, XP_013128990.1, XP_003460057.1, XP_005466911.1, XP_003442777.1, XP_005472880.1, XP_003444799.2, XP_003448790.1, XP_005469760.1, XP_003458995.1, XP_003444523.1, XP_003443418.1, XP_005477238.1, XP_005463400.1, XP_003458656.1, XP_005475220.1, XP_003457069.1, XP_003459829.1, XP_013126034.1,…	XP_003446327.1, XP_005463664.1, XP_013121442.1, XP_003455709.1, XP_005462909.1, XP_003459007.1, XP_013125268.1, XP_013123042.1, XP_005467588.1, XP_005460431.1, XP_013123415.1, XP_003449078.1, XP_003438807.1, XP_003440728.1, XP_003449199.1, XP_013128613.1, XP_013120024.1, XP_013129910.1, XP_013121137.1, XP_013132270.1, XP_005473195.1, XP_003452661.1, XP_005469601.1, XP_005454753.1, XP_005465626.1,…
GO:0034641	cellular nitrogen compound metabolic process	P	1.51074e-96	1.83884e-99	1063	4808	2752	29875	OVER	XP_013130617.1, XP_005471726.1, XP_003450733.1, XP_003450940.1, XP_005450464.1, XP_003456234.1, XP_013128990.1, XP_005463058.1, XP_003442777.1, XP_003450526.3, XP_003447937.1, XP_013127316.1, XP_003454031.2, XP_005475168.1, XP_005462430.1, XP_003448790.1, XP_003453582.1, XP_003458995.1, XP_005456424.1, XP_005477687.1, XP_003440016.1, XP_003450021.1, XP_003440770.1, XP_005477238.1, XP_013130859.1,…	XP_003446327.1, XP_005467275.1, XP_013125222.1, XP_005448882.1, XP_013124927.1, XP_003448800.1, XP_005456119.1, XP_003456080.2, XP_003458490.2, XP_003439269.1, XP_013132270.1, XP_005457322.1, XP_005456631.1, XP_005474213.1, XP_013124411.1, XP_005458845.1,
GO:0003824	catalytic activity	F	2.49819e-94	3.25794e-97	1597	8806	2218	25877	OVER	XP_005468282.1, XP_013130617.1, XP_005471726.1, XP_003450733.1, XP_003458851.1, XP_003445987.1, XP_005450464.1, XP_013123875.1, XP_013127316.1, XP_005476031.1, XP_003454031.2, XP_003448790.1, XP_005476329.1, XP_005459887.1, XP_005473228.1, XP_003439091.2, XP_005477687.1, XP_003450021.1, XP_003458402.2, XP_005475220.1, XP_005451832.1, XP_013133104.1, XP_013120423.1, XP_013121016.1, XP_003447926.1,…	XP_013124468.1, XP_003441581.1, XP_003454841.1, XP_003442984.2, XP_005468741.1, XP_005452207.1, XP_013126625.1, XP_003451677.1, XP_005476427.1, XP_005476284.1, XP_003448800.1, XP_003454329.1, XP_005470225.1, XP_005470478.1, XP_005449573.1, XP_005465061.1,
GO:0008152	metabolic process	P	1.56927e-90	2.18296e-93	1909	11459	1906	23224	OVER	XP_005468282.1, XP_013130617.1, XP_005471726.1, XP_003450733.1, XP_003458851.1, XP_003445987.1, XP_005450464.1, XP_013123875.1, XP_013128990.1, XP_013127316.1, XP_005476031.1, XP_003454031.2, XP_003448790.1, XP_005476329.1, XP_005459887.1, XP_005473228.1, XP_003439091.2, XP_005477687.1, XP_003450021.1, XP_003440770.1, XP_005477238.1, XP_003458402.2, XP_003448702.1, XP_005475220.1, XP_005451832.1,…	XP_003454841.1, XP_013125222.1, XP_005452207.1, XP_013126625.1, XP_003451677.1, XP_005476427.1, XP_005476284.1, XP_003448800.1, XP_005456119.1, XP_003456080.2, XP_003445889.1, XP_003458490.2, XP_003443226.1, XP_005470225.1, XP_013132270.1, XP_005456631.1,
GO:0006399	tRNA metabolic process	P	1.04018e-85	1.53739e-88	139	68	3676	34615	OVER	XP_003446990.1, XP_003439562.1, XP_013124652.1, XP_005467252.1, XP_003452164.1, XP_013130263.1, XP_005468037.1, XP_005468033.1, XP_003448790.1, XP_005469760.1, XP_005475394.1, XP_005479272.1, XP_003439495.1, XP_005463400.1, XP_003453266.1, XP_013121680.1, XP_005469111.1, XP_003451379.1, XP_005470979.2, XP_005475804.1, XP_005477712.1, XP_003446214.2, XP_003443422.1, XP_003446218.1, XP_013127553.1,…	XP_005462617.1, XP_003456982.3, XP_003441689.1, XP_003440889.1, XP_003444648.1, XP_003449765.2, XP_013126437.1, XP_013120642.1, XP_005467588.1, XP_013120646.1, XP_013126755.1, XP_003446695.1, XP_013121137.1, XP_003443113.1, XP_003445448.1, XP_003449840.1, XP_005452120.1, XP_003439051.1, XP_005471922.1, XP_005466612.2, XP_005478301.1, XP_005471924.1, XP_013124351.1, XP_003445621.1, XP_013127166.1,…
GO:0044428	nuclear part	C	1.34334e-85	2.10225e-88	324	672	3491	34011	OVER	XP_003459711.1, XP_003450940.1, XP_003456065.1, XP_013132172.1, XP_013128990.1, XP_003460057.1, XP_003450549.1, XP_005479238.2, XP_003447937.1, XP_003448108.1, XP_005476031.1, XP_003447564.1, XP_013125621.1, XP_005472880.1, XP_003444799.2, XP_003447662.1, XP_003445659.1, XP_005456424.1, XP_005477238.1, XP_013130859.1, XP_003458448.1, XP_003458656.1, XP_005452388.1, XP_003452130.1, XP_003457069.1,…	XP_005471749.1, XP_013131165.1, XP_013127425.1, XP_005467941.1, XP_013123042.1, XP_013128202.1, XP_003449078.1, XP_003438807.1, XP_005465019.2, XP_003440728.1, XP_003454950.1, XP_013121137.1, XP_003454973.1, XP_003454720.1, XP_005470192.1, XP_005452185.1, XP_003452661.1, XP_003443520.1, XP_003452236.2, XP_005456391.1, XP_005454859.1, XP_013127896.1, XP_003444342.1, XP_005447887.1, XP_013125693.1,…
GO:0044237	cellular metabolic process	P	2.59423e-83	4.28538e-86	1632	9401	2183	25282	OVER	XP_005468282.1, XP_013130617.1, XP_005471726.1, XP_003450733.1, XP_003458851.1, XP_003445987.1, XP_005450464.1, XP_013128990.1, XP_013127316.1, XP_005476031.1, XP_003454031.2, XP_003448790.1, XP_005459887.1, XP_005473228.1, XP_003439091.2, XP_005477687.1, XP_003450021.1, XP_003440770.1, XP_005477238.1, XP_003458402.2, XP_003448702.1, XP_005475220.1, XP_013133104.1, XP_003457069.1, XP_003456890.1,…	XP_013125222.1, XP_005452207.1, XP_003451677.1, XP_005476427.1, XP_005476284.1, XP_003448800.1, XP_005456119.1, XP_003456080.2, XP_003445889.1, XP_003458490.2, XP_003443226.1, XP_005470225.1, XP_013132270.1, XP_005456631.1, XP_003456476.1, XP_003443106.1,
GO:0034470	ncRNA processing	P	1.42022e-81	2.46951e-84	150	102	3665	34581	OVER	XP_003459711.1, XP_003439562.1, XP_013124652.1, XP_005467252.1, XP_003450940.1, XP_005477720.1, XP_005468037.1, XP_003447910.1, XP_003460057.1, XP_003446263.1, XP_005468033.1, XP_003444799.2, XP_003448790.1, XP_005469760.1, XP_005453327.1, XP_003437845.1, XP_005479272.1, XP_005451859.1, XP_005463400.1, XP_013121680.1, XP_005469111.1, XP_003451379.1, XP_005475804.1, XP_003457069.1, XP_013126034.1,…	XP_003448191.1, XP_003444648.1, XP_013126437.1, XP_013123042.1, XP_005467588.1, XP_003449078.1, XP_013121137.1, XP_005469835.1, XP_005452120.1, XP_003452661.1, XP_005471922.1, XP_005465316.1, XP_003445621.1, XP_005463072.1, XP_003445124.1, XP_003437818.1, XP_013130944.1, XP_003444745.1, XP_013122927.1, XP_013127700.1, XP_003457471.1, XP_013123132.1, XP_013121810.1, XP_013129421.1, XP_003446030.1,…
GO:1901566	organonitrogen compound biosynthetic process	P	1.54063e-81	2.81284e-84	332	740	3483	33943	OVER	XP_003438265.2, XP_003442257.1, XP_013121947.1, XP_003445757.1, XP_003450940.1, XP_003444667.1, XP_005450464.1, XP_003452164.1, XP_013130907.1, XP_005477581.1, XP_003450526.3, XP_003447937.1, XP_003454031.2, XP_003458995.1, XP_003445795.1, XP_003438709.1, XP_003440016.1, XP_005477472.1, XP_003458402.2, XP_003453266.1, XP_005458074.1, XP_005463989.1, XP_003457069.1, XP_003450998.1, XP_005477712.1,…	XP_003455641.1, XP_013131601.1, XP_013131372.1, XP_013120642.1, XP_005472395.1, XP_003454054.1, XP_003449078.1, XP_003443686.1, XP_005452569.1, XP_003447225.1, XP_003447990.1, XP_013122110.1, XP_005451602.1, XP_013128553.1, XP_003451510.1, XP_005461423.1, XP_005470018.1, XP_003454175.1, XP_003443520.1, XP_005452862.1, XP_013121201.1, XP_005449487.1, XP_005471922.1, YP_003355027.1, XP_003453702.1,…
GO:0032991	macromolecular complex	C	1.22403e-80	2.34122e-83	965	4478	2850	30205	OVER	XP_013130617.1, XP_005471726.1, XP_003450733.1, XP_013121005.1, XP_003450940.1, XP_003452477.1, XP_013132172.1, XP_013128990.1, XP_003447937.1, XP_003448790.1, XP_003458995.1, XP_005457880.1, XP_005456424.1, XP_005469685.1, XP_005477238.1, XP_013130859.1, XP_003458448.1, XP_003445952.1, XP_003448702.1, XP_003457069.1, XP_003453680.2, XP_003443422.1, XP_003455750.1, XP_005471824.1, XP_003453856.1,…	XP_013124468.1, XP_013126878.1, XP_003456027.1, XP_003452431.1, XP_013120107.1, XP_003443991.1, XP_005448170.1, XP_003444629.1, XP_003449997.1, XP_013120819.1, XP_013124927.1, XP_003448800.1, XP_005456119.1, XP_003456080.2, XP_003445889.1, XP_003443226.1,
GO:0030529	intracellular ribonucleoprotein complex	C	1.337e-78	2.78978e-81	224	331	3591	34352	OVER	XP_003459711.1, XP_003438265.2, XP_003442257.1, XP_013121947.1, XP_003450940.1, XP_003444667.1, XP_013128990.1, XP_005477581.1, XP_003460057.1, XP_005452498.1, XP_003447937.1, XP_003438363.1, XP_003453423.1, XP_003448808.1, XP_003438709.1, XP_013127049.1, XP_005452500.1, XP_005477238.1, XP_013125730.1, XP_003458656.1, XP_005458074.1, XP_005463989.1, XP_003457069.1, XP_003450998.1, XP_003443445.1,…	XP_005463664.1, XP_003455641.1, XP_003459007.1, XP_003441603.1, XP_013131372.1, XP_003458682.1, XP_003439731.1, XP_013123042.1, XP_005456341.1, XP_003449078.1, XP_003438807.1, XP_003440728.1, XP_013127041.1, XP_003447225.1, XP_003437826.1, XP_003447990.1, XP_003452876.1, XP_003451510.1, XP_003454175.1, XP_003451978.1, XP_005469601.1, XP_003443520.1, XP_005452862.1, XP_003451605.1, XP_003453702.1,…
GO:1990904	ribonucleoprotein complex	C	1.337e-78	2.78978e-81	224	331	3591	34352	OVER	XP_003459711.1, XP_003438265.2, XP_003442257.1, XP_013121947.1, XP_003450940.1, XP_003444667.1, XP_013128990.1, XP_005477581.1, XP_003460057.1, XP_005452498.1, XP_003447937.1, XP_003438363.1, XP_003453423.1, XP_003448808.1, XP_003438709.1, XP_013127049.1, XP_005452500.1, XP_005477238.1, XP_013125730.1, XP_003458656.1, XP_005458074.1, XP_005463989.1, XP_003457069.1, XP_003450998.1, XP_003443445.1,…	XP_005463664.1, XP_003455641.1, XP_003459007.1, XP_003441603.1, XP_013131372.1, XP_003458682.1, XP_003439731.1, XP_013123042.1, XP_005456341.1, XP_003449078.1, XP_003438807.1, XP_003440728.1, XP_013127041.1, XP_003447225.1, XP_003437826.1, XP_003447990.1, XP_003452876.1, XP_003451510.1, XP_003454175.1, XP_003451978.1, XP_005469601.1, XP_003443520.1, XP_005452862.1, XP_003451605.1, XP_003453702.1,…
GO:0046483	heterocycle metabolic process	P	1.29209e-76	2.8084e-79	952	4479	2863	30204	OVER	XP_013130617.1, XP_005471726.1, XP_003450733.1, XP_003450940.1, XP_005450464.1, XP_003456234.1, XP_013128990.1, XP_005463058.1, XP_003442777.1, XP_003450526.3, XP_003447937.1, XP_013127316.1, XP_003454031.2, XP_005475168.1, XP_005462430.1, XP_003448790.1, XP_003453582.1, XP_003458995.1, XP_005456424.1, XP_005477687.1, XP_003440016.1, XP_003450021.1, XP_003440770.1, XP_005477238.1, XP_013130859.1,…	XP_003446327.1, XP_005467275.1, XP_013125222.1, XP_005448882.1, XP_013124927.1, XP_003448800.1, XP_005456119.1, XP_003456080.2, XP_003458490.2, XP_003439269.1, XP_013132270.1, XP_005457322.1, XP_005456631.1, XP_005474213.1, XP_013124411.1, XP_005458845.1,
GO:0031974	membrane-enclosed lumen	C	7.20474e-75	1.75389e-77	271	534	3544	34149	OVER	XP_003459711.1, XP_003450940.1, XP_003456065.1, XP_013130907.1, XP_003460057.1, XP_003450549.1, XP_005479238.2, XP_003447937.1, XP_005476031.1, XP_003447564.1, XP_005472880.1, XP_003438363.1, XP_003444799.2, XP_003438709.1, XP_013127049.1, XP_003445659.1, XP_005456424.1, XP_013130859.1, XP_003458448.1, XP_005452388.1, XP_003452130.1, XP_003457069.1, XP_005462273.1, XP_005471425.1, XP_005449886.1,…	XP_005471749.1, XP_013131165.1, XP_005467941.1, XP_013123042.1, XP_013128202.1, XP_003449078.1, XP_005465019.2, XP_003458099.1, XP_003454950.1, XP_003454973.1, XP_003454720.1, XP_005452185.1, XP_003452661.1, XP_003443520.1, XP_003458219.1, XP_003452236.2, XP_005456391.1, XP_005454859.1, XP_013127896.1, XP_003444342.1, XP_005447887.1, XP_013125693.1, XP_005459559.1, XP_013125441.1, XP_005452972.1,…
GO:0070013	intracellular organelle lumen	C	7.20474e-75	1.75389e-77	271	534	3544	34149	OVER	XP_003459711.1, XP_003450940.1, XP_003456065.1, XP_013130907.1, XP_003460057.1, XP_003450549.1, XP_005479238.2, XP_003447937.1, XP_005476031.1, XP_003447564.1, XP_005472880.1, XP_003438363.1, XP_003444799.2, XP_003438709.1, XP_013127049.1, XP_003445659.1, XP_005456424.1, XP_013130859.1, XP_003458448.1, XP_005452388.1, XP_003452130.1, XP_003457069.1, XP_005462273.1, XP_005471425.1, XP_005449886.1,…	XP_005471749.1, XP_013131165.1, XP_005467941.1, XP_013123042.1, XP_013128202.1, XP_003449078.1, XP_005465019.2, XP_003458099.1, XP_003454950.1, XP_003454973.1, XP_003454720.1, XP_005452185.1, XP_003452661.1, XP_003443520.1, XP_003458219.1, XP_003452236.2, XP_005456391.1, XP_005454859.1, XP_013127896.1, XP_003444342.1, XP_005447887.1, XP_013125693.1, XP_005459559.1, XP_013125441.1, XP_005452972.1,…
GO:0043233	organelle lumen	C	7.20474e-75	1.75389e-77	271	534	3544	34149	OVER	XP_003459711.1, XP_003450940.1, XP_003456065.1, XP_013130907.1, XP_003460057.1, XP_003450549.1, XP_005479238.2, XP_003447937.1, XP_005476031.1, XP_003447564.1, XP_005472880.1, XP_003438363.1, XP_003444799.2, XP_003438709.1, XP_013127049.1, XP_003445659.1, XP_005456424.1, XP_013130859.1, XP_003458448.1, XP_005452388.1, XP_003452130.1, XP_003457069.1, XP_005462273.1, XP_005471425.1, XP_005449886.1,…	XP_005471749.1, XP_013131165.1, XP_005467941.1, XP_013123042.1, XP_013128202.1, XP_003449078.1, XP_005465019.2, XP_003458099.1, XP_003454950.1, XP_003454973.1, XP_003454720.1, XP_005452185.1, XP_003452661.1, XP_003443520.1, XP_003458219.1, XP_003452236.2, XP_005456391.1, XP_005454859.1, XP_013127896.1, XP_003444342.1, XP_005447887.1, XP_013125693.1, XP_005459559.1, XP_013125441.1, XP_005452972.1,…
GO:1902494	catalytic complex	C	1.85166e-73	4.66858e-76	342	860	3473	33823	OVER	XP_003438242.1, XP_013130617.1, XP_005471726.1, XP_003444147.1, XP_013121005.1, XP_003452477.1, XP_003437924.1, XP_003456065.1, XP_005479238.2, XP_003447564.1, XP_003444799.2, XP_013121803.1, XP_003458995.1, XP_003445866.1, XP_003460143.2, XP_005456424.1, XP_005477472.1, XP_013130859.1, XP_003453763.1, XP_003458656.1, XP_005476439.1, XP_003452130.1, XP_003459018.1, XP_005458905.1, XP_003457069.1,…	XP_013131165.1, XP_005467941.1, XP_005462826.2, XP_013126373.1, XP_013122472.1, XP_005461521.1, XP_005452414.1, XP_005465019.2, XP_003444268.1, XP_003452333.1, XP_003445889.1, XP_003443226.1, XP_005455986.1, XP_003443520.1, XP_003450285.1, XP_005454859.1, XP_013127896.1, XP_003444342.1, XP_013131866.1, XP_013125693.1, XP_005473666.1, XP_013127109.1, XP_003457711.2, XP_005463230.1, XP_005447720.2,…
GO:0005623	cell	C	9.45556e-73	2.46624e-75	1778	10939	2037	23744	OVER	XP_005468282.1, XP_013130617.1, XP_005471726.1, XP_003450733.1, XP_003458851.1, XP_013132172.1, XP_013128990.1, XP_005476031.1, XP_013130933.1, XP_003448790.1, XP_013120009.1, XP_005477687.1, XP_013128937.1, XP_005469685.1, XP_003450021.1, XP_005477238.1, XP_003458402.2, XP_003445952.1, XP_003448702.1, XP_003452488.1, XP_003457069.1, XP_003443422.1, XP_003455750.1, XP_005471824.1, XP_003449899.1,…	XP_005467734.1, XP_013124468.1, XP_013126878.1, XP_003450274.1, XP_003452431.1, XP_013125222.1, XP_005468741.1, XP_003443991.1, XP_005448170.1, XP_003444629.1, XP_013120819.1, XP_003448800.1, XP_005456119.1, XP_003456080.2, XP_013124980.1, XP_003445889.1,
GO:0044429	mitochondrial part	C	1.10189e-72	2.9698e-75	163	166	3652	34517	OVER	XP_003446805.1, XP_013130907.1, XP_003441476.1, XP_003458723.1, XP_003450944.1, XP_003438012.1, XP_003438363.1, XP_003452107.1, XP_003443151.1, XP_003446674.1, XP_005457959.1, XP_003444076.3, XP_003439660.2, XP_005451704.1, XP_003444817.1, XP_003445795.1, XP_003459870.1, XP_003438709.1, XP_003443919.1, XP_013127049.1, XP_013128937.1, XP_003445237.1, XP_003445952.1, XP_003439991.1, XP_005456721.1,…	XP_005471018.1, XP_013121488.1, XP_003456004.1, XP_003454363.1, XP_013129771.1, XP_003438977.1, XP_005472048.1, XP_013125117.1, XP_003439731.1, XP_003454077.1, XP_005456587.1, XP_003453657.1, XP_003458099.1, XP_003453398.1, XP_003443245.3, XP_005468380.1, XP_003440434.2, XP_003441102.1, XP_013124867.1, XP_005456804.1, XP_005456274.1, XP_003439814.1, XP_003447090.2, XP_005473853.1, XP_003458219.1,…
GO:0006807	nitrogen compound metabolic process	P	1.08161e-71	3.00918e-74	1189	6308	2626	28375	OVER	XP_013130617.1, XP_005471726.1, XP_003450733.1, XP_003450940.1, XP_005450464.1, XP_003456234.1, XP_013128990.1, XP_005463058.1, XP_003442777.1, XP_003450526.3, XP_003447937.1, XP_013127316.1, XP_003454031.2, XP_005475168.1, XP_005462430.1, XP_003448790.1, XP_003453582.1, XP_003458995.1, XP_003439091.2, XP_005456424.1, XP_005477687.1, XP_003440016.1, XP_003450021.1, XP_003440770.1, XP_005477238.1,…	XP_013125222.1, XP_005452207.1, XP_013126625.1, XP_003451677.1, XP_003448800.1, XP_005456119.1, XP_003456080.2, XP_003458490.2, XP_005470225.1, XP_013132270.1, XP_005456631.1, XP_003456476.1, XP_003443106.1, XP_005460658.1, XP_005473895.1, XP_003440717.1,
GO:0071704	organic substance metabolic process	P	7.69268e-70	2.20708e-72	1707	10448	2108	24235	OVER	XP_005468282.1, XP_013130617.1, XP_005471726.1, XP_003450733.1, XP_003458851.1, XP_003445987.1, XP_005450464.1, XP_013128990.1, XP_013127316.1, XP_005476031.1, XP_003454031.2, XP_003448790.1, XP_005459887.1, XP_005473228.1, XP_003439091.2, XP_005477687.1, XP_003450021.1, XP_003440770.1, XP_005477238.1, XP_003458402.2, XP_003448702.1, XP_005475220.1, XP_013133104.1, XP_013120423.1, XP_003457069.1,…	XP_013125222.1, XP_005452207.1, XP_013126625.1, XP_003451677.1, XP_005476427.1, XP_005476284.1, XP_003448800.1, XP_005456119.1, XP_003456080.2, XP_003445889.1, XP_003458490.2, XP_003443226.1, XP_005470225.1, XP_013132270.1, XP_005456631.1, XP_013129134.1,
GO:0031975	envelope	C	6.90125e-69	2.10001e-71	170	203	3645	34480	OVER	XP_003441476.1, XP_003458723.1, XP_013132172.1, XP_003438012.1, XP_003448108.1, XP_003452107.1, XP_003443151.1, XP_003446674.1, XP_005457959.1, XP_003444076.3, XP_003439660.2, XP_005451704.1, XP_003444817.1, XP_003445795.1, XP_003459870.1, XP_013127964.1, XP_003443919.1, XP_013128937.1, XP_003445237.1, XP_003445952.1, XP_013131402.1, XP_003439991.1, XP_003453680.2, XP_005456721.1, XP_003454231.1,…	XP_013121488.1, XP_003456004.1, XP_013127425.1, XP_003438977.1, XP_003439731.1, XP_003454077.1, XP_003453398.1, XP_005468380.1, XP_003454973.1, XP_013124867.1, XP_003439814.1, XP_005477943.1, YP_003355027.1, XP_005475800.1, XP_003441446.1, XP_003460361.1, XP_013125441.1, XP_003443528.1, XP_005473583.1, XP_005455369.1, XP_003446123.1, XP_013121489.1, XP_013127424.1, XP_013120664.1, XP_003456836.1,…
GO:0031967	organelle envelope	C	6.90125e-69	2.10001e-71	170	203	3645	34480	OVER	XP_003441476.1, XP_003458723.1, XP_013132172.1, XP_003438012.1, XP_003448108.1, XP_003452107.1, XP_003443151.1, XP_003446674.1, XP_005457959.1, XP_003444076.3, XP_003439660.2, XP_005451704.1, XP_003444817.1, XP_003445795.1, XP_003459870.1, XP_013127964.1, XP_003443919.1, XP_013128937.1, XP_003445237.1, XP_003445952.1, XP_013131402.1, XP_003439991.1, XP_003453680.2, XP_005456721.1, XP_003454231.1,…	XP_013121488.1, XP_003456004.1, XP_013127425.1, XP_003438977.1, XP_003439731.1, XP_003454077.1, XP_003453398.1, XP_005468380.1, XP_003454973.1, XP_013124867.1, XP_003439814.1, XP_005477943.1, YP_003355027.1, XP_005475800.1, XP_003441446.1, XP_003460361.1, XP_013125441.1, XP_003443528.1, XP_005473583.1, XP_005455369.1, XP_003446123.1, XP_013121489.1, XP_013127424.1, XP_013120664.1, XP_003456836.1,…
GO:0044464	cell part	C	7.53176e-68	2.35736e-70	1749	10867	2066	23816	OVER	XP_005468282.1, XP_013130617.1, XP_005471726.1, XP_003450733.1, XP_003458851.1, XP_013132172.1, XP_013128990.1, XP_005476031.1, XP_013130933.1, XP_003448790.1, XP_013120009.1, XP_005477687.1, XP_013128937.1, XP_005469685.1, XP_003450021.1, XP_005477238.1, XP_003458402.2, XP_003445952.1, XP_003448702.1, XP_003452488.1, XP_003457069.1, XP_003443422.1, XP_003455750.1, XP_005471824.1, XP_003449899.1,…	XP_005467734.1, XP_013124468.1, XP_013126878.1, XP_003450274.1, XP_003452431.1, XP_013125222.1, XP_005468741.1, XP_003443991.1, XP_005448170.1, XP_003444629.1, XP_013120819.1, XP_003448800.1, XP_005456119.1, XP_003456080.2, XP_013124980.1, XP_003445889.1,
GO:0003723	RNA binding	F	1.62694e-66	5.2336e-69	291	690	3524	33993	OVER	XP_003438265.2, XP_003442257.1, XP_005465324.1, XP_013124652.1, XP_003458667.1, XP_013121947.1, XP_003450940.1, XP_013128079.1, XP_013122724.1, XP_003451884.1, XP_003442777.1, XP_003447937.1, XP_005472880.1, XP_005476743.1, XP_003450395.1, XP_003458995.1, XP_003444523.1, XP_003443418.1, XP_005469609.1, XP_003438709.1, XP_003447010.1, XP_005456462.1, XP_005477472.1, XP_013125730.1, XP_003458656.1,…	XP_003455641.1, XP_013121442.1, XP_013131624.1, XP_013120895.1, XP_013125268.1, XP_005460951.1, XP_013123042.1, XP_013120642.1, XP_003438807.1, XP_013129933.1, XP_005449366.1, XP_013127041.1, XP_003444222.1, XP_003447225.1, XP_003447990.1, XP_003454720.1, XP_013128300.1, XP_013132270.1, XP_005463144.1, XP_005449573.1, XP_003443520.1, XP_005452862.1, XP_003453702.1, XP_003453220.1, XP_013125509.1,…
GO:1901360	organic cyclic compound metabolic process	P	3.38023e-66	1.11675e-68	971	4865	2844	29818	OVER	XP_005468282.1, XP_013130617.1, XP_005471726.1, XP_003450733.1, XP_003450940.1, XP_003445987.1, XP_005450464.1, XP_003456234.1, XP_013128990.1, XP_005463058.1, XP_003442777.1, XP_003450526.3, XP_003447937.1, XP_013127316.1, XP_003454031.2, XP_005475168.1, XP_005462430.1, XP_003448790.1, XP_003453582.1, XP_003458995.1, XP_005456424.1, XP_005477687.1, XP_003440016.1, XP_003450021.1, XP_003440770.1,…	XP_003446327.1, XP_005467275.1, XP_013125222.1, XP_005448882.1, XP_005452207.1, XP_013124927.1, XP_003448800.1, XP_005456119.1, XP_003456080.2, XP_003458490.2, XP_003439269.1, XP_013132270.1, XP_005457322.1, XP_005456631.1, XP_005474213.1, XP_013124411.1,
GO:0044238	primary metabolic process	P	1.62797e-64	5.51998e-67	1649	10154	2166	24529	OVER	XP_013130617.1, XP_005471726.1, XP_003450733.1, XP_003458851.1, XP_003445987.1, XP_005450464.1, XP_013128990.1, XP_013127316.1, XP_005476031.1, XP_003454031.2, XP_003448790.1, XP_005459887.1, XP_005473228.1, XP_003439091.2, XP_005477687.1, XP_003450021.1, XP_003440770.1, XP_005477238.1, XP_003458402.2, XP_003448702.1, XP_005475220.1, XP_013133104.1, XP_013120423.1, XP_003457069.1, XP_003456890.1,…	XP_013125222.1, XP_005452207.1, XP_013126625.1, XP_003451677.1, XP_005476427.1, XP_005476284.1, XP_003448800.1, XP_005456119.1, XP_003456080.2, XP_003445889.1, XP_003458490.2, XP_003443226.1, XP_005470225.1, XP_013132270.1, XP_005456631.1, XP_013129134.1,
GO:0008033	tRNA processing	P	1.68561e-63	5.86195e-66	94	34	3721	34649	OVER	XP_005453488.1, XP_003439562.1, XP_003440847.1, XP_013120377.1, XP_013124652.1, XP_005467252.1, XP_005454265.1, XP_005468037.1, XP_003447705.1, XP_005468035.1, XP_013121941.1, XP_005468033.1, XP_003458398.1, XP_003442545.2, XP_005450842.1, XP_003448790.1, XP_013126966.1, XP_005469760.1, XP_003445887.1, XP_005479272.1, XP_003447837.1, XP_003442021.1, XP_003441677.1, XP_005463400.1, XP_005463402.1,…	XP_005462617.1, XP_005462616.1, XP_003441689.1, XP_003440889.1, XP_003444648.1, XP_003446800.1, XP_013126437.1, XP_005467589.1, XP_005467588.1, XP_003457695.1, XP_013126755.1, XP_003446695.1, XP_013121137.1, XP_005466127.1, XP_003449840.1, XP_013121800.1, XP_005452120.1, XP_013123821.1, XP_005471923.1, XP_005471922.1, XP_005471924.1, XP_003445621.1, XP_003445124.1, XP_003442535.2, XP_013132909.1,…
GO:0006725	cellular aromatic compound metabolic process	P	1.07286e-60	3.82433e-63	933	4736	2882	29947	OVER	XP_005468282.1, XP_013130617.1, XP_005471726.1, XP_003450733.1, XP_003450940.1, XP_005450464.1, XP_003456234.1, XP_013128990.1, XP_005463058.1, XP_003442777.1, XP_003450526.3, XP_003447937.1, XP_013127316.1, XP_003454031.2, XP_005475168.1, XP_005462430.1, XP_003448790.1, XP_003453582.1, XP_003458995.1, XP_005456424.1, XP_005477687.1, XP_003440016.1, XP_003450021.1, XP_003440770.1, XP_005477238.1,…	XP_003446327.1, XP_005467275.1, XP_013125222.1, XP_005448882.1, XP_005452207.1, XP_013124927.1, XP_003448800.1, XP_005456119.1, XP_003456080.2, XP_003458490.2, XP_003439269.1, XP_013132270.1, XP_005457322.1, XP_005456631.1, XP_005474213.1, XP_013124411.1,
GO:0006139	nucleobase-containing compound metabolic process	P	1.16464e-59	4.25272e-62	868	4302	2947	30381	OVER	XP_013130617.1, XP_005471726.1, XP_003450733.1, XP_003450940.1, XP_005450464.1, XP_003456234.1, XP_013128990.1, XP_005463058.1, XP_003442777.1, XP_003450526.3, XP_003447937.1, XP_013127316.1, XP_003454031.2, XP_005475168.1, XP_005462430.1, XP_003448790.1, XP_003453582.1, XP_003458995.1, XP_005456424.1, XP_005477687.1, XP_003450021.1, XP_003440770.1, XP_005477238.1, XP_013130859.1, XP_003458448.1,…	XP_003446327.1, XP_005467275.1, XP_013125222.1, XP_005448882.1, XP_013124927.1, XP_003448800.1, XP_005456119.1, XP_003456080.2, XP_003458490.2, XP_003439269.1, XP_013132270.1, XP_005457322.1, XP_005456631.1, XP_005474213.1, XP_013124411.1, XP_005458845.1,
GO:0006412	translation	P	4.6119e-59	1.72415e-61	184	303	3631	34380	OVER	XP_003446990.1, XP_003438265.2, XP_003442257.1, XP_013121947.1, XP_003450940.1, XP_003444667.1, XP_003452164.1, XP_013130907.1, XP_003456291.1, XP_013130263.1, XP_005477581.1, XP_003447937.1, XP_013124618.1, XP_003458995.1, XP_005475394.1, XP_003437845.1, XP_003454860.1, XP_003438709.1, XP_003439495.1, XP_003453266.1, XP_005458074.1, XP_005463989.1, XP_003457069.1, XP_003437833.1, XP_005465645.1,…	XP_003455641.1, XP_005454282.1, XP_013131601.1, XP_013131372.1, XP_003458682.1, XP_003439731.1, XP_013120642.1, XP_013124528.1, XP_005456341.1, XP_003449078.1, XP_003447225.1, XP_003437826.1, XP_003447990.1, XP_003452876.1, XP_003451510.1, XP_005470018.1, XP_003454175.1, XP_003451978.1, XP_003443520.1, XP_005452862.1, XP_003451605.1, XP_003453702.1, XP_013124351.1, XP_013130339.1, XP_003450729.1,…
GO:0022613	ribonucleoprotein complex biogenesis	P	8.04142e-59	3.07618e-61	156	207	3659	34476	OVER	XP_003459711.1, XP_003442257.1, XP_013121947.1, XP_003450940.1, XP_003444667.1, XP_003439046.1, XP_005477720.1, XP_003447910.1, XP_005477581.1, XP_003460057.1, XP_003446263.1, XP_005453327.1, XP_003437845.1, XP_005479272.1, XP_005451859.1, XP_003459968.1, XP_003458656.1, XP_005458074.1, XP_003451770.1, XP_005463989.1, XP_003457069.1, XP_003437833.1, XP_005465645.1, XP_003450998.1, XP_003459829.1,…	XP_003441603.1, XP_013131372.1, XP_003439731.1, XP_013123042.1, XP_003458101.1, XP_003449078.1, XP_003438807.1, XP_003437826.1, XP_003452876.1, XP_003451510.1, XP_003454175.1, XP_003452661.1, XP_003451605.1, XP_003453702.1, XP_013130339.1, XP_003450729.1, XP_003447361.1, XP_013130944.1, XP_003460429.3, XP_003437814.2, XP_013122927.1, XP_003457471.1, XP_003456320.1, XP_005471919.1, XP_003444159.1,…
GO:0044711	single-organism biosynthetic process	P	2.25375e-58	8.81751e-61	285	741	3530	33942	OVER	XP_005468282.1, XP_005471726.1, XP_003447104.1, XP_003445757.1, XP_003437924.1, XP_003445987.1, XP_005450464.1, XP_003452164.1, XP_003439547.1, XP_003450526.3, XP_013127316.1, XP_003454031.2, XP_003445795.1, XP_005447683.1, XP_005477833.1, XP_005477472.1, XP_003450021.1, XP_003458402.2, XP_003452502.1, XP_003455170.1, XP_005472383.1, XP_005474710.1, XP_003455966.1, XP_003447467.2, XP_013128564.1,…	XP_003455641.1, XP_005476864.1, XP_005467941.1, XP_013123668.1, XP_005472395.1, XP_003454054.1, XP_013124193.1, XP_005463288.1, XP_003449078.1, XP_003443686.1, XP_003441242.1, XP_005452569.1, XP_013122626.1, XP_005476720.1, XP_003455359.1, XP_013122110.1, XP_005451602.1, XP_013128553.1, XP_005461423.1, XP_005479178.1, XP_013121201.1, XP_005449487.1, XP_005471922.1, YP_003355027.1, XP_003441845.1,…
GO:0043043	peptide biosynthetic process	P	3.05158e-58	1.22042e-60	185	312	3630	34371	OVER	XP_003446990.1, XP_003438265.2, XP_003442257.1, XP_013121947.1, XP_003450940.1, XP_003444667.1, XP_003452164.1, XP_013130907.1, XP_003456291.1, XP_013130263.1, XP_005477581.1, XP_003447937.1, XP_013124618.1, XP_003458995.1, XP_005475394.1, XP_003437845.1, XP_003454860.1, XP_003438709.1, XP_003439495.1, XP_003453266.1, XP_005458074.1, XP_005463989.1, XP_003457069.1, XP_003437833.1, XP_005465645.1,…	XP_003455641.1, XP_005454282.1, XP_013131601.1, XP_013131372.1, XP_003458682.1, XP_003439731.1, XP_013120642.1, XP_013124528.1, XP_005456341.1, XP_003449078.1, XP_013132790.1, XP_003447225.1, XP_003437826.1, XP_003447990.1, XP_003452876.1, XP_003451510.1, XP_005470018.1, XP_003454175.1, XP_003451978.1, XP_003443520.1, XP_005452862.1, XP_003451605.1, XP_003453702.1, XP_013124351.1, XP_013130339.1,…
GO:0043604	amide biosynthetic process	P	3.25702e-58	1.3309e-60	197	358	3618	34325	OVER	XP_003438265.2, XP_003442257.1, XP_013121947.1, XP_003450940.1, XP_003444667.1, XP_003452164.1, XP_013130907.1, XP_005477581.1, XP_003447937.1, XP_003458995.1, XP_003438709.1, XP_003458402.2, XP_003453266.1, XP_005458074.1, XP_005463989.1, XP_003457069.1, XP_003450998.1, XP_005474710.1, XP_013126698.1, XP_013130906.1, XP_013131323.1, XP_005468184.1, XP_005456440.1, XP_003445483.1, XP_013122243.1,…	XP_003455641.1, XP_005454282.1, XP_013131601.1, XP_013131372.1, XP_003458682.1, XP_003439731.1, XP_013120642.1, XP_013124528.1, XP_005456341.1, XP_005472395.1, XP_003449078.1, XP_005452569.1, XP_013132790.1, XP_003447225.1, XP_003437826.1, XP_003447990.1, XP_003452876.1, XP_003451510.1, XP_003440208.1, XP_005470018.1, XP_003454175.1, XP_003451978.1, XP_003443520.1, XP_005452862.1, XP_013121201.1,…
GO:0043603	cellular amide metabolic process	P	1.84033e-56	7.68005e-59	234	525	3581	34158	OVER	XP_003438265.2, XP_003442257.1, XP_013121947.1, XP_003450940.1, XP_003444667.1, XP_003452164.1, XP_013130907.1, XP_005477581.1, XP_003447937.1, XP_003458995.1, XP_005477035.1, XP_005453177.1, XP_003438709.1, XP_003458402.2, XP_003453266.1, XP_005458074.1, XP_005463989.1, XP_003457069.1, XP_003450998.1, XP_005474710.1, XP_013126698.1, XP_013130906.1, XP_013131323.1, XP_005468184.1, XP_005456440.1,…	XP_003455641.1, XP_013131601.1, XP_013131372.1, XP_013120642.1, XP_005472395.1, XP_003449078.1, XP_003441046.1, XP_005452569.1, XP_003447225.1, XP_003447990.1, XP_003451510.1, XP_013119807.1, XP_005470018.1, XP_003454175.1, XP_003443520.1, XP_005452862.1, XP_013121201.1, XP_005449487.1, XP_013126843.1, XP_003453702.1, XP_013130944.1, XP_005449148.1, XP_005458701.1, XP_005453565.1, XP_013127742.1,…
GO:0006518	peptide metabolic process	P	1.07539e-55	4.58129e-58	204	404	3611	34279	OVER	XP_003438265.2, XP_003442257.1, XP_013121947.1, XP_003450940.1, XP_003444667.1, XP_003452164.1, XP_013130907.1, XP_005477581.1, XP_003447937.1, XP_003458995.1, XP_003438709.1, XP_003453266.1, XP_005458074.1, XP_005463989.1, XP_003457069.1, XP_003450998.1, XP_013126698.1, XP_013130906.1, XP_013131323.1, XP_005468184.1, XP_005456440.1, XP_003445483.1, XP_013122243.1, XP_005458916.1, XP_005474455.1,…	XP_003455641.1, XP_013131601.1, XP_013131372.1, XP_013120642.1, XP_003449078.1, XP_003447225.1, XP_003447990.1, XP_003451510.1, XP_005470018.1, XP_003454175.1, XP_003443520.1, XP_005452862.1, XP_013126843.1, XP_003453702.1, XP_013130944.1, XP_005458701.1, XP_005453565.1, XP_005453357.1, XP_003457471.1, XP_003444159.1, XP_013125562.1, XP_003446030.1, XP_005466728.1, XP_013131602.1, XP_013131371.1,…
GO:0009058	biosynthetic process	P	3.40228e-55	1.47899e-57	864	4391	2951	30292	OVER	XP_005468282.1, XP_013130617.1, XP_005471726.1, XP_003450940.1, XP_003458851.1, XP_003452477.1, XP_003445987.1, XP_005450464.1, XP_005463058.1, XP_003450526.3, XP_003447937.1, XP_013127316.1, XP_003454031.2, XP_005475168.1, XP_005462430.1, XP_003453582.1, XP_003458995.1, XP_005456424.1, XP_005477687.1, XP_003440016.1, XP_003450021.1, XP_003440770.1, XP_013130859.1, XP_003458448.1, XP_003458402.2,…	XP_005467275.1, XP_013125222.1, XP_005448882.1, XP_003451677.1, XP_013124927.1, XP_005456119.1, XP_003456080.2, XP_003458490.2, XP_003439269.1, XP_013128576.1, XP_005457322.1, XP_005456631.1, XP_005474213.1, XP_013124411.1, XP_005458845.1, XP_003456476.1,
GO:0031981	nuclear lumen	C	5.83705e-55	2.58815e-57	226	503	3589	34180	OVER	XP_003459711.1, XP_003450940.1, XP_003456065.1, XP_003460057.1, XP_003450549.1, XP_005479238.2, XP_003447937.1, XP_005476031.1, XP_003447564.1, XP_005472880.1, XP_003444799.2, XP_003445659.1, XP_005456424.1, XP_013130859.1, XP_003458448.1, XP_005452388.1, XP_003452130.1, XP_003457069.1, XP_005462273.1, XP_005471425.1, XP_005449886.1, XP_003451485.1, XP_003447710.1, XP_003443422.1, XP_013132595.1,…	XP_005471749.1, XP_013131165.1, XP_005467941.1, XP_013123042.1, XP_013128202.1, XP_003449078.1, XP_005465019.2, XP_003454950.1, XP_003454973.1, XP_003454720.1, XP_005452185.1, XP_003452661.1, XP_003443520.1, XP_003452236.2, XP_005456391.1, XP_005454859.1, XP_013127896.1, XP_003444342.1, XP_005447887.1, XP_013125693.1, XP_013125441.1, XP_005452972.1, XP_005467385.1, XP_003457711.2, XP_005463230.1,…
GO:0005740	mitochondrial envelope	C	1.3386e-51	6.05172e-54	127	150	3688	34533	OVER	XP_003441476.1, XP_003458723.1, XP_003438012.1, XP_003452107.1, XP_003443151.1, XP_003446674.1, XP_005457959.1, XP_003444076.3, XP_003439660.2, XP_005451704.1, XP_003444817.1, XP_003445795.1, XP_003459870.1, XP_003443919.1, XP_013128937.1, XP_003445237.1, XP_003445952.1, XP_003439991.1, XP_005456721.1, XP_003454231.1, XP_003451899.1, XP_013132534.1, XP_013130851.1, XP_005479269.1, XP_013131022.1,…	XP_013121488.1, XP_003456004.1, XP_003454363.1, XP_013129771.1, XP_003438977.1, XP_005472048.1, XP_013125117.1, XP_003439731.1, XP_003454077.1, XP_005456587.1, XP_003453657.1, XP_003453398.1, XP_003443245.3, XP_005468380.1, XP_003440434.2, XP_003441102.1, XP_013124867.1, XP_005456804.1, XP_005456274.1, XP_003439814.1, XP_003447090.2, XP_005473853.1, XP_005477943.1, XP_003445727.1, YP_003355027.1,…
GO:0031966	mitochondrial membrane	C	5.39712e-50	2.48694e-52	120	136	3695	34547	OVER	XP_003441476.1, XP_003458723.1, XP_003438012.1, XP_003452107.1, XP_003443151.1, XP_003446674.1, XP_005457959.1, XP_003444076.3, XP_003439660.2, XP_005451704.1, XP_003444817.1, XP_003445795.1, XP_003459870.1, XP_003443919.1, XP_013128937.1, XP_003445237.1, XP_003445952.1, XP_003439991.1, XP_005456721.1, XP_003454231.1, XP_003451899.1, XP_013132534.1, XP_013130851.1, XP_005479269.1, XP_013131022.1,…	XP_013121488.1, XP_003456004.1, XP_013129771.1, XP_003438977.1, XP_005472048.1, XP_013125117.1, XP_003439731.1, XP_003454077.1, XP_005456587.1, XP_003453657.1, XP_003453398.1, XP_003443245.3, XP_005468380.1, XP_003440434.2, XP_013124867.1, XP_005456804.1, XP_005456274.1, XP_003439814.1, XP_005473853.1, XP_005477943.1, YP_003355027.1, XP_003441446.1, XP_003456871.1, XP_003460361.1, XP_003441480.1,…
GO:1901576	organic substance biosynthetic process	P	8.90114e-50	4.17894e-52	830	4296	2985	30387	OVER	XP_005468282.1, XP_013130617.1, XP_005471726.1, XP_003450940.1, XP_003458851.1, XP_003452477.1, XP_003445987.1, XP_005450464.1, XP_005463058.1, XP_003450526.3, XP_003447937.1, XP_013127316.1, XP_003454031.2, XP_005475168.1, XP_005462430.1, XP_003453582.1, XP_003458995.1, XP_005456424.1, XP_005477687.1, XP_003440016.1, XP_003450021.1, XP_003440770.1, XP_013130859.1, XP_003458448.1, XP_003458402.2,…	XP_005467275.1, XP_013125222.1, XP_005448882.1, XP_003451677.1, XP_013124927.1, XP_005456119.1, XP_003456080.2, XP_003458490.2, XP_003439269.1, XP_013128576.1, XP_005457322.1, XP_005456631.1, XP_005474213.1, XP_013124411.1, XP_005458845.1, XP_003456476.1,
GO:0042254	ribosome biogenesis	P	4.43963e-48	2.12293e-50	128	170	3687	34513	OVER	XP_003459711.1, XP_003450940.1, XP_003444667.1, XP_003439046.1, XP_005477720.1, XP_003447910.1, XP_005477581.1, XP_003460057.1, XP_003446263.1, XP_005453327.1, XP_003437845.1, XP_005479272.1, XP_005451859.1, XP_003459968.1, XP_005458074.1, XP_005463989.1, XP_003457069.1, XP_003437833.1, XP_005465645.1, XP_003450998.1, XP_003446214.2, XP_003439531.1, XP_003443422.1, XP_003443445.1, XP_003452868.1,…	XP_003448191.1, XP_003441603.1, XP_013131372.1, XP_003439731.1, XP_013123042.1, XP_003440495.1, XP_003442566.1, XP_005465452.1, XP_003458101.1, XP_003449078.1, XP_003443633.1, XP_003460147.1, XP_003452097.1, XP_003437826.1, XP_003449725.1, XP_005469835.1, XP_003452876.1, XP_003451510.1, XP_003442652.1, XP_003451514.1, XP_003454175.1, XP_003452661.1, XP_013119669.1, XP_003451605.1, XP_003453702.1,…
GO:1901564	organonitrogen compound metabolic process	P	6.84206e-48	3.33121e-50	589	2682	3226	32001	OVER	XP_005462344.1, XP_013121947.1, XP_005471726.1, XP_003450733.1, XP_003445757.1, XP_003450940.1, XP_005450464.1, XP_003450526.3, XP_003447937.1, XP_013127316.1, XP_003454031.2, XP_003458995.1, XP_003438709.1, XP_003439091.2, XP_003440016.1, XP_003450021.1, XP_003458402.2, XP_003453266.1, XP_005463989.1, XP_005473040.1, XP_003457069.1, XP_003450998.1, XP_013128237.1, XP_003455170.1, XP_005472383.1,…	XP_003446327.1, XP_005458627.1, XP_005474431.1, XP_005452207.1, XP_013126625.1, XP_003451677.1, XP_003448800.1, XP_003452333.1, XP_005470225.1, XP_013123524.1, XP_003443520.1, XP_013126843.1, XP_005471922.1, XP_005473206.1, XP_003452213.1, XP_003442370.1,
GO:0044249	cellular biosynthetic process	P	1.30539e-47	6.46907e-50	811	4221	3004	30462	OVER	XP_005468282.1, XP_013130617.1, XP_003450940.1, XP_003458851.1, XP_003452477.1, XP_005450464.1, XP_005463058.1, XP_003450526.3, XP_003447937.1, XP_013127316.1, XP_003454031.2, XP_005475168.1, XP_005462430.1, XP_003453582.1, XP_003458995.1, XP_005456424.1, XP_005477687.1, XP_003440016.1, XP_003450021.1, XP_003440770.1, XP_013130859.1, XP_003458448.1, XP_003458402.2, XP_003448702.1, XP_003443335.1,…	XP_005467275.1, XP_013125222.1, XP_005448882.1, XP_003451677.1, XP_013124927.1, XP_005456119.1, XP_003456080.2, XP_003458490.2, XP_003439269.1, XP_013128576.1, XP_005457322.1, XP_005456631.1, XP_005474213.1, XP_013124411.1, XP_005458845.1, XP_003456476.1,
GO:0009451	RNA modification	P	1.84341e-46	9.29561e-49	83	52	3732	34631	OVER	XP_005453488.1, XP_003439562.1, XP_003440847.1, XP_013120377.1, XP_013124652.1, XP_005467252.1, XP_005454265.1, XP_005477720.1, XP_005468037.1, XP_005468035.1, XP_013121941.1, XP_003446263.1, XP_005468033.1, XP_003458398.1, XP_005450842.1, XP_013126966.1, XP_003445887.1, XP_005479272.1, XP_003447837.1, XP_003454179.1, XP_003442021.1, XP_003441677.1, XP_005463400.1, XP_005463402.1, XP_013121680.1,…	XP_003441186.1, XP_003441689.1, XP_013122743.1, XP_005465349.1, XP_003459007.1, XP_003440889.1, XP_013123042.1, XP_005455689.1, XP_003451727.1, XP_003446695.1, XP_013131735.1, XP_013131737.1, XP_003449539.1, XP_003449840.1, XP_005452120.1, XP_005454753.1, XP_005471922.1, XP_003450784.1, XP_005471924.1, XP_003441465.1, XP_013120282.1, XP_003457454.1, XP_013129694.1, XP_013132909.1, XP_003454986.1,…
GO:0009123	nucleoside monophosphate metabolic process	P	4.33188e-43	2.22206e-45	128	197	3687	34486	OVER	XP_003446805.1, XP_003438242.1, XP_005471726.1, XP_003450733.1, XP_003445757.1, XP_005450464.1, XP_003441476.1, XP_003458723.1, XP_013121521.1, XP_003450526.3, XP_003447353.1, XP_013127316.1, XP_003446674.1, XP_003444817.1, XP_003445795.1, XP_005447683.1, XP_003443919.1, XP_005477833.1, XP_003450021.1, XP_005478241.1, XP_003437702.2, XP_003452502.1, XP_005472383.1, XP_003451899.1, XP_003439905.1,…	XP_003438472.1, XP_005476864.1, XP_003441871.1, XP_005467941.1, XP_005462306.1, XP_013124904.1, XP_003448800.1, XP_005465953.1, XP_005476720.1, XP_013124867.1, YP_003355030.1, XP_003456731.1, YP_003355027.1, XP_003460068.1, XP_003444749.1, XP_005476865.1, XP_013124881.1, XP_013120664.1, XP_005458980.1, XP_003458332.1, XP_005452643.1, XP_005454159.1, XP_013122663.1, XP_003442043.1, XP_003438531.1,…
GO:0009161	ribonucleoside monophosphate metabolic process	P	1.16942e-42	6.10028e-45	127	196	3688	34487	OVER	XP_003446805.1, XP_003438242.1, XP_005471726.1, XP_003450733.1, XP_003445757.1, XP_005450464.1, XP_003441476.1, XP_003458723.1, XP_013121521.1, XP_003450526.3, XP_003447353.1, XP_013127316.1, XP_003446674.1, XP_003444817.1, XP_003445795.1, XP_005447683.1, XP_003443919.1, XP_005477833.1, XP_003450021.1, XP_005478241.1, XP_003437702.2, XP_003452502.1, XP_005472383.1, XP_003451899.1, XP_003439905.1,…	XP_003438472.1, XP_005476864.1, XP_003441871.1, XP_005467941.1, XP_005462306.1, XP_013124904.1, XP_003448800.1, XP_005465953.1, XP_005476720.1, XP_013124867.1, YP_003355030.1, XP_003456731.1, YP_003355027.1, XP_003460068.1, XP_003444749.1, XP_005476865.1, XP_013124881.1, XP_013120664.1, XP_005458980.1, XP_003458332.1, XP_005452643.1, XP_005454159.1, XP_013122663.1, XP_003442043.1, XP_003438531.1,…
GO:0005840	ribosome	C	7.20781e-41	3.82261e-43	129	214	3686	34469	OVER	XP_003438265.2, XP_003442257.1, XP_013121947.1, XP_003450940.1, XP_003444667.1, XP_003439046.1, XP_003456291.1, XP_003450944.1, XP_005477581.1, XP_003447937.1, XP_003438363.1, XP_013124618.1, XP_003453423.1, XP_003448808.1, XP_003437845.1, XP_003454860.1, XP_003438709.1, XP_013127049.1, XP_005458074.1, XP_005463989.1, XP_003444132.1, XP_003457069.1, XP_003437833.1, XP_005465645.1, XP_003450998.1,…	XP_003455641.1, XP_003441603.1, XP_013131372.1, XP_003458682.1, XP_003439731.1, XP_005456341.1, XP_003449078.1, XP_003437826.1, XP_003447990.1, XP_003452876.1, XP_003451510.1, XP_003454175.1, XP_003451978.1, XP_003443520.1, XP_003451605.1, XP_003453702.1, XP_013130339.1, XP_003450729.1, XP_003437814.2, XP_003457471.1, XP_003444159.1, XP_013131369.1, XP_013125562.1, XP_003446030.1, XP_003448402.1,…
GO:0006753	nucleoside phosphate metabolic process	P	4.65897e-40	2.51136e-42	185	454	3630	34229	OVER	XP_003446805.1, XP_003438242.1, XP_005471726.1, XP_003450733.1, XP_003445757.1, XP_005450464.1, XP_013130308.1, XP_003441476.1, XP_003458723.1, XP_003456810.1, XP_013121521.1, XP_003450526.3, XP_003447353.1, XP_013127316.1, XP_003454031.2, XP_003446674.1, XP_003444817.1, XP_003445795.1, XP_005447683.1, XP_003443919.1, XP_005468361.1, XP_005477833.1, XP_005477472.1, XP_003450021.1, XP_003440106.2,…	XP_005476864.1, XP_005467941.1, XP_003452224.1, XP_013124904.1, XP_003454054.1, XP_003448800.1, XP_003443686.1, XP_013127294.1, XP_005476720.1, XP_005451602.1, XP_013119807.1, XP_005449487.1, YP_003355027.1, XP_005462923.1, XP_005453565.1, XP_003452367.1, XP_003444749.1, XP_003443870.1, XP_005476865.1, XP_003448256.1, XP_013124881.1, XP_013120664.1, XP_003444269.1, XP_005452643.1, XP_003441289.1,…
GO:0009167	purine ribonucleoside monophosphate metabolic process	P	4.82507e-40	2.68479e-42	117	176	3698	34507	OVER	XP_003446805.1, XP_003438242.1, XP_005471726.1, XP_003450733.1, XP_003445757.1, XP_003441476.1, XP_003458723.1, XP_013121521.1, XP_003450526.3, XP_003447353.1, XP_013127316.1, XP_003446674.1, XP_003444817.1, XP_005447683.1, XP_003443919.1, XP_005477833.1, XP_003450021.1, XP_005478241.1, XP_003437702.2, XP_003452502.1, XP_005472383.1, XP_003451899.1, XP_003439905.1, XP_013122449.1, XP_003455750.1,…	XP_003438472.1, XP_005451030.1, XP_005476864.1, XP_003447376.1, XP_003441852.1, XP_003441871.1, XP_005467941.1, XP_005473368.1, XP_005462306.1, XP_013124904.1, XP_003448800.1, XP_003448334.1, XP_003441524.1, XP_005474811.1, XP_003450631.1, XP_003439434.1, XP_005476720.1, YP_003355034.1, XP_003441102.1, XP_013124867.1, YP_003355030.1, XP_003456731.1, XP_003444406.1, YP_003355027.1, XP_013131885.1,…
GO:0009126	purine nucleoside monophosphate metabolic process	P	4.82507e-40	2.68479e-42	117	176	3698	34507	OVER	XP_003446805.1, XP_003438242.1, XP_005471726.1, XP_003450733.1, XP_003445757.1, XP_003441476.1, XP_003458723.1, XP_013121521.1, XP_003450526.3, XP_003447353.1, XP_013127316.1, XP_003446674.1, XP_003444817.1, XP_005447683.1, XP_003443919.1, XP_005477833.1, XP_003450021.1, XP_005478241.1, XP_003437702.2, XP_003452502.1, XP_005472383.1, XP_003451899.1, XP_003439905.1, XP_013122449.1, XP_003455750.1,…	XP_003438472.1, XP_005451030.1, XP_005476864.1, XP_003447376.1, XP_003441852.1, XP_003441871.1, XP_005467941.1, XP_005473368.1, XP_005462306.1, XP_013124904.1, XP_003448800.1, XP_003448334.1, XP_003441524.1, XP_005474811.1, XP_003450631.1, XP_003439434.1, XP_005476720.1, YP_003355034.1, XP_003441102.1, XP_013124867.1, YP_003355030.1, XP_003456731.1, XP_003444406.1, YP_003355027.1, XP_013131885.1,…
GO:0071840	cellular component organization or biogenesis	P	7.68213e-40	4.34132e-42	612	3034	3203	31649	OVER	XP_003458667.1, XP_013121947.1, XP_003457821.1, XP_003444147.1, XP_003450940.1, XP_003449514.1, XP_005463058.1, XP_003447937.1, XP_003447564.1, XP_005475168.1, XP_013130933.1, XP_005457959.1, XP_003452310.1, XP_005470599.1, XP_005459732.1, XP_003459870.1, XP_005466377.1, XP_003438709.1, XP_013120009.1, XP_005457017.1, XP_003457690.1, XP_003445659.1, XP_005477687.1, XP_013128937.1, XP_003454536.1,…	XP_003453024.1, XP_005478837.1, XP_005451471.1, XP_003443991.1, XP_003444629.1, XP_013121924.1, XP_003448800.1, XP_005458529.1, XP_013123777.1, XP_005468380.1, XP_003440476.1, XP_013129014.1, XP_005447777.1, XP_013124411.1, XP_005453018.1, XP_003443795.1,
GO:0009117	nucleotide metabolic process	P	8.18283e-40	4.69542e-42	184	452	3631	34231	OVER	XP_003446805.1, XP_003438242.1, XP_005471726.1, XP_003450733.1, XP_003445757.1, XP_005450464.1, XP_013130308.1, XP_003441476.1, XP_003458723.1, XP_003456810.1, XP_013121521.1, XP_003450526.3, XP_003447353.1, XP_013127316.1, XP_003454031.2, XP_003446674.1, XP_003444817.1, XP_003445795.1, XP_005447683.1, XP_003443919.1, XP_005468361.1, XP_005477833.1, XP_005477472.1, XP_003450021.1, XP_003440106.2,…	XP_005476864.1, XP_005467941.1, XP_003452224.1, XP_013124904.1, XP_003454054.1, XP_003448800.1, XP_003443686.1, XP_013127294.1, XP_005476720.1, XP_005451602.1, XP_013119807.1, XP_005449487.1, YP_003355027.1, XP_005462923.1, XP_005453565.1, XP_003452367.1, XP_003444749.1, XP_003443870.1, XP_005476865.1, XP_003448256.1, XP_013124881.1, XP_013120664.1, XP_003444269.1, XP_005452643.1, XP_003441289.1,…
GO:0044085	cellular component biogenesis	P	1.03595e-39	6.03447e-42	334	1248	3481	33435	OVER	XP_003459711.1, XP_003442257.1, XP_013121947.1, XP_003444147.1, XP_003450940.1, XP_003444667.1, XP_003456065.1, XP_003446014.1, XP_005477581.1, XP_003460057.1, XP_005463058.1, XP_005457959.1, XP_013126433.1, XP_005470599.1, XP_003450236.1, XP_013128937.1, XP_003454536.1, XP_005469685.1, XP_003438505.1, XP_003458656.1, XP_005458074.1, XP_005463989.1, XP_003455529.1, XP_003457069.1, XP_003450998.1,…	XP_005473929.1, XP_013126120.1, XP_013131372.1, XP_005459382.1, XP_005460830.1, XP_005468885.1, XP_003454077.1, XP_003448800.1, XP_003449078.1, XP_003452838.1, XP_013129737.1, XP_013129014.1, XP_005447777.1, XP_005451264.1, XP_013132677.1, XP_003454175.1, XP_013124411.1, XP_005453018.1, XP_013120883.1, XP_003457855.2, XP_005473206.1, XP_005448181.1, XP_005452656.1, XP_003452849.1, XP_013130944.1,…
GO:0005634	nucleus	C	6.32796e-39	3.7411e-41	609	3038	3206	31645	OVER	XP_013124652.1, XP_005471244.1, XP_003444147.1, XP_005467252.1, XP_003450940.1, XP_003449514.1, XP_003456234.1, XP_013132172.1, XP_013128990.1, XP_005463058.1, XP_003450549.1, XP_003447937.1, XP_005476031.1, XP_003447564.1, XP_013121803.1, XP_003448790.1, XP_003458995.1, XP_005447908.1, XP_003447662.1, XP_003457690.1, XP_003445659.1, XP_005456424.1, XP_005477687.1, XP_005469685.1, XP_005477238.1,…	XP_003446327.1, XP_003450274.1, XP_013131165.1, XP_005468327.1, XP_005476382.1, XP_013125222.1, XP_005471979.1, XP_005456217.1, XP_013124927.1, XP_005477336.1, XP_005456119.1, XP_003456080.2, XP_003458490.2, XP_013132119.1, XP_003439269.1, XP_003445275.1,
GO:0055114	oxidation-reduction process	P	1.10918e-38	6.65393e-41	275	929	3540	33754	OVER	XP_003459757.1, XP_003439562.1, XP_005468282.1, XP_003450733.1, XP_003447104.1, XP_003448507.1, XP_003445987.1, XP_003438868.1, XP_013127316.1, XP_005471353.1, XP_003453582.1, XP_003445795.1, XP_005476329.1, XP_003441280.1, XP_005470599.1, XP_005471568.1, XP_003448906.2, XP_003446595.1, XP_005477833.1, XP_003440016.1, XP_003450021.1, XP_003453408.1, XP_005466679.2, XP_005451832.1, XP_005473040.1,…	XP_003452224.1, XP_003441833.1, XP_005467482.1, XP_003439935.1, XP_003449078.1, XP_003448583.2, XP_005452569.1, XP_013125159.1, XP_013122626.1, XP_013131986.1, XP_003460640.2, XP_003445580.1, XP_005471463.1, XP_003446545.1, XP_005461578.1, XP_013126614.1, XP_005472975.1, XP_005478389.1, XP_003451108.1, XP_003459455.1, XP_013132183.1, XP_013121608.1, XP_013121149.1, XP_005453565.1, XP_005455997.1,…
GO:0010467	gene expression	P	1.76311e-38	1.07301e-40	672	3492	3143	31191	OVER	XP_003439562.1, XP_013124652.1, XP_013130617.1, XP_005471244.1, XP_013121947.1, XP_003457821.1, XP_005467252.1, XP_003450940.1, XP_013128990.1, XP_005463058.1, XP_005466911.1, XP_003442777.1, XP_003450549.1, XP_003447937.1, XP_003447564.1, XP_005462430.1, XP_003448790.1, XP_005469760.1, XP_003458995.1, XP_003447662.1, XP_003438709.1, XP_005456424.1, XP_005477687.1, XP_003440770.1, XP_005477238.1,…	XP_003446327.1, XP_005467275.1, XP_013125222.1, XP_005448882.1, XP_013124927.1, XP_005456119.1, XP_003456080.2, XP_003458490.2, XP_003439269.1, XP_013132270.1, XP_005457322.1, XP_005456631.1, XP_005474213.1, XP_013124411.1, XP_005458845.1, XP_003456476.1,
GO:0046128	purine ribonucleoside metabolic process	P	9.27331e-38	5.72427e-40	127	227	3688	34456	OVER	XP_003446805.1, XP_003438242.1, XP_005471726.1, XP_003450733.1, XP_003445757.1, XP_003441476.1, XP_003458723.1, XP_013121521.1, XP_003450526.3, XP_003447353.1, XP_013127316.1, XP_003454031.2, XP_003446674.1, XP_003444817.1, XP_005447683.1, XP_003443919.1, XP_005468361.1, XP_003444870.1, XP_005477833.1, XP_003450021.1, XP_003440106.2, XP_005478241.1, XP_003437702.2, XP_003452502.1, XP_005472383.1,…	XP_003438472.1, XP_005476864.1, XP_003441871.1, XP_005467941.1, XP_005462306.1, XP_013124904.1, XP_003454054.1, XP_003448800.1, XP_005476720.1, XP_013124867.1, YP_003355030.1, XP_003456731.1, YP_003355027.1, XP_003460068.1, XP_005469710.1, XP_013132376.1, XP_003455807.1, XP_003444749.1, XP_005476865.1, XP_005457079.1, XP_013124881.1, XP_013120664.1, XP_005458980.1, XP_003458332.1, XP_003444269.1,…
GO:0019866	organelle inner membrane	C	1.25195e-37	7.83694e-40	88	95	3727	34588	OVER	XP_003445009.1, XP_013120377.1, XP_003441476.1, XP_003458723.1, XP_003456401.1, XP_003457405.1, XP_003438012.1, XP_003452107.1, XP_003443151.1, XP_003444492.1, XP_003446674.1, XP_003451498.1, XP_003439660.2, XP_005451704.1, XP_003444817.1, XP_003445795.1, XP_005478424.1, XP_003453444.1, XP_003443919.1, XP_005460964.1, XP_003450004.1, XP_013128937.1, XP_003445237.1, XP_003458631.1, XP_013126616.1,…	XP_003456004.1, XP_013129771.1, XP_003438977.1, XP_005455370.1, XP_013131931.1, XP_003438229.1, XP_013120663.1, XP_003439731.1, XP_003454077.1, XP_003447954.1, XP_003455705.1, XP_005456587.1, XP_005456802.1, XP_003453101.1, XP_003443245.3, XP_003444506.1, XP_005468380.1, XP_003440434.2, XP_003453791.1, XP_003444379.1, XP_005449228.1, XP_013124867.1, XP_005468555.1, XP_005456804.1, XP_003447474.1,…
GO:0005743	mitochondrial inner membrane	C	1.52994e-37	9.71007e-40	84	84	3731	34599	OVER	XP_003445009.1, XP_013120377.1, XP_003441476.1, XP_003458723.1, XP_003456401.1, XP_003457405.1, XP_003438012.1, XP_003452107.1, XP_003443151.1, XP_003446674.1, XP_003451498.1, XP_003439660.2, XP_005451704.1, XP_003444817.1, XP_003445795.1, XP_005478424.1, XP_003453444.1, XP_003443919.1, XP_005460964.1, XP_003450004.1, XP_013128937.1, XP_003445237.1, XP_003458631.1, XP_013126616.1, XP_003454605.1,…	XP_003456004.1, XP_013129771.1, XP_003438977.1, XP_005455370.1, XP_013131931.1, XP_003438229.1, XP_013120663.1, XP_003439731.1, XP_003454077.1, XP_003447954.1, XP_005456587.1, XP_005456802.1, XP_003453101.1, XP_003443245.3, XP_003444506.1, XP_005468380.1, XP_003440434.2, XP_003453791.1, XP_003444379.1, XP_005449228.1, XP_013124867.1, XP_005468555.1, XP_005456804.1, YP_003355032.1, XP_003438048.1,…
GO:0031090	organelle membrane	C	2.54733e-37	1.63886e-39	210	604	3605	34079	OVER	XP_005468282.1, XP_003438012.1, XP_005457959.1, XP_003444076.3, XP_013124796.1, XP_003452310.1, XP_003439660.2, XP_003445795.1, XP_003459870.1, XP_005457017.1, XP_013128937.1, XP_003445237.1, XP_003445952.1, XP_003454310.1, XP_003441652.1, XP_005461931.1, XP_013132534.1, XP_013130851.1, XP_013131022.1, XP_003441785.1, XP_003447467.2, XP_003450201.1, XP_003441516.1, XP_003446799.1, XP_003444862.1,…	XP_003448944.2, XP_013121488.1, XP_003456004.1, XP_003452431.1, XP_013120107.1, XP_013124882.1, XP_003449997.1, XP_003454077.1, XP_003449078.1, XP_003453398.1, XP_003448376.1, XP_005468380.1, XP_003454973.1, XP_013123491.1, XP_013128116.1, XP_003455359.1, XP_003460640.2, XP_005470553.1, XP_003459795.1, XP_003439814.1, XP_005459427.1, XP_013121201.1, YP_003355027.1, XP_013125004.1, XP_005472975.1,…
GO:0006091	generation of precursor metabolites and energy	P	2.98933e-37	1.94922e-39	120	204	3695	34479	OVER	XP_003437676.1, XP_003459757.1, XP_003446805.1, XP_003438242.1, XP_005471726.1, XP_003450733.1, XP_003441476.1, XP_003458723.1, XP_013121521.1, XP_003447353.1, XP_013127316.1, XP_003446674.1, XP_005471353.1, XP_003444817.1, XP_003441280.1, XP_005447683.1, XP_003437638.1, XP_003443919.1, XP_005477833.1, XP_013132251.1, XP_003450021.1, XP_005478241.1, XP_003437702.2, XP_003452502.1, XP_005472383.1,…	XP_005476864.1, XP_005467941.1, XP_013120811.1, XP_005462306.1, XP_013121152.1, XP_003446809.1, XP_003444038.1, XP_003448800.1, XP_003449078.1, XP_013127546.1, XP_005476720.1, XP_013124867.1, YP_003355030.1, XP_003456731.1, XP_005477943.1, XP_013121164.1, XP_003459455.1, XP_013121149.1, XP_003444749.1, XP_005476865.1, XP_013131640.1, XP_013124881.1, XP_013120664.1, XP_005458980.1, XP_003458332.1,…
GO:1901657	glycosyl compound metabolic process	P	3.69286e-37	2.44008e-39	145	304	3670	34379	OVER	XP_003446805.1, XP_003438242.1, XP_005471726.1, XP_003450733.1, XP_003445757.1, XP_005450464.1, XP_003441476.1, XP_003458723.1, XP_013121521.1, XP_003450526.3, XP_003447353.1, XP_013127316.1, XP_003454031.2, XP_003446674.1, XP_003444817.1, XP_003445795.1, XP_005447683.1, XP_003443919.1, XP_005468361.1, XP_003444870.1, XP_005477833.1, XP_003450021.1, XP_003440106.2, XP_005478241.1, XP_003437702.2,…	XP_003438472.1, XP_005476864.1, XP_003441871.1, XP_005467941.1, XP_003439317.1, XP_005462306.1, XP_013124904.1, XP_003454054.1, XP_003448800.1, XP_005465953.1, XP_005476720.1, XP_003439491.1, XP_013119807.1, XP_013124867.1, XP_005461484.1, YP_003355030.1, XP_003456731.1, XP_005471922.1, YP_003355027.1, XP_003460068.1, XP_005469710.1, XP_013132376.1, XP_005449080.1, XP_003455807.1, XP_003444749.1,…
GO:0042278	purine nucleoside metabolic process	P	4.65755e-37	3.11799e-39	127	232	3688	34451	OVER	XP_003446805.1, XP_003438242.1, XP_005471726.1, XP_003450733.1, XP_003445757.1, XP_003441476.1, XP_003458723.1, XP_013121521.1, XP_003450526.3, XP_003447353.1, XP_013127316.1, XP_003454031.2, XP_003446674.1, XP_003444817.1, XP_005447683.1, XP_003443919.1, XP_005468361.1, XP_003444870.1, XP_005477833.1, XP_003450021.1, XP_003440106.2, XP_005478241.1, XP_003437702.2, XP_003452502.1, XP_005472383.1,…	XP_003438472.1, XP_005476864.1, XP_003441871.1, XP_005467941.1, XP_005462306.1, XP_013124904.1, XP_003454054.1, XP_003448800.1, XP_005476720.1, XP_013124867.1, YP_003355030.1, XP_003456731.1, YP_003355027.1, XP_003460068.1, XP_005469710.1, XP_013132376.1, XP_003455807.1, XP_003444749.1, XP_005476865.1, XP_005457079.1, XP_013124881.1, XP_013120664.1, XP_005458980.1, XP_003458332.1, XP_003444269.1,…
GO:0043228	non-membrane-bounded organelle	C	2.08997e-36	1.43547e-38	453	2052	3362	32631	OVER	XP_013121947.1, XP_003450940.1, XP_005463058.1, XP_003447937.1, XP_005476031.1, XP_003447564.1, XP_005475168.1, XP_005470248.1, XP_003438709.1, XP_003445659.1, XP_005456424.1, XP_005469685.1, XP_013130859.1, XP_005463989.1, XP_003457069.1, XP_003450998.1, XP_005451167.1, XP_005477544.1, XP_003443445.1, XP_003438337.1, XP_013132665.1, XP_013128358.1, XP_005454002.1, XP_003446929.1, XP_013121696.1,…	XP_005467734.1, XP_013124468.1, XP_013126878.1, XP_005468741.1, XP_003443991.1, XP_003453736.2, XP_005477336.1, XP_013123777.1, XP_003440476.1, XP_005447777.1, XP_003459542.1, XP_003445275.1, XP_005472635.1, XP_003443520.1, XP_013124411.1, XP_013127667.1,
GO:0043232	intracellular non-membrane-bounded organelle	C	2.08997e-36	1.43547e-38	453	2052	3362	32631	OVER	XP_013121947.1, XP_003450940.1, XP_005463058.1, XP_003447937.1, XP_005476031.1, XP_003447564.1, XP_005475168.1, XP_005470248.1, XP_003438709.1, XP_003445659.1, XP_005456424.1, XP_005469685.1, XP_013130859.1, XP_005463989.1, XP_003457069.1, XP_003450998.1, XP_005451167.1, XP_005477544.1, XP_003443445.1, XP_003438337.1, XP_013132665.1, XP_013128358.1, XP_005454002.1, XP_003446929.1, XP_013121696.1,…	XP_005467734.1, XP_013124468.1, XP_013126878.1, XP_005468741.1, XP_003443991.1, XP_003453736.2, XP_005477336.1, XP_013123777.1, XP_003440476.1, XP_005447777.1, XP_003459542.1, XP_003445275.1, XP_005472635.1, XP_003443520.1, XP_013124411.1, XP_013127667.1,
GO:0044710	single-organism metabolic process	P	5.81428e-36	4.04401e-38	753	4155	3062	30528	OVER	XP_003439562.1, XP_005468282.1, XP_005471726.1, XP_003450733.1, XP_003447104.1, XP_003445757.1, XP_013121258.1, XP_003458851.1, XP_003448507.1, XP_003452477.1, XP_003445987.1, XP_005450464.1, XP_003450526.3, XP_013127316.1, XP_003454031.2, XP_005471353.1, XP_003453582.1, XP_005476329.1, XP_005470599.1, XP_003457690.1, XP_003439091.2, XP_003440016.1, XP_003450021.1, XP_003453408.1, XP_003458402.2,…	XP_003446327.1, XP_005472319.1, XP_005452207.1, XP_003451677.1, XP_003448800.1, XP_013125159.1, XP_003443226.1, XP_005470225.1, XP_013128576.1, XP_005457322.1, XP_005473206.1, XP_005457379.1, XP_003451108.1, XP_003440717.1, XP_013129922.1, XP_005464909.1,
GO:0009119	ribonucleoside metabolic process	P	8.17742e-36	5.75875e-38	133	265	3682	34418	OVER	XP_003446805.1, XP_003438242.1, XP_005471726.1, XP_003450733.1, XP_003445757.1, XP_005450464.1, XP_003441476.1, XP_003458723.1, XP_013121521.1, XP_003450526.3, XP_003447353.1, XP_013127316.1, XP_003454031.2, XP_003446674.1, XP_003444817.1, XP_003445795.1, XP_005447683.1, XP_003443919.1, XP_005468361.1, XP_003444870.1, XP_005477833.1, XP_003450021.1, XP_003440106.2, XP_005478241.1, XP_003437702.2,…	XP_003438472.1, XP_005476864.1, XP_003441871.1, XP_005467941.1, XP_005462306.1, XP_013124904.1, XP_003454054.1, XP_003448800.1, XP_005465953.1, XP_005476720.1, XP_013124867.1, YP_003355030.1, XP_003456731.1, XP_005471922.1, YP_003355027.1, XP_003460068.1, XP_005469710.1, XP_013132376.1, XP_003455807.1, XP_003444749.1, XP_005476865.1, XP_005457079.1, XP_013124881.1, XP_013120664.1, XP_005458980.1,…
GO:0036094	small molecule binding	F	1.3678e-35	9.75129e-38	798	4500	3017	30183	OVER	XP_005465324.1, XP_005471726.1, XP_013121258.1, XP_013122724.1, XP_005463058.1, XP_003450526.3, XP_003454031.2, XP_005475168.1, XP_003448790.1, XP_003458995.1, XP_005459887.1, XP_003439091.2, XP_013128323.1, XP_013130859.1, XP_003453266.1, XP_005455635.1, XP_003452488.1, XP_013133104.1, XP_005472383.1, XP_003446218.1, XP_003443468.1, XP_013124784.1, XP_003441724.1, XP_005471824.1, XP_005459950.1,…	XP_013124468.1, XP_005472319.1, XP_003441581.1, XP_013127885.1, XP_005468741.1, XP_005470421.1, XP_003451677.1, XP_003450986.2, XP_005476427.1, XP_005476284.1, XP_003446380.1, XP_013125159.1, XP_003454329.1, XP_005470225.1, XP_005457575.1, XP_013132270.1,
GO:0055086	nucleobase-containing small molecule metabolic process	P	2.23172e-35	1.61044e-37	212	638	3603	34045	OVER	XP_003438242.1, XP_005471726.1, XP_003450733.1, XP_003445757.1, XP_005450464.1, XP_003450526.3, XP_013127316.1, XP_003454031.2, XP_003445795.1, XP_005447683.1, XP_005477833.1, XP_005477472.1, XP_003450021.1, XP_005473040.1, XP_003455506.1, XP_005471425.1, XP_013128237.1, XP_003452502.1, XP_005472383.1, XP_003455966.1, XP_003455750.1, XP_003449371.1, XP_003447467.2, XP_013128564.1, XP_003450201.1,…	XP_013121442.1, XP_005476864.1, XP_005467941.1, XP_003452224.1, XP_005458122.1, XP_013129146.1, XP_005459755.1, XP_013124904.1, XP_003454054.1, XP_003448800.1, XP_003443686.1, XP_013127294.1, XP_005476720.1, XP_005451602.1, XP_005460962.1, XP_013119807.1, XP_003452696.3, XP_005449487.1, XP_005471922.1, YP_003355027.1, XP_003455807.1, XP_005462923.1, XP_013126722.1, XP_005453565.1, XP_003452367.1,…
GO:0044260	cellular macromolecule metabolic process	P	2.41783e-35	1.76576e-37	1196	7598	2619	27085	OVER	XP_013130617.1, XP_013121005.1, XP_003450940.1, XP_003458851.1, XP_003452477.1, XP_003456234.1, XP_013128990.1, XP_005463058.1, XP_003442777.1, XP_003447937.1, XP_005476031.1, XP_005475168.1, XP_005462430.1, XP_003448790.1, XP_003458995.1, XP_005459887.1, XP_005466377.1, XP_005473228.1, XP_003457690.1, XP_003439091.2, XP_005456424.1, XP_005477687.1, XP_003440016.1, XP_003440770.1, XP_005477238.1,…	XP_013125222.1, XP_005452207.1, XP_005476427.1, XP_005476284.1, XP_005456119.1, XP_003456080.2, XP_003445889.1, XP_003458490.2, XP_005470225.1, XP_013132270.1, XP_005456631.1, XP_003456476.1, XP_003443106.1, XP_005460658.1, XP_013129922.1, XP_005451965.1,
GO:0006400	tRNA modification	P	2.9327e-35	2.16727e-37	50	15	3765	34668	OVER	XP_005453488.1, XP_003439562.1, XP_003440847.1, XP_013124652.1, XP_005467252.1, XP_005454265.1, XP_005468037.1, XP_005468035.1, XP_013121941.1, XP_005468033.1, XP_003458398.1, XP_005450842.1, XP_013126966.1, XP_003445887.1, XP_003447837.1, XP_003442021.1, XP_003441677.1, XP_005463400.1, XP_005463402.1, XP_013121680.1, XP_003442763.1, XP_003445559.1, XP_003446483.1, XP_005477712.1, XP_003453135.3,…	XP_013123821.1, XP_003441689.1, XP_005471923.1, XP_005471922.1, XP_003440889.1, XP_005471924.1, XP_013132909.1, XP_003446695.1, XP_003454986.1, XP_005466127.1, XP_003445995.1, XP_003443582.2, XP_003449840.1, XP_003455040.1, XP_005452120.1
GO:0009116	nucleoside metabolic process	P	6.11422e-35	4.57158e-37	139	297	3676	34386	OVER	XP_003446805.1, XP_003438242.1, XP_005471726.1, XP_003450733.1, XP_003445757.1, XP_005450464.1, XP_003441476.1, XP_003458723.1, XP_013121521.1, XP_003450526.3, XP_003447353.1, XP_013127316.1, XP_003454031.2, XP_003446674.1, XP_003444817.1, XP_003445795.1, XP_005447683.1, XP_003443919.1, XP_005468361.1, XP_003444870.1, XP_005477833.1, XP_003450021.1, XP_003440106.2, XP_005478241.1, XP_003437702.2,…	XP_003438472.1, XP_005476864.1, XP_003441871.1, XP_005467941.1, XP_005462306.1, XP_013124904.1, XP_003454054.1, XP_003448800.1, XP_005465953.1, XP_005476720.1, XP_003439491.1, XP_013119807.1, XP_013124867.1, XP_005461484.1, YP_003355030.1, XP_003456731.1, XP_005471922.1, YP_003355027.1, XP_003460068.1, XP_005469710.1, XP_013132376.1, XP_003455807.1, XP_003444749.1, XP_005476865.1, XP_005457079.1,…
GO:1901265	nucleoside phosphate binding	F	3.01311e-34	2.30529e-36	776	4383	3039	30300	OVER	XP_005465324.1, XP_005471726.1, XP_013121258.1, XP_013122724.1, XP_005463058.1, XP_003450526.3, XP_003454031.2, XP_005475168.1, XP_003448790.1, XP_003458995.1, XP_005459887.1, XP_003439091.2, XP_013128323.1, XP_013130859.1, XP_003453266.1, XP_005455635.1, XP_013133104.1, XP_005472383.1, XP_003446218.1, XP_003443468.1, XP_013124784.1, XP_005471824.1, XP_005459950.1, XP_003444847.1, XP_005468184.1,…	XP_013124468.1, XP_005472319.1, XP_003441581.1, XP_013127885.1, XP_005468741.1, XP_005470421.1, XP_003451677.1, XP_003450986.2, XP_005476427.1, XP_005476284.1, XP_003446380.1, XP_013125159.1, XP_003454329.1, XP_005470225.1, XP_005457575.1, XP_013132270.1,
GO:0000166	nucleotide binding	F	3.01311e-34	2.30529e-36	776	4383	3039	30300	OVER	XP_005465324.1, XP_005471726.1, XP_013121258.1, XP_013122724.1, XP_005463058.1, XP_003450526.3, XP_003454031.2, XP_005475168.1, XP_003448790.1, XP_003458995.1, XP_005459887.1, XP_003439091.2, XP_013128323.1, XP_013130859.1, XP_003453266.1, XP_005455635.1, XP_013133104.1, XP_005472383.1, XP_003446218.1, XP_003443468.1, XP_013124784.1, XP_005471824.1, XP_005459950.1, XP_003444847.1, XP_005468184.1,…	XP_013124468.1, XP_005472319.1, XP_003441581.1, XP_013127885.1, XP_005468741.1, XP_005470421.1, XP_003451677.1, XP_003450986.2, XP_005476427.1, XP_005476284.1, XP_003446380.1, XP_013125159.1, XP_003454329.1, XP_005470225.1, XP_005457575.1, XP_013132270.1,
GO:1901135	carbohydrate derivative metabolic process	P	6.80888e-34	5.26856e-36	253	879	3562	33804	OVER	XP_003438242.1, XP_005471726.1, XP_003450733.1, XP_003445757.1, XP_003452477.1, XP_003437924.1, XP_005450464.1, XP_003439088.1, XP_003450526.3, XP_013127316.1, XP_003454031.2, XP_003453582.1, XP_003445795.1, XP_005447683.1, XP_005453177.1, XP_005477833.1, XP_003450021.1, XP_005455384.1, XP_003459018.1, XP_003455506.1, XP_005461931.1, XP_003452502.1, XP_005472383.1, XP_003455966.1, XP_003455750.1,…	XP_003448944.2, XP_005467941.1, XP_005454824.1, XP_013124882.1, XP_013126625.1, XP_003448800.1, XP_003443686.1, XP_003452333.1, XP_013128116.1, XP_013122110.1, XP_013128576.1, XP_013123524.1, XP_005461423.1, XP_013121201.1, XP_005471922.1, XP_003442185.1, XP_005464909.1, XP_005453565.1, XP_003444749.1, XP_013122713.1, XP_005476865.1, XP_003448256.1, XP_005452643.1, XP_003456670.1, XP_003447310.1,…
GO:0090304	nucleic acid metabolic process	P	1.47494e-33	1.1541e-35	676	3672	3139	31011	OVER	XP_003439562.1, XP_013124652.1, XP_013130617.1, XP_005471244.1, XP_003457821.1, XP_005467252.1, XP_003450940.1, XP_003456234.1, XP_013128990.1, XP_005463058.1, XP_005466911.1, XP_003442777.1, XP_003450549.1, XP_003447937.1, XP_003447564.1, XP_005475168.1, XP_005462430.1, XP_003448790.1, XP_005469760.1, XP_003458995.1, XP_003445659.1, XP_005456424.1, XP_005477687.1, XP_003440770.1, XP_005477238.1,…	XP_003446327.1, XP_005467275.1, XP_013125222.1, XP_005448882.1, XP_013124927.1, XP_005456119.1, XP_003456080.2, XP_003458490.2, XP_003439269.1, XP_013132270.1, XP_005457322.1, XP_005456631.1, XP_005474213.1, XP_013124411.1, XP_005458845.1, XP_003456476.1,
GO:0016741	transferase activity, transferring one-carbon groups	F	1.65634e-33	1.31044e-35	120	230	3695	34453	OVER	XP_013124652.1, XP_005471244.1, XP_003445738.1, XP_013121699.1, XP_003446139.1, XP_003449721.2, XP_005477720.1, XP_013120085.1, XP_005461333.1, XP_003446263.1, XP_013128033.1, XP_005466991.1, XP_003447079.1, XP_005479272.1, XP_005470595.1, XP_003457690.1, XP_003454536.1, XP_005475216.1, XP_005475491.1, XP_003451379.1, XP_013132470.1, XP_005466987.1, XP_003456050.1, XP_003454231.1, XP_003446214.2,…	XP_005478777.1, XP_003459527.1, XP_003459007.1, XP_003442671.1, XP_005475145.1, XP_003447372.1, XP_013132387.1, XP_013125113.1, XP_003445350.1, XP_005454342.1, XP_013125550.1, XP_003441528.1, XP_005454753.1, XP_005451290.1, XP_005470335.1, XP_005463592.1, XP_013132160.1, XP_005452053.1, XP_005472154.1, XP_005466960.1, XP_013132183.1, XP_005475642.1, XP_005477117.1, XP_005463785.1, XP_003449070.1,…
GO:0046034	ATP metabolic process	P	1.92169e-33	1.53709e-35	98	148	3717	34535	OVER	XP_003446805.1, XP_003438242.1, XP_005471726.1, XP_003450733.1, XP_003445757.1, XP_003441476.1, XP_003458723.1, XP_013121521.1, XP_003447353.1, XP_013127316.1, XP_003446674.1, XP_003444817.1, XP_005447683.1, XP_003443919.1, XP_005477833.1, XP_003450021.1, XP_005478241.1, XP_003437702.2, XP_003452502.1, XP_005472383.1, XP_003451899.1, XP_003439905.1, XP_003455750.1, XP_003448990.1, XP_013128564.1,…	XP_005451030.1, XP_005476864.1, XP_003447376.1, XP_003441852.1, XP_005467941.1, XP_005473368.1, XP_005462306.1, XP_003448800.1, XP_003448334.1, XP_003441524.1, XP_005474811.1, XP_003450631.1, XP_003439434.1, XP_005476720.1, YP_003355034.1, XP_003441102.1, XP_013124867.1, YP_003355030.1, XP_003456731.1, XP_003444406.1, YP_003355027.1, XP_013131885.1, XP_003460068.1, XP_013132576.1, XP_003448116.1,…
GO:0019637	organophosphate metabolic process	P	4.41827e-33	3.57242e-35	247	858	3568	33825	OVER	XP_003438242.1, XP_005471726.1, XP_003450733.1, XP_003445757.1, XP_013121258.1, XP_003437924.1, XP_005450464.1, XP_003439088.1, XP_003450526.3, XP_013127316.1, XP_003454031.2, XP_003445795.1, XP_005447683.1, XP_005462438.1, XP_005477833.1, XP_005477472.1, XP_003450021.1, XP_003455506.1, XP_013128237.1, XP_003452502.1, XP_005477712.1, XP_005472383.1, XP_003455966.1, XP_003455750.1, XP_003446218.1,…	XP_005467941.1, XP_005472319.1, XP_003452224.1, XP_005475231.1, XP_013120205.1, XP_005479034.1, XP_003448800.1, XP_003443686.1, XP_005457729.1, XP_003443226.1, XP_005474838.1, XP_005463472.1, XP_013132971.1, XP_005453565.1, XP_003445625.1, XP_003457757.1, XP_003444749.1, XP_005461073.1, XP_003457121.2, XP_013131768.1, XP_005476865.1, XP_003448256.1, XP_013126044.1, XP_005451131.1, XP_005452643.1,…
GO:0008168	methyltransferase activity	F	1.05805e-32	8.64693e-35	116	220	3699	34463	OVER	XP_013124652.1, XP_005471244.1, XP_003445738.1, XP_013121699.1, XP_003446139.1, XP_003449721.2, XP_005477720.1, XP_013120085.1, XP_005461333.1, XP_003446263.1, XP_013128033.1, XP_005466991.1, XP_003447079.1, XP_005479272.1, XP_005470595.1, XP_003457690.1, XP_003454536.1, XP_005475216.1, XP_005475491.1, XP_003451379.1, XP_013132470.1, XP_005466987.1, XP_003456050.1, XP_003454231.1, XP_003446214.2,…	XP_005478777.1, XP_003459527.1, XP_003459007.1, XP_003442671.1, XP_005475145.1, XP_003447372.1, XP_013132387.1, XP_013125113.1, XP_003445350.1, XP_005454342.1, XP_013125550.1, XP_003441528.1, XP_005454753.1, XP_005451290.1, XP_005470335.1, XP_005463592.1, XP_013132160.1, XP_005452053.1, XP_005472154.1, XP_005466960.1, XP_013132183.1, XP_005477117.1, XP_005463785.1, XP_003449070.1, XP_003439404.1,…
GO:0051186	cofactor metabolic process	P	2.91916e-32	2.41106e-34	147	356	3668	34327	OVER	XP_005462344.1, XP_003446805.1, XP_003456230.1, XP_005471726.1, XP_003447104.1, XP_003457554.1, XP_013130308.1, XP_003439547.1, XP_013127316.1, XP_005471353.1, XP_005462495.1, XP_005470599.1, XP_005447683.1, XP_005477833.1, XP_003440016.1, XP_003450021.1, XP_003440106.2, XP_003438505.1, XP_005478241.1, XP_003456769.1, XP_003437702.2, XP_005458849.1, XP_013124016.1, XP_003455506.1, XP_003453684.1,…	XP_005476864.1, XP_005467941.1, XP_013133078.1, XP_013132048.1, XP_003451677.1, XP_013120642.1, XP_005472395.1, XP_013127294.1, XP_013128417.1, XP_005452569.1, XP_005478163.1, XP_005476720.1, XP_003455359.1, XP_005454267.2, XP_003439491.1, XP_013119807.1, XP_003440208.1, YP_003355030.1, XP_003456731.1, XP_005463528.1, XP_005449487.1, XP_005473895.1, XP_005469710.1, XP_005475642.1, XP_005449148.1,…
GO:0044283	small molecule biosynthetic process	P	7.20919e-32	6.05738e-34	132	293	3683	34390	OVER	XP_003446990.1, XP_003446805.1, XP_005471726.1, XP_003447104.1, XP_003452164.1, XP_003460573.2, XP_013127316.1, XP_005450844.1, XP_005447683.1, XP_003456712.2, XP_005477833.1, XP_003450021.1, XP_003458402.2, XP_005478241.1, XP_003437702.2, XP_003453684.1, XP_003452502.1, XP_003454231.1, XP_003455170.1, XP_005472383.1, XP_005474710.1, XP_003455966.1, XP_003441257.1, XP_013120465.1, XP_005473940.1,…	XP_003455641.1, XP_005476864.1, XP_003456777.1, XP_005467941.1, XP_003439317.1, XP_003445192.1, XP_013123668.1, NP_001266450.1, XP_003453337.1, XP_005472395.1, XP_013124193.1, XP_005463288.1, XP_003454212.1, XP_005452569.1, XP_013122626.1, XP_005476720.1, XP_003455359.1, XP_005479178.1, XP_003440208.1, YP_003355030.1, XP_003456731.1, XP_003441845.1, XP_003451108.1, XP_013124189.1, XP_005469710.1,…
GO:0009205	purine ribonucleoside triphosphate metabolic process	P	7.20919e-32	6.07974e-34	106	187	3709	34496	OVER	XP_003446805.1, XP_003438242.1, XP_005471726.1, XP_003450733.1, XP_003445757.1, XP_003441476.1, XP_003458723.1, XP_013121521.1, XP_003447353.1, XP_013127316.1, XP_003454031.2, XP_003446674.1, XP_003444817.1, XP_005447683.1, XP_003443919.1, XP_005468361.1, XP_005477833.1, XP_003450021.1, XP_003440106.2, XP_005478241.1, XP_003437702.2, XP_003452502.1, XP_005472383.1, XP_003451899.1, XP_003439905.1,…	XP_005451030.1, XP_005476864.1, XP_003447376.1, XP_003441852.1, XP_005467941.1, XP_005473368.1, XP_013120770.1, XP_005462306.1, XP_013127504.1, XP_003454054.1, XP_003448800.1, XP_003448334.1, XP_003441524.1, XP_005474811.1, XP_003450631.1, XP_003439434.1, XP_013132612.1, XP_005476720.1, XP_013126185.1, XP_005470497.1, XP_003454709.2, YP_003355034.1, XP_003441102.1, XP_013124867.1, YP_003355030.1,…
GO:0043170	macromolecule metabolic process	P	1.23308e-31	1.05062e-33	1296	8581	2519	26102	OVER	XP_013130617.1, XP_013121005.1, XP_003450940.1, XP_003458851.1, XP_003452477.1, XP_003456234.1, XP_013128990.1, XP_005463058.1, XP_003442777.1, XP_003447937.1, XP_005476031.1, XP_005475168.1, XP_005462430.1, XP_003448790.1, XP_003458995.1, XP_005459887.1, XP_005466377.1, XP_005473228.1, XP_003457690.1, XP_003439091.2, XP_005456424.1, XP_005477687.1, XP_003440016.1, XP_003440770.1, XP_005477238.1,…	XP_013125222.1, XP_005452207.1, XP_013126625.1, XP_005476427.1, XP_005476284.1, XP_005456119.1, XP_003456080.2, XP_003445889.1, XP_003458490.2, XP_005470225.1, XP_013132270.1, XP_005456631.1, XP_013129134.1, XP_003456476.1, XP_003443106.1, XP_005460658.1,
GO:1990234	transferase complex	C	1.29512e-31	1.11473e-33	167	457	3648	34226	OVER	XP_013130617.1, XP_005471726.1, XP_013121699.1, XP_003452477.1, XP_005461333.1, XP_003442904.1, XP_005479238.2, XP_003458708.1, XP_003447564.1, XP_003444799.2, XP_003458995.1, XP_003453887.1, XP_005456424.1, XP_005477875.2, XP_005477472.1, XP_003448029.1, XP_013130859.1, XP_003453763.1, XP_005458909.1, XP_003452130.1, XP_003459018.1, XP_005470979.2, XP_005458905.1, XP_005456395.1, XP_005451167.1,…	XP_005476864.1, XP_013131165.1, XP_005467941.1, XP_005462826.2, XP_013126373.1, XP_003445252.1, XP_003444038.1, XP_013128202.1, XP_005465019.2, XP_003443226.1, XP_005476513.1, XP_003443520.1, XP_003450285.1, XP_003452236.2, XP_005454859.1, XP_013127896.1, XP_005476250.1, XP_005473666.1, XP_013127109.1, XP_003457711.2, XP_005463230.1, XP_005447720.2, XP_003442621.2, XP_013120556.1, XP_005468906.1,…
GO:0009144	purine nucleoside triphosphate metabolic process	P	1.96472e-31	1.70815e-33	106	190	3709	34493	OVER	XP_003446805.1, XP_003438242.1, XP_005471726.1, XP_003450733.1, XP_003445757.1, XP_003441476.1, XP_003458723.1, XP_013121521.1, XP_003447353.1, XP_013127316.1, XP_003454031.2, XP_003446674.1, XP_003444817.1, XP_005447683.1, XP_003443919.1, XP_005468361.1, XP_005477833.1, XP_003450021.1, XP_003440106.2, XP_005478241.1, XP_003437702.2, XP_003452502.1, XP_005472383.1, XP_003451899.1, XP_003439905.1,…	XP_005451030.1, XP_005476864.1, XP_003447376.1, XP_003441852.1, XP_005448886.1, XP_005467941.1, XP_005473368.1, XP_013120770.1, XP_005462306.1, XP_013127504.1, XP_003454054.1, XP_003448800.1, XP_003448334.1, XP_003441524.1, XP_005474811.1, XP_003450631.1, XP_003439434.1, XP_013132612.1, XP_005476720.1, XP_013126185.1, XP_005470497.1, XP_003454709.2, YP_003355034.1, XP_003441102.1, XP_013124867.1,…
GO:0045333	cellular respiration	P	1.9755e-31	1.7347e-33	68	64	3747	34619	OVER	XP_003437676.1, XP_003450733.1, XP_003448211.1, XP_003441476.1, XP_003458723.1, XP_003456401.1, XP_013121521.1, XP_003447353.1, XP_013127316.1, XP_003446674.1, XP_005471353.1, XP_003451498.1, XP_003456104.1, XP_003441280.1, XP_003437638.1, XP_003443919.1, XP_003443537.1, XP_005470762.1, XP_005477833.1, XP_003450021.1, XP_003458631.1, XP_003441889.1, XP_003441843.2, XP_003442349.1, XP_003452502.1,…	XP_013120811.1, XP_005468139.1, XP_005462306.1, XP_013120663.1, XP_003438805.1, XP_013128077.1, XP_003444038.1, XP_005472675.1, XP_003439434.1, XP_005460316.1, XP_013129039.1, XP_003438380.2, XP_005476720.1, YP_003355034.1, XP_003444379.1, XP_003441102.1, XP_013124867.1, YP_003355030.1, YP_003355032.1, XP_005477943.1, XP_013132035.1, XP_003451106.1, XP_003452463.2, XP_003452739.1, YP_003355029.1,…
GO:0009141	nucleoside triphosphate metabolic process	P	3.13539e-31	2.79845e-33	111	211	3704	34472	OVER	XP_003446805.1, XP_003438242.1, XP_005471726.1, XP_003450733.1, XP_003445757.1, XP_003441476.1, XP_003458723.1, XP_003456810.1, XP_013121521.1, XP_003447353.1, XP_013127316.1, XP_003454031.2, XP_003446674.1, XP_003444817.1, XP_005447683.1, XP_003443919.1, XP_005468361.1, XP_005477833.1, XP_003450021.1, XP_003440106.2, XP_005478241.1, XP_003437702.2, XP_003452502.1, XP_005472383.1, XP_003451899.1,…	XP_005476864.1, XP_005467941.1, XP_005462306.1, XP_003454054.1, XP_003448800.1, XP_005476720.1, XP_013124867.1, YP_003355030.1, XP_003456731.1, YP_003355027.1, XP_003460068.1, XP_013132376.1, XP_003444749.1, XP_005476865.1, XP_005457079.1, XP_013124881.1, XP_013120664.1, XP_005458980.1, XP_003458332.1, XP_003444269.1, XP_005452643.1, XP_005454159.1, XP_003442043.1, XP_003438531.1, XP_005448423.1,…
GO:0019693	ribose phosphate metabolic process	P	3.13539e-31	2.80773e-33	145	357	3670	34326	OVER	XP_003446805.1, XP_003438242.1, XP_005471726.1, XP_003450733.1, XP_003445757.1, XP_005450464.1, XP_003441476.1, XP_003458723.1, XP_013121521.1, XP_003450526.3, XP_003447353.1, XP_013127316.1, XP_003454031.2, XP_003446674.1, XP_003444817.1, XP_003445795.1, XP_005447683.1, XP_003443919.1, XP_005468361.1, XP_005477833.1, XP_003450021.1, XP_003440106.2, XP_005478241.1, XP_003437702.2, XP_003455506.1,…	XP_003438472.1, XP_005476864.1, XP_003441871.1, XP_005467941.1, XP_005462306.1, XP_013124904.1, XP_003454054.1, XP_003448800.1, XP_003443686.1, XP_013127294.1, XP_005465953.1, XP_005478163.1, XP_005476720.1, XP_005451602.1, XP_013124867.1, YP_003355030.1, XP_003456731.1, XP_013120822.1, YP_003355027.1, XP_003460068.1, XP_005469710.1, XP_013132376.1, XP_005462923.1, XP_005453565.1, XP_013132812.1,…
GO:0032259	methylation	P	4.26308e-31	3.85463e-33	111	212	3704	34471	OVER	XP_013124652.1, XP_005471244.1, XP_003445738.1, XP_013121699.1, XP_003446139.1, XP_003449721.2, XP_005477720.1, XP_013120085.1, XP_005461333.1, XP_003446263.1, XP_003447564.1, XP_005466991.1, XP_003447079.1, XP_005479272.1, XP_005470595.1, XP_003457690.1, XP_003454536.1, XP_005475216.1, XP_003451379.1, XP_013132470.1, XP_005466987.1, XP_003456050.1, XP_003454231.1, XP_003446214.2, XP_003454258.1,…	XP_005473387.1, XP_003443095.2, XP_005478777.1, XP_003459527.1, XP_005467941.1, XP_003459007.1, XP_003442671.1, XP_005475145.1, XP_003447372.1, XP_013132387.1, XP_013125113.1, XP_003445350.1, XP_005454342.1, XP_013125550.1, XP_005468557.1, XP_003441528.1, XP_005454753.1, XP_005451290.1, XP_005470335.1, XP_005463592.1, XP_013132160.1, XP_005452053.1, XP_005463238.1, XP_005477117.1, XP_005463785.1,…
GO:0009259	ribonucleotide metabolic process	P	2.40199e-30	2.19275e-32	135	320	3680	34363	OVER	XP_003446805.1, XP_003438242.1, XP_005471726.1, XP_003450733.1, XP_003445757.1, XP_005450464.1, XP_003441476.1, XP_003458723.1, XP_013121521.1, XP_003450526.3, XP_003447353.1, XP_013127316.1, XP_003454031.2, XP_003446674.1, XP_003444817.1, XP_003445795.1, XP_005447683.1, XP_003443919.1, XP_005468361.1, XP_005477833.1, XP_003450021.1, XP_003440106.2, XP_005478241.1, XP_003437702.2, XP_003452502.1,…	XP_003438472.1, XP_005476864.1, XP_003441871.1, XP_005467941.1, XP_005462306.1, XP_013124904.1, XP_003454054.1, XP_003448800.1, XP_003443686.1, XP_005465953.1, XP_005476720.1, XP_005451602.1, XP_013124867.1, YP_003355030.1, XP_003456731.1, XP_013120822.1, YP_003355027.1, XP_003460068.1, XP_005469710.1, XP_013132376.1, XP_013132812.1, XP_003444749.1, XP_003443870.1, XP_003450247.1, XP_005457732.1,…
[truncated: 1,589 more rows]

## Sheet: 48_down
GO-ID	Term	Category	FDR	P-Value	#Test	#Ref	#notAnnotTest	#notAnnotRef	Over/Under	TestSeqs	RefSeqs
[truncated: 159 more rows]

## Sheet: 48_up
GO-ID	Term	Category	FDR	P-Value	#Test	#Ref	#notAnnotTest	#notAnnotRef	Over/Under	TestSeqs	RefSeqs
[truncated: 451 more rows]

## Sheet: 2448_down
GO-ID	Term	Category	FDR	P-Value	#Test	#Ref	#notAnnotTest	#notAnnotRef	Over/Under	TestSeqs	RefSeqs
[truncated: 170 more rows]

## Sheet: 2448_up
GO-ID	Term	Category	FDR	P-Value	#Test	#Ref	#notAnnotTest	#notAnnotRef	Over/Under	TestSeqs	RefSeqs
[truncated: 386 more rows]
