# Supplementary material for: Transcriptomic response to parasite infection in Nile tilapia (Oreochromis niloticus) depends on rearing density
Source: BMC Genomics. 2018 Oct 1;19:723. doi: 10.1186/s12864-018-5098-7 (PMC6167859; doi:10.1186/s12864-018-5098-7)
Supplement: Supplementary file 8 — Summary of gill gene module enrichment: Summary of gene ontology (GO) term enrichment of gill gene co-expression modules defined by WGCNA, including total number of genes per module, most significant GO term, and major biological process clusters determined using ReViGO. Significant correlations with infection status, density treatment, time point, and fish standard length indicated (+; positive correlation, −; negative correlation). (XLSX 5834 kb) [file 12864_2018_5098_MOESM8_ESM.xlsx]

## Sheet: SK1
GO-ID	Term	Category	FDR	P-Value	#Test	#Ref	#notAnnotTest	#notAnnotRef	Over/Under	TestSeqs	RefSeqs
GO:0005515	protein binding	F	1.22658e-22	1.07163e-26	2880	11251	3913	20454	OVER	XP_005462321.1, XP_013126878.1, XP_013130572.1, XP_005474684.1, XP_005474729.1, XP_013131877.1, XP_013119630.1, XP_013126625.1, XP_013127632.1, XP_005454474.1, XP_005466331.1, XP_005451769.1, XP_003444629.1, XP_013128225.1, XP_013122517.1, XP_005476427.1,	XP_005467734.1, XP_013124468.1, XP_005467987.1, XP_003443991.1, XP_013123208.1, XP_005472372.1, XP_005474017.1, XP_005471628.1, XP_005458529.1, XP_005449320.1, XP_005458013.2, XP_003455336.1, XP_005458266.1, XP_003456080.2, XP_013124980.1, XP_013129267.1,
GO:0006955	immune response	P	3.70594e-22	6.47551e-26	170	268	6623	31437	OVER	XP_005472775.1, XP_003459298.1, XP_003451428.1, XP_013130866.1, XP_005454474.1, XP_013121408.1, XP_013128225.1, XP_005464374.1, XP_013127828.1, XP_005465708.1, XP_003460095.1, XP_013126527.1, XP_013120943.1, XP_013122935.1, XP_003450846.1, XP_013124230.1, XP_003458494.2, XP_005455545.1, XP_005453674.1, XP_005460502.1, XP_003438939.1, XP_013130104.1, XP_005477488.1, XP_003459305.2, XP_005464761.1,…	XP_005467964.1, XP_003445926.1, XP_013132338.1, XP_005447645.1, XP_013124528.1, XP_003449078.1, XP_003458512.1, XP_003444508.1, XP_003446135.3, XP_003448409.1, XP_003459143.1, NP_001274331.1, XP_005449381.1, XP_013121415.1, XP_005460841.1, XP_013121393.1, XP_005459559.1, XP_013129726.1, XP_003451485.1, XP_003439465.1, XP_013122398.1, XP_005471579.1, XP_013127497.1, XP_003459069.1, XP_005447646.1,…
GO:0002376	immune system process	P	4.8395e-18	1.26843e-21	269	608	6524	31097	OVER	XP_005451991.1, XP_005467941.1, XP_003459298.1, XP_013126143.1, XP_005454474.1, XP_013128225.1, XP_005450900.1, XP_005465708.1, XP_003460095.1, XP_013126527.1, XP_013120943.1, XP_013124230.1, XP_003441505.1, XP_005468557.1, XP_005453674.1, XP_003456219.1, XP_005460502.1, XP_003438939.1, XP_013121973.1, XP_005475748.1, XP_013123234.1, XP_005461604.1, XP_005450898.1, XP_003459301.2, XP_005461434.1,…	XP_005467964.1, XP_003457821.1, XP_005476382.1, XP_003450940.1, XP_013132338.1, XP_005447645.1, XP_003449078.1, XP_003447564.1, XP_003449176.2, XP_003458512.1, XP_003459870.1, XP_003454720.1, XP_003445275.1, XP_003444508.1, XP_003448409.1, XP_005476513.1, XP_005449279.1, XP_013125027.1, XP_005466716.2, XP_003437898.1, XP_005460841.1, XP_005459559.1, XP_013129726.1, XP_003439465.1, XP_003443445.1,…
GO:0023052	signaling	P	4.63215e-15	2.02348e-18	1479	5459	5314	26246	OVER	XP_013124422.1, XP_005455831.1, XP_005473929.1, XP_005449475.1, XP_005467941.1, XP_003448278.1, XP_005451821.1, XP_005459382.1, XP_005454474.1, XP_005451769.1, XP_003444629.1, XP_013128225.1, XP_005476427.1, XP_005463012.1, XP_005449682.1, XP_005472165.1, XP_005467843.1, XP_003439683.1, XP_005453323.1, XP_005449780.1, XP_013126527.1, XP_013119774.1, XP_003442065.1, XP_005451011.1, XP_003450635.1,…	XP_003456027.1, XP_005467987.1, XP_005478441.1, XP_013124927.1, XP_013129583.1, XP_005458529.1, XP_005470990.1, XP_003445373.1, XP_003454329.1, XP_003442219.1, XP_003459903.1, XP_005457575.1, XP_005457322.1, XP_005467022.1, XP_013122058.1, XP_005472635.1,
GO:0044700	single organism signaling	P	8.01209e-15	4.19994e-18	1471	5438	5322	26267	OVER	XP_013124422.1, XP_005455831.1, XP_005473929.1, XP_005449475.1, XP_005467941.1, XP_003448278.1, XP_005451821.1, XP_005459382.1, XP_005454474.1, XP_005451769.1, XP_003444629.1, XP_013128225.1, XP_005476427.1, XP_005463012.1, XP_005449682.1, XP_005472165.1, XP_005467843.1, XP_003439683.1, XP_005453323.1, XP_005449780.1, XP_013126527.1, XP_013119774.1, XP_003442065.1, XP_005451011.1, XP_003450635.1,…	XP_003456027.1, XP_005467987.1, XP_005478441.1, XP_013124927.1, XP_013129583.1, XP_005458529.1, XP_005470990.1, XP_003445373.1, XP_003454329.1, XP_003442219.1, XP_003459903.1, XP_005457575.1, XP_005457322.1, XP_005467022.1, XP_013122058.1, XP_005472635.1,
GO:0007165	signal transduction	P	7.78588e-14	4.76159e-17	1421	5269	5372	26436	OVER	XP_013124422.1, XP_005455831.1, XP_005473929.1, XP_005449475.1, XP_005467941.1, XP_003448278.1, XP_005451821.1, XP_005459382.1, XP_005454474.1, XP_005451769.1, XP_013128225.1, XP_005476427.1, XP_005463012.1, XP_005449682.1, XP_005472165.1, XP_005467843.1, XP_003439683.1, XP_005453323.1, XP_005449780.1, XP_013126527.1, XP_013119774.1, XP_003442065.1, XP_005451011.1, XP_003450635.1, XP_003442679.1,…	XP_003456027.1, XP_005467987.1, XP_005478441.1, XP_013124927.1, XP_013129583.1, XP_005470990.1, XP_003445373.1, XP_003454329.1, XP_003442219.1, XP_003459903.1, XP_005457575.1, XP_005457322.1, XP_013122058.1, XP_005472635.1, XP_013125934.1, XP_013124411.1,
GO:0007154	cell communication	P	1.27732e-13	8.92761e-17	1477	5520	5316	26185	OVER	XP_013124422.1, XP_005455831.1, XP_005473929.1, XP_005449475.1, XP_005467941.1, XP_003448278.1, XP_005451821.1, XP_005459382.1, XP_005454474.1, XP_005451769.1, XP_003444629.1, XP_013128225.1, XP_005476427.1, XP_005463012.1, XP_005449682.1, XP_005472165.1, XP_005467843.1, XP_003439683.1, XP_005453323.1, XP_005449780.1, XP_013126527.1, XP_013119774.1, XP_003442065.1, XP_005451011.1, XP_003450635.1,…	XP_003456027.1, XP_005467987.1, XP_005478441.1, XP_013124927.1, XP_013129583.1, XP_005458529.1, XP_005470990.1, XP_003445373.1, XP_003454329.1, XP_003442219.1, XP_003459903.1, XP_005457575.1, XP_005457322.1, XP_005467022.1, XP_013122058.1, XP_005472635.1,
GO:0008090	retrograde axonal transport	P	1.20269e-12	9.45678e-16	23	2	6770	31703	OVER	XP_013132244.1, XP_013132233.1, XP_013132234.1, XP_013132245.1, XP_013132235.1, XP_013132246.1, XP_013132236.1, XP_013132247.1, XP_013132248.1, XP_013132237.1, XP_013132238.1, XP_013132239.1, XP_013132229.1, XP_013132228.1, XP_013132226.1, XP_013132225.1, XP_013132240.1, XP_013132241.1, XP_013132230.1, XP_013132242.1, XP_013132231.1, XP_013132243.1, XP_013132232.1	XP_005452721.1, XP_003447020.1
GO:0042611	MHC protein complex	C	1.1029e-11	9.63565e-15	46	37	6747	31668	OVER	XP_005472775.1, XP_003459298.1, XP_005455915.1, XP_013121408.1, XP_005464374.1, XP_005462245.1, XP_005462244.2, XP_003460095.1, XP_013120943.1, XP_013121387.1, XP_003451057.1, XP_003451206.1, XP_003458494.2, XP_013120944.1, XP_005453674.1, XP_013123335.1, XP_003460470.2, XP_005464763.1, XP_003460487.2, XP_003459305.2, XP_013122564.1, XP_013130293.1, XP_005464761.1, XP_005465066.1, XP_013122695.1,…	XP_005455916.1, XP_013130092.1, XP_005455560.1, XP_005465619.2, XP_013121756.1, XP_005460643.2, XP_005460644.1, XP_005464372.1, XP_005471581.1, XP_005471580.1, XP_003458512.1, XP_013130412.1, XP_013130245.1, XP_013123112.1, XP_013121410.1, XP_005466155.1, XP_013121411.1, XP_005466156.1, XP_013121412.1, XP_013121413.1, XP_013121414.1, XP_013121415.1, XP_013121416.1, XP_013129383.1, XP_003454643.3,…
GO:0050896	response to stimulus	P	2.23999e-11	2.15271e-14	1656	6405	5137	25300	OVER	XP_005449475.1, XP_003448278.1, XP_005454474.1, XP_005451769.1, XP_013128225.1, XP_005476427.1, XP_005463012.1, XP_003439683.1, XP_013126527.1, XP_003450635.1, XP_003438939.1, XP_005459393.1, XP_013130354.1, XP_013125836.1, XP_005461763.1, XP_003443893.2, XP_003448604.1, XP_013120195.1, XP_005461434.1, XP_005473522.1, XP_013129463.1, XP_013121946.1, XP_003458206.1, XP_013130091.1, XP_003449722.1,…	XP_005467987.1, XP_005478441.1, XP_005470990.1, XP_003445373.1, XP_003454329.1, XP_003442219.1, XP_005470478.1, XP_003459903.1, XP_013122058.1, XP_005472635.1, XP_003443106.1, XP_005462815.2, XP_013120280.1, XP_003439465.1, XP_005459669.1, NP_001266510.1,
GO:1990504	dense core granule exocytosis	P	2.57413e-11	2.69872e-14	18	0	6775	31705	OVER	XP_013128700.1, XP_013128701.1, XP_013132046.1, XP_013132047.1, XP_013128697.1, XP_013128698.1, XP_013128699.1, XP_013127599.1, XP_005452244.1, XP_005453615.1, XP_005452245.1, XP_013132045.1, XP_005453613.1, XP_013128702.1, XP_013128703.1, XP_013128704.1, XP_003448390.1, XP_005453610.1
GO:0019882	antigen processing and presentation	P	2.75964e-11	3.13431e-14	51	49	6742	31656	OVER	XP_005472775.1, XP_003459298.1, XP_013121408.1, XP_003456481.1, XP_005464374.1, XP_005462244.2, XP_003460095.1, XP_013120943.1, XP_003451057.1, XP_003458494.2, XP_005453674.1, XP_005464763.1, XP_003459305.2, XP_013122564.1, XP_005464761.1, XP_013122695.1, XP_013128695.1, XP_003459665.1, XP_013123236.1, XP_003439997.3, XP_013123234.1, XP_013122373.1, XP_003459301.2, XP_013122562.1, XP_013121812.1,…	XP_005479093.1, XP_005455916.1, XP_005479091.1, XP_005460644.1, XP_005464372.1, XP_005471581.1, XP_003458512.1, XP_005461659.1, XP_005466155.1, XP_013121411.1, XP_013121413.1, XP_013121415.1, NP_001269817.1, XP_013121393.1, XP_013123215.1, XP_013129382.1, XP_003460365.1, XP_003455066.1, XP_013120577.1, XP_005471579.1, XP_013122560.1, XP_005459602.1, XP_005461661.1, XP_005479092.1, XP_005479094.1,…
GO:0051716	cellular response to stimulus	P	4.58382e-11	5.60662e-14	1512	5800	5281	25905	OVER	XP_013124422.1, XP_005455831.1, XP_005473929.1, XP_005449475.1, XP_005467941.1, XP_003448278.1, XP_005451821.1, XP_005459382.1, XP_005454474.1, XP_005451769.1, XP_013128225.1, XP_005476427.1, XP_005463012.1, XP_005449682.1, XP_005472165.1, XP_005467843.1, XP_003439683.1, XP_005453323.1, XP_005449780.1, XP_013126527.1, XP_013119774.1, XP_003442065.1, XP_005451011.1, XP_003450635.1, XP_003442679.1,…	XP_003456027.1, XP_005467987.1, XP_005478441.1, XP_013124927.1, XP_013129583.1, XP_005470990.1, XP_003445373.1, XP_003454329.1, XP_003442219.1, XP_005470478.1, XP_003459903.1, XP_005457575.1, XP_005457322.1, XP_013122058.1, XP_005472635.1, XP_013125934.1,
GO:0005488	binding	F	1.29616e-10	1.69862e-13	4709	20520	2084	11185	OVER	XP_013126878.1, XP_013130572.1, XP_005474729.1, XP_013119630.1, XP_013126625.1, XP_013127632.1, XP_005454474.1, XP_005466331.1, XP_005451769.1, XP_003444629.1, XP_003450986.2, XP_013122517.1, XP_005476427.1, XP_013132929.1, XP_013131010.1, XP_013130519.1,	XP_005467734.1, XP_013124468.1, XP_005465324.1, XP_005467987.1, XP_003451677.1, XP_003439332.1, XP_005476284.1, XP_005474017.1, XP_005471628.1, XP_003456080.2, XP_013129267.1, XP_003445889.1, XP_003445373.1, XP_003454329.1, XP_003448025.2, XP_013132270.1,
GO:0003950	NAD+ ADP-ribosyltransferase activity	F	1.93412e-09	2.70365e-12	39	33	6754	31672	OVER	XP_005453191.1, XP_005465366.1, XP_003452709.1, XP_013128227.1, XP_013125664.1, XP_013120857.1, XP_005453190.1, XP_013120859.1, XP_013120858.1, XP_013126682.1, XP_005471148.1, XP_013126683.1, XP_013128208.1, XP_013125345.1, XP_005465362.2, XP_003445047.2, XP_003445048.1, XP_013128231.1, XP_013132723.1, XP_013128230.1, XP_005456709.1, XP_013120861.1, XP_013120860.1, XP_005450510.1, XP_013131073.1,…	XP_013129082.1, XP_005450943.1, XP_003445711.1, XP_003441331.1, XP_005447688.1, XP_005447684.1, XP_003443912.1, XP_005471627.1, XP_005447685.1, XP_005471626.1, XP_005447686.1, XP_005451454.1, XP_013125978.1, XP_013128192.1, XP_013128191.1, XP_013131719.1, XP_013132724.1, XP_013128190.1, XP_005450935.1, XP_005476770.1, XP_013132727.1, XP_005473081.1, XP_013132728.1, XP_005471629.1, XP_013132726.1,…
GO:0008270	zinc ion binding	F	4.50152e-09	6.68582e-12	613	2102	6180	29603	OVER	XP_013126832.1, XP_003443095.2, XP_013122288.1, XP_005460416.1, XP_013122517.1, XP_005473401.1, XP_013131417.1, XP_003458260.2, XP_013121793.1, XP_005461883.1, XP_005471812.1, XP_013126166.1, XP_005476198.1, XP_013127983.1, XP_003441505.1, XP_013127960.1, XP_013132424.1, XP_013122046.1, XP_005462838.1, XP_005470708.1, XP_013122277.1, XP_013121729.1, XP_003459640.1, XP_005476088.1, XP_005469323.1,…	XP_013127173.1, XP_005447875.1, XP_005477336.1, XP_005449320.1, XP_013125159.1, XP_013121114.1, XP_013120160.1, XP_013132631.1, XP_005450268.2, XP_003443106.1, XP_005478245.1, XP_005447995.1, XP_003456890.1, XP_013123261.1, XP_013124784.1, XP_005458747.2,
GO:0032838	cell projection cytoplasm	C	4.95578e-09	8.22643e-12	23	8	6770	31697	OVER	XP_013132244.1, XP_013132233.1, XP_013132234.1, XP_013132245.1, XP_013132235.1, XP_013132246.1, XP_013132236.1, XP_013132247.1, XP_013132248.1, XP_013132237.1, XP_013132238.1, XP_013132239.1, XP_013132229.1, XP_013132228.1, XP_013132226.1, XP_013132225.1, XP_013132240.1, XP_013132241.1, XP_013132230.1, XP_013132242.1, XP_013132231.1, XP_013132243.1, XP_013132232.1	XP_005478371.1, XP_005465661.1, XP_005452721.1, XP_003437610.1, XP_003459870.1, XP_003447020.1, XP_005465662.1, XP_005465663.1
GO:1904115	axon cytoplasm	C	4.95578e-09	8.22643e-12	23	8	6770	31697	OVER	XP_013132244.1, XP_013132233.1, XP_013132234.1, XP_013132245.1, XP_013132235.1, XP_013132246.1, XP_013132236.1, XP_013132247.1, XP_013132248.1, XP_013132237.1, XP_013132238.1, XP_013132239.1, XP_013132229.1, XP_013132228.1, XP_013132226.1, XP_013132225.1, XP_013132240.1, XP_013132241.1, XP_013132230.1, XP_013132242.1, XP_013132231.1, XP_013132243.1, XP_013132232.1	XP_005478371.1, XP_005465661.1, XP_005452721.1, XP_003437610.1, XP_003459870.1, XP_003447020.1, XP_005465662.1, XP_005465663.1
GO:0042379	chemokine receptor binding	F	7.29387e-09	1.33821e-11	35	28	6758	31677	OVER	XP_003452249.1, XP_003448528.1, XP_003438249.1, XP_013128225.1, XP_013119949.1, XP_013124383.1, XP_003438225.1, XP_005465706.1, XP_005465705.1, XP_003439456.1, XP_005449346.1, XP_005465708.1, XP_013122935.1, XP_005465707.1, XP_005449345.1, XP_013122936.1, XP_013133014.1, XP_013124230.1, XP_003458221.1, XP_003458220.1, XP_013122934.1, XP_003443726.1, XP_003439451.1, XP_005460502.1, XP_005476601.1,…	XP_013126357.1, XP_003450047.1, XP_005453194.1, XP_005453193.1, XP_005453196.1, XP_005453195.1, XP_005453198.1, XP_003459069.1, XP_005453197.1, XP_005476267.1, XP_013122937.1, XP_005449380.1, XP_005453199.1, XP_003444508.1, XP_003446135.3, XP_003441168.1, XP_005449381.1, XP_013128258.1, XP_013128259.1, NP_001266633.1, XP_003438250.2, XP_003439466.1, XP_003439465.1, XP_003443444.2, XP_003439467.1,…
GO:0008009	chemokine activity	F	7.29387e-09	1.33821e-11	35	28	6758	31677	OVER	XP_003452249.1, XP_003448528.1, XP_003438249.1, XP_013128225.1, XP_013119949.1, XP_013124383.1, XP_003438225.1, XP_005465706.1, XP_005465705.1, XP_003439456.1, XP_005449346.1, XP_005465708.1, XP_013122935.1, XP_005465707.1, XP_005449345.1, XP_013122936.1, XP_013133014.1, XP_013124230.1, XP_003458221.1, XP_003458220.1, XP_013122934.1, XP_003443726.1, XP_003439451.1, XP_005460502.1, XP_005476601.1,…	XP_013126357.1, XP_003450047.1, XP_005453194.1, XP_005453193.1, XP_005453196.1, XP_005453195.1, XP_005453198.1, XP_003459069.1, XP_005453197.1, XP_005476267.1, XP_013122937.1, XP_005449380.1, XP_005453199.1, XP_003444508.1, XP_003446135.3, XP_003441168.1, XP_005449381.1, XP_013128258.1, XP_013128259.1, NP_001266633.1, XP_003438250.2, XP_003439466.1, XP_003439465.1, XP_003443444.2, XP_003439467.1,…
GO:0042613	MHC class II protein complex	C	1.40889e-08	2.70799e-11	30	20	6763	31685	OVER	XP_005472775.1, XP_003459298.1, XP_005455915.1, XP_005462245.1, XP_005462244.2, XP_003460095.1, XP_013120943.1, XP_003451057.1, XP_003451206.1, XP_003458494.2, XP_013120944.1, XP_005453674.1, XP_003460470.2, XP_005464763.1, XP_003460487.2, XP_003459305.2, XP_013130293.1, XP_005464761.1, XP_013128695.1, XP_005474407.2, XP_013122373.1, XP_003455233.1, XP_003459301.2, XP_005465960.1, XP_005465962.1,…	XP_013123112.1, XP_005466155.1, XP_005466156.1, XP_005455916.1, XP_005465619.2, XP_013129383.1, XP_005460643.2, XP_005460644.1, NP_001269817.1, XP_013123216.1, XP_013123215.1, XP_013129382.1, XP_003460365.1, XP_003455066.1, XP_005471581.1, XP_005471580.1, XP_013130412.1, XP_013130245.1, XP_005471579.1, XP_005459602.1
GO:1902531	regulation of intracellular signal transduction	P	7.22118e-08	1.45105e-10	199	539	6594	31166	OVER	XP_013124422.1, XP_005459901.1, XP_005467941.1, XP_005448592.1, XP_013129522.1, XP_013119774.1, XP_005454666.1, XP_005454605.1, XP_013132232.1, XP_003439030.1, XP_005459393.1, XP_013126805.1, XP_005478054.1, XP_003449235.1, XP_013124374.1, XP_005479000.1, XP_013122653.1, XP_005476683.1, XP_005474826.1, XP_013132228.1, XP_005473522.1, XP_005472478.1, XP_013132243.1, XP_005457056.1, XP_013132233.1,…	XP_013127218.1, XP_013123898.1, XP_013121901.1, XP_005448193.1, XP_003449078.1, XP_005465019.2, XP_003449209.1, XP_003452838.1, XP_003446402.1, XP_005470990.1, XP_003444475.1, XP_005450848.1, XP_005471330.1, XP_005478355.1, XP_005451602.1, XP_013120521.1, XP_003442633.2, XP_005448675.1, XP_013123908.1, XP_005476175.1, XP_005452679.1, XP_003448289.2, XP_005477860.1, XP_013123887.1, XP_003447323.1,…
GO:0005125	cytokine activity	F	2.49205e-07	5.22533e-10	53	77	6740	31628	OVER	XP_003452249.1, XP_003448528.1, XP_013130321.1, XP_003445968.1, XP_013128225.1, XP_013119949.1, XP_013124383.1, XP_003438225.1, XP_005463589.1, XP_005465706.1, XP_005465708.1, XP_013122935.1, XP_005449345.1, XP_013124230.1, XP_003458220.1, XP_003439451.1, XP_005460502.1, XP_005477488.1, XP_005476601.1, XP_003445852.1, XP_013124586.1, XP_003447003.1, XP_005456990.1, XP_003444516.1, XP_005456992.1,…	XP_005453194.1, XP_005453196.1, XP_005453198.1, XP_003444586.1, XP_013122430.1, XP_003458310.1, XP_003456654.1, XP_003459296.1, XP_003438593.1, XP_005464842.1, XP_005476267.1, XP_013122937.1, NP_001284555.1, XP_005469430.1, XP_005448802.1, XP_003444508.1, XP_003446135.3, XP_005448804.1, XP_013130039.1, XP_013129831.1, XP_013122910.1, XP_005449381.1, XP_013131883.1, XP_005447868.1, XP_013124642.1,…
GO:0051056	regulation of small GTPase mediated signal transduction	P	2.50981e-07	5.48186e-10	138	337	6655	31368	OVER	XP_005454990.1, XP_013124422.1, XP_005459901.1, XP_005467941.1, XP_005448592.1, XP_005448596.1, XP_005452640.1, XP_005448739.1, XP_003439939.2, XP_013129522.1, XP_013120454.1, XP_013129202.1, XP_013119774.1, XP_005454601.1, XP_005450132.1, XP_005450061.1, XP_005454666.1, XP_005471165.1, XP_005454605.1, XP_005464652.2, XP_005452637.1, XP_005459393.1, XP_013126805.1, XP_005478054.1, XP_005475574.1,…	XP_013127218.1, XP_005472127.1, XP_005474721.1, XP_013126772.1, XP_013121901.1, XP_005448193.1, XP_005470990.1, XP_013123900.1, XP_005450848.1, XP_005471330.1, XP_013126949.1, XP_005478355.1, XP_003442633.2, XP_013123908.1, XP_005473978.1, XP_005452679.1, XP_005450996.1, XP_003448289.2, XP_005477860.1, XP_013123887.1, XP_013119871.1, XP_005456376.1, XP_005477735.1, XP_005472131.1, XP_005448723.1,…
GO:0008088	axo-dendritic transport	P	4.07186e-07	9.60511e-10	23	13	6770	31692	OVER	XP_013132244.1, XP_013132233.1, XP_013132234.1, XP_013132245.1, XP_013132235.1, XP_013132246.1, XP_013132236.1, XP_013132247.1, XP_013132248.1, XP_013132237.1, XP_013132238.1, XP_013132239.1, XP_013132229.1, XP_013132228.1, XP_013132226.1, XP_013132225.1, XP_013132240.1, XP_013132241.1, XP_013132230.1, XP_013132242.1, XP_013132231.1, XP_013132243.1, XP_013132232.1	XP_005479092.1, XP_005479093.1, XP_005479094.1, XP_003437610.1, XP_005479091.1, XP_005465662.1, XP_005465663.1, XP_005478371.1, XP_013130967.1, XP_005465661.1, XP_005452721.1, XP_003459870.1, XP_003447020.1
GO:0098930	axonal transport	P	4.07186e-07	9.60511e-10	23	13	6770	31692	OVER	XP_013132244.1, XP_013132233.1, XP_013132234.1, XP_013132245.1, XP_013132235.1, XP_013132246.1, XP_013132236.1, XP_013132247.1, XP_013132248.1, XP_013132237.1, XP_013132238.1, XP_013132239.1, XP_013132229.1, XP_013132228.1, XP_013132226.1, XP_013132225.1, XP_013132240.1, XP_013132241.1, XP_013132230.1, XP_013132242.1, XP_013132231.1, XP_013132243.1, XP_013132232.1	XP_005479092.1, XP_005479093.1, XP_005479094.1, XP_003437610.1, XP_005479091.1, XP_005465662.1, XP_005465663.1, XP_005478371.1, XP_013130967.1, XP_005465661.1, XP_005452721.1, XP_003459870.1, XP_003447020.1
GO:0001637	G-protein coupled chemoattractant receptor activity	F	6.76122e-07	1.71305e-09	35	37	6758	31668	OVER	XP_013121968.1, XP_013121967.1, XP_013121969.1, XP_005464007.1, XP_005464008.1, XP_005476551.1, XP_003440073.1, XP_005452549.1, XP_013126246.1, XP_013125841.1, XP_005449071.1, XP_005476552.2, XP_005476553.1, XP_003443769.1, XP_005476556.1, XP_013123528.1, XP_013127708.1, XP_013125839.1, XP_013121971.1, XP_013125836.1, XP_013121970.1, XP_013121973.1, XP_013121972.1, XP_003451272.1, XP_013127709.1,…	XP_013122491.1, XP_005476635.1, XP_005450505.1, XP_005460244.1, XP_005460245.1, XP_013125869.1, XP_013119759.1, XP_005460240.1, XP_005461584.1, XP_005460242.1, XP_005450615.1, XP_003460600.2, XP_003443706.1, XP_003455608.1, XP_003445373.1, XP_005450614.1, XP_003439264.1, XP_005476554.1, XP_003443364.1, XP_005476555.1, XP_005475984.1, XP_005452585.1, XP_005466448.1, XP_013123283.1, XP_013125875.1,…
GO:0004950	chemokine receptor activity	F	6.76122e-07	1.71305e-09	35	37	6758	31668	OVER	XP_013121968.1, XP_013121967.1, XP_013121969.1, XP_005464007.1, XP_005464008.1, XP_005476551.1, XP_003440073.1, XP_005452549.1, XP_013126246.1, XP_013125841.1, XP_005449071.1, XP_005476552.2, XP_005476553.1, XP_003443769.1, XP_005476556.1, XP_013123528.1, XP_013127708.1, XP_013125839.1, XP_013121971.1, XP_013125836.1, XP_013121970.1, XP_013121973.1, XP_013121972.1, XP_003451272.1, XP_013127709.1,…	XP_013122491.1, XP_005476635.1, XP_005450505.1, XP_005460244.1, XP_005460245.1, XP_013125869.1, XP_013119759.1, XP_005460240.1, XP_005461584.1, XP_005460242.1, XP_005450615.1, XP_003460600.2, XP_003443706.1, XP_003455608.1, XP_003445373.1, XP_005450614.1, XP_003439264.1, XP_005476554.1, XP_003443364.1, XP_005476555.1, XP_005475984.1, XP_005452585.1, XP_005466448.1, XP_013123283.1, XP_013125875.1,…
GO:0004896	cytokine receptor activity	F	9.49706e-07	2.48918e-09	50	74	6743	31631	OVER	XP_013121968.1, XP_005470653.1, XP_005464008.1, XP_005476551.1, XP_013130321.1, XP_003445968.1, XP_003440073.1, XP_005476553.1, XP_003443769.1, XP_013123528.1, XP_013127708.1, XP_013121971.1, XP_013125836.1, XP_013121973.1, XP_013127149.1, XP_003447003.1, XP_005476940.1, XP_013125874.1, XP_013125872.1, XP_005450625.1, XP_005466822.1, XP_013127201.1, XP_003458849.2, XP_013121967.1, XP_013121969.1,…	NP_001266477.1, XP_013122491.1, XP_005450505.1, XP_005474769.1, XP_005460245.1, XP_013125869.1, XP_013119759.1, XP_005472739.1, XP_005461584.1, XP_013123963.1, XP_003442867.1, XP_013123961.1, XP_003460600.2, XP_013132844.1, XP_003443706.1, XP_003445373.1, XP_005450614.1, XP_005449579.1, XP_005475561.1, XP_003443364.1, XP_013124004.1, XP_005476555.1, XP_005466448.1, XP_005472740.1, XP_003438468.1,…
GO:0046914	transition metal ion binding	F	2.73059e-06	7.39544e-09	661	2416	6132	29289	OVER	XP_013126832.1, XP_003443095.2, XP_013131395.1, XP_013122288.1, XP_005460416.1, XP_013122517.1, XP_005473401.1, XP_013131417.1, XP_003458260.2, XP_013121793.1, XP_005461883.1, XP_005471812.1, XP_013126166.1, XP_005476198.1, XP_013127983.1, XP_003441505.1, XP_013127960.1, XP_013132424.1, XP_013122046.1, XP_005462838.1, XP_005470708.1, XP_013122277.1, XP_013121729.1, XP_003459640.1, XP_005476088.1,…	XP_013127173.1, XP_005468282.1, XP_005447875.1, XP_005477336.1, XP_005449320.1, XP_013125159.1, XP_013121114.1, XP_013120160.1, XP_013132631.1, XP_013128937.1, XP_005450268.2, XP_003446545.1, XP_003443106.1, XP_005478245.1, XP_005447995.1, XP_003456890.1,
GO:0007264	small GTPase mediated signal transduction	P	3.00031e-06	8.38808e-09	252	772	6541	30933	OVER	XP_013124422.1, XP_005459901.1, XP_005477954.1, XP_005467941.1, XP_005448592.1, XP_003445697.1, XP_013126350.1, XP_005460201.1, XP_005463012.1, XP_013129522.1, XP_005467843.1, XP_003439683.1, XP_003452608.1, XP_013126226.1, XP_013119774.1, XP_005454666.1, XP_005453346.1, XP_013119966.1, XP_003442065.1, XP_005454605.1, XP_005465915.1, XP_005459393.1, XP_013126805.1, XP_005478054.1, XP_013124374.1,…	XP_013127218.1, XP_005460830.1, XP_013128071.1, XP_005470990.1, XP_005471330.1, XP_005457575.1, XP_003459795.1, XP_003442633.2, XP_005455820.1, XP_003448289.2, XP_003454876.1, XP_003440900.1, XP_005452558.1, XP_013131274.1, XP_005463999.1, XP_005455176.1, XP_013131394.1, XP_013121900.1, XP_003457822.1, XP_005470445.1, XP_003441504.1, XP_005450849.1, XP_003446295.1, XP_013123888.1, XP_013119872.1,…
GO:0004143	diacylglycerol kinase activity	F	3.18411e-06	9.45829e-09	20	11	6773	31694	OVER	XP_013120199.1, XP_013129900.1, XP_005475934.1, XP_013121615.1, XP_005475933.1, XP_005475935.1, XP_013121611.1, XP_013132698.1, XP_013121612.1, XP_013132697.1, XP_005475932.1, XP_013121613.1, XP_013132696.1, XP_005475931.1, XP_013132695.1, XP_003447693.1, XP_013121614.1, XP_013129899.1, XP_003438949.1, XP_013121610.1	XP_013129478.1, XP_003449640.2, XP_013121259.1, XP_005458669.1, XP_005469458.1, XP_013121258.1, XP_013129479.1, XP_005458667.1, XP_003448059.1, XP_005475287.1, XP_005458670.1
GO:0007205	protein kinase C-activating G-protein coupled receptor signaling pathway	P	3.18411e-06	9.45829e-09	20	11	6773	31694	OVER	XP_013120199.1, XP_013129900.1, XP_005475934.1, XP_013121615.1, XP_005475933.1, XP_005475935.1, XP_013121611.1, XP_013132698.1, XP_013121612.1, XP_013132697.1, XP_005475932.1, XP_013121613.1, XP_013132696.1, XP_005475931.1, XP_013132695.1, XP_003447693.1, XP_013121614.1, XP_013129899.1, XP_003438949.1, XP_013121610.1	XP_013129478.1, XP_003449640.2, XP_013121259.1, XP_005458669.1, XP_005469458.1, XP_013121258.1, XP_013129479.1, XP_005458667.1, XP_003448059.1, XP_005475287.1, XP_005458670.1
GO:0036368	cone photoresponse recovery	P	3.21696e-06	9.83692e-09	12	1	6781	31704	OVER	XP_005477105.2, XP_005477106.1, XP_005477107.1, XP_013131730.1, XP_005477108.1, XP_005477109.1, XP_005477103.1, XP_005477104.1, XP_003442642.1, XP_003450725.1, XP_005477112.1, XP_005477111.1	XP_003452742.1
GO:0099003	vesicle-mediated transport in synapse	P	3.38458e-06	1.06452e-08	30	30	6763	31675	OVER	XP_013128700.1, XP_013128701.1, XP_013132046.1, XP_013132047.1, XP_005467651.1, XP_003444629.1, XP_005478876.2, XP_005452020.1, XP_005453615.1, XP_013132045.1, XP_005453613.1, XP_013128702.1, XP_005468747.1, XP_013128703.1, XP_005468746.1, XP_013128704.1, XP_003448390.1, XP_005453610.1, XP_003445412.1, XP_013128697.1, XP_013122739.1, XP_013128698.1, XP_013128699.1, XP_003439997.3, XP_013127599.1,…	XP_005454869.1, XP_005454868.1, XP_005454867.1, XP_003437735.1, XP_005454866.1, XP_003448691.1, XP_005477352.1, XP_003448128.1, XP_003439476.1, XP_005449915.1, XP_005470686.1, XP_013121269.1, XP_003443044.1, XP_003457855.2, XP_005453164.1, XP_013122738.1, XP_005453163.1, XP_005472594.2, XP_013131920.1, XP_005454672.1, XP_005472597.1, XP_005454871.1, XP_005454870.1, XP_003438146.1, XP_003440758.1,…
GO:0046328	regulation of JNK cascade	P	3.59494e-06	1.16209e-08	26	22	6767	31683	OVER	XP_013132233.1, XP_013132234.1, XP_013132235.1, XP_013132236.1, XP_003440320.1, XP_013132237.1, XP_013132238.1, XP_013132239.1, XP_005448481.1, XP_003446343.1, XP_013132230.1, XP_013132231.1, XP_013132232.1, XP_013132244.1, XP_013132245.1, XP_013132246.1, XP_013132247.1, XP_013132248.1, XP_013132229.1, XP_013132228.1, XP_013132226.1, XP_013132225.1, XP_013132240.1, XP_013132241.1, XP_013132242.1,…	XP_003457334.1, XP_013125057.1, XP_005475044.1, XP_005448611.1, XP_005462389.1, XP_005460931.1, XP_005450160.1, XP_003447337.1, XP_003438991.1, XP_005477364.1, XP_003446402.1, XP_005477368.1, XP_005466589.2, XP_003442104.2, XP_005477367.1, XP_003442834.1, XP_005477366.1, XP_005452004.2, XP_003438520.1, XP_003439821.1, XP_005478902.1, XP_005475045.1
GO:0009395	phospholipid catabolic process	P	7.46651e-06	2.47883e-08	57	101	6736	31604	OVER	XP_013125556.1, XP_003456293.1, XP_003442178.1, XP_013124301.1, XP_013121615.1, XP_005453388.1, XP_013121611.1, XP_013132698.1, XP_013124276.1, XP_013121613.1, XP_013132696.1, XP_005476574.1, XP_013124272.1, XP_005453866.1, XP_013124274.1, XP_005461035.1, XP_005459686.1, XP_013120199.1, XP_005449271.1, XP_005477369.1, XP_013132092.1, XP_005475933.1, XP_005468965.1, XP_005475935.1, XP_003442207.1,…	XP_003441208.1, XP_005458669.1, XP_005475231.1, XP_013121258.1, XP_005470173.1, XP_013120205.1, XP_013126045.1, XP_013129478.1, XP_003457468.1, XP_005457729.1, XP_005474051.1, XP_005474838.1, XP_003441716.1, XP_003448986.2, XP_005454836.1, XP_013132971.1, XP_005449655.1, XP_003442105.1, XP_005476004.1, XP_003445625.1, XP_005454396.1, XP_003446944.1, XP_003449356.1, XP_005479106.1, XP_005475228.1,…
GO:0016079	synaptic vesicle exocytosis	P	9.60167e-06	3.27158e-08	28	28	6765	31677	OVER	XP_013128700.1, XP_013128701.1, XP_013132046.1, XP_013132047.1, XP_005467651.1, XP_003444629.1, XP_005452020.1, XP_005453615.1, XP_013132045.1, XP_005453613.1, XP_013128702.1, XP_005468747.1, XP_013128703.1, XP_005468746.1, XP_013128704.1, XP_003448390.1, XP_005453610.1, XP_003445412.1, XP_013128697.1, XP_013122739.1, XP_013128698.1, XP_013128699.1, XP_013127599.1, XP_005452244.1, XP_005452245.1,…	XP_005454869.1, XP_005454868.1, XP_005454867.1, XP_003437735.1, XP_005454866.1, XP_003448691.1, XP_005477352.1, XP_003448128.1, XP_003439476.1, XP_005449915.1, XP_005470686.1, XP_003443044.1, XP_005453164.1, XP_013122738.1, XP_005453163.1, XP_005472594.2, XP_013131920.1, XP_005454672.1, XP_005472597.1, XP_005454871.1, XP_005454870.1, XP_003438146.1, XP_003440758.1, XP_005469214.1, XP_005466517.1,…
GO:0005126	cytokine receptor binding	F	9.98227e-06	3.48847e-08	53	91	6740	31614	OVER	XP_003452249.1, XP_003448528.1, XP_005454474.1, XP_005456132.1, XP_013128225.1, XP_013119949.1, XP_013124383.1, XP_003438225.1, XP_003439775.1, XP_005465706.1, XP_005465708.1, XP_013122935.1, XP_005449345.1, XP_013124230.1, XP_005453634.1, XP_003458220.1, XP_003439451.1, XP_005460502.1, XP_005477488.1, XP_005476601.1, XP_005449466.1, XP_013124586.1, XP_005460465.1, XP_005456990.1, XP_003444516.1,…	XP_005467964.1, XP_005453194.1, XP_005453196.1, XP_003445926.1, XP_005453198.1, XP_003444586.1, XP_013122430.1, XP_005462538.1, XP_005451767.1, XP_003456654.1, XP_003438593.1, XP_005464842.1, XP_005476267.1, XP_013122937.1, NP_001284555.1, XP_013126644.1, XP_003444508.1, XP_013126316.1, XP_003446135.3, NP_001274331.1, XP_013122910.1, XP_005449381.1, XP_003459502.1, XP_013131883.1, XP_005466716.2,…
GO:0032872	regulation of stress-activated MAPK cascade	P	1.65029e-05	6.05559e-08	26	25	6767	31680	OVER	XP_013132233.1, XP_013132234.1, XP_013132235.1, XP_013132236.1, XP_003440320.1, XP_013132237.1, XP_013132238.1, XP_013132239.1, XP_005448481.1, XP_003446343.1, XP_013132230.1, XP_013132231.1, XP_013132232.1, XP_013132244.1, XP_013132245.1, XP_013132246.1, XP_013132247.1, XP_013132248.1, XP_013132229.1, XP_013132228.1, XP_013132226.1, XP_013132225.1, XP_013132240.1, XP_013132241.1, XP_013132242.1,…	XP_013125057.1, XP_005475044.1, XP_005448611.1, XP_005462389.1, XP_005460931.1, XP_003447337.1, XP_003438991.1, XP_003446402.1, XP_005466589.2, XP_005452004.2, XP_013127212.1, XP_013127211.1, XP_005478902.1, XP_005475045.1, XP_003457334.1, XP_003445958.1, XP_005450160.1, XP_005477364.1, XP_005477368.1, XP_003442104.2, XP_005477367.1, XP_003442834.1, XP_005477366.1, XP_003438520.1, XP_003439821.1
GO:0070302	regulation of stress-activated protein kinase signaling cascade	P	1.65029e-05	6.05559e-08	26	25	6767	31680	OVER	XP_013132233.1, XP_013132234.1, XP_013132235.1, XP_013132236.1, XP_003440320.1, XP_013132237.1, XP_013132238.1, XP_013132239.1, XP_005448481.1, XP_003446343.1, XP_013132230.1, XP_013132231.1, XP_013132232.1, XP_013132244.1, XP_013132245.1, XP_013132246.1, XP_013132247.1, XP_013132248.1, XP_013132229.1, XP_013132228.1, XP_013132226.1, XP_013132225.1, XP_013132240.1, XP_013132241.1, XP_013132242.1,…	XP_013125057.1, XP_005475044.1, XP_005448611.1, XP_005462389.1, XP_005460931.1, XP_003447337.1, XP_003438991.1, XP_003446402.1, XP_005466589.2, XP_005452004.2, XP_013127212.1, XP_013127211.1, XP_005478902.1, XP_005475045.1, XP_003457334.1, XP_003445958.1, XP_005450160.1, XP_005477364.1, XP_005477368.1, XP_003442104.2, XP_005477367.1, XP_003442834.1, XP_005477366.1, XP_003438520.1, XP_003439821.1
GO:0099504	synaptic vesicle cycle	P	1.85243e-05	6.95915e-08	30	34	6763	31671	OVER	XP_013128700.1, XP_013128701.1, XP_013132046.1, XP_013132047.1, XP_005467651.1, XP_003444629.1, XP_005478876.2, XP_005452020.1, XP_005453615.1, XP_013132045.1, XP_005453613.1, XP_013128702.1, XP_005468747.1, XP_013128703.1, XP_005468746.1, XP_013128704.1, XP_003448390.1, XP_005453610.1, XP_003445412.1, XP_013128697.1, XP_013122739.1, XP_013128698.1, XP_013128699.1, XP_003439997.3, XP_013127599.1,…	XP_005474269.1, XP_005454869.1, XP_005454868.1, XP_005454867.1, XP_003437735.1, XP_005454866.1, XP_013121545.1, XP_003448691.1, XP_005477352.1, XP_003448128.1, XP_003439476.1, XP_003455036.1, XP_005449915.1, XP_005470686.1, XP_013121269.1, XP_003443044.1, XP_003457855.2, XP_005453164.1, XP_013122738.1, XP_005453163.1, XP_005472594.2, XP_013131920.1, XP_005454672.1, XP_005472597.1, XP_005454871.1,…
GO:0016042	lipid catabolic process	P	3.05353e-05	1.17382e-07	73	156	6720	31549	OVER	XP_013125556.1, XP_003456777.1, XP_003456293.1, XP_003442178.1, XP_013124301.1, XP_013121615.1, XP_005453388.1, XP_013121611.1, XP_013132698.1, XP_013124276.1, XP_013121613.1, XP_013132696.1, XP_005476574.1, XP_005459258.1, XP_013124272.1, XP_005453866.1, XP_013124274.1, XP_005461035.1, XP_005459686.1, XP_013132702.1, XP_013120199.1, XP_005449271.1, XP_013132704.1, XP_005477369.1, XP_013132092.1,…	XP_003441208.1, XP_005458669.1, XP_005475231.1, XP_013121258.1, XP_005470173.1, XP_013120205.1, XP_013126045.1, XP_003455102.1, XP_013129478.1, XP_003457468.1, XP_005457729.1, XP_003440747.1, XP_005474051.1, XP_003439890.1, XP_005474838.1, XP_005453177.1, XP_003441716.1, XP_003448986.2, XP_003454333.1, XP_005454836.1, XP_003459682.1, XP_013132971.1, XP_003448493.1, XP_005449655.1, XP_005463991.1,…
GO:0002456	T cell mediated immunity	P	3.63383e-05	1.65088e-07	9	0	6784	31705	OVER	XP_005448371.1, XP_013127828.1, XP_005448372.1, XP_013127815.1, XP_013127827.1, XP_013127817.1, XP_013127813.1, XP_013127819.1, XP_005448373.1
GO:0002724	regulation of T cell cytokine production	P	3.63383e-05	1.65088e-07	9	0	6784	31705	OVER	XP_005448371.1, XP_013127828.1, XP_005448372.1, XP_013127815.1, XP_013127827.1, XP_013127817.1, XP_013127813.1, XP_013127819.1, XP_005448373.1
GO:0002718	regulation of cytokine production involved in immune response	P	3.63383e-05	1.65088e-07	9	0	6784	31705	OVER	XP_005448371.1, XP_013127828.1, XP_005448372.1, XP_013127815.1, XP_013127827.1, XP_013127817.1, XP_013127813.1, XP_013127819.1, XP_005448373.1
GO:0002369	T cell cytokine production	P	3.63383e-05	1.65088e-07	9	0	6784	31705	OVER	XP_005448371.1, XP_013127828.1, XP_005448372.1, XP_013127815.1, XP_013127827.1, XP_013127817.1, XP_013127813.1, XP_013127819.1, XP_005448373.1
GO:0002822	regulation of adaptive immune response based on somatic recombination of immune receptors built from immunoglobulin superfamily domains	P	3.63383e-05	1.65088e-07	9	0	6784	31705	OVER	XP_005448371.1, XP_013127828.1, XP_005448372.1, XP_013127815.1, XP_013127827.1, XP_013127817.1, XP_013127813.1, XP_013127819.1, XP_005448373.1
GO:0002819	regulation of adaptive immune response	P	3.63383e-05	1.65088e-07	9	0	6784	31705	OVER	XP_005448371.1, XP_013127828.1, XP_005448372.1, XP_013127815.1, XP_013127827.1, XP_013127817.1, XP_013127813.1, XP_013127819.1, XP_005448373.1
GO:0002709	regulation of T cell mediated immunity	P	3.63383e-05	1.65088e-07	9	0	6784	31705	OVER	XP_005448371.1, XP_013127828.1, XP_005448372.1, XP_013127815.1, XP_013127827.1, XP_013127817.1, XP_013127813.1, XP_013127819.1, XP_005448373.1
GO:0002367	cytokine production involved in immune response	P	3.63383e-05	1.65088e-07	9	0	6784	31705	OVER	XP_005448371.1, XP_013127828.1, XP_005448372.1, XP_013127815.1, XP_013127827.1, XP_013127817.1, XP_013127813.1, XP_013127819.1, XP_005448373.1
GO:0007269	neurotransmitter secretion	P	4.78571e-05	2.2578e-07	35	49	6758	31656	OVER	XP_013128700.1, XP_013128701.1, XP_013132046.1, XP_013132047.1, XP_013129394.1, XP_005467651.1, XP_003444629.1, XP_013129397.1, XP_005452020.1, XP_013129391.1, XP_005453615.1, XP_003445585.1, XP_003445273.1, XP_005473173.1, XP_013132045.1, XP_005453613.1, XP_013128702.1, XP_005468747.1, XP_013128703.1, XP_005468746.1, XP_013128704.1, XP_003448390.1, XP_005453610.1, XP_013129387.1, XP_003445412.1,…	XP_005456692.1, XP_005454868.1, XP_005454866.1, XP_005448718.1, XP_003439476.1, XP_005451870.1, XP_003452070.2, XP_005449915.1, XP_005467024.1, XP_003443044.1, XP_005453164.1, XP_013122738.1, XP_005449861.1, XP_013131920.1, XP_005454672.1, XP_005472597.1, XP_005449863.1, XP_005454870.1, XP_003438146.1, XP_003445740.1, XP_005451867.1, XP_005466518.1, XP_003451541.1, XP_013125543.1, XP_003454587.1,…
GO:0099643	signal release from synapse	P	4.78571e-05	2.2578e-07	35	49	6758	31656	OVER	XP_013128700.1, XP_013128701.1, XP_013132046.1, XP_013132047.1, XP_013129394.1, XP_005467651.1, XP_003444629.1, XP_013129397.1, XP_005452020.1, XP_013129391.1, XP_005453615.1, XP_003445585.1, XP_003445273.1, XP_005473173.1, XP_013132045.1, XP_005453613.1, XP_013128702.1, XP_005468747.1, XP_013128703.1, XP_005468746.1, XP_013128704.1, XP_003448390.1, XP_005453610.1, XP_013129387.1, XP_003445412.1,…	XP_005456692.1, XP_005454868.1, XP_005454866.1, XP_005448718.1, XP_003439476.1, XP_005451870.1, XP_003452070.2, XP_005449915.1, XP_005467024.1, XP_003443044.1, XP_005453164.1, XP_013122738.1, XP_005449861.1, XP_013131920.1, XP_005454672.1, XP_005472597.1, XP_005449863.1, XP_005454870.1, XP_003438146.1, XP_003445740.1, XP_005451867.1, XP_005466518.1, XP_003451541.1, XP_013125543.1, XP_003454587.1,…
GO:0048489	synaptic vesicle transport	P	5.03804e-05	2.46488e-07	30	37	6763	31668	OVER	XP_013128700.1, XP_013128701.1, XP_013132046.1, XP_013132047.1, XP_005467651.1, XP_003444629.1, XP_005478876.2, XP_005452020.1, XP_005453615.1, XP_013132045.1, XP_005453613.1, XP_013128702.1, XP_005468747.1, XP_013128703.1, XP_005468746.1, XP_013128704.1, XP_003448390.1, XP_005453610.1, XP_003445412.1, XP_013128697.1, XP_013122739.1, XP_013128698.1, XP_013128699.1, XP_003439997.3, XP_013127599.1,…	XP_005479092.1, XP_005479093.1, XP_005479094.1, XP_003437610.1, XP_005454869.1, XP_005454868.1, XP_005479091.1, XP_005454867.1, XP_003437735.1, XP_005454866.1, XP_003448691.1, XP_005477352.1, XP_003448128.1, XP_003439476.1, XP_005449915.1, XP_005470686.1, XP_013121269.1, XP_003443044.1, XP_003457855.2, XP_005453164.1, XP_013122738.1, XP_005453163.1, XP_005472594.2, XP_013131920.1, XP_005454672.1,…
GO:0097480	establishment of synaptic vesicle localization	P	5.03804e-05	2.46488e-07	30	37	6763	31668	OVER	XP_013128700.1, XP_013128701.1, XP_013132046.1, XP_013132047.1, XP_005467651.1, XP_003444629.1, XP_005478876.2, XP_005452020.1, XP_005453615.1, XP_013132045.1, XP_005453613.1, XP_013128702.1, XP_005468747.1, XP_013128703.1, XP_005468746.1, XP_013128704.1, XP_003448390.1, XP_005453610.1, XP_003445412.1, XP_013128697.1, XP_013122739.1, XP_013128698.1, XP_013128699.1, XP_003439997.3, XP_013127599.1,…	XP_005479092.1, XP_005479093.1, XP_005479094.1, XP_003437610.1, XP_005454869.1, XP_005454868.1, XP_005479091.1, XP_005454867.1, XP_003437735.1, XP_005454866.1, XP_003448691.1, XP_005477352.1, XP_003448128.1, XP_003439476.1, XP_005449915.1, XP_005470686.1, XP_013121269.1, XP_003443044.1, XP_003457855.2, XP_005453164.1, XP_013122738.1, XP_005453163.1, XP_005472594.2, XP_013131920.1, XP_005454672.1,…
GO:0005085	guanyl-nucleotide exchange factor activity	F	5.55093e-05	2.78014e-07	131	358	6662	31347	OVER	XP_005454990.1, XP_005459901.1, XP_003445697.1, XP_013126354.1, XP_013126350.1, XP_005448739.1, XP_003439939.2, XP_005460201.1, XP_005463012.1, XP_013120454.1, XP_005467843.1, XP_003439683.1, XP_013119774.1, XP_005450132.1, XP_005454666.1, XP_005471165.1, XP_005452181.1, XP_005465915.1, XP_013126805.1, XP_005478054.1, XP_005475574.1, XP_013124374.1, XP_003440460.1, XP_005479000.1, XP_005456183.1,…	XP_003455641.1, XP_013127218.1, XP_013129982.1, XP_005448942.1, XP_013128071.1, XP_005474721.1, XP_013121901.1, XP_005448193.1, XP_005457153.1, XP_003451266.1, XP_005470990.1, XP_013123900.1, XP_005450848.1, XP_005471330.1, XP_005478355.1, XP_013123908.1, XP_005452679.1, XP_005450996.1, XP_013125042.1, XP_003448289.2, XP_005477860.1, XP_013120883.1, XP_013123887.1, XP_005456376.1, XP_005477735.1,…
GO:0005220	inositol 1,4,5-trisphosphate-sensitive calcium-release channel activity	F	5.55093e-05	2.81281e-07	11	2	6782	31703	OVER	XP_013127282.1, XP_013124662.1, XP_013124661.1, XP_013124664.1, XP_013124663.1, XP_013124660.1, XP_013124128.1, XP_013124659.1, XP_005470988.1, XP_005469532.1, XP_013124665.1	XP_013125442.1, XP_013125441.1
GO:0043087	regulation of GTPase activity	P	5.97633e-05	3.08058e-07	194	591	6599	31114	OVER	XP_005459901.1, XP_005448592.1, XP_003445697.1, XP_013123852.1, XP_013127632.1, XP_013126350.1, XP_005460201.1, XP_005463012.1, XP_005467843.1, XP_003439683.1, XP_013119774.1, XP_005454666.1, XP_013121634.1, XP_005465915.1, XP_013126805.1, XP_005478054.1, XP_013124374.1, XP_005479000.1, XP_005456183.1, XP_005472892.1, XP_013122653.1, XP_013130233.1, XP_005476683.1, XP_003460323.3, XP_003455253.2,…	XP_003455641.1, XP_013127218.1, XP_005449038.1, XP_013128071.1, XP_013121901.1, XP_005448193.1, XP_005470990.1, XP_013124773.1, XP_005450848.1, XP_005471330.1, XP_005478355.1, XP_003438348.2, XP_013123908.1, XP_005452679.1, XP_003448289.2, XP_005477860.1, XP_013120883.1, XP_013123887.1, XP_003454065.2, XP_003442393.1, XP_013119871.1, XP_005472131.1, XP_005471255.1, XP_005459559.1, XP_003458197.1,…
GO:0099531	presynaptic process involved in chemical synaptic transmission	P	6.08278e-05	3.1886e-07	35	50	6758	31655	OVER	XP_013128700.1, XP_013128701.1, XP_013132046.1, XP_013132047.1, XP_013129394.1, XP_005467651.1, XP_003444629.1, XP_013129397.1, XP_005452020.1, XP_013129391.1, XP_005453615.1, XP_003445585.1, XP_003445273.1, XP_005473173.1, XP_013132045.1, XP_005453613.1, XP_013128702.1, XP_005468747.1, XP_013128703.1, XP_005468746.1, XP_013128704.1, XP_003448390.1, XP_005453610.1, XP_013129387.1, XP_003445412.1,…	XP_005456692.1, XP_005454868.1, XP_005454866.1, XP_005448718.1, XP_003439476.1, XP_005451870.1, XP_003452070.2, XP_005449915.1, XP_005467024.1, XP_003443044.1, XP_005453164.1, XP_013122738.1, XP_005449861.1, XP_013131920.1, XP_005454672.1, XP_005472597.1, XP_005449863.1, XP_005454870.1, XP_003438146.1, XP_003445740.1, XP_005451867.1, XP_005466518.1, XP_003451541.1, XP_013125543.1, XP_003454587.1,…
GO:0097479	synaptic vesicle localization	P	0.000101225	5.39467e-07	30	39	6763	31666	OVER	XP_013128700.1, XP_013128701.1, XP_013132046.1, XP_013132047.1, XP_005467651.1, XP_003444629.1, XP_005478876.2, XP_005452020.1, XP_005453615.1, XP_013132045.1, XP_005453613.1, XP_013128702.1, XP_005468747.1, XP_013128703.1, XP_005468746.1, XP_013128704.1, XP_003448390.1, XP_005453610.1, XP_003445412.1, XP_013128697.1, XP_013122739.1, XP_013128698.1, XP_013128699.1, XP_003439997.3, XP_013127599.1,…	XP_005479092.1, XP_005479093.1, XP_005474269.1, XP_005479094.1, XP_003437610.1, XP_005454869.1, XP_005454868.1, XP_005479091.1, XP_005454867.1, XP_003437735.1, XP_005454866.1, XP_003448691.1, XP_005477352.1, XP_003448128.1, XP_003439476.1, XP_005449915.1, XP_005470686.1, XP_013121269.1, XP_003443044.1, XP_003457855.2, XP_005453164.1, XP_013122738.1, XP_005453163.1, XP_005472594.2, XP_013131920.1,…
GO:0007254	JNK cascade	P	0.000104052	5.68375e-07	27	32	6766	31673	OVER	XP_013132233.1, XP_013132234.1, XP_005448132.1, XP_013132235.1, XP_013132236.1, XP_003440320.1, XP_013132237.1, XP_013132238.1, XP_013132239.1, XP_005448481.1, XP_003446343.1, XP_013132230.1, XP_013132231.1, XP_013132232.1, XP_013132244.1, XP_013132245.1, XP_013132246.1, XP_013132247.1, XP_013132248.1, XP_013132229.1, XP_013132228.1, XP_013132226.1, XP_013132225.1, XP_013132240.1, XP_013132241.1,…	XP_013125057.1, XP_005475044.1, XP_005448611.1, XP_005462389.1, XP_005460931.1, XP_003447337.1, XP_003438991.1, XP_003451885.1, XP_003449078.1, XP_003446402.1, XP_005466589.2, XP_005452004.2, XP_005448674.1, XP_005448675.1, XP_005478902.1, XP_005448676.1, XP_005475045.1, XP_003457334.1, XP_005478077.1, XP_005456458.1, XP_005450160.1, XP_003455526.1, XP_005477364.1, XP_005477368.1, XP_003442104.2,…
GO:0002474	antigen processing and presentation of peptide antigen via MHC class I	P	0.000104052	5.72715e-07	19	15	6774	31690	OVER	XP_013133073.1, XP_013122564.1, XP_005465066.1, XP_003451805.1, XP_003459664.1, XP_013121408.1, XP_013122695.1, XP_003459665.1, XP_013123235.1, XP_013123236.1, XP_005464374.1, XP_003450689.1, XP_013123234.1, XP_013121387.1, XP_013122561.1, XP_013122563.1, XP_013122562.1, XP_013123307.1, XP_013123335.1	XP_013121410.1, XP_013121411.1, XP_013121412.1, XP_013121413.1, XP_013121414.1, XP_013121415.1, XP_013121416.1, XP_013121756.1, XP_013121393.1, XP_003458719.1, XP_005464372.1, XP_003458512.1, XP_013122397.1, XP_003460617.1, XP_013122560.1
GO:0060326	cell chemotaxis	P	0.000118045	6.60046e-07	31	42	6762	31663	OVER	XP_005450920.1, XP_003452249.1, XP_003448528.1, XP_003438249.1, XP_013119949.1, XP_005465706.1, XP_003456613.1, XP_005465705.1, XP_003439456.1, XP_005449346.1, XP_005465708.1, XP_005450919.1, XP_005449345.1, XP_003456404.1, XP_013122934.1, XP_003443726.1, XP_003439451.1, XP_003456219.1, XP_003442446.1, XP_005451271.1, XP_003444005.1, XP_003455945.2, XP_013124586.1, XP_005466409.1, XP_003439341.1,…	XP_005451761.1, XP_013126357.1, XP_003455661.2, XP_003450047.1, XP_005453194.1, XP_005453193.1, XP_005453195.1, XP_003450941.1, XP_005453198.1, XP_005453197.1, XP_003455769.1, XP_003459489.1, XP_005476848.1, XP_003456409.1, XP_013122937.1, XP_003439247.1, XP_005449380.1, XP_013129262.1, XP_005453199.1, XP_003444508.1, XP_003446135.3, XP_005471717.1, XP_003442297.1, XP_003441168.1, XP_005449381.1,…
GO:0044242	cellular lipid catabolic process	P	0.000128981	7.32462e-07	63	134	6730	31571	OVER	XP_013125556.1, XP_003456293.1, XP_003442178.1, XP_013124301.1, XP_013121615.1, XP_005453388.1, XP_013121611.1, XP_013132698.1, XP_013124276.1, XP_013121613.1, XP_013132696.1, XP_005476574.1, XP_013124272.1, XP_005453866.1, XP_013124274.1, XP_005461035.1, XP_005459686.1, XP_013120199.1, XP_005449271.1, XP_005477369.1, XP_013132092.1, XP_005475933.1, XP_005468965.1, XP_005475935.1, XP_003442207.1,…	XP_003441208.1, XP_005458669.1, XP_005475231.1, XP_013121258.1, XP_005470173.1, XP_013120205.1, XP_013126045.1, XP_003455102.1, XP_013129478.1, XP_003457468.1, XP_005457729.1, XP_005474051.1, XP_005474838.1, XP_005453177.1, XP_003441716.1, XP_003448986.2, XP_005454836.1, XP_003459682.1, XP_013132971.1, XP_003448493.1, XP_005449655.1, XP_003442105.1, XP_005476004.1, XP_003445625.1, XP_005454396.1,…
GO:0008349	MAP kinase kinase kinase kinase activity	F	0.00015999	9.31085e-07	14	7	6779	31698	OVER	XP_013125502.1, XP_013125501.1, XP_005463445.1, XP_013125504.1, XP_013125503.1, XP_005463443.1, XP_013125499.1, XP_003456452.1, XP_003454012.1, XP_005461207.1, XP_013120269.1, XP_003439529.1, XP_005461201.1, XP_013125500.1	XP_003456888.1, XP_013123897.1, XP_013123898.1, XP_013123895.1, XP_013123896.1, XP_013123894.1, XP_003438275.2
GO:0050253	retinyl-palmitate esterase activity	F	0.00015999	9.36511e-07	8	0	6785	31705	OVER	XP_013132702.1, XP_005459261.1, XP_005459260.1, XP_013132704.1, XP_005459258.1, XP_013132703.1, XP_005459259.1, XP_005459257.1
GO:0004871	signal transducer activity	F	0.00018659	1.10852e-06	514	1899	6279	29806	OVER	XP_005455831.1, XP_005473929.1, XP_013119676.1, XP_005451821.1, XP_005449682.1, XP_003441288.1, XP_013124301.1, XP_005453323.1, XP_013126527.1, XP_003456618.1, XP_013132293.1, XP_005476198.1, XP_003442679.1, XP_013124203.1, XP_013124708.1, XP_005467309.1, XP_013124663.1, XP_013127873.1, XP_005472079.1, XP_003439113.1, XP_005473458.1, XP_013125836.1, XP_005461763.1, XP_013124336.1, XP_013124359.1,…	XP_005464731.1, XP_013120205.1, XP_005478441.1, XP_013124566.1, XP_003458339.2, XP_003445373.1, XP_003454329.1, XP_013119981.1, XP_005460164.1, XP_013122058.1, XP_005457838.1, XP_003450470.2, XP_003443106.1, XP_005462815.2, XP_005459767.2, XP_005467538.2, XP_013119763.1, XP_005459669.1, XP_005455130.1, XP_005478935.1, XP_005468545.1, XP_005459077.2, XP_005468906.1, XP_005459438.1, XP_013129811.1,…
GO:0002700	regulation of production of molecular mediator of immune response	P	0.000230412	1.38899e-06	9	1	6784	31704	OVER	XP_005448371.1, XP_013127828.1, XP_005448372.1, XP_013127815.1, XP_013127827.1, XP_013127817.1, XP_013127813.1, XP_013127819.1, XP_005448373.1	NP_001284555.1
GO:0001505	regulation of neurotransmitter levels	P	0.000329989	2.01811e-06	38	64	6755	31641	OVER	XP_013128700.1, XP_013128701.1, XP_013132046.1, XP_013132047.1, XP_013129394.1, XP_003444770.1, XP_005467651.1, XP_003444629.1, XP_013126416.1, XP_013129397.1, XP_013126417.1, XP_005452020.1, XP_013129391.1, XP_005453615.1, XP_003445585.1, XP_003445273.1, XP_005473173.1, XP_013132045.1, XP_005453613.1, XP_013128702.1, XP_005468747.1, XP_013128703.1, XP_005468746.1, XP_013128704.1, XP_003448390.1,…	XP_003437945.1, XP_005456692.1, XP_005454868.1, XP_003442671.1, XP_005454866.1, XP_005448718.1, XP_003453337.1, XP_013121795.1, XP_003439476.1, XP_005451870.1, XP_003452070.2, XP_005458185.1, XP_005449915.1, XP_005467024.1, XP_003443044.1, XP_005453164.1, XP_013122738.1, XP_005449861.1, XP_013131920.1, XP_005454672.1, XP_005472597.1, XP_005449863.1, XP_005454870.1, XP_003438146.1, XP_003445740.1,…
GO:0031098	stress-activated protein kinase signaling cascade	P	0.000438114	2.75592e-06	27	36	6766	31669	OVER	XP_013132233.1, XP_013132234.1, XP_005448132.1, XP_013132235.1, XP_013132236.1, XP_003440320.1, XP_013132237.1, XP_013132238.1, XP_013132239.1, XP_005448481.1, XP_003446343.1, XP_013132230.1, XP_013132231.1, XP_013132232.1, XP_013132244.1, XP_013132245.1, XP_013132246.1, XP_013132247.1, XP_013132248.1, XP_013132229.1, XP_013132228.1, XP_013132226.1, XP_013132225.1, XP_013132240.1, XP_013132241.1,…	XP_013125057.1, XP_005475044.1, XP_005448611.1, XP_005462389.1, XP_005460931.1, XP_003447337.1, XP_003438991.1, XP_003451885.1, XP_003449078.1, XP_003446402.1, XP_005466589.2, XP_005452004.2, XP_013127212.1, XP_013127211.1, XP_005448674.1, XP_005448675.1, XP_005478902.1, XP_005448676.1, XP_005475045.1, XP_003457334.1, XP_005478077.1, XP_005456458.1, XP_003445958.1, XP_005450160.1, XP_003455526.1,…
GO:0051403	stress-activated MAPK cascade	P	0.000438114	2.75592e-06	27	36	6766	31669	OVER	XP_013132233.1, XP_013132234.1, XP_005448132.1, XP_013132235.1, XP_013132236.1, XP_003440320.1, XP_013132237.1, XP_013132238.1, XP_013132239.1, XP_005448481.1, XP_003446343.1, XP_013132230.1, XP_013132231.1, XP_013132232.1, XP_013132244.1, XP_013132245.1, XP_013132246.1, XP_013132247.1, XP_013132248.1, XP_013132229.1, XP_013132228.1, XP_013132226.1, XP_013132225.1, XP_013132240.1, XP_013132241.1,…	XP_013125057.1, XP_005475044.1, XP_005448611.1, XP_005462389.1, XP_005460931.1, XP_003447337.1, XP_003438991.1, XP_003451885.1, XP_003449078.1, XP_003446402.1, XP_005466589.2, XP_005452004.2, XP_013127212.1, XP_013127211.1, XP_005448674.1, XP_005448675.1, XP_005478902.1, XP_005448676.1, XP_005475045.1, XP_003457334.1, XP_005478077.1, XP_005456458.1, XP_003445958.1, XP_005450160.1, XP_003455526.1,…
GO:0016709	oxidoreductase activity, acting on paired donors, with incorporation or reduction of molecular oxygen, NAD(P)H as one donor, and incorporation of one atom of oxygen	F	0.000476196	3.03707e-06	16	12	6777	31693	OVER	XP_005478992.1, XP_005473852.1, XP_005478993.1, XP_005473853.1, XP_005478991.1, XP_005473851.1, XP_003456777.1, XP_013132314.1, XP_003441289.1, XP_003439945.1, XP_003439944.1, XP_013122929.1, XP_013124573.1, XP_005471153.1, XP_013122922.1, XP_013127960.1	XP_003453558.1, XP_003453101.1, XP_005477017.1, XP_005462578.1, XP_003452513.1, XP_003455359.1, XP_003453791.1, XP_005470800.1, XP_013122921.1, XP_005462579.1, XP_013121131.1, XP_003439946.2
GO:0017156	calcium ion regulated exocytosis	P	0.000511578	3.30743e-06	28	39	6765	31666	OVER	XP_013128700.1, XP_013128701.1, XP_013132046.1, XP_013132047.1, XP_005467651.1, XP_003444629.1, XP_005452020.1, XP_005453615.1, XP_013132045.1, XP_005453613.1, XP_013128702.1, XP_005468747.1, XP_013128703.1, XP_005468746.1, XP_013128704.1, XP_003448390.1, XP_005453610.1, XP_003445412.1, XP_013128697.1, XP_013122739.1, XP_013128698.1, XP_013128699.1, XP_013127599.1, XP_005452244.1, XP_005452245.1,…	XP_005454869.1, XP_005454868.1, XP_005454867.1, XP_003437735.1, XP_005454866.1, XP_003448691.1, XP_005477352.1, XP_003443913.1, XP_003448128.1, XP_003439476.1, XP_005449915.1, XP_005469050.1, XP_005470686.1, XP_003443044.1, XP_005450936.1, XP_003442936.3, XP_005453164.1, XP_013122738.1, XP_005453163.1, XP_005472594.2, XP_013131920.1, XP_003441570.1, XP_005454672.1, XP_005472597.1, XP_005454871.1,…
GO:0050794	regulation of cellular process	P	0.00070694	4.63223e-06	2015	8558	4778	23147	OVER	XP_005449475.1, XP_003448278.1, XP_005456217.1, XP_013127632.1, XP_005454474.1, XP_005451769.1, XP_013128225.1, XP_005476427.1, XP_005463012.1, XP_003450176.1, XP_003439683.1, XP_013126527.1, XP_003450635.1, XP_005474213.1, XP_005459393.1, XP_013130354.1, XP_013125836.1, XP_005461763.1, XP_003445591.2, XP_003448604.1, XP_013120195.1, XP_005473522.1, XP_013129463.1, XP_005468349.1, XP_003458206.1,…	XP_003450274.1, XP_013125222.1, XP_005478837.1, XP_005467987.1, XP_005478441.1, XP_003448800.1, XP_005458529.1, XP_005456119.1, XP_003456080.2, XP_005470990.1, XP_003445889.1, XP_003458490.2, XP_003443226.1, XP_003445373.1, XP_003454329.1, XP_003442219.1,
GO:0046339	diacylglycerol metabolic process	P	0.000760014	5.24745e-06	23	28	6770	31677	OVER	XP_003452445.1, XP_005448920.1, XP_005449271.1, XP_005449816.1, XP_003442178.1, XP_003439371.1, XP_013124300.1, XP_005449270.1, XP_013124301.1, XP_005453389.2, XP_013124302.1, XP_013124271.1, XP_005468964.1, XP_005468965.1, XP_005453387.1, XP_005453388.1, XP_003442207.1, XP_013124276.1, XP_005468125.1, XP_013124272.1, XP_005453866.1, XP_013124275.1, XP_013124274.1	XP_005475231.1, XP_013120205.1, XP_013126044.1, XP_013120206.1, XP_013126045.1, XP_005450960.1, XP_003457468.1, XP_003458608.1, XP_005473745.1, XP_013121843.1, XP_013123866.1, XP_003448430.2, XP_005468317.1, XP_013132971.1, XP_013124892.1, XP_013123865.1, XP_013124893.1, XP_005459663.1, XP_013132370.1, XP_013132369.1, XP_005464090.1, XP_005476004.1, XP_005475227.1, XP_005448876.1, XP_005475228.1,…
GO:0004435	phosphatidylinositol phospholipase C activity	F	0.000760014	5.24745e-06	23	28	6770	31677	OVER	XP_003452445.1, XP_005448920.1, XP_005449271.1, XP_005449816.1, XP_003442178.1, XP_003439371.1, XP_013124300.1, XP_005449270.1, XP_013124301.1, XP_005453389.2, XP_013124302.1, XP_013124271.1, XP_005468964.1, XP_005468965.1, XP_005453387.1, XP_005453388.1, XP_003442207.1, XP_013124276.1, XP_005468125.1, XP_013124272.1, XP_005453866.1, XP_013124275.1, XP_013124274.1	XP_005475231.1, XP_013120205.1, XP_013126044.1, XP_013120206.1, XP_013126045.1, XP_005450960.1, XP_003457468.1, XP_003458608.1, XP_005473745.1, XP_013121843.1, XP_013123866.1, XP_003448430.2, XP_005468317.1, XP_013132971.1, XP_013124892.1, XP_013123865.1, XP_013124893.1, XP_005459663.1, XP_013132370.1, XP_013132369.1, XP_005464090.1, XP_005476004.1, XP_005475227.1, XP_005448876.1, XP_005475228.1,…
GO:0035556	intracellular signal transduction	P	0.000760014	5.24745e-06	23	28	6770	31677	OVER	XP_003452445.1, XP_005448920.1, XP_005449271.1, XP_005449816.1, XP_003442178.1, XP_003439371.1, XP_013124300.1, XP_005449270.1, XP_013124301.1, XP_005453389.2, XP_013124302.1, XP_013124271.1, XP_005468964.1, XP_005468965.1, XP_005453387.1, XP_005453388.1, XP_003442207.1, XP_013124276.1, XP_005468125.1, XP_013124272.1, XP_005453866.1, XP_013124275.1, XP_013124274.1	XP_005475231.1, XP_013120205.1, XP_013126044.1, XP_013120206.1, XP_013126045.1, XP_005450960.1, XP_003457468.1, XP_003458608.1, XP_005473745.1, XP_013121843.1, XP_013123866.1, XP_003448430.2, XP_005468317.1, XP_013132971.1, XP_013124892.1, XP_013123865.1, XP_013124893.1, XP_005459663.1, XP_013132370.1, XP_013132369.1, XP_005464090.1, XP_005476004.1, XP_005475227.1, XP_005448876.1, XP_005475228.1,…
GO:0071929	alpha-tubulin acetylation	P	0.000760014	5.312e-06	7	0	6786	31705	OVER	XP_005464841.1, XP_005464840.1, XP_005464838.1, XP_005464839.1, XP_003459357.2, XP_005464836.1, XP_005464837.1
GO:0019799	tubulin N-acetyltransferase activity	F	0.000760014	5.312e-06	7	0	6786	31705	OVER	XP_005464841.1, XP_005464840.1, XP_005464838.1, XP_005464839.1, XP_003459357.2, XP_005464836.1, XP_005464837.1
GO:0004872	receptor activity	F	0.000779253	5.58262e-06	507	1903	6286	29802	OVER	XP_005455831.1, XP_005473929.1, XP_013119676.1, XP_005451821.1, XP_005474201.1, XP_005449682.1, XP_005472165.1, XP_003441288.1, XP_005453323.1, XP_013126527.1, XP_003456618.1, XP_013132293.1, XP_005476198.1, XP_003442679.1, XP_013124203.1, XP_013124708.1, XP_005467309.1, XP_005452885.1, XP_013124663.1, XP_013127873.1, XP_005472079.1, XP_003439113.1, XP_005473458.1, XP_013125836.1, XP_013120217.1,…	XP_005464731.1, XP_005478441.1, XP_013124566.1, XP_003458339.2, XP_003445373.1, XP_013119981.1, XP_005460164.1, XP_013122058.1, XP_005457838.1, XP_003450470.2, XP_003443106.1, XP_005462815.2, XP_005459767.2, XP_005467538.2, XP_013119763.1, XP_005459669.1, XP_005455130.1, XP_005478935.1, XP_005468545.1, XP_005459077.2, XP_005468906.1, XP_005459438.1, XP_013129811.1, XP_005462596.1, XP_013126397.1,…
GO:0060089	molecular transducer activity	F	0.000779253	5.58262e-06	507	1903	6286	29802	OVER	XP_005455831.1, XP_005473929.1, XP_013119676.1, XP_005451821.1, XP_005474201.1, XP_005449682.1, XP_005472165.1, XP_003441288.1, XP_005453323.1, XP_013126527.1, XP_003456618.1, XP_013132293.1, XP_005476198.1, XP_003442679.1, XP_013124203.1, XP_013124708.1, XP_005467309.1, XP_005452885.1, XP_013124663.1, XP_013127873.1, XP_005472079.1, XP_003439113.1, XP_005473458.1, XP_013125836.1, XP_013120217.1,…	XP_005464731.1, XP_005478441.1, XP_013124566.1, XP_003458339.2, XP_003445373.1, XP_013119981.1, XP_005460164.1, XP_013122058.1, XP_005457838.1, XP_003450470.2, XP_003443106.1, XP_005462815.2, XP_005459767.2, XP_005467538.2, XP_013119763.1, XP_005459669.1, XP_005455130.1, XP_005478935.1, XP_005468545.1, XP_005459077.2, XP_005468906.1, XP_005459438.1, XP_013129811.1, XP_005462596.1, XP_013126397.1,…
GO:0002706	regulation of lymphocyte mediated immunity	P	0.000886704	6.42988e-06	9	2	6784	31703	OVER	XP_005448371.1, XP_013127828.1, XP_005448372.1, XP_013127815.1, XP_013127827.1, XP_013127817.1, XP_013127813.1, XP_013127819.1, XP_005448373.1	XP_005467112.1, XP_003445830.1
GO:0006935	chemotaxis	P	0.000939895	6.89771e-06	99	270	6694	31435	OVER	XP_005464008.1, XP_005476551.1, XP_003440073.1, XP_005463223.1, XP_013128225.1, XP_005465708.1, XP_013122935.1, XP_013124230.1, XP_003443769.1, XP_003456219.1, XP_005460502.1, XP_013123528.1, XP_013127708.1, XP_005451271.1, XP_013125836.1, XP_013121973.1, XP_005475748.1, XP_003445873.1, XP_013124977.1, XP_013125874.1, XP_003444516.1, XP_005450625.1, XP_005461434.1, XP_005450920.1, XP_013121969.1,…	XP_013123080.1, XP_005451761.1, XP_013125076.1, XP_013119759.1, XP_005456714.1, XP_003457238.2, XP_005452475.1, XP_003447722.1, XP_003445373.1, XP_013124750.1, XP_005452945.1, XP_005459657.1, XP_003444508.1, XP_005471545.1, XP_003446135.3, XP_013124023.1, XP_005448806.1, XP_005449381.1, XP_005466448.1, XP_013124411.1, XP_013127413.1, XP_005471983.1, XP_005471960.1, XP_005459559.1, XP_005472949.1,…
GO:0030424	axon	C	0.00098115	7.31298e-06	32	52	6761	31653	OVER	XP_013132233.1, XP_013132234.1, XP_013132235.1, XP_013132236.1, XP_013132237.1, XP_013132238.1, XP_013132239.1, XP_013124691.1, XP_005464841.1, XP_005464840.1, XP_003459357.2, XP_013132230.1, XP_013132231.1, XP_013132232.1, XP_013132244.1, XP_003456767.1, XP_013132245.1, XP_013132246.1, XP_013132247.1, XP_013132248.1, XP_013132229.1, XP_005464838.1, XP_013132228.1, XP_005464839.1, XP_013132226.1,…	XP_005479093.1, XP_005461318.1, XP_005479091.1, XP_005468885.1, XP_003458518.1, XP_013120606.1, XP_003459870.1, XP_005449915.1, XP_013120009.1, XP_003446137.2, XP_005459657.1, XP_005465936.1, XP_005471985.1, XP_005465662.1, XP_003438146.1, XP_013120015.1, XP_005463064.1, XP_005474633.1, XP_005474631.1, XP_003447020.1, XP_003451541.1, XP_005460747.1, XP_005476163.1, XP_013127438.1, XP_005479092.1,…
GO:0016337	single organismal cell-cell adhesion	P	0.00098115	7.37191e-06	50	105	6743	31600	OVER	XP_013128470.1, XP_013128472.1, XP_005470653.1, XP_005478543.1, XP_013127634.1, XP_013126143.1, XP_013127632.1, XP_003456481.1, XP_013128572.1, XP_013128570.1, XP_003448121.1, XP_005467676.1, XP_005470098.1, XP_005467678.1, XP_013127636.1, XP_013124708.1, XP_013126637.1, XP_013128468.1, XP_005475909.1, XP_013128466.1, XP_013120826.1, XP_013126442.1, XP_003452369.1, XP_013128471.1, XP_005467673.1,…	XP_003450274.1, XP_003439084.1, XP_013132278.1, XP_013125829.1, XP_013125034.1, XP_005479091.1, XP_005449829.1, XP_005475713.1, XP_005453049.1, XP_005447900.1, XP_005466836.1, XP_013124460.1, XP_003448771.1, XP_003455092.1, XP_003438778.1, XP_005470377.1, XP_005468791.1, XP_005471960.1, XP_005473048.1, XP_005473044.1, XP_005453052.1, XP_003448627.1, XP_005475977.1, XP_013128104.1, XP_005451426.1,…
GO:0004629	phospholipase C activity	F	0.00103158	7.84095e-06	23	29	6770	31676	OVER	XP_003452445.1, XP_005448920.1, XP_005449271.1, XP_005449816.1, XP_003442178.1, XP_003439371.1, XP_013124300.1, XP_005449270.1, XP_013124301.1, XP_005453389.2, XP_013124302.1, XP_013124271.1, XP_005468964.1, XP_005468965.1, XP_005453387.1, XP_005453388.1, XP_003442207.1, XP_013124276.1, XP_005468125.1, XP_013124272.1, XP_005453866.1, XP_013124275.1, XP_013124274.1	XP_005475231.1, XP_013120205.1, XP_013126044.1, XP_013120206.1, XP_013126045.1, XP_005450960.1, XP_003457468.1, XP_003458608.1, XP_005473745.1, XP_013121843.1, XP_013123866.1, XP_003448430.2, XP_005468317.1, XP_013132971.1, XP_013124892.1, XP_013123865.1, XP_013124893.1, XP_005459663.1, XP_013132370.1, XP_013132369.1, XP_005464090.1, XP_013126722.1, XP_005476004.1, XP_005475227.1, XP_005448876.1,…
GO:0042330	taxis	P	0.00106858	8.21551e-06	100	275	6693	31430	OVER	XP_005464008.1, XP_005476551.1, XP_003440073.1, XP_005463223.1, XP_013128225.1, XP_005465708.1, XP_013122935.1, XP_013124230.1, XP_003443769.1, XP_003456219.1, XP_005460502.1, XP_013123528.1, XP_013127708.1, XP_005451271.1, XP_013125836.1, XP_013121973.1, XP_005475748.1, XP_003445873.1, XP_013124977.1, XP_013125874.1, XP_003444516.1, XP_005450625.1, XP_005461434.1, XP_005450920.1, XP_013121969.1,…	XP_013123080.1, XP_005451761.1, XP_013125076.1, XP_013119759.1, XP_005456714.1, XP_003457238.2, XP_005452475.1, XP_003447722.1, XP_003445373.1, XP_013124750.1, XP_005452945.1, XP_005459657.1, XP_003444508.1, XP_005471545.1, XP_003446135.3, XP_013124023.1, XP_005448806.1, XP_005449381.1, XP_005466448.1, XP_013124411.1, XP_013127413.1, XP_003456890.1, XP_005471983.1, XP_005471960.1, XP_005459559.1,…
GO:0001664	G-protein coupled receptor binding	F	0.00123846	9.77766e-06	46	94	6747	31611	OVER	XP_003452249.1, XP_003448528.1, XP_003438249.1, XP_003450170.1, XP_013128225.1, XP_013119949.1, XP_013124383.1, XP_003438225.1, XP_003448379.1, XP_005465706.1, XP_005465705.1, XP_003439456.1, XP_005449346.1, XP_005465708.1, XP_013122935.1, XP_005465707.1, XP_005449345.1, XP_013122936.1, XP_013133014.1, XP_013124230.1, XP_003458221.1, XP_003455811.1, XP_003458220.1, XP_013122934.1, XP_003443726.1,…	XP_003458917.1, XP_005453194.1, XP_003445488.1, XP_005453196.1, XP_005453198.1, XP_005450295.1, XP_003442773.1, XP_003441497.1, XP_003451518.1, XP_005476267.1, XP_013122709.1, XP_003440415.1, XP_003449675.1, XP_013122937.1, XP_013122705.1, XP_005451602.1, XP_003442219.1, XP_003455810.1, XP_003444508.1, XP_003446135.3, XP_005455507.1, XP_005449381.1, XP_003450740.1, XP_013132996.1, XP_013128258.1,…
GO:0046434	organophosphate catabolic process	P	0.00123846	9.85081e-06	58	132	6735	31573	OVER	XP_013125556.1, XP_003456293.1, XP_003442178.1, XP_013124301.1, XP_013121615.1, XP_005453388.1, XP_013121611.1, XP_013132698.1, XP_013124276.1, XP_013121613.1, XP_013132696.1, XP_005476574.1, XP_013124272.1, XP_005453866.1, XP_013129875.1, XP_013124274.1, XP_005461035.1, XP_005459686.1, XP_013120199.1, XP_005449271.1, XP_005477369.1, XP_013132092.1, XP_005475933.1, XP_005468965.1, XP_005475935.1,…	XP_003441208.1, XP_005448886.1, XP_005458669.1, XP_005475231.1, XP_013121258.1, XP_005470173.1, XP_003439317.1, XP_013120205.1, XP_003454058.1, XP_013126045.1, XP_013129478.1, XP_003457468.1, XP_005457729.1, XP_005474051.1, XP_005474838.1, XP_003441716.1, XP_005472462.1, XP_003448986.2, XP_013132443.1, XP_005454836.1, XP_013132971.1, XP_005449655.1, XP_003446719.1, XP_005449080.1, XP_003442105.1,…
GO:0006355	regulation of transcription, DNA-templated	P	0.00123846	9.91067e-06	237	801	6556	30904	OVER	XP_005478524.1, XP_005463411.1, XP_005456217.1, XP_005450900.1, XP_005471037.1, XP_003446196.2, XP_005467903.1, XP_005476306.1, XP_013123136.1, XP_005473169.1, XP_003457335.1, XP_005463009.1, XP_005462838.1, XP_013128489.1, XP_013129907.1, XP_005448769.1, XP_013128275.1, XP_005462464.1, XP_005450898.1, XP_005450644.1, XP_013123151.1, XP_005471787.1, XP_005455575.1, XP_005475012.1, XP_005452365.1,…	XP_005476634.1, XP_005468327.1, XP_005476382.1, XP_005471979.1, XP_003444124.1, XP_005457115.1, XP_013132775.1, XP_013127271.1, XP_005477336.1, XP_005456119.1, XP_003456080.2, XP_003445275.1, XP_005467068.1, XP_003448702.1, XP_005478245.1, XP_003446730.1, XP_005465664.1, XP_013123679.1, XP_005471003.1, XP_013131078.1, XP_013124096.1, XP_005447720.2, XP_005470587.1, XP_003453856.1, XP_005478606.1,…
GO:0002685	regulation of leukocyte migration	P	0.00123846	9.95445e-06	15	12	6778	31693	OVER	XP_013121968.1, XP_005451271.1, XP_013121967.1, XP_013121969.1, XP_005464007.1, XP_005464008.1, XP_013121971.1, XP_013121970.1, XP_013121973.1, XP_013121972.1, XP_003455945.2, XP_003456613.1, XP_003456404.1, XP_003456219.1, XP_013123528.1	XP_003438778.1, XP_003456409.1, XP_003455661.2, XP_003450047.1, XP_005473014.1, NP_001266633.1, XP_013129262.1, XP_003455234.1, XP_005460344.1, XP_003449218.1, XP_013120241.1, XP_005460343.1
GO:0051213	dioxygenase activity	F	0.00140526	1.14179e-05	35	62	6758	31643	OVER	XP_003441396.1, XP_013131395.1, XP_005451786.1, XP_005451785.1, XP_005451784.1, XP_005448574.1, XP_005464154.1, XP_005448575.1, XP_003451975.1, XP_005454709.1, XP_013121369.1, XP_005456585.1, XP_005456584.1, XP_005454708.1, XP_005463501.2, XP_013131984.1, XP_013131985.1, XP_003449933.2, XP_013131986.1, XP_013131987.1, XP_013121368.1, XP_003446536.1, XP_013124211.1, XP_003440335.2, XP_013122835.1,…	XP_013122056.1, XP_013121009.1, XP_003441689.1, XP_013122538.1, XP_005477789.1, XP_003452700.1, XP_005462171.1, XP_005462992.1, XP_003458017.1, NP_001266504.1, XP_003445580.1, XP_005462996.1, XP_003438344.1, XP_013130206.1, XP_005462994.1, XP_013122776.1, XP_003457398.1, XP_005457086.2, XP_003456031.1, XP_003452278.1, XP_003441943.2, XP_003451108.1, XP_003453769.2, XP_005471609.1, XP_013127918.1,…
GO:0038023	signaling receptor activity	F	0.00159006	1.30583e-05	439	1635	6354	30070	OVER	XP_005455831.1, XP_005473929.1, XP_013119676.1, XP_005451821.1, XP_005449682.1, XP_003441288.1, XP_005453323.1, XP_013126527.1, XP_003456618.1, XP_013132293.1, XP_005476198.1, XP_003442679.1, XP_013124203.1, XP_013124708.1, XP_005467309.1, XP_013124663.1, XP_013127873.1, XP_005472079.1, XP_003439113.1, XP_005473458.1, XP_013125836.1, XP_005461763.1, XP_013124359.1, XP_003448604.1, XP_003445877.1,…	XP_005464731.1, XP_005478441.1, XP_013124566.1, XP_003458339.2, XP_003445373.1, XP_013119981.1, XP_005460164.1, XP_013122058.1, XP_005457838.1, XP_003450470.2, XP_003443106.1, XP_005462815.2, XP_005459767.2, XP_005467538.2, XP_013119763.1, XP_005459669.1, XP_005455130.1, XP_005478935.1, XP_005468545.1, XP_005459077.2, XP_005468906.1, XP_005459438.1, XP_013129811.1, XP_005462596.1, XP_013126397.1,…
GO:0015929	hexosaminidase activity	F	0.00159123	1.32069e-05	12	7	6781	31698	OVER	XP_005478405.1, XP_003449274.1, XP_003449709.1, XP_005478406.1, XP_005470746.1, XP_003448436.2, XP_005454274.1, XP_013126625.1, XP_005470747.1, XP_013129274.1, XP_005453546.1, XP_003449710.1	XP_003449275.2, XP_003444877.2, XP_003448364.1, XP_003445610.1, XP_005459112.1, XP_013126642.1, XP_003454636.1
GO:0004197	cysteine-type endopeptidase activity	F	0.00184552	1.54788e-05	37	69	6756	31636	OVER	XP_005477749.1, XP_005459401.1, XP_005459442.1, XP_003447416.2, XP_013127366.1, XP_013127367.1, XP_003455310.1, XP_013132758.1, XP_005462680.1, XP_013120965.1, XP_013122601.1, XP_003444315.1, XP_013121481.1, XP_005462382.1, XP_005462383.1, XP_005452949.1, XP_005475982.1, XP_013128130.1, XP_003441219.1, XP_005456430.1, XP_005472159.1, XP_003441550.1, XP_013123078.1, XP_003443624.1, XP_003451816.1,…	XP_005452669.1, XP_005477459.1, XP_013127461.1, XP_003441065.1, XP_013123202.1, XP_005476269.1, XP_005455470.1, XP_003450236.1, XP_003460107.1, XP_013122649.1, XP_005462380.1, XP_005457038.1, XP_003442614.1, XP_005463903.1, XP_013129051.1, XP_005455099.1, XP_003447598.1, XP_003444531.1, XP_005456538.1, XP_005479086.1, XP_005455469.1, XP_013131215.1, XP_003457507.2, XP_013121054.1, XP_005454717.1,…
GO:0048002	antigen processing and presentation of peptide antigen	P	0.00218541	1.85204e-05	20	24	6773	31681	OVER	XP_013133073.1, XP_013122564.1, XP_005465066.1, XP_003451805.1, XP_003459664.1, XP_013121408.1, XP_013122695.1, XP_003459665.1, XP_013123235.1, XP_013123236.1, XP_003439997.3, XP_005464374.1, XP_003450689.1, XP_013123234.1, XP_013121387.1, XP_013122561.1, XP_013122563.1, XP_013122562.1, XP_013123307.1, XP_013123335.1	XP_013121410.1, XP_013121411.1, XP_013121412.1, XP_013121413.1, XP_013121414.1, XP_013121415.1, XP_013121416.1, XP_013121756.1, XP_013121393.1, XP_003458719.1, XP_003451081.1, XP_005464372.1, XP_003458512.1, XP_013122397.1, XP_005461659.1, XP_003460617.1, XP_003450857.1, XP_005461660.1, XP_013120577.1, XP_013122560.1, XP_005461661.1, XP_003448533.1, XP_003442097.1, XP_013120576.1
GO:0065007	biological regulation	P	0.00219726	1.88128e-05	2204	9477	4589	22228	OVER	XP_005449475.1, XP_003448278.1, XP_013119630.1, XP_005456217.1, XP_013127632.1, XP_005454474.1, XP_005451769.1, XP_003444629.1, XP_013128225.1, XP_005476427.1, XP_005463012.1, XP_013121924.1, XP_003450176.1, XP_003439683.1, XP_013126527.1, XP_013129014.1,	XP_003450274.1, XP_013125222.1, XP_005478837.1, XP_005467987.1, XP_005453214.1, XP_005478441.1, XP_005448170.1, XP_003448800.1, XP_005458529.1, XP_005456119.1, XP_003456080.2, XP_005470990.1, XP_003445889.1, XP_003458490.2, XP_003443226.1, XP_003445373.1,
GO:0002440	production of molecular mediator of immune response	P	0.00250368	2.16551e-05	9	3	6784	31702	OVER	XP_005448371.1, XP_013127828.1, XP_005448372.1, XP_013127815.1, XP_013127827.1, XP_013127817.1, XP_013127813.1, XP_013127819.1, XP_005448373.1	XP_003441937.1, NP_001284555.1, XP_003455658.1
GO:0008081	phosphoric diester hydrolase activity	F	0.00262203	2.29078e-05	64	157	6729	31548	OVER	XP_013125556.1, XP_005471766.1, XP_003456293.1, XP_003442178.1, XP_013124301.1, XP_005471898.1, XP_005453388.1, XP_005471894.1, XP_005460962.1, XP_013124276.1, XP_005471892.1, XP_013124272.1, XP_005453866.1, XP_005448061.1, XP_013124274.1, XP_005461035.1, XP_005457379.1, XP_013123801.1, XP_005449271.1, XP_005449634.1, XP_005477369.1, XP_013132092.1, XP_013128169.1, XP_005468965.1, XP_003443146.1,…	XP_005452166.1, XP_013121423.1, XP_003452205.2, XP_005458122.1, XP_005475231.1, XP_013129146.1, XP_005459755.1, XP_013120205.1, XP_013126045.1, XP_005474744.1, XP_003457468.1, XP_003441984.1, XP_013124821.1, XP_013124483.1, XP_003441716.1, XP_003448986.2, XP_005454079.1, XP_003454333.1, XP_005476148.1, XP_013125065.1, XP_013132971.1, XP_003445162.1, XP_013127998.1, XP_005478825.1, XP_003437748.1,…
GO:0098602	single organism cell adhesion	P	0.00265648	2.34409e-05	50	111	6743	31594	OVER	XP_013128470.1, XP_013128472.1, XP_005470653.1, XP_005478543.1, XP_013127634.1, XP_013126143.1, XP_013127632.1, XP_003456481.1, XP_013128572.1, XP_013128570.1, XP_003448121.1, XP_005467676.1, XP_005470098.1, XP_005467678.1, XP_013127636.1, XP_013124708.1, XP_013126637.1, XP_013128468.1, XP_005475909.1, XP_013128466.1, XP_013120826.1, XP_013126442.1, XP_003452369.1, XP_013128471.1, XP_005467673.1,…	XP_003450274.1, XP_003439084.1, XP_013132278.1, XP_013125829.1, XP_013125034.1, XP_005479091.1, XP_005449829.1, XP_005475713.1, XP_005453049.1, XP_005447900.1, XP_005466836.1, XP_013124460.1, XP_003448771.1, XP_003455092.1, XP_003438778.1, XP_005470377.1, XP_005468791.1, XP_005471960.1, XP_005473048.1, XP_005473044.1, XP_005453052.1, XP_003448627.1, XP_005475977.1, XP_013128104.1, XP_005451426.1,…
GO:0016763	transferase activity, transferring pentosyl groups	F	0.00266126	2.37156e-05	43	89	6750	31616	OVER	XP_005453191.1, XP_005454808.1, XP_005465366.1, XP_003452709.1, XP_013128227.1, XP_013131201.1, XP_013125664.1, XP_013120857.1, XP_005453190.1, XP_013120859.1, XP_013120858.1, XP_013126682.1, XP_005471148.1, XP_013126683.1, XP_013128208.1, XP_013125345.1, XP_005465362.2, XP_003445047.2, XP_003445048.1, XP_013128231.1, XP_013132723.1, XP_013128230.1, XP_005456709.1, XP_013120861.1, XP_013120860.1,…	XP_005461480.1, XP_013129082.1, XP_003439334.1, XP_003445711.1, XP_005450464.1, XP_003450758.3, XP_005457072.1, XP_005447685.1, XP_005471626.1, XP_005465953.1, XP_003445101.1, XP_005451454.1, XP_013125978.1, XP_013128192.1, XP_003439491.1, XP_005472462.1, XP_013119807.1, XP_005461484.1, XP_013132443.1, XP_003451512.1, XP_005461482.1, XP_003442021.1, XP_013131199.1, XP_005471922.1, XP_005450935.1,…
GO:0002682	regulation of immune system process	P	0.0029444	2.6496e-05	69	175	6724	31530	OVER	XP_013121968.1, XP_003456025.1, XP_003451821.2, XP_005478543.1, XP_005467941.1, XP_003451428.1, XP_013130866.1, XP_005464008.1, XP_013126143.1, XP_005450900.1, XP_013127828.1, XP_005460813.2, XP_013126527.1, XP_013128572.1, XP_013128570.1, XP_003454975.1, XP_003448121.1, XP_013120772.1, XP_003448796.1, XP_003456219.1, XP_003438939.1, XP_013123528.1, XP_005451271.1, XP_005448372.1, XP_003444423.1,…	XP_003457821.1, XP_003451199.1, XP_005455914.1, XP_005479091.1, XP_003457679.1, XP_005447645.1, XP_003442904.1, XP_005450215.1, XP_003449078.1, XP_003447564.1, XP_003459580.1, NP_001297020.1, XP_013132771.1, NP_001284555.1, XP_003454720.1, XP_013124460.1, XP_003448409.1, XP_003438778.1, XP_005455907.1, XP_005467432.1, XP_003442682.1, XP_003448187.1, XP_005470979.2, XP_005460841.1, XP_013127189.1,…
GO:0070734	histone H3-K27 methylation	P	0.00331567	3.01266e-05	6	0	6787	31705	OVER	XP_005467940.1, XP_005473387.1, XP_005473386.1, XP_005467941.1, XP_013127170.1, XP_003451696.1
GO:0042605	peptide antigen binding	F	0.0033254	3.10867e-05	15	14	6778	31691	OVER	XP_013122564.1, XP_005465066.1, XP_013121408.1, XP_013122695.1, XP_003459665.1, XP_013123235.1, XP_013123236.1, XP_005464374.1, XP_013123234.1, XP_013121387.1, XP_013122561.1, XP_013122563.1, XP_013122562.1, XP_013123307.1, XP_013123335.1	XP_013121410.1, XP_013121411.1, XP_013121412.1, XP_013121413.1, XP_013121414.1, XP_013121415.1, XP_013121416.1, XP_013121756.1, XP_013121393.1, XP_005464372.1, XP_003458512.1, XP_013122397.1, XP_003460617.1, XP_013122560.1
GO:0019814	immunoglobulin complex	C	0.0033254	3.10867e-05	15	14	6778	31691	OVER	XP_013122564.1, XP_005465066.1, XP_013121408.1, XP_013122695.1, XP_003459665.1, XP_013123235.1, XP_013123236.1, XP_005464374.1, XP_013123234.1, XP_013121387.1, XP_013122561.1, XP_013122563.1, XP_013122562.1, XP_013123307.1, XP_013123335.1	XP_013121410.1, XP_013121411.1, XP_013121412.1, XP_013121413.1, XP_013121414.1, XP_013121415.1, XP_013121416.1, XP_013121756.1, XP_013121393.1, XP_005464372.1, XP_003458512.1, XP_013122397.1, XP_003460617.1, XP_013122560.1
GO:0003823	antigen binding	F	0.0033254	3.10867e-05	15	14	6778	31691	OVER	XP_013122564.1, XP_005465066.1, XP_013121408.1, XP_013122695.1, XP_003459665.1, XP_013123235.1, XP_013123236.1, XP_005464374.1, XP_013123234.1, XP_013121387.1, XP_013122561.1, XP_013122563.1, XP_013122562.1, XP_013123307.1, XP_013123335.1	XP_013121410.1, XP_013121411.1, XP_013121412.1, XP_013121413.1, XP_013121414.1, XP_013121415.1, XP_013121416.1, XP_013121756.1, XP_013121393.1, XP_005464372.1, XP_003458512.1, XP_013122397.1, XP_003460617.1, XP_013122560.1
GO:0048583	regulation of response to stimulus	P	0.004069	3.83935e-05	308	1111	6485	30594	OVER	XP_013124422.1, XP_005459901.1, XP_005467941.1, XP_005448592.1, XP_005459382.1, XP_013129522.1, XP_013126527.1, XP_013119774.1, XP_005454666.1, XP_005454605.1, XP_003456219.1, XP_005472082.1, XP_003438939.1, XP_013132232.1, XP_003439030.1, XP_005459393.1, XP_013126805.1, XP_005478054.1, XP_003449235.1, XP_013124374.1, XP_005479000.1, XP_013122653.1, XP_005476683.1, XP_005474826.1, XP_003458211.1,…	XP_013127218.1, XP_003456027.1, XP_003452224.1, XP_013126120.1, XP_013124927.1, XP_005466934.1, XP_003449078.1, XP_005465019.2, XP_003452838.1, XP_003454950.1, XP_005470990.1, XP_003444475.1, XP_005471330.1, XP_013120521.1, XP_003447839.1, XP_003443019.1, XP_003442633.2, XP_003457690.1, XP_005448675.1, XP_005476175.1, XP_005472635.1, XP_013124411.1, XP_003448289.2, XP_003448243.1, XP_003452488.1,…
GO:0045010	actin nucleation	P	0.00432297	4.11675e-05	22	31	6771	31674	OVER	XP_013126149.1, XP_003447592.1, XP_005453222.1, XP_005478598.1, XP_005478599.1, XP_013127506.1, XP_013127505.1, XP_013127509.1, XP_013127508.1, XP_013127507.1, XP_003443162.1, XP_005474780.1, XP_005475120.1, XP_005478600.1, XP_005478601.1, XP_003456928.1, XP_013127511.1, XP_013127510.1, XP_005478596.1, XP_005478597.1, XP_005478595.1, XP_013129845.1	XP_005470863.1, XP_003456000.1, XP_005472582.1, XP_005472583.1, XP_003458127.1, XP_005477535.2, XP_005472584.1, XP_005470460.1, XP_003455999.1, XP_003457216.2, XP_003441503.1, XP_005449369.1, XP_005473304.1, XP_005463733.1, XP_003453234.1, XP_003451958.1, XP_003451832.1, XP_005463699.1, XP_013130839.1, XP_003444387.1, XP_005456393.1, XP_013127397.1, XP_005465021.1, XP_003440148.1, XP_003442707.1,…
GO:0046872	metal ion binding	F	0.00457369	4.39547e-05	1294	5401	5499	26304	OVER	XP_003439837.1, XP_013126832.1, XP_005453719.1, XP_005450716.1, XP_005451821.1, XP_013131877.1, XP_005460416.1, XP_013122517.1, XP_013128828.1, XP_003438073.2, XP_003442174.1, XP_013131417.1, XP_005474379.1, XP_013130519.1, XP_005461883.1, XP_013131319.1, XP_005464886.1, XP_013126166.1, XP_013127983.1, XP_003441121.3, XP_013124829.1, XP_005476789.1, XP_013132424.1, XP_005470708.1, XP_005458111.1,…	XP_013127173.1, XP_003450274.1, XP_005468282.1, XP_003449744.2, XP_005475736.1, XP_005447875.1, XP_005470421.1, XP_003451677.1, XP_003439332.1, XP_005449320.1, XP_005450113.1, XP_003448790.1, XP_013125159.1, XP_013121114.1, XP_013120160.1, XP_003448025.2,
GO:0043169	cation binding	F	0.00472672	4.58384e-05	1297	5416	5496	26289	OVER	XP_003439837.1, XP_013126832.1, XP_005453719.1, XP_005450716.1, XP_005451821.1, XP_013131877.1, XP_005460416.1, XP_013122517.1, XP_013128828.1, XP_003438073.2, XP_003442174.1, XP_013131417.1, XP_005474379.1, XP_013130519.1, XP_005461883.1, XP_013131319.1, XP_005464886.1, XP_013126166.1, XP_013127983.1, XP_003441121.3, XP_013124829.1, XP_005476789.1, XP_013132424.1, XP_005470708.1, XP_005458111.1,…	XP_013127173.1, XP_003450274.1, XP_005468282.1, XP_003449744.2, XP_005475736.1, XP_005447875.1, XP_005470421.1, XP_003451677.1, XP_003439332.1, XP_005449320.1, XP_005450113.1, XP_003448790.1, XP_013125159.1, XP_013121114.1, XP_013120160.1, XP_003448025.2,
GO:0030866	cortical actin cytoskeleton organization	P	0.00480063	4.74923e-05	23	34	6770	31671	OVER	XP_005450180.1, XP_005472543.2, XP_013132463.1, XP_013132471.1, XP_013132462.1, XP_005478289.1, XP_005450183.1, XP_005478288.1, XP_005478290.1, XP_013121839.1, XP_013132469.1, XP_005450187.1, XP_013132468.1, XP_005450188.1, XP_013119859.1, XP_005450185.1, XP_013119858.1, XP_005450186.1, XP_013132465.1, XP_013132464.1, XP_013132467.1, XP_005450189.1, XP_013132466.1	XP_005449725.1, XP_003450941.1, XP_005463642.1, XP_005463648.1, XP_005463646.1, XP_013120528.1, XP_005476701.1, XP_013120526.1, XP_005476702.1, XP_013120527.1, XP_013132860.1, XP_005476707.1, XP_013123109.1, XP_005476708.1, XP_005476709.1, XP_005476703.1, XP_005476704.1, XP_005451264.1, XP_005476705.1, XP_005476706.1, XP_013124183.1, XP_005449735.1, XP_013124182.1, XP_005476711.1, XP_003438146.1,…
GO:0042612	MHC class I protein complex	C	0.00480063	4.7573e-05	16	17	6777	31688	OVER	XP_013122564.1, XP_005465066.1, XP_013121408.1, XP_013122695.1, XP_003459665.1, XP_005460424.1, XP_013123235.1, XP_013123236.1, XP_005464374.1, XP_013123234.1, XP_013121387.1, XP_013122561.1, XP_013122563.1, XP_013122562.1, XP_013123307.1, XP_013123335.1	XP_013121410.1, XP_013121411.1, XP_013121412.1, XP_013121413.1, XP_013130092.1, XP_005455560.1, XP_013121414.1, XP_013121415.1, XP_013121416.1, XP_013121756.1, XP_003454643.3, XP_013121393.1, XP_005464372.1, XP_003458512.1, XP_013122397.1, XP_003460617.1, XP_013122560.1
GO:0002703	regulation of leukocyte mediated immunity	P	0.00480063	4.78134e-05	11	7	6782	31698	OVER	XP_005448371.1, XP_013127828.1, XP_005448372.1, XP_013127815.1, XP_003456613.1, XP_013127827.1, XP_013127817.1, XP_003456404.1, XP_013127813.1, XP_013127819.1, XP_005448373.1	XP_005467112.1, XP_003438778.1, XP_003456409.1, XP_003453625.1, XP_005473014.1, XP_003445830.1, XP_013120241.1
GO:0050789	regulation of biological process	P	0.00482864	4.85142e-05	2081	8959	4712	22746	OVER	XP_005449475.1, XP_003448278.1, XP_013119630.1, XP_005456217.1, XP_013127632.1, XP_005454474.1, XP_005451769.1, XP_013128225.1, XP_005476427.1, XP_005463012.1, XP_003450176.1, XP_003439683.1, XP_013126527.1, XP_013129014.1, XP_003450635.1, XP_003438939.1,	XP_003450274.1, XP_013125222.1, XP_005478837.1, XP_005467987.1, XP_005453214.1, XP_005478441.1, XP_005448170.1, XP_003448800.1, XP_005458529.1, XP_005456119.1, XP_003456080.2, XP_005470990.1, XP_003445889.1, XP_003458490.2, XP_003443226.1, XP_003445373.1,
GO:0001071	nucleic acid binding transcription factor activity	F	0.00514499	5.25916e-05	275	981	6518	30724	OVER	XP_005478524.1, XP_005463411.1, XP_005456217.1, XP_005455771.1, XP_005450900.1, XP_005471037.1, XP_003445881.1, XP_003446196.2, XP_003456426.1, XP_005467903.1, XP_005476198.1, XP_005476306.1, XP_003441505.1, XP_013123136.1, XP_005473169.1, XP_003447820.1, XP_003457335.1, XP_005463009.1, XP_005462838.1, XP_013128489.1, XP_013129907.1, XP_005448769.1, XP_013120677.1, XP_013128275.1, XP_005459782.1,…	XP_005476634.1, XP_005468327.1, XP_005476382.1, XP_013125222.1, XP_005471979.1, XP_003444124.1, XP_005457115.1, XP_005468632.1, XP_013132775.1, XP_005472526.1, XP_013127271.1, XP_005477336.1, XP_005456119.1, XP_013127523.1, XP_003456080.2, XP_003445275.1, XP_005467068.1, XP_003448702.1, XP_003443106.1, XP_005478245.1, XP_003446730.1, XP_005465664.1, XP_013123679.1, XP_005471003.1, XP_013131078.1,…
GO:0003700	transcription factor activity, sequence-specific DNA binding	F	0.00514499	5.25916e-05	275	981	6518	30724	OVER	XP_005478524.1, XP_005463411.1, XP_005456217.1, XP_005455771.1, XP_005450900.1, XP_005471037.1, XP_003445881.1, XP_003446196.2, XP_003456426.1, XP_005467903.1, XP_005476198.1, XP_005476306.1, XP_003441505.1, XP_013123136.1, XP_005473169.1, XP_003447820.1, XP_003457335.1, XP_005463009.1, XP_005462838.1, XP_013128489.1, XP_013129907.1, XP_005448769.1, XP_013120677.1, XP_013128275.1, XP_005459782.1,…	XP_005476634.1, XP_005468327.1, XP_005476382.1, XP_013125222.1, XP_005471979.1, XP_003444124.1, XP_005457115.1, XP_005468632.1, XP_013132775.1, XP_005472526.1, XP_013127271.1, XP_005477336.1, XP_005456119.1, XP_013127523.1, XP_003456080.2, XP_003445275.1, XP_005467068.1, XP_003448702.1, XP_003443106.1, XP_005478245.1, XP_003446730.1, XP_005465664.1, XP_013123679.1, XP_005471003.1, XP_013131078.1,…
GO:0019221	cytokine-mediated signaling pathway	P	0.00527563	5.4388e-05	42	90	6751	31615	OVER	XP_005460958.1, XP_013121968.1, XP_003456025.1, XP_013121967.1, XP_013121969.1, XP_005470653.1, XP_013130321.1, XP_003445968.1, XP_003440073.1, XP_003456255.1, XP_003439753.1, XP_013127199.1, XP_003448868.1, XP_005449071.1, XP_005448277.1, XP_003454975.1, XP_013120772.1, XP_005476553.1, XP_003443769.1, XP_003448796.1, XP_013123528.1, XP_013121683.1, XP_013121682.1, XP_013121971.1, XP_013125836.1,…	NP_001266477.1, XP_013122491.1, XP_005450505.1, XP_003448257.1, XP_005474769.1, XP_005474788.1, XP_013125869.1, XP_005449876.1, XP_005461584.1, XP_005448906.1, XP_003449078.1, XP_013123963.1, XP_005449878.1, XP_013123961.1, XP_003460600.2, NP_001297020.1, XP_003443706.1, XP_003445373.1, XP_005450614.1, XP_005449579.1, XP_003443364.1, XP_003447204.1, XP_005476555.1, XP_005461805.1, XP_003450848.1,…
GO:0030865	cortical cytoskeleton organization	P	0.0063124	6.56278e-05	23	35	6770	31670	OVER	XP_005450180.1, XP_005472543.2, XP_013132463.1, XP_013132471.1, XP_013132462.1, XP_005478289.1, XP_005450183.1, XP_005478288.1, XP_005478290.1, XP_013121839.1, XP_013132469.1, XP_005450187.1, XP_013132468.1, XP_005450188.1, XP_013119859.1, XP_005450185.1, XP_013119858.1, XP_005450186.1, XP_013132465.1, XP_013132464.1, XP_013132467.1, XP_005450189.1, XP_013132466.1	XP_005449725.1, XP_003450941.1, XP_005463642.1, XP_005463648.1, XP_005463646.1, XP_013120528.1, XP_005476701.1, XP_013120526.1, XP_005476702.1, XP_013120527.1, XP_013132860.1, XP_003445543.1, XP_005476707.1, XP_013123109.1, XP_005476708.1, XP_005476709.1, XP_005476703.1, XP_005476704.1, XP_005451264.1, XP_005476705.1, XP_005476706.1, XP_013124183.1, XP_005449735.1, XP_013124182.1, XP_005476711.1,…
GO:0030838	positive regulation of actin filament polymerization	P	0.00692228	7.25733e-05	24	38	6769	31667	OVER	XP_013126149.1, XP_003447592.1, XP_005453222.1, XP_005478598.1, XP_005478599.1, XP_013127506.1, XP_013127505.1, XP_013127509.1, XP_013127508.1, XP_013127507.1, XP_003443162.1, XP_005474780.1, XP_005475120.1, XP_005463740.1, XP_005478600.1, XP_005478601.1, XP_003456928.1, XP_013127511.1, XP_013127510.1, XP_003456404.1, XP_005478596.1, XP_005478597.1, XP_005478595.1, XP_013129845.1	XP_005470863.1, XP_003443139.1, XP_003456000.1, XP_005472582.1, XP_005472583.1, XP_003458127.1, XP_005477535.2, XP_005472584.1, XP_005468402.1, XP_005470460.1, XP_003455999.1, XP_003457216.2, XP_013125919.1, XP_003456409.1, XP_003441503.1, XP_005449369.1, XP_005473304.1, XP_005463733.1, XP_003453234.1, XP_003451958.1, XP_003451832.1, XP_003438778.1, XP_005463699.1, XP_013130839.1, XP_003444387.1,…
GO:0045055	regulated exocytosis	P	0.00711219	7.51856e-05	30	55	6763	31650	OVER	XP_013128700.1, XP_013128701.1, XP_013132046.1, XP_013132047.1, XP_005467651.1, XP_003444629.1, XP_005452020.1, XP_005453615.1, XP_003456613.1, XP_003456404.1, XP_013132045.1, XP_005453613.1, XP_013128702.1, XP_005468747.1, XP_013128703.1, XP_005468746.1, XP_013128704.1, XP_003448390.1, XP_005453610.1, XP_003445412.1, XP_013128697.1, XP_013122739.1, XP_013128698.1, XP_013128699.1, XP_013127599.1,…	XP_003445488.1, XP_005454868.1, XP_005454866.1, XP_003443913.1, XP_003439476.1, XP_003456409.1, XP_013132771.1, XP_003437803.1, XP_005449915.1, XP_005469050.1, XP_003438778.1, XP_003443044.1, XP_005453164.1, XP_013122738.1, XP_013131920.1, XP_005454672.1, XP_005472597.1, XP_003441278.1, XP_013131045.1, XP_005454870.1, XP_003438146.1, XP_005467112.1, XP_013131043.1, XP_003440736.1, XP_003453625.1,…
GO:1902107	positive regulation of leukocyte differentiation	P	0.00770381	8.21129e-05	10	6	6783	31699	OVER	XP_005467940.1, XP_005467941.1, XP_013128572.1, XP_013128571.1, XP_013128570.1, XP_013127170.1, XP_003448121.1, XP_013128573.1, XP_005475909.1, XP_013128569.1	XP_005479092.1, XP_005479093.1, XP_005479094.1, XP_003457821.1, XP_003445543.1, XP_005479091.1
GO:0016298	lipase activity	F	0.00794705	8.53999e-05	40	86	6753	31619	OVER	XP_013125556.1, XP_005448920.1, XP_003456293.1, XP_003442178.1, XP_003439371.1, XP_013124300.1, XP_013124301.1, XP_005453389.2, XP_013124302.1, XP_013124271.1, XP_005453387.1, XP_005453388.1, XP_013124276.1, XP_005459258.1, XP_013124272.1, XP_005453866.1, XP_005459259.1, XP_013124275.1, XP_013124274.1, XP_005459257.1, XP_003452445.1, XP_003442930.1, XP_005461035.1, XP_005459686.1, XP_005461036.1,…	NP_001266682.1, XP_003441208.1, XP_013121423.1, XP_005475231.1, XP_005451721.1, XP_005470173.1, XP_013120205.1, XP_003452268.1, XP_013126045.1, XP_003450589.2, XP_003456884.1, XP_003457468.1, XP_005457729.1, XP_005474051.1, XP_013131585.1, XP_003439890.1, XP_005474838.1, XP_005457727.1, XP_005475636.1, XP_003458608.1, XP_005472487.1, XP_013121843.1, XP_013123866.1, XP_003448430.2, XP_005454836.1,…
GO:0006836	neurotransmitter transport	P	0.00823849	8.92515e-05	51	122	6742	31583	OVER	XP_013128701.1, XP_013132046.1, XP_003439065.1, XP_013132543.1, XP_005467651.1, XP_003444629.1, XP_013129397.1, XP_005452020.1, XP_013129391.1, XP_003441319.1, XP_005453615.1, XP_003445273.1, XP_005469626.1, XP_005453613.1, XP_005468747.1, XP_005468388.1, XP_013128703.1, XP_013128697.1, XP_005459101.1, XP_003454626.1, XP_013128699.1, XP_013127599.1, XP_005452244.1, XP_003445050.1, XP_013130503.1,…	XP_013122306.1, XP_005469436.1, XP_005454286.1, XP_005456692.1, XP_005454866.1, XP_005463607.2, XP_005451686.1, XP_003439476.1, XP_005451870.1, XP_003452070.2, XP_003447033.2, XP_003458531.1, XP_013124407.1, XP_005449915.1, XP_003448459.1, XP_003448538.1, XP_005449863.1, XP_005459103.1, XP_005454870.1, XP_013128146.1, XP_005450092.1, XP_005453621.1, XP_005451867.1, XP_005453283.1, XP_003451541.1,…
GO:0051010	microtubule plus-end binding	F	0.00842945	9.25643e-05	14	14	6779	31691	OVER	XP_013126879.1, XP_013126868.1, XP_013126878.1, XP_013126867.1, XP_013126877.1, XP_013126876.1, XP_013126869.1, XP_013126871.1, XP_013126870.1, XP_013126875.1, XP_013126874.1, XP_013126880.1, XP_013126873.1, XP_013126872.1	XP_013132671.1, XP_013132672.1, XP_013132670.1, XP_005459231.1, XP_013132663.1, XP_013132662.1, XP_013132673.1, XP_013132665.1, XP_013132674.1, XP_013132664.1, XP_013132668.1, XP_013132669.1, XP_013132666.1, XP_013132667.1
GO:1901222	regulation of NIK/NF-kappaB signaling	P	0.00842945	9.27931e-05	8	3	6785	31702	OVER	XP_003455459.1, XP_003440320.1, XP_005459999.1, XP_013119675.1, XP_013119674.1, XP_005460003.1, XP_005460001.1, XP_005460002.1	XP_005461612.1, XP_005461613.1, XP_013120521.1
GO:0033267	axon part	C	0.00942945	0.000104625	25	42	6768	31663	OVER	XP_013132233.1, XP_013132234.1, XP_013132235.1, XP_013132236.1, XP_013132237.1, XP_013132238.1, XP_013132239.1, XP_013124691.1, XP_013132230.1, XP_013132231.1, XP_013132232.1, XP_013132244.1, XP_003456767.1, XP_013132245.1, XP_013132246.1, XP_013132247.1, XP_013132248.1, XP_013132229.1, XP_013132228.1, XP_013132226.1, XP_013132225.1, XP_013132240.1, XP_013132241.1, XP_013132242.1, XP_013132243.1	XP_005479092.1, XP_005479093.1, XP_005461318.1, XP_005479094.1, XP_003437610.1, XP_005479091.1, XP_005468885.1, XP_013127349.1, XP_005478371.1, XP_003439506.1, XP_013120006.1, XP_003455036.1, XP_003459870.1, XP_005449915.1, XP_013120009.1, XP_003446137.2, XP_005465936.1, XP_003454579.1, XP_005471984.1, XP_003454580.1, XP_005471985.1, XP_013127350.1, XP_005465662.1, XP_005465663.1, XP_013120015.1,…
GO:0001817	regulation of cytokine production	P	0.00982349	0.000110714	22	34	6771	31671	OVER	XP_005448371.1, XP_005448372.1, XP_003451821.2, XP_013130866.1, XP_005454525.1, XP_003449776.2, XP_013129504.1, XP_005448373.1, XP_013127828.1, XP_005460813.2, XP_013127815.1, XP_013127827.1, XP_013127817.1, XP_013129505.1, XP_013126527.1, XP_013119752.1, XP_013129506.1, XP_003456404.1, XP_013127813.1, XP_013119684.1, XP_013120772.1, XP_013127819.1	XP_013128971.1, XP_013120376.1, XP_005461318.1, XP_013128970.1, XP_003444146.1, XP_013128976.1, XP_013128975.1, XP_013128974.1, XP_013128973.1, XP_005475690.1, XP_013120606.1, XP_003449078.1, XP_005476265.1, XP_003443913.1, XP_005476266.1, XP_005460814.1, XP_003456409.1, XP_005466585.2, XP_013125134.1, XP_005466857.2, XP_005457436.1, XP_005466856.2, XP_003460642.3, XP_013131449.1, XP_003438778.1,…
GO:0070098	chemokine-mediated signaling pathway	P	0.00982349	0.000110714	22	34	6771	31671	OVER	XP_013121968.1, XP_013121967.1, XP_013121969.1, XP_003440073.1, XP_013121971.1, XP_013125836.1, XP_013121970.1, XP_013121973.1, XP_013121972.1, XP_003454680.2, XP_013125874.1, XP_005450626.1, XP_005449071.1, XP_013125871.1, XP_013125872.1, XP_005450625.1, XP_005466822.1, XP_005479141.1, XP_005476553.1, XP_003443769.1, XP_003458849.2, XP_013123528.1	XP_013122491.1, XP_005476635.1, XP_005450505.1, XP_003450047.1, XP_013125869.1, XP_005461584.1, XP_005450615.1, XP_003460600.2, XP_003443706.1, XP_003455608.1, XP_003445373.1, XP_005450614.1, XP_003439264.1, XP_005476554.1, XP_003443364.1, XP_005476555.1, XP_005475984.1, XP_005466448.1, NP_001266633.1, XP_013123283.1, XP_013125875.1, XP_013125873.1, XP_005466765.1, XP_003459843.1, XP_005466764.1,…
GO:0004697	protein kinase C activity	F	0.0101994	0.000115842	16	19	6777	31686	OVER	XP_013128559.1, XP_005453234.1, XP_005455827.1, XP_005455828.1, XP_005455825.1, XP_005455826.1, XP_003454012.1, XP_013132866.1, XP_005460802.1, XP_005460801.1, XP_005475922.1, XP_005475923.1, XP_003454993.2, XP_003439529.1, XP_003441509.1, XP_005459488.1	XP_013130097.1, XP_003442720.1, XP_003441930.1, XP_005452469.1, XP_005477710.1, XP_005455438.1, XP_005455436.1, XP_003446219.1, XP_013130420.1, XP_005461130.1, XP_003456888.1, XP_003448589.2, XP_005450313.1, XP_003456413.1, XP_005450312.1, XP_003446702.1, XP_005450314.1, XP_005473773.1, XP_013123919.1
GO:0009966	regulation of signal transduction	P	0.010826	0.000123904	264	951	6529	30754	OVER	XP_013124422.1, XP_005459901.1, XP_005467941.1, XP_005448592.1, XP_005459382.1, XP_013129522.1, XP_013119774.1, XP_005454666.1, XP_005454605.1, XP_005472082.1, XP_013132232.1, XP_003439030.1, XP_005459393.1, XP_013126805.1, XP_005478054.1, XP_003449235.1, XP_013124374.1, XP_005479000.1, XP_013122653.1, XP_005476683.1, XP_005474826.1, XP_003458211.1, XP_013132228.1, XP_005473522.1, XP_005472478.1,…	XP_013127218.1, XP_003456027.1, XP_003452224.1, XP_013126120.1, XP_013124927.1, XP_003449078.1, XP_005465019.2, XP_003452838.1, XP_003454950.1, XP_005470990.1, XP_003444475.1, XP_005471330.1, XP_013120521.1, XP_003447839.1, XP_003443019.1, XP_003442633.2, XP_003457690.1, XP_005448675.1, XP_005476175.1, XP_005472635.1, XP_013124411.1, XP_003448289.2, XP_003448243.1, XP_003452488.1, XP_005448181.1,…
GO:0043167	ion binding	F	0.0109257	0.000125999	1314	5532	5479	26173	OVER	XP_003439837.1, XP_013126832.1, XP_005453719.1, XP_013119676.1, XP_005450716.1, XP_005451821.1, XP_013131877.1, XP_005460416.1, XP_013122517.1, XP_013128828.1, XP_003438073.2, XP_003442174.1, XP_013131417.1, XP_005474379.1, XP_013130519.1, XP_005461883.1, XP_013131319.1, XP_005464886.1, XP_013126166.1, XP_013127983.1, XP_003441121.3, XP_013124829.1, XP_005476789.1, XP_013132424.1, XP_005470708.1,…	XP_013127173.1, XP_003450274.1, XP_005468282.1, XP_003449744.2, XP_005475736.1, XP_005447875.1, XP_005470421.1, XP_003451677.1, XP_003439332.1, XP_005449320.1, XP_005450113.1, XP_003448790.1, XP_013125159.1, XP_013121114.1, XP_013120160.1, XP_003448025.2,
GO:0070915	lysophosphatidic acid receptor activity	F	0.0120363	0.000139859	9	5	6784	31700	OVER	XP_003455827.1, XP_013119888.1, XP_005472078.1, XP_013119889.1, XP_005460560.1, XP_013119890.1, XP_003452580.1, XP_013119891.1, XP_013119892.1	XP_003442008.1, XP_003440157.1, XP_005461723.1, XP_005468769.1, XP_005455113.1
GO:0046578	regulation of Ras protein signal transduction	P	0.0120856	0.000141488	96	286	6697	31419	OVER	XP_005454990.1, XP_013124422.1, XP_005459901.1, XP_005467941.1, XP_013132509.1, XP_013123794.1, XP_013127966.1, XP_013123812.1, XP_005469585.1, XP_005460268.1, XP_005448739.1, XP_003439939.2, XP_005455499.1, XP_013120454.1, XP_005454664.2, XP_005454208.1, XP_013119774.1, XP_005450132.1, XP_005450061.1, XP_005454666.1, XP_005471165.1, XP_005471163.1, XP_005463907.1, XP_003455624.1, XP_005454992.1,…	XP_013127218.1, XP_005474721.1, XP_013121901.1, XP_005448193.1, XP_005470990.1, XP_013123900.1, XP_005450848.1, XP_005471330.1, XP_005478355.1, XP_003442633.2, XP_013123908.1, XP_005452679.1, XP_005450996.1, XP_003448289.2, XP_005477860.1, XP_013123887.1, XP_005456376.1, XP_005477735.1, XP_005448723.1, XP_013124143.1, XP_005459559.1, XP_005452558.1, XP_013129255.1, XP_013123911.1, XP_005463845.1,…
GO:0005828	kinetochore microtubule	C	0.0126195	0.000149943	14	15	6779	31690	OVER	XP_013126879.1, XP_013126868.1, XP_013126878.1, XP_013126867.1, XP_013126877.1, XP_013126876.1, XP_013126869.1, XP_013126871.1, XP_013126870.1, XP_013126875.1, XP_013126874.1, XP_013126880.1, XP_013126873.1, XP_013126872.1	XP_013132671.1, XP_013132672.1, XP_013132670.1, XP_003458518.1, XP_005459231.1, XP_013132663.1, XP_013132662.1, XP_013132673.1, XP_013132665.1, XP_013132674.1, XP_013132664.1, XP_013132668.1, XP_013132669.1, XP_013132666.1, XP_013132667.1
GO:0043515	kinetochore binding	F	0.0126195	0.000149943	14	15	6779	31690	OVER	XP_013126879.1, XP_013126868.1, XP_013126878.1, XP_013126867.1, XP_013126877.1, XP_013126876.1, XP_013126869.1, XP_013126871.1, XP_013126870.1, XP_013126875.1, XP_013126874.1, XP_013126880.1, XP_013126873.1, XP_013126872.1	XP_003454344.1, XP_013132671.1, XP_013132672.1, XP_013132670.1, XP_005459231.1, XP_013132663.1, XP_013132662.1, XP_013132673.1, XP_013132665.1, XP_013132674.1, XP_013132664.1, XP_013132668.1, XP_013132669.1, XP_013132666.1, XP_013132667.1
GO:0004502	kynurenine 3-monooxygenase activity	F	0.0142733	0.00017084	5	0	6788	31705	OVER	XP_005473852.1, XP_005473853.1, XP_013124573.1, XP_005473851.1, XP_003441289.1
GO:0002460	adaptive immune response based on somatic recombination of immune receptors built from immunoglobulin superfamily domains	P	0.0147759	0.000178147	11	9	6782	31696	OVER	XP_005448371.1, XP_013127828.1, XP_005448372.1, XP_013127815.1, XP_013127827.1, XP_013127817.1, XP_013126527.1, XP_013127813.1, XP_003455507.1, XP_013127819.1, XP_005448373.1	XP_013131449.1, NP_001269827.1, XP_003448411.1, XP_003441937.1, XP_003449697.2, XP_005457436.1, XP_003455658.1, XP_005453665.1, XP_003448409.1
GO:0001816	cytokine production	P	0.0166577	0.000202291	22	36	6771	31669	OVER	XP_005448371.1, XP_005448372.1, XP_003451821.2, XP_013130866.1, XP_005454525.1, XP_003449776.2, XP_013129504.1, XP_005448373.1, XP_013127828.1, XP_005460813.2, XP_013127815.1, XP_013127827.1, XP_013127817.1, XP_013129505.1, XP_013126527.1, XP_013119752.1, XP_013129506.1, XP_003456404.1, XP_013127813.1, XP_013119684.1, XP_013120772.1, XP_013127819.1	XP_013128971.1, XP_013120376.1, XP_005461318.1, XP_003456529.1, XP_013128970.1, XP_003444146.1, XP_013128976.1, XP_013128975.1, XP_013128974.1, XP_013128973.1, XP_005475690.1, XP_013120606.1, XP_003449078.1, XP_005476265.1, XP_003443913.1, XP_005476266.1, XP_005460814.1, XP_003456409.1, XP_005466585.2, XP_013125134.1, XP_005466857.2, XP_005457436.1, XP_005466856.2, XP_003460642.3, XP_013131449.1,…
GO:0043408	regulation of MAPK cascade	P	0.0183128	0.00022399	46	111	6747	31594	OVER	XP_013124422.1, XP_013132233.1, XP_013132234.1, XP_013124421.1, XP_013132235.1, XP_003458206.1, XP_013132236.1, XP_003440320.1, XP_013132237.1, XP_013132238.1, XP_013132239.1, XP_005460418.1, XP_005460417.1, XP_005456756.1, XP_005456757.1, XP_005448481.1, XP_005450062.1, XP_005450061.1, XP_005450060.1, XP_003454883.1, XP_003446343.1, XP_013132230.1, XP_013132231.1, XP_013132232.1, XP_003451148.1,…	XP_013125057.1, XP_013123898.1, XP_003442773.1, XP_003449078.1, XP_003449209.1, XP_003438593.1, XP_003446402.1, XP_003444475.1, XP_005451602.1, XP_013123894.1, XP_005448675.1, XP_005476175.1, XP_003442954.1, XP_003447199.1, XP_003448850.1, XP_003447323.1, XP_013127189.1, XP_005452633.1, XP_005477367.1, XP_013130948.1, XP_005473239.1, XP_003438520.1, XP_003447425.1, XP_005474270.1, XP_003445464.1,…
GO:0005667	transcription factor complex	C	0.0193313	0.000238136	277	1017	6516	30688	OVER	XP_005478524.1, XP_005463411.1, XP_005476137.1, XP_005456217.1, XP_005450900.1, XP_005471037.1, XP_003446196.2, XP_003456426.1, XP_005467903.1, XP_005476306.1, XP_005476574.1, XP_003441505.1, XP_013123136.1, XP_005473169.1, XP_003457335.1, XP_005463009.1, XP_005462838.1, XP_013128489.1, XP_013129907.1, XP_005448769.1, XP_003443832.2, XP_013120677.1, XP_013128275.1, XP_005462464.1, XP_005450898.1,…	XP_005476634.1, XP_005468327.1, XP_005476382.1, XP_005471979.1, XP_003444124.1, XP_005457115.1, XP_013132775.1, XP_013127271.1, XP_005477336.1, XP_005456119.1, XP_003456080.2, XP_003445275.1, XP_005467068.1, XP_005465290.1, XP_005458845.1, XP_003448702.1, XP_005454859.1, XP_003444342.1, XP_005478245.1, XP_003446730.1, XP_005465664.1, XP_013123679.1, XP_005471003.1, XP_013131078.1, XP_013124096.1,…
GO:0098772	molecular function regulator	F	0.0209382	0.000259761	285	1052	6508	30653	OVER	XP_005459901.1, XP_005477954.1, XP_005467941.1, XP_005448592.1, XP_003441434.1, XP_003445697.1, XP_005475506.1, XP_013126350.1, XP_005460201.1, XP_005463012.1, XP_013129522.1, XP_005467843.1, XP_003450176.1, XP_003439683.1, XP_013123223.1, XP_013119774.1, XP_005454666.1, XP_013121634.1, XP_013130741.1, XP_005454605.1, XP_005465915.1, XP_003452901.1, XP_005459393.1, XP_005479121.1, XP_013126805.1,…	XP_003455641.1, XP_013127218.1, XP_003456027.1, XP_013121005.1, XP_013123622.1, XP_005459480.1, XP_013128071.1, XP_005470990.1, XP_013124773.1, XP_003445889.1, XP_005471330.1, XP_003443226.1, XP_005455986.1, XP_013123524.1, XP_003458219.1, XP_003450744.1, XP_003448289.2, XP_013120883.1, XP_003451292.1, XP_005449102.1, XP_005452558.1, XP_013131274.1, XP_005456315.1, XP_003453593.3, XP_013122988.1,…
GO:0071345	cellular response to cytokine stimulus	P	0.0222683	0.000278207	42	99	6751	31606	OVER	XP_005460958.1, XP_013121968.1, XP_003456025.1, XP_013121967.1, XP_013121969.1, XP_005470653.1, XP_013130321.1, XP_003445968.1, XP_003440073.1, XP_003456255.1, XP_003439753.1, XP_013127199.1, XP_003448868.1, XP_005449071.1, XP_005448277.1, XP_003454975.1, XP_013120772.1, XP_005476553.1, XP_003443769.1, XP_003448796.1, XP_013123528.1, XP_013121683.1, XP_013121682.1, XP_013121971.1, XP_013125836.1,…	NP_001266477.1, XP_013122491.1, XP_005450505.1, XP_003449078.1, XP_005449878.1, XP_013123961.1, NP_001297020.1, XP_003445373.1, XP_005450614.1, XP_005476555.1, XP_005466448.1, XP_003438468.1, XP_013120280.1, XP_005474775.1, XP_003438250.2, XP_005474771.1, XP_005449581.1, XP_005466764.1, XP_013125870.1, XP_005466596.2, XP_005466768.1, XP_003437879.1, XP_005456854.1, XP_003455234.1, XP_005476635.1,…
GO:0001973	adenosine receptor signaling pathway	P	0.0234272	0.000294734	9	6	6784	31699	OVER	XP_003441427.1, XP_003448379.1, XP_005478069.1, XP_003448604.1, XP_013132079.1, XP_003453724.1, XP_013132078.1, XP_005478070.1, XP_005453583.1	XP_003456189.1, XP_013132076.1, XP_013132075.1, XP_003441497.1, XP_003448262.1, XP_003444451.1
GO:0002250	adaptive immune response	P	0.024824	0.000314475	11	10	6782	31695	OVER	XP_005448371.1, XP_013127828.1, XP_005448372.1, XP_013127815.1, XP_013127827.1, XP_013127817.1, XP_013126527.1, XP_013127813.1, XP_003455507.1, XP_013127819.1, XP_005448373.1	XP_013131449.1, NP_001269827.1, XP_003448411.1, XP_003441937.1, XP_003451629.1, XP_003449697.2, XP_005457436.1, XP_003455658.1, XP_005453665.1, XP_003448409.1
GO:0016494	C-X-C chemokine receptor activity	F	0.0249113	0.000317757	10	8	6783	31697	OVER	XP_013121968.1, XP_013121967.1, XP_013121969.1, XP_005464007.1, XP_005464008.1, XP_013121971.1, XP_013121970.1, XP_013121973.1, XP_013121972.1, XP_013123528.1	XP_013122491.1, XP_005450505.1, XP_003457473.1, XP_003445373.1, XP_013123283.1, XP_003443364.1, XP_005475984.1, XP_005463133.1
GO:0045296	cadherin binding	F	0.0270031	0.000350781	18	27	6775	31678	OVER	XP_013128471.1, XP_013128470.1, XP_013128472.1, XP_005467673.1, XP_013128467.1, XP_013128468.1, XP_013128469.1, XP_013128463.1, XP_013128465.1, XP_013128466.1, XP_003448083.2, XP_013126442.1, XP_005467676.1, XP_005467677.1, XP_005470098.1, XP_005467678.1, XP_003459573.1, XP_005470099.1	XP_005461318.1, XP_013126145.1, XP_003445902.1, XP_003460246.1, XP_003444084.1, XP_005464358.1, XP_013120606.1, XP_005458793.1, XP_013132353.1, XP_013132352.1, XP_013132351.1, XP_003451202.1, XP_013132350.1, XP_003459144.1, XP_013120492.1, XP_013120491.1, XP_003443725.1, XP_003459141.1, XP_005455907.1, XP_005461539.1, XP_013132349.1, XP_003454253.1, XP_003460381.1, XP_003451214.1, XP_013120692.1,…
GO:0016706	oxidoreductase activity, acting on paired donors, with incorporation or reduction of molecular oxygen, 2-oxoglutarate as one donor, and incorporation of one atom each of oxygen into both donors	F	0.0270031	0.000350781	18	27	6775	31678	OVER	XP_003440335.2, XP_003441396.1, XP_005451786.1, XP_005451785.1, XP_005451784.1, XP_013122835.1, XP_005448574.1, XP_013123079.1, XP_003439151.1, XP_005464154.1, XP_005448575.1, XP_013130258.1, XP_005463501.2, XP_005448950.2, XP_013121818.1, XP_003439258.1, XP_013130026.1, XP_013124211.1	XP_013122056.1, XP_003450819.1, XP_013121009.1, XP_003441689.1, XP_013122538.1, XP_005477789.1, XP_005467151.1, XP_003450529.1, XP_003455744.1, XP_003446976.1, XP_003438344.1, XP_013130207.1, XP_013130206.1, XP_013122776.1, XP_003458420.1, XP_003456031.1, XP_013124995.1, XP_013130317.1, XP_003454293.1, XP_005471609.1, XP_013127918.1, XP_013132183.1, XP_005471608.1, XP_013123726.1, XP_005477790.1,…
GO:0030695	GTPase regulator activity	F	0.0270031	0.000351517	93	284	6700	31421	OVER	XP_005477954.1, XP_005448592.1, XP_013130054.1, XP_005448596.1, XP_005475506.1, XP_005476653.1, XP_005448594.1, XP_005452640.1, XP_013128807.1, XP_013129522.1, XP_013129202.1, XP_013129200.1, XP_005454457.1, XP_013130701.1, XP_005454601.1, XP_013129204.1, XP_005454603.1, XP_013126201.1, XP_013121634.1, XP_013130741.1, XP_005464650.2, XP_013120717.1, XP_005454605.1, XP_005464652.2, XP_005464654.1,…	XP_013119615.1, XP_005449038.1, XP_005472127.1, XP_005469417.1, XP_005477144.1, XP_005459480.1, XP_003438868.1, XP_013120688.1, XP_013124773.1, XP_005459540.1, XP_013126949.1, XP_003438348.2, XP_005473978.1, XP_013121864.1, XP_005473375.1, XP_003454065.2, XP_013119871.1, XP_003449793.1, XP_005472131.1, XP_005471255.1, XP_013132122.1, XP_013129510.1, XP_003450209.1, XP_005467831.1, XP_013130693.1,…
GO:0004888	transmembrane signaling receptor activity	F	0.0272585	0.000357223	383	1472	6410	30233	OVER	XP_005447792.1, XP_005455831.1, XP_003457117.2, XP_013128308.1, XP_005452101.1, XP_005473929.1, XP_005453757.1, XP_005470889.1, XP_013119676.1, XP_005476551.1, XP_005451821.1, XP_013121962.1, XP_005449682.1, XP_003441288.1, XP_005453323.1, XP_005464389.1, XP_013126527.1, XP_003450673.2, XP_003456618.1, XP_013132293.1, XP_005473932.1, XP_003443769.1, XP_005472443.1, XP_005451818.1, XP_005468726.1,…	XP_013129835.1, XP_005464731.1, XP_003447127.2, XP_005458375.1, XP_005478441.1, XP_013124566.1, XP_003443686.1, XP_005453060.1, XP_003458339.2, XP_005452316.1, XP_003445373.1, XP_003455992.1, XP_013119981.1, XP_005460164.1, XP_005454014.1, XP_013122058.1, XP_013132063.1, XP_003445429.1, XP_005457838.1, XP_003450470.2, XP_005448871.1, XP_005462815.2, XP_013124871.1, XP_013125607.1, XP_005451505.1,…
GO:0023061	signal release	P	0.0275202	0.000365114	40	94	6753	31611	OVER	XP_013128700.1, XP_013128701.1, XP_013132046.1, XP_013132047.1, XP_013129394.1, XP_005467651.1, XP_003444629.1, XP_013129397.1, XP_005452020.1, XP_013129391.1, XP_005453615.1, XP_003445585.1, XP_003445273.1, XP_005473173.1, XP_013132045.1, XP_005453613.1, XP_013128702.1, XP_005468747.1, XP_013120393.1, XP_013128703.1, XP_005468746.1, XP_013128704.1, XP_003448390.1, XP_005453610.1, XP_013129387.1,…	XP_003449281.1, XP_005456692.1, XP_005454868.1, XP_005474456.1, XP_005449829.1, XP_005454866.1, XP_003449594.1, XP_005448718.1, XP_013122841.1, XP_003439476.1, XP_005451870.1, XP_003452070.2, XP_003437803.1, XP_013129896.1, XP_003440720.1, XP_005449915.1, XP_013124080.1, XP_005476171.1, XP_003440722.1, XP_005467024.1, XP_003454605.1, XP_013132996.1, XP_013128507.1, XP_003443044.1, XP_005453164.1,…
GO:0034097	response to cytokine	P	0.0275202	0.000365461	43	104	6750	31601	OVER	XP_005460958.1, XP_013121968.1, XP_003456025.1, XP_013121967.1, XP_013121969.1, XP_005470653.1, XP_013130321.1, XP_003445968.1, XP_003440073.1, XP_003456255.1, XP_003439753.1, XP_013127199.1, XP_003448868.1, XP_005449071.1, XP_005448277.1, XP_003454975.1, XP_013120772.1, XP_003453211.2, XP_005476553.1, XP_003443769.1, XP_003448796.1, XP_013123528.1, XP_013121683.1, XP_013121682.1, XP_013121971.1,…	NP_001266477.1, XP_013122491.1, XP_005450505.1, XP_003449078.1, XP_005449878.1, XP_013123961.1, NP_001297020.1, XP_003445373.1, XP_005450614.1, XP_005476555.1, XP_005466448.1, XP_003453804.1, XP_003438468.1, XP_013120280.1, XP_005474775.1, XP_003438250.2, XP_005474771.1, XP_005449581.1, XP_005466764.1, XP_013125870.1, XP_005466596.2, XP_005466768.1, XP_003437879.1, XP_005456854.1, XP_003455234.1,…
GO:0032273	positive regulation of protein polymerization	P	0.028328	0.000378663	24	44	6769	31661	OVER	XP_013126149.1, XP_003447592.1, XP_005453222.1, XP_005478598.1, XP_005478599.1, XP_013127506.1, XP_013127505.1, XP_013127509.1, XP_013127508.1, XP_013127507.1, XP_003443162.1, XP_005474780.1, XP_005475120.1, XP_005463740.1, XP_005478600.1, XP_005478601.1, XP_003456928.1, XP_013127511.1, XP_013127510.1, XP_003456404.1, XP_005478596.1, XP_005478597.1, XP_005478595.1, XP_013129845.1	XP_005470863.1, XP_003443139.1, XP_013130828.1, XP_013130829.1, XP_003456000.1, XP_005473467.1, XP_005472582.1, XP_005472583.1, XP_003458127.1, XP_005477535.2, XP_005472584.1, XP_005468402.1, XP_005470460.1, XP_003455999.1, XP_003457216.2, XP_013125919.1, XP_003456409.1, XP_003441503.1, XP_005449369.1, XP_005473304.1, XP_005463733.1, XP_003453234.1, XP_003451958.1, XP_003451832.1, XP_003438778.1,…
GO:0050839	cell adhesion molecule binding	F	0.0344424	0.000463405	22	39	6771	31666	OVER	XP_013128471.1, XP_013128470.1, XP_013128472.1, XP_005467673.1, XP_013128467.1, XP_013128468.1, XP_013128469.1, XP_013128463.1, XP_013128465.1, XP_013128466.1, XP_013120826.1, XP_005473288.1, XP_003448083.2, XP_005473287.1, XP_013126442.1, XP_005473289.1, XP_005467676.1, XP_005467677.1, XP_005470098.1, XP_005467678.1, XP_003459573.1, XP_005470099.1	XP_005461318.1, XP_013126145.1, XP_003445902.1, XP_003460246.1, XP_005450465.1, XP_003444084.1, XP_005459690.1, XP_005464358.1, XP_013120606.1, XP_005458793.1, XP_013132353.1, XP_013132352.1, XP_013132351.1, XP_003451202.1, XP_013132350.1, XP_003459144.1, XP_013120492.1, XP_013120491.1, XP_003451538.1, XP_005460732.2, XP_005460730.2, XP_005460731.2, XP_003443725.1, XP_003459141.1, XP_003437938.1,…
GO:0008016	regulation of heart contraction	P	0.0345803	0.000468281	29	60	6764	31645	OVER	XP_013119636.1, XP_013119637.1, XP_013119634.1, XP_013119635.1, XP_013119632.1, XP_013119633.1, XP_013119630.1, XP_013119631.1, XP_013127828.1, XP_003439682.1, XP_013127827.1, XP_003439529.1, XP_005449554.1, XP_005449555.1, XP_005449553.1, XP_013119638.1, XP_013119639.1, XP_005448371.1, XP_005448372.1, XP_013119641.1, XP_003450321.1, XP_013119640.1, XP_005469007.1, XP_005448373.1, XP_013127815.1,…	XP_005457490.1, XP_005473364.1, XP_005451078.1, XP_003445488.1, XP_005471979.1, XP_003458640.1, XP_005449829.1, XP_005475377.1, XP_005475375.1, NP_001266433.1, XP_003456650.2, XP_005473013.1, XP_003458339.2, XP_005461885.1, XP_003452262.1, XP_003450863.1, XP_003454308.1, XP_005472677.1, NP_001266586.1, XP_003446069.1, XP_003457048.1, XP_005474049.1, XP_003441057.1, XP_005471323.1, XP_005470294.1,…
GO:0051336	regulation of hydrolase activity	P	0.036354	0.000495477	212	762	6581	30943	OVER	XP_005459901.1, XP_005448592.1, XP_003445697.1, XP_013123852.1, XP_013127632.1, XP_013126350.1, XP_005460201.1, XP_005463012.1, XP_005467843.1, XP_003439683.1, XP_013119774.1, XP_005454666.1, XP_013121634.1, XP_005465915.1, XP_005479121.1, XP_013126805.1, XP_005478054.1, XP_013124374.1, XP_005479000.1, XP_005456183.1, XP_005472892.1, XP_013122653.1, XP_013130233.1, XP_005476683.1, XP_003460323.3,…	XP_003455641.1, XP_013127218.1, XP_005449038.1, XP_003457821.1, XP_013121005.1, XP_013123622.1, XP_013128071.1, XP_013121901.1, XP_005448193.1, XP_013121803.1, XP_003440912.1, XP_005470990.1, XP_013124773.1, XP_003445889.1, XP_005450848.1, XP_005471330.1, XP_005478355.1, XP_005455986.1, XP_003438348.2, XP_005466377.1, XP_013123524.1, XP_003447839.1, XP_013123908.1, XP_005452679.1, XP_003448289.2,…
GO:0005819	spindle	C	0.0380716	0.000523668	32	70	6761	31635	OVER	XP_013126879.1, XP_013126878.1, XP_013126877.1, XP_013126876.1, XP_003458359.1, XP_005464841.1, XP_005471879.1, XP_005464840.1, XP_013123796.1, XP_013126871.1, XP_013126870.1, XP_003459357.2, XP_003448373.1, XP_013126875.1, XP_013126874.1, XP_013126873.1, XP_013126872.1, XP_013122273.1, XP_013126868.1, XP_013126867.1, XP_013122275.1, XP_013122274.1, XP_013126869.1, XP_005464838.1, XP_005464839.1,…	XP_005456420.1, XP_003439106.1, XP_003458917.1, XP_003445488.1, XP_013132671.1, XP_005458857.1, XP_003458518.1, XP_013130515.1, XP_005459231.1, XP_003440110.1, XP_005452793.1, XP_013132673.1, XP_003456942.1, XP_005450138.1, XP_003447090.2, XP_005466176.1, XP_005471259.1, XP_005475536.1, XP_005450160.1, XP_003460215.1, XP_003445515.1, XP_003448642.1, XP_005463064.1, XP_005467385.1, XP_003440736.1,…
GO:0048934	peripheral nervous system neuron differentiation	P	0.0380716	0.000528865	11	11	6782	31694	OVER	XP_005455179.1, XP_013129909.1, XP_003451508.1, XP_013129906.1, XP_013129905.1, XP_013129908.1, XP_013129907.1, XP_013129902.1, XP_013129901.1, XP_013129904.1, XP_013129903.1	XP_005452600.1, XP_003438146.1, XP_005461885.1, XP_003454226.1, XP_003460419.1, XP_005453314.1, XP_003440624.1, XP_003446978.1, XP_005470892.1, XP_005452602.1, XP_003457079.1
GO:0048935	peripheral nervous system neuron development	P	0.0380716	0.000528865	11	11	6782	31694	OVER	XP_005455179.1, XP_013129909.1, XP_003451508.1, XP_013129906.1, XP_013129905.1, XP_013129908.1, XP_013129907.1, XP_013129902.1, XP_013129901.1, XP_013129904.1, XP_013129903.1	XP_005452600.1, XP_003438146.1, XP_005461885.1, XP_003454226.1, XP_003460419.1, XP_005453314.1, XP_003440624.1, XP_003446978.1, XP_005470892.1, XP_005452602.1, XP_003457079.1
GO:0005096	GTPase activator activity	F	0.0384455	0.000537418	86	262	6707	31443	OVER	XP_005477954.1, XP_005448592.1, XP_013130054.1, XP_005448596.1, XP_005475506.1, XP_005476653.1, XP_005448594.1, XP_005452640.1, XP_013128807.1, XP_013129522.1, XP_013129202.1, XP_013129200.1, XP_005454457.1, XP_013130701.1, XP_005454601.1, XP_013129204.1, XP_005454603.1, XP_013126201.1, XP_013121634.1, XP_013130741.1, XP_005464650.2, XP_013120717.1, XP_005454605.1, XP_005464652.2, XP_005464654.1,…	XP_013119615.1, XP_005449038.1, XP_005472127.1, XP_005469417.1, XP_005477144.1, XP_013120688.1, XP_013124773.1, XP_013126949.1, XP_003438348.2, XP_005473978.1, XP_013121864.1, XP_005473375.1, XP_003454065.2, XP_013119871.1, XP_005472131.1, XP_005471255.1, XP_013129510.1, XP_003450209.1, XP_005467831.1, XP_013130693.1, XP_005456315.1, XP_003448511.1, XP_005459224.1, XP_005468715.1, XP_003438746.1,…
GO:0045087	innate immune response	P	0.0385528	0.000542286	31	67	6762	31638	OVER	XP_005460958.1, XP_003456025.1, XP_003451821.2, XP_003455684.1, XP_003458850.1, XP_013130866.1, XP_003450691.1, XP_003456255.1, XP_013124529.1, XP_005460413.1, XP_005455504.1, XP_005460813.2, XP_013126527.1, XP_013119752.1, XP_003454975.1, XP_013120772.1, XP_003448796.1, XP_003438939.1, XP_005464013.1, XP_003444423.1, XP_003449776.2, XP_003441235.2, XP_013125401.1, XP_003459201.2, XP_013126781.1,…	XP_005455560.1, XP_005456004.1, XP_013127190.1, XP_003450355.2, XP_013124528.1, XP_003442904.1, XP_005448906.1, XP_003449078.1, XP_003446914.1, XP_003459909.1, NP_001297020.1, XP_005473991.1, XP_005466857.2, XP_003460435.2, XP_003460642.3, XP_003459143.1, XP_003453285.1, XP_005470979.2, XP_003448939.1, XP_003449988.1, XP_003449214.1, XP_003454643.3, XP_013127189.1, XP_005452261.1, XP_003460382.1,…
GO:0042572	retinol metabolic process	P	0.0399072	0.000564823	10	9	6783	31696	OVER	XP_013132702.1, XP_005459261.1, XP_005459260.1, XP_005473849.1, XP_005473848.1, XP_013132704.1, XP_005459258.1, XP_013132703.1, XP_005459259.1, XP_005459257.1	XP_005471769.1, XP_003447377.1, XP_013128137.1, XP_003443518.2, XP_003439253.1, XP_003455590.2, NP_001266505.1, XP_003440690.1, XP_003442313.1
GO:0080135	regulation of cellular response to stress	P	0.0404305	0.000575762	29	61	6764	31644	OVER	XP_005467940.1, XP_013132233.1, XP_013132234.1, XP_013132235.1, XP_013132236.1, XP_003440320.1, XP_013132237.1, XP_013132238.1, XP_013132239.1, XP_013127170.1, XP_005448481.1, XP_003446343.1, XP_013132230.1, XP_013132231.1, XP_013132232.1, XP_013132244.1, XP_013132245.1, XP_013132246.1, XP_013132247.1, XP_013132248.1, XP_013132229.1, XP_013132228.1, XP_013132226.1, XP_005477296.1, XP_013132225.1,…	XP_013125057.1, XP_003457802.1, XP_005449220.1, XP_003445110.1, XP_003452700.1, XP_003446402.1, XP_003440110.1, XP_013127212.1, XP_005478902.1, XP_005475045.1, XP_013128507.1, XP_003445958.1, XP_005450160.1, XP_003456031.1, XP_003456890.1, XP_005474775.1, XP_005452261.1, XP_013120286.1, XP_005477367.1, XP_013122121.1, XP_003448052.1, XP_003458794.1, XP_003438520.1, XP_005474270.1, XP_005475044.1,…
GO:0006952	defense response	P	0.0413548	0.000596531	65	185	6728	31520	OVER	XP_013121968.1, XP_003456025.1, XP_003451821.2, XP_003452249.1, XP_013130866.1, XP_005464008.1, XP_003456255.1, XP_013128225.1, XP_013122860.1, XP_005460813.2, XP_013126527.1, XP_003454975.1, XP_013120772.1, XP_003441739.1, XP_003448796.1, XP_003438939.1, XP_013123528.1, XP_003444423.1, XP_003449776.2, XP_013121971.1, XP_013121973.1, XP_013125401.1, XP_003444005.1, XP_003459201.2, XP_003458302.2,…	XP_003441415.2, XP_005450505.1, XP_005471244.1, XP_005453196.1, XP_005455560.1, XP_013124528.1, XP_003442904.1, XP_003460573.2, XP_003449078.1, XP_003446914.1, XP_003454212.1, XP_005479038.1, XP_005449625.1, XP_013123200.1, NP_001297020.1, XP_013122958.1, XP_003444508.1, XP_013126316.1, XP_013129831.1, XP_003459143.1, XP_003438528.1, XP_003453285.1, XP_003438778.1, XP_003447885.1, XP_005455907.1,…
GO:0050900	leukocyte migration	P	0.0413548	0.000599764	22	40	6771	31665	OVER	XP_013121968.1, XP_005451271.1, XP_005450920.1, XP_013121967.1, XP_013121969.1, XP_005464007.1, XP_005464008.1, XP_013121971.1, XP_013121970.1, XP_013121973.1, XP_013121972.1, XP_003444005.1, XP_003455945.2, XP_013124586.1, XP_003456613.1, XP_005450919.1, XP_003456404.1, XP_005461434.1, XP_003456219.1, XP_003442446.1, XP_003458849.2, XP_013123528.1	XP_005451761.1, XP_005448611.1, XP_003455661.2, XP_005450214.1, XP_003450047.1, XP_005450213.1, XP_013131498.1, XP_003455769.1, XP_013131499.1, XP_003438991.1, XP_003459489.1, XP_005450216.1, XP_005450215.1, XP_013131491.1, XP_003456409.1, XP_013131494.1, XP_003439247.1, XP_005473014.1, XP_013129262.1, XP_013131505.1, XP_003442297.1, XP_003438778.1, XP_003444177.1, XP_005450160.1, XP_003448187.1,…
GO:0004715	non-membrane spanning protein tyrosine kinase activity	F	0.0413548	0.000599764	22	40	6771	31665	OVER	XP_005449474.1, XP_005449475.1, XP_005461253.1, XP_003444469.2, XP_005449477.1, XP_003445176.1, XP_013125203.1, XP_003442380.2, XP_003459201.2, XP_003455945.2, XP_003456492.1, XP_005467167.1, XP_013120549.1, XP_005460369.1, XP_005451920.1, XP_003443920.1, XP_003449110.1, XP_003445875.1, XP_013125204.1, XP_013120542.1, XP_013120551.1, XP_003456219.1	XP_005477249.1, XP_005448427.1, XP_003438972.1, XP_005448428.1, XP_003455661.2, XP_013133072.1, XP_005448425.1, XP_013125038.1, XP_005448426.1, XP_005470400.1, XP_003447162.2, XP_005479214.1, XP_005459847.1, XP_005458411.1, XP_005447733.1, XP_005479198.1, XP_005479196.1, XP_003455430.1, XP_003439281.1, XP_005479199.1, NP_001296334.1, XP_003453034.1, XP_003442978.1, XP_003444177.1, XP_003453033.1,…
GO:0019198	transmembrane receptor protein phosphatase activity	F	0.0414397	0.000608237	6	2	6787	31703	OVER	XP_013123487.1, XP_013123486.1, XP_013127873.1, XP_013123839.1, XP_013123838.1, XP_005472416.1	XP_003458561.1, XP_013123569.1
GO:0005381	iron ion transmembrane transporter activity	F	0.0414397	0.000608237	6	2	6787	31703	OVER	XP_003458401.1, XP_013132458.1, XP_013132457.1, XP_005472523.1, XP_013132456.1, XP_013132455.1	XP_003441553.1, XP_003452693.1
GO:0060589	nucleoside-triphosphatase regulator activity	F	0.0415503	0.00061349	93	290	6700	31415	OVER	XP_005477954.1, XP_005448592.1, XP_013130054.1, XP_005448596.1, XP_005475506.1, XP_005476653.1, XP_005448594.1, XP_005452640.1, XP_013128807.1, XP_013129522.1, XP_013129202.1, XP_013129200.1, XP_005454457.1, XP_013130701.1, XP_005454601.1, XP_013129204.1, XP_005454603.1, XP_013126201.1, XP_013121634.1, XP_013130741.1, XP_005464650.2, XP_013120717.1, XP_005454605.1, XP_005464652.2, XP_005464654.1,…	XP_013119615.1, XP_005449038.1, XP_005472127.1, XP_005469417.1, XP_005477144.1, XP_005459480.1, XP_003438868.1, XP_013120688.1, XP_013124773.1, XP_005459540.1, XP_013126949.1, XP_003438348.2, XP_005473978.1, XP_013121864.1, XP_003458219.1, XP_005473375.1, XP_003454065.2, XP_013119871.1, XP_003449793.1, XP_005472131.1, XP_005471255.1, XP_013132122.1, XP_013129510.1, XP_003450209.1, XP_005467831.1,…
GO:0007265	Ras protein signal transduction	P	0.0490834	0.000729003	99	315	6694	31390	OVER	XP_005454990.1, XP_013124422.1, XP_005459901.1, XP_005467941.1, XP_005448739.1, XP_003439939.2, XP_013120454.1, XP_013119774.1, XP_005450132.1, XP_005450061.1, XP_005454666.1, XP_005471165.1, XP_013126805.1, XP_005478054.1, XP_005475574.1, XP_013124374.1, XP_003440460.1, XP_005479000.1, XP_013122653.1, XP_005476683.1, XP_005471915.1, XP_005473522.1, XP_005472478.1, XP_005457056.1, XP_005454991.1,…	XP_013127218.1, XP_005474721.1, XP_013121901.1, XP_005448193.1, XP_005470990.1, XP_013123900.1, XP_005450848.1, XP_005471330.1, XP_005478355.1, XP_003442633.2, XP_013123908.1, XP_005452679.1, XP_003444656.1, XP_005450996.1, XP_003448289.2, XP_005477860.1, XP_013123887.1, XP_005456376.1, XP_005477735.1, XP_005448723.1, XP_013124143.1, XP_005459559.1, XP_005452558.1, XP_013129255.1, XP_013123911.1,…

## Sheet: SK2
GO-ID	Term	Category	FDR	P-Value	#Test	#Ref	#notAnnotTest	#notAnnotRef	Over/Under	TestSeqs	RefSeqs
GO:0005201	extracellular matrix structural constituent	F	9.50179e-23	8.30141e-27	31	27	1685	36755	OVER	XP_005468781.1, XP_005470631.1, XP_005469435.1, XP_005468782.1, XP_013123273.1, XP_003451887.1, XP_003451888.1, XP_005463772.1, XP_005479234.1, XP_005463773.1, XP_005463775.1, XP_005463774.1, XP_003439011.1, XP_003439010.1, XP_005450538.1, XP_005465790.1, XP_003448518.1, XP_005478453.1, XP_005478454.1, XP_005473662.1, XP_005458234.1, XP_005454611.1, XP_005478457.1, XP_005478458.1, XP_005478456.1,…	XP_013124693.1, XP_003453779.1, XP_013122139.1, XP_005457137.1, XP_005478676.1, XP_005457918.1, XP_005478675.1, XP_005464115.1, XP_003451559.2, XP_005457919.1, XP_005457179.1, XP_005464116.1, XP_005464117.1, XP_005464118.1, XP_005464119.1, NP_001266373.1, XP_005476323.1, XP_003444179.1, XP_013129112.1, XP_013129113.1, XP_003457813.2, NP_001269818.1, XP_005464120.1, XP_005474983.1, NP_001269826.1,…
GO:0005509	calcium ion binding	F	3.81546e-21	6.66688e-25	146	1151	1570	35631	OVER	XP_013129560.1, XP_005467715.1, XP_005450253.1, XP_005452105.1, XP_003449744.2, XP_005467945.1, XP_003454423.1, XP_013120081.1, XP_005469541.1, XP_005479234.1, XP_005473059.1, XP_005448731.1, XP_003439476.1, XP_005469545.1, XP_005454177.1, XP_003452262.1, XP_005467218.1, XP_005460398.1, XP_013120009.1, XP_005460394.1, XP_003459162.1, XP_005478260.1, XP_005469862.1, XP_005449214.1, XP_005449316.1,…	XP_003439837.1, XP_005451821.1, XP_003453231.1, XP_013131877.1, XP_005475736.1, XP_005470881.1, XP_005466934.1, XP_003439332.1, XP_013128828.1, XP_005449159.1, XP_005467636.1, XP_005457729.1, XP_005462728.1, XP_005463167.1, XP_013126471.1, XP_005464973.1, XP_005467769.2, XP_005458571.1, XP_013121890.1, XP_003445769.1, XP_005457838.1, XP_013132971.1, XP_005458111.1, XP_013120423.1, XP_003454273.1,…
GO:0005578	proteinaceous extracellular matrix	C	1.31572e-18	3.44849e-22	53	189	1663	36593	OVER	XP_005468781.1, XP_005467715.1, XP_005471432.1, XP_005447875.1, XP_005447877.1, XP_005472399.2, XP_003455745.1, XP_003451888.1, XP_005479234.1, XP_005463773.1, XP_003445294.1, XP_005463775.1, XP_003439010.1, XP_005478453.1, XP_005473662.1, XP_005451102.1, XP_005458234.1, XP_005454611.1, XP_005478457.1, XP_003456604.1, XP_005461455.1, XP_005473921.1, XP_005461453.1, XP_005451657.1, XP_013124644.1,…	XP_005477499.1, XP_005465343.1, XP_003443761.1, XP_013122532.1, XP_005461819.1, XP_013130885.1, XP_013133013.1, XP_013130881.1, XP_013128666.1, XP_013126960.1, XP_003451997.1, XP_003449360.1, XP_005478675.1, XP_013129455.1, XP_005467862.1, XP_005464117.1, XP_005478121.1, XP_005457191.1, XP_003442219.1, XP_005476348.1, XP_005476916.1, XP_005476321.1, XP_003446538.1, XP_005448806.1, XP_005455507.1,…
GO:0031012	extracellular matrix	C	3.447e-18	1.20461e-21	61	264	1655	36518	OVER	XP_005468781.1, XP_005467715.1, XP_005455560.1, XP_005471432.1, XP_005447875.1, XP_005472690.1, XP_005447877.1, XP_005472399.2, XP_003455372.1, XP_003455745.1, XP_003451888.1, XP_005479234.1, XP_005463773.1, XP_003445294.1, XP_005463775.1, XP_003439010.1, XP_013132493.1, XP_005478453.1, XP_005473662.1, XP_005451102.1, XP_005458234.1, XP_005454611.1, XP_005478457.1, XP_003456604.1, XP_005461455.1,…	XP_003443761.1, XP_013122532.1, XP_005461819.1, XP_013130885.1, XP_003449360.1, XP_003449658.1, XP_005456982.1, XP_005457191.1, XP_003442219.1, XP_005476321.1, XP_005448806.1, XP_013129643.1, XP_003438528.1, XP_005475303.1, XP_003448243.1, XP_003460467.3, XP_003454273.1, XP_003443460.2, XP_005471217.1, NP_001269826.1, XP_005476318.1, XP_013122121.1, XP_003443144.1, XP_013124833.1, XP_005469805.1,…
GO:0048167	regulation of synaptic plasticity	P	3.21278e-15	1.40345e-18	23	26	1693	36756	OVER	XP_005458533.1, XP_005458532.1, XP_005458530.1, XP_005458531.1, XP_005458529.1, XP_013126269.1, XP_005451412.1, XP_005458527.1, XP_005451410.1, XP_013126268.1, XP_003438612.1, XP_005451411.1, XP_005458528.1, XP_005458525.1, XP_005458526.1, XP_005458524.1, XP_013126274.1, XP_013126273.1, XP_013126272.1, XP_013126271.1, XP_013126270.1, XP_013132095.1, XP_013132096.1	XP_005474269.1, XP_003459045.1, XP_003458518.1, XP_013123771.1, XP_003456409.1, XP_005471835.1, XP_005471834.1, XP_003456404.1, XP_005449915.1, XP_005475980.1, XP_003438778.1, XP_005453164.1, XP_005453163.1, XP_013124125.1, XP_003438146.1, XP_005462527.1, XP_013124127.1, XP_003457685.1, XP_013124126.1, XP_003457664.2, XP_003460615.3, XP_003440408.1, XP_003442097.1, XP_005474270.1, XP_005470985.1,…
GO:0001540	beta-amyloid binding	F	7.73198e-14	4.13571e-17	16	7	1700	36775	OVER	XP_005468220.1, XP_005468223.1, XP_005468212.1, XP_005468213.1, XP_005468221.1, XP_005468222.1, XP_005468216.1, XP_005468217.1, XP_005468214.1, XP_005468215.1, XP_005468218.1, XP_005468219.1, XP_003442437.2, XP_005467021.1, XP_005467020.1, XP_005467022.1	XP_013120710.1, XP_003441750.1, XP_005450917.1, XP_005450916.1, XP_005450915.1, XP_005454379.1, XP_003449119.1
GO:0007155	cell adhesion	P	7.73198e-14	4.72862e-17	95	734	1621	36048	OVER	XP_005451053.1, XP_013129560.1, XP_005459630.1, XP_003449744.2, XP_013126020.1, XP_005459632.1, XP_005458529.1, XP_003445333.1, XP_005458527.1, XP_005458525.1, XP_005461388.1, XP_003440476.1, XP_005460732.2, XP_005478259.1, XP_005459634.1, XP_005460730.2, XP_005459636.1, XP_013124023.1, XP_013124044.1, XP_003444853.1, XP_005478260.1, XP_005476418.1, XP_013132493.1, XP_005469862.1, XP_013126598.1,…	XP_013129812.1, XP_003450274.1, XP_005471979.1, XP_005451821.1, XP_013126143.1, XP_013127632.1, XP_005475713.1, XP_005451723.1, XP_005470881.1, XP_003450779.1, XP_013128455.1, XP_005462190.1, XP_005449159.1, XP_005467636.1, XP_003449658.1, XP_013127799.1, XP_003438883.2, XP_013126504.1, XP_005466836.1, XP_005463167.1, XP_013126471.1, XP_005475277.1, XP_005467769.2, XP_013124708.1, XP_013121476.1,…
GO:0022610	biological adhesion	P	7.91094e-14	5.52922e-17	95	736	1621	36046	OVER	XP_005451053.1, XP_013129560.1, XP_005459630.1, XP_003449744.2, XP_013126020.1, XP_005459632.1, XP_005458529.1, XP_003445333.1, XP_005458527.1, XP_005458525.1, XP_005461388.1, XP_003440476.1, XP_005460732.2, XP_005478259.1, XP_005459634.1, XP_005460730.2, XP_005459636.1, XP_013124023.1, XP_013124044.1, XP_003444853.1, XP_005478260.1, XP_005476418.1, XP_013132493.1, XP_005469862.1, XP_013126598.1,…	XP_013129812.1, XP_003450274.1, XP_005471979.1, XP_005451821.1, XP_013126143.1, XP_013127632.1, XP_005475713.1, XP_005451723.1, XP_005470881.1, XP_003450779.1, XP_013128455.1, XP_005462190.1, XP_005449159.1, XP_005467636.1, XP_003449658.1, XP_013127799.1, XP_003438883.2, XP_013126504.1, XP_005466836.1, XP_005463167.1, XP_013126471.1, XP_005475277.1, XP_005467769.2, XP_013124708.1, XP_013121476.1,…
GO:0007267	cell-cell signaling	P	6.47405e-12	5.09055e-15	90	732	1626	36050	OVER	XP_003449558.1, XP_005467962.1, XP_003445928.1, XP_003453759.1, XP_005458529.1, XP_005451412.1, XP_005470470.1, XP_003439476.1, XP_005458527.1, XP_013131031.1, XP_005451410.1, XP_013126268.1, XP_005470472.1, XP_005458525.1, XP_005475183.1, XP_005470474.1, XP_003449675.1, XP_003438348.2, XP_005474241.1, XP_013123969.1, XP_005476171.1, XP_013124080.1, XP_005467020.1, XP_005460164.1, XP_005467022.1,…	XP_003452224.1, XP_005459382.1, XP_005458375.1, XP_003444629.1, XP_013124927.1, XP_003449078.1, XP_003443686.1, XP_003458339.2, XP_005453323.1, XP_003454950.1, XP_003452070.2, XP_013123491.1, XP_005471835.1, XP_005475966.1, XP_003451970.1, XP_005451602.1, XP_005447777.1, XP_003442219.1, XP_013119699.1, XP_003457690.1, XP_005478027.1, XP_005472635.1, XP_005468063.2, XP_005467975.1, XP_003450470.2,…
GO:0005234	extracellular-glutamate-gated ion channel activity	F	1.05627e-11	9.22828e-15	25	57	1691	36725	OVER	XP_005467962.1, XP_003453758.1, XP_003445928.1, XP_003453759.1, XP_003445929.1, XP_005470470.1, XP_013132845.1, XP_005470471.1, XP_005470472.1, XP_005470473.1, XP_005470474.1, XP_013123969.1, XP_005460164.1, XP_005460163.1, XP_013129430.1, XP_003440145.1, XP_013125607.1, XP_005458553.1, XP_005458552.1, XP_013123971.1, XP_005469947.1, XP_013123970.1, XP_013132101.1, XP_005470468.1, XP_005470469.1	NP_001266479.1, XP_013130098.1, XP_005459461.1, XP_003441628.1, XP_003450191.2, XP_005463282.2, XP_005457667.1, XP_013127824.1, XP_005474352.1, XP_005457669.1, XP_013130223.1, NP_001266407.1, XP_005455589.1, XP_003453465.1, XP_005455587.1, XP_005472061.1, XP_003456902.1, XP_005468065.1, XP_005455093.1, XP_005463862.1, XP_005472058.1, XP_005468069.1, XP_005472309.1, XP_013125489.1, XP_013130549.1,…
GO:0008066	glutamate receptor activity	F	1.1166e-11	1.26494e-14	25	58	1691	36724	OVER	XP_005467962.1, XP_003453758.1, XP_003445928.1, XP_003453759.1, XP_003445929.1, XP_005470470.1, XP_013132845.1, XP_005470471.1, XP_005470472.1, XP_005470473.1, XP_005470474.1, XP_013123969.1, XP_005460164.1, XP_005460163.1, XP_013129430.1, XP_003440145.1, XP_013125607.1, XP_005458553.1, XP_005458552.1, XP_013123971.1, XP_005469947.1, XP_013123970.1, XP_013132101.1, XP_005470468.1, XP_005470469.1	NP_001266479.1, XP_013130098.1, XP_005459461.1, XP_003441628.1, XP_003450191.2, XP_005463282.2, XP_005457667.1, XP_013127824.1, XP_005474352.1, XP_005457669.1, XP_013130223.1, NP_001266407.1, XP_005455589.1, XP_003453465.1, XP_005455587.1, XP_005472061.1, XP_003456902.1, XP_005468065.1, XP_005455093.1, XP_005463862.1, XP_013125568.1, XP_005472058.1, XP_005468069.1, XP_005472309.1, XP_013125489.1,…
GO:0004970	ionotropic glutamate receptor activity	F	1.1166e-11	1.26494e-14	25	58	1691	36724	OVER	XP_005467962.1, XP_003453758.1, XP_003445928.1, XP_003453759.1, XP_003445929.1, XP_005470470.1, XP_013132845.1, XP_005470471.1, XP_005470472.1, XP_005470473.1, XP_005470474.1, XP_013123969.1, XP_005460164.1, XP_005460163.1, XP_013129430.1, XP_003440145.1, XP_013125607.1, XP_005458553.1, XP_005458552.1, XP_013123971.1, XP_005469947.1, XP_013123970.1, XP_013132101.1, XP_005470468.1, XP_005470469.1	NP_001266479.1, XP_013130098.1, XP_005459461.1, XP_003441628.1, XP_003450191.2, XP_005463282.2, XP_005457667.1, XP_013127824.1, XP_005474352.1, XP_005457669.1, XP_013130223.1, NP_001266407.1, XP_005455589.1, XP_003453465.1, XP_005455587.1, XP_005472061.1, XP_003456902.1, XP_005468065.1, XP_005455093.1, XP_005463862.1, XP_013125568.1, XP_005472058.1, XP_005468069.1, XP_005472309.1, XP_013125489.1,…
GO:0005515	protein binding	F	1.1166e-11	1.2682e-14	781	13350	935	23432	OVER	XP_013131165.1, XP_005467987.1, XP_003437887.1, XP_003449744.2, XP_005461314.2, XP_005447875.1, XP_005451362.1, XP_013123208.1, XP_005470369.1, XP_005465675.1, XP_005469541.1, XP_013131067.1, XP_005458529.1, XP_003439476.1, XP_013124980.1, XP_003440476.1, XP_013124117.1, XP_005460732.2, XP_005459634.1, XP_013120009.1, XP_003459335.2, XP_005467022.1, XP_003446545.1, XP_005450222.1, XP_005478430.1,…	XP_005467734.1, XP_013124468.1, XP_013126878.1, XP_013126625.1, XP_005454474.1, XP_005476427.1, XP_013132929.1, XP_005474017.1, XP_005471628.1, XP_013130519.1, XP_003456080.2, XP_013129267.1, XP_003445889.1, XP_003445373.1, XP_003454329.1, XP_013121706.1, XP_005459393.1, XP_013130123.1, XP_005454354.1, XP_005470870.1, XP_003439465.1, XP_003456343.1, XP_013130256.1, XP_013128902.1, XP_005473522.1,…
GO:0044421	extracellular region part	C	1.76464e-11	2.15839e-14	87	713	1629	36069	OVER	XP_005468781.1, XP_003449558.1, XP_005467715.1, XP_013130092.1, XP_005455560.1, XP_003447148.2, XP_005471432.1, XP_005447875.1, XP_005472690.1, XP_005447877.1, XP_005472399.2, XP_003455372.1, XP_005458047.1, XP_003455745.1, XP_003451888.1, XP_005479234.1, XP_005463773.1, XP_003438593.1, XP_003459580.1, XP_003445294.1, XP_005463775.1, XP_003439010.1, XP_003447495.1, XP_013131883.1, XP_013132493.1,…	XP_003443761.1, XP_005461819.1, XP_005448531.1, XP_013120665.1, XP_003449078.1, XP_013124324.1, XP_003449360.1, XP_003449658.1, XP_003454720.1, XP_005456982.1, XP_005457191.1, XP_003442219.1, XP_005448806.1, XP_005479121.1, XP_005466716.2, XP_013120883.1, XP_003448243.1, XP_003460467.3, XP_003454273.1, XP_003447323.1, XP_013120280.1, XP_005449813.1, XP_005458701.1, XP_003439488.1, XP_005476318.1,…
GO:0050804	modulation of synaptic transmission	P	1.88909e-11	2.47565e-14	23	48	1693	36734	OVER	XP_005458533.1, XP_005458532.1, XP_005458530.1, XP_005458531.1, XP_005458529.1, XP_013126269.1, XP_005451412.1, XP_005458527.1, XP_005451410.1, XP_013126268.1, XP_003438612.1, XP_005451411.1, XP_005458528.1, XP_005458525.1, XP_005458526.1, XP_005458524.1, XP_013126274.1, XP_013126273.1, XP_013126272.1, XP_013126271.1, XP_013126270.1, XP_013132095.1, XP_013132096.1	XP_005474269.1, XP_003445488.1, XP_003459045.1, XP_013120129.1, XP_003458518.1, XP_005468610.1, XP_013123771.1, XP_005457825.1, XP_003452370.1, XP_013126228.1, XP_005457824.1, XP_003448128.1, XP_003453908.1, XP_003456409.1, XP_005471835.1, XP_005471834.1, XP_003456404.1, XP_005449915.1, XP_005475964.1, XP_013131890.1, XP_005475980.1, XP_003438778.1, XP_013129990.1, XP_005453164.1, XP_005453163.1,…
GO:0099537	trans-synaptic signaling	P	2.49255e-11	4.13756e-14	59	378	1657	36404	OVER	XP_005467962.1, XP_003445928.1, XP_003453759.1, XP_005458529.1, XP_005451412.1, XP_005470470.1, XP_003439476.1, XP_005458527.1, XP_005451410.1, XP_013126268.1, XP_005470472.1, XP_005458525.1, XP_005470474.1, XP_003449675.1, XP_005474241.1, XP_013123969.1, XP_005467020.1, XP_005460164.1, XP_005467022.1, XP_013129430.1, XP_005456979.1, XP_005458533.1, XP_013125607.1, XP_005458552.1, XP_005458531.1,…	XP_013130098.1, XP_003459045.1, XP_005456692.1, XP_005458375.1, XP_003440513.2, XP_005467651.1, XP_003444629.1, XP_003450191.2, XP_005455248.1, XP_013129391.1, XP_003443686.1, XP_003458339.2, XP_005453323.1, XP_013120506.1, XP_005451870.1, XP_013127824.1, XP_003452070.2, XP_005457669.1, XP_013123491.1, XP_005471835.1, XP_005451602.1, XP_005452945.1, XP_005447777.1, XP_005455587.1, XP_005450558.1,…
GO:0007268	chemical synaptic transmission	P	2.49255e-11	4.13756e-14	59	378	1657	36404	OVER	XP_005467962.1, XP_003445928.1, XP_003453759.1, XP_005458529.1, XP_005451412.1, XP_005470470.1, XP_003439476.1, XP_005458527.1, XP_005451410.1, XP_013126268.1, XP_005470472.1, XP_005458525.1, XP_005470474.1, XP_003449675.1, XP_005474241.1, XP_013123969.1, XP_005467020.1, XP_005460164.1, XP_005467022.1, XP_013129430.1, XP_005456979.1, XP_005458533.1, XP_013125607.1, XP_005458552.1, XP_005458531.1,…	XP_013130098.1, XP_003459045.1, XP_005456692.1, XP_005458375.1, XP_003440513.2, XP_005467651.1, XP_003444629.1, XP_003450191.2, XP_005455248.1, XP_013129391.1, XP_003443686.1, XP_003458339.2, XP_005453323.1, XP_013120506.1, XP_005451870.1, XP_013127824.1, XP_003452070.2, XP_005457669.1, XP_013123491.1, XP_005471835.1, XP_005451602.1, XP_005452945.1, XP_005447777.1, XP_005455587.1, XP_005450558.1,…
GO:0098916	anterograde trans-synaptic signaling	P	2.49255e-11	4.13756e-14	59	378	1657	36404	OVER	XP_005467962.1, XP_003445928.1, XP_003453759.1, XP_005458529.1, XP_005451412.1, XP_005470470.1, XP_003439476.1, XP_005458527.1, XP_005451410.1, XP_013126268.1, XP_005470472.1, XP_005458525.1, XP_005470474.1, XP_003449675.1, XP_005474241.1, XP_013123969.1, XP_005467020.1, XP_005460164.1, XP_005467022.1, XP_013129430.1, XP_005456979.1, XP_005458533.1, XP_013125607.1, XP_005458552.1, XP_005458531.1,…	XP_013130098.1, XP_003459045.1, XP_005456692.1, XP_005458375.1, XP_003440513.2, XP_005467651.1, XP_003444629.1, XP_003450191.2, XP_005455248.1, XP_013129391.1, XP_003443686.1, XP_003458339.2, XP_005453323.1, XP_013120506.1, XP_005451870.1, XP_013127824.1, XP_003452070.2, XP_005457669.1, XP_013123491.1, XP_005471835.1, XP_005451602.1, XP_005452945.1, XP_005447777.1, XP_005455587.1, XP_005450558.1,…
GO:0099536	synaptic signaling	P	2.49255e-11	4.13756e-14	59	378	1657	36404	OVER	XP_005467962.1, XP_003445928.1, XP_003453759.1, XP_005458529.1, XP_005451412.1, XP_005470470.1, XP_003439476.1, XP_005458527.1, XP_005451410.1, XP_013126268.1, XP_005470472.1, XP_005458525.1, XP_005470474.1, XP_003449675.1, XP_005474241.1, XP_013123969.1, XP_005467020.1, XP_005460164.1, XP_005467022.1, XP_013129430.1, XP_005456979.1, XP_005458533.1, XP_013125607.1, XP_005458552.1, XP_005458531.1,…	XP_013130098.1, XP_003459045.1, XP_005456692.1, XP_005458375.1, XP_003440513.2, XP_005467651.1, XP_003444629.1, XP_003450191.2, XP_005455248.1, XP_013129391.1, XP_003443686.1, XP_003458339.2, XP_005453323.1, XP_013120506.1, XP_005451870.1, XP_013127824.1, XP_003452070.2, XP_005457669.1, XP_013123491.1, XP_005471835.1, XP_005451602.1, XP_005452945.1, XP_005447777.1, XP_005455587.1, XP_005450558.1,…
GO:0016339	calcium-dependent cell-cell adhesion via plasma membrane cell adhesion molecules	P	5.49867e-11	9.60801e-14	11	2	1705	36780	OVER	XP_005473048.1, XP_005473047.1, XP_013128842.1, XP_005473049.1, XP_005473044.1, XP_005473043.1, XP_005473046.1, XP_005473045.1, XP_003448627.1, XP_005473042.1, XP_005473041.1	XP_005470377.1, XP_005470378.1
GO:0022824	transmitter-gated ion channel activity	F	1.55159e-10	2.98226e-13	25	69	1691	36713	OVER	XP_005467962.1, XP_003453758.1, XP_003445928.1, XP_003453759.1, XP_003445929.1, XP_005470470.1, XP_013132845.1, XP_005470471.1, XP_005470472.1, XP_005470473.1, XP_005470474.1, XP_013123969.1, XP_005460164.1, XP_005460163.1, XP_013129430.1, XP_003440145.1, XP_013125607.1, XP_005458553.1, XP_005458552.1, XP_013123971.1, XP_005469947.1, XP_013123970.1, XP_013132101.1, XP_005470468.1, XP_005470469.1	NP_001266479.1, XP_013130098.1, XP_013119676.1, XP_005460953.1, XP_005453277.1, XP_005459461.1, XP_003441628.1, XP_003450191.2, XP_013126770.1, XP_003455513.2, XP_005463282.2, XP_005460085.1, XP_005457667.1, XP_013127824.1, XP_005474352.1, XP_005457669.1, XP_013130223.1, NP_001266407.1, XP_005455589.1, XP_003453465.1, XP_005455587.1, XP_005472061.1, XP_003456902.1, XP_005468065.1, XP_005455093.1,…
GO:0022835	transmitter-gated channel activity	F	1.55159e-10	2.98226e-13	25	69	1691	36713	OVER	XP_005467962.1, XP_003453758.1, XP_003445928.1, XP_003453759.1, XP_003445929.1, XP_005470470.1, XP_013132845.1, XP_005470471.1, XP_005470472.1, XP_005470473.1, XP_005470474.1, XP_013123969.1, XP_005460164.1, XP_005460163.1, XP_013129430.1, XP_003440145.1, XP_013125607.1, XP_005458553.1, XP_005458552.1, XP_013123971.1, XP_005469947.1, XP_013123970.1, XP_013132101.1, XP_005470468.1, XP_005470469.1	NP_001266479.1, XP_013130098.1, XP_013119676.1, XP_005460953.1, XP_005453277.1, XP_005459461.1, XP_003441628.1, XP_003450191.2, XP_013126770.1, XP_003455513.2, XP_005463282.2, XP_005460085.1, XP_005457667.1, XP_013127824.1, XP_005474352.1, XP_005457669.1, XP_013130223.1, NP_001266407.1, XP_005455589.1, XP_003453465.1, XP_005455587.1, XP_005472061.1, XP_003456902.1, XP_005468065.1, XP_005455093.1,…
GO:0051010	microtubule plus-end binding	F	1.28613e-09	2.58439e-12	14	14	1702	36768	OVER	XP_013132671.1, XP_013132672.1, XP_013132670.1, XP_013132663.1, XP_005459231.1, XP_013132662.1, XP_013132665.1, XP_013132673.1, XP_013132664.1, XP_013132674.1, XP_013132668.1, XP_013132669.1, XP_013132666.1, XP_013132667.1	XP_013126879.1, XP_013126868.1, XP_013126878.1, XP_013126867.1, XP_013126877.1, XP_013126876.1, XP_013126869.1, XP_013126871.1, XP_013126870.1, XP_013126875.1, XP_013126874.1, XP_013126880.1, XP_013126873.1, XP_013126872.1
GO:0005828	kinetochore microtubule	C	2.1934e-09	4.79075e-12	14	15	1702	36767	OVER	XP_013132671.1, XP_013132672.1, XP_013132670.1, XP_013132663.1, XP_005459231.1, XP_013132662.1, XP_013132665.1, XP_013132673.1, XP_013132664.1, XP_013132674.1, XP_013132668.1, XP_013132669.1, XP_013132666.1, XP_013132667.1	XP_013126879.1, XP_013126868.1, XP_013126878.1, XP_013126867.1, XP_013126877.1, XP_013126876.1, XP_013126869.1, XP_003458518.1, XP_013126871.1, XP_013126870.1, XP_013126875.1, XP_013126874.1, XP_013126880.1, XP_013126873.1, XP_013126872.1
GO:0043515	kinetochore binding	F	2.1934e-09	4.79075e-12	14	15	1702	36767	OVER	XP_013132671.1, XP_013132672.1, XP_013132670.1, XP_013132663.1, XP_005459231.1, XP_013132662.1, XP_013132665.1, XP_013132673.1, XP_013132664.1, XP_013132674.1, XP_013132668.1, XP_013132669.1, XP_013132666.1, XP_013132667.1	XP_013126879.1, XP_013126868.1, XP_003454344.1, XP_013126878.1, XP_013126867.1, XP_013126877.1, XP_013126876.1, XP_013126869.1, XP_013126871.1, XP_013126870.1, XP_013126875.1, XP_013126874.1, XP_013126880.1, XP_013126873.1, XP_013126872.1
GO:0019933	cAMP-mediated signaling	P	2.77071e-09	6.53584e-12	9	1	1707	36781	OVER	XP_013128059.1, XP_013124087.1, XP_005476172.1, XP_005476171.1, XP_013124080.1, XP_003452844.1, XP_013128060.1, XP_013128061.1, XP_013128062.1	XP_005468845.1
GO:0019935	cyclic-nucleotide-mediated signaling	P	2.77071e-09	6.53584e-12	9	1	1707	36781	OVER	XP_013128059.1, XP_013124087.1, XP_005476172.1, XP_005476171.1, XP_013124080.1, XP_003452844.1, XP_013128060.1, XP_013128061.1, XP_013128062.1	XP_005468845.1
GO:0005881	cytoplasmic microtubule	C	2.92926e-09	7.16577e-12	15	20	1701	36762	OVER	XP_013132671.1, XP_013132672.1, XP_013132670.1, XP_003438348.2, XP_013132663.1, XP_005459231.1, XP_013132662.1, XP_013132665.1, XP_013132673.1, XP_013132664.1, XP_013132674.1, XP_013132668.1, XP_013132669.1, XP_013132666.1, XP_013132667.1	XP_013126879.1, XP_013126868.1, XP_013126878.1, XP_013126867.1, XP_013126877.1, XP_013126876.1, XP_013126869.1, XP_013120280.1, XP_013123466.1, XP_005466520.2, XP_013126871.1, XP_013126870.1, XP_003457122.2, XP_013126875.1, XP_005448472.1, XP_013126874.1, XP_013126880.1, XP_003460440.1, XP_013126873.1, XP_013126872.1
GO:0045202	synapse	C	4.47328e-09	1.13337e-11	53	367	1663	36415	OVER	XP_003451829.1, XP_003445928.1, XP_003453759.1, XP_005471478.1, XP_013131065.1, XP_005463014.1, XP_013131067.1, XP_005470470.1, XP_003439476.1, XP_013131069.1, XP_005456389.1, XP_005470472.1, XP_013124980.1, XP_005470474.1, XP_013124982.1, XP_003438348.2, XP_005474241.1, XP_013123969.1, XP_003450802.1, XP_005467020.1, XP_013124082.1, XP_005467022.1, XP_013124084.1, XP_013131070.1, XP_005458552.1,…	XP_003453774.1, XP_003449514.1, XP_013129123.1, XP_005456692.1, XP_013123370.1, XP_005469417.1, XP_003440513.2, XP_013128662.1, XP_003444629.1, XP_003450191.2, XP_013129391.1, XP_013131248.1, XP_013125260.1, XP_013120231.1, XP_003455280.2, XP_005453323.1, XP_013120506.1, XP_005451870.1, XP_003452070.2, XP_005455587.1, XP_005450558.1, XP_003444339.1, XP_005476513.1, XP_005472082.1, XP_005478305.1,…
GO:0006570	tyrosine metabolic process	P	4.94599e-09	1.29635e-11	51	345	1665	36437	OVER	XP_005450758.1, XP_013131413.1, XP_005450754.1, XP_013131411.1, XP_005475836.1, XP_005450756.1, XP_005456754.1, XP_013128803.1, XP_005476697.1, XP_013124592.1, XP_013128801.1, XP_005476695.1, XP_005456752.1, XP_013124594.1, XP_005476699.1, XP_005471073.1, XP_005466095.1, XP_005463520.1, XP_003445580.1, XP_013123384.1, XP_013131408.1, XP_003455771.2, XP_005457356.1, XP_005457354.1, XP_013123157.1,…	XP_003446327.1, XP_005475774.1, XP_005453421.1, XP_003445651.1, XP_013128783.1, XP_005452207.1, XP_003442671.1, NP_001266450.1, XP_005455202.1, XP_005452271.1, XP_003441035.1, XP_003449209.1, XP_005470263.1, XP_005476190.1, XP_005471100.1, XP_003444475.1, XP_005463472.1, XP_003456923.1, XP_013127486.1, XP_013127960.1, XP_003453216.1, XP_003439030.1, XP_005468271.1, XP_003447199.1, XP_013127873.1,…
GO:2001222	regulation of neuron migration	P	9.46674e-09	2.56394e-11	10	4	1706	36778	OVER	XP_013126269.1, XP_005451412.1, XP_005451410.1, XP_013126268.1, XP_005451411.1, XP_013126274.1, XP_013126273.1, XP_013126272.1, XP_013126271.1, XP_013126270.1	XP_005469419.1, XP_003459045.1, XP_005469417.1, XP_003448121.1
GO:0005576	extracellular region	C	1.25518e-08	3.50915e-11	117	1272	1599	35510	OVER	XP_005467715.1, XP_005477871.1, XP_005455560.1, XP_005471432.1, XP_013124690.1, XP_005447875.1, XP_005472399.2, XP_005458047.1, XP_003451888.1, XP_005479234.1, XP_005463773.1, XP_003438593.1, XP_003459580.1, XP_005448731.1, XP_005455982.1, XP_003445294.1, XP_003439618.1, XP_013132493.1, XP_005471191.1, XP_005478453.1, XP_005473662.1, XP_013125897.1, XP_005451102.1, XP_013124814.1, XP_005474575.1,…	XP_003439792.1, XP_013124170.1, XP_003444377.1, XP_005461819.1, XP_013128225.1, XP_005448531.1, XP_005466934.1, XP_013120665.1, XP_003449078.1, XP_013124324.1, XP_003446885.1, XP_005462728.1, XP_003439890.1, XP_005456982.1, XP_013122931.1, XP_003442219.1, XP_005478027.1, XP_005479121.1, XP_005466716.2, XP_013120883.1, XP_003448243.1, XP_005475495.1, XP_003454273.1, XP_003453823.1, XP_003447323.1,…
GO:0009072	aromatic amino acid family metabolic process	P	4.45357e-08	1.28401e-10	53	395	1663	36387	OVER	XP_005450758.1, XP_013131413.1, XP_005450754.1, XP_013131411.1, XP_005475836.1, XP_005450756.1, XP_005456754.1, XP_013128803.1, XP_005476697.1, XP_013124592.1, XP_013128801.1, XP_005476695.1, XP_005456752.1, XP_013124594.1, XP_003453103.1, XP_005476699.1, XP_005471073.1, XP_005466095.1, XP_005463520.1, XP_003445580.1, XP_013123384.1, XP_013131408.1, XP_003455771.2, XP_005457356.1, XP_005457354.1,…	XP_003446327.1, XP_005453421.1, XP_013128783.1, XP_005452207.1, XP_005452271.1, XP_003444038.1, XP_003441035.1, XP_003449209.1, XP_005471100.1, XP_003444475.1, XP_005463472.1, XP_003456923.1, XP_013127960.1, XP_003453266.1, XP_005468271.1, XP_013127873.1, XP_003452213.1, XP_003442370.1, XP_003441943.2, XP_003441868.1, XP_003460193.1, XP_005460864.1, XP_005453914.1, XP_013129922.1, XP_013129703.1,…
GO:0030594	neurotransmitter receptor activity	F	7.6303e-08	2.26656e-10	27	117	1689	36665	OVER	XP_005467962.1, XP_003453758.1, XP_005474242.1, XP_003445928.1, XP_003453759.1, XP_003445929.1, XP_005470470.1, XP_013132845.1, XP_005470471.1, XP_005470472.1, XP_005470473.1, XP_005470474.1, XP_005474241.1, XP_013123969.1, XP_005460164.1, XP_005460163.1, XP_013129430.1, XP_003440145.1, XP_013125607.1, XP_005458553.1, XP_005458552.1, XP_013123971.1, XP_005469947.1, XP_013123970.1, XP_013132101.1,…	XP_013130098.1, XP_013119676.1, XP_005459461.1, XP_005452410.1, XP_013123818.1, XP_003450191.2, XP_003455513.2, XP_003458339.2, XP_005453323.1, XP_005460085.1, XP_013127824.1, XP_005474352.1, XP_005457669.1, XP_003453465.1, XP_005455587.1, NP_001266586.1, XP_005463698.1, XP_005455093.1, XP_003450470.2, XP_003439558.2, XP_013130549.1, XP_013121582.1, XP_005473811.1, XP_005470294.1, XP_013130210.1,…
GO:0004725	protein tyrosine phosphatase activity	F	9.95609e-08	3.04441e-10	44	297	1672	36485	OVER	XP_013131414.1, XP_005450759.1, XP_005450758.1, XP_013131412.1, XP_013131413.1, XP_013131183.1, XP_005450755.1, XP_013131410.1, XP_005450754.1, XP_013131411.1, XP_005450757.1, XP_005466100.1, XP_005450756.1, XP_005470345.1, XP_005456754.1, XP_013128803.1, XP_005476697.1, XP_005456755.1, XP_005476698.1, XP_013124592.1, XP_013124593.1, XP_013128801.1, XP_005476695.1, XP_005456752.1, XP_013124594.1,…	XP_003446327.1, XP_005475774.1, XP_005453421.1, XP_003445651.1, XP_013128783.1, XP_005452207.1, XP_005455202.1, XP_005452271.1, XP_003441035.1, XP_003449209.1, XP_005470263.1, XP_005476190.1, XP_005471100.1, XP_003444475.1, XP_005463472.1, XP_003456923.1, XP_013127486.1, XP_003453216.1, XP_003439030.1, XP_005468271.1, XP_003447199.1, XP_013127873.1, XP_003452213.1, XP_003442370.1, XP_003448850.1,…
GO:0004181	metallocarboxypeptidase activity	F	1.1035e-07	3.47073e-10	15	29	1701	36753	OVER	XP_005464518.1, XP_013121424.1, XP_003441899.1, XP_013121417.1, XP_013121407.1, XP_013121419.1, XP_013121409.1, XP_013128452.1, XP_005471457.1, XP_003443611.1, XP_005463809.1, XP_005470065.1, XP_005471876.1, XP_005463810.1, XP_013127047.1	XP_013127948.1, XP_013127949.1, XP_005467251.1, XP_013127315.1, XP_013129227.1, XP_003443015.1, XP_013124428.1, XP_013124257.1, XP_005463547.1, XP_005463549.1, XP_013124433.1, XP_005452111.1, XP_005452112.1, XP_005450019.2, XP_005452113.1, XP_003449210.1, XP_003449211.2, XP_013121723.1, XP_013121722.1, XP_013121721.1, XP_005449844.2, XP_003439705.2, XP_003445853.2, XP_013127951.1, XP_005466868.1,…
GO:0016641	oxidoreductase activity, acting on the CH-NH2 group of donors, oxygen as acceptor	F	1.85218e-07	5.98729e-10	11	11	1705	36771	OVER	XP_013128362.1, XP_013128363.1, XP_003444548.1, XP_003460034.2, XP_003455871.1, XP_003448623.1, XP_013129471.1, XP_013128364.1, XP_013130984.1, XP_005456555.1, XP_005460576.1	XP_003437687.1, XP_003448583.2, XP_003444362.1, XP_003440032.1, XP_003442921.1, XP_003441453.1, XP_003455604.1, XP_005473390.1, XP_003448772.1, XP_003451695.1, XP_005475298.1
GO:0038026	reelin-mediated signaling pathway	P	1.86942e-07	6.36969e-10	8	2	1708	36780	OVER	XP_013129509.1, XP_005454585.1, XP_005454588.1, XP_013129508.1, XP_005454587.1, XP_013129512.1, XP_013129511.1, XP_013129510.1	XP_005460198.1, XP_013119723.1
GO:0030948	negative regulation of vascular endothelial growth factor receptor signaling pathway	P	1.86942e-07	6.36969e-10	8	2	1708	36780	OVER	XP_013129509.1, XP_005454585.1, XP_005454588.1, XP_013129508.1, XP_005454587.1, XP_013129512.1, XP_013129511.1, XP_013129510.1	XP_005460198.1, XP_013119723.1
GO:0008093	cytoskeletal adaptor activity	F	2.7162e-07	9.51073e-10	10	8	1706	36774	OVER	XP_005453703.1, XP_005453702.1, XP_005453705.1, XP_005453704.1, XP_005453706.1, XP_005453699.1, XP_005453698.1, XP_005453697.1, XP_013128857.1, XP_005453700.1	XP_005455025.1, XP_013125580.1, XP_005479286.2, XP_005455022.1, XP_005468402.1, XP_005455021.1, XP_005455024.1, XP_005455023.1
GO:0005231	excitatory extracellular ligand-gated ion channel activity	F	2.7162e-07	9.72953e-10	26	117	1690	36665	OVER	XP_005467962.1, XP_003453758.1, XP_003445928.1, XP_003453759.1, XP_003445929.1, XP_005470470.1, XP_013132845.1, XP_005470471.1, XP_005470472.1, XP_005470473.1, XP_005470474.1, XP_013123969.1, XP_003450802.1, XP_005460164.1, XP_005460163.1, XP_013129430.1, XP_003440145.1, XP_013125607.1, XP_005458553.1, XP_005458552.1, XP_013123971.1, XP_005469947.1, XP_013123970.1, XP_013132101.1, XP_005470468.1,…	XP_003452228.1, XP_013130098.1, XP_005459461.1, XP_005452410.1, XP_003450191.2, XP_013120231.1, XP_003444500.1, XP_013127824.1, XP_005474352.1, XP_005457669.1, XP_003453465.1, XP_005470075.1, XP_005455587.1, XP_005455093.1, XP_003444633.1, XP_005474756.2, XP_003450470.2, XP_003439558.2, XP_013130549.1, XP_005476273.2, XP_013121582.1, XP_005463043.1, XP_005467644.1, XP_003445877.1, XP_005460781.1,…
GO:0005230	extracellular ligand-gated ion channel activity	F	4.3804e-07	1.60735e-09	34	201	1682	36581	OVER	XP_005467962.1, XP_003453758.1, XP_003451829.1, XP_003445928.1, XP_005463015.1, XP_003453759.1, XP_003445929.1, XP_005463014.1, XP_005470470.1, XP_013132845.1, XP_013122155.1, XP_005470471.1, XP_005456389.1, XP_005470472.1, XP_005470473.1, XP_005470474.1, XP_013123969.1, XP_003450802.1, XP_005460164.1, XP_005460163.1, XP_013129430.1, XP_003440145.1, XP_013125607.1, XP_005458553.1, XP_005458552.1,…	XP_003453774.1, XP_013130098.1, XP_013119676.1, XP_013129123.1, XP_013123370.1, XP_005459924.1, XP_003450191.2, XP_013120231.1, XP_003444500.1, XP_013127824.1, XP_005457669.1, XP_003450082.2, XP_005455587.1, XP_003444339.1, XP_005478305.1, XP_013127910.1, XP_005455093.1, XP_003444633.1, XP_005474756.2, XP_003450470.2, XP_003439558.2, XP_005476273.2, XP_005458518.1, XP_003445877.1, XP_005460781.1,…
GO:0097060	synaptic membrane	C	4.79336e-07	1.80075e-09	26	121	1690	36661	OVER	XP_003453758.1, XP_005474242.1, XP_003445928.1, XP_003453759.1, XP_003445929.1, XP_005471478.1, XP_005470470.1, XP_013132845.1, XP_005470471.1, XP_005470472.1, XP_013124980.1, XP_005470473.1, XP_013124981.1, XP_005470474.1, XP_013124982.1, XP_005474241.1, XP_013123969.1, XP_003450802.1, XP_003440145.1, XP_005458553.1, XP_005458552.1, XP_013124978.1, XP_013124979.1, XP_013132101.1, XP_005470468.1,…	XP_003452228.1, XP_003453774.1, XP_003449514.1, XP_013129123.1, XP_005469417.1, XP_005452410.1, XP_003450191.2, XP_013120231.1, XP_005453323.1, XP_013129455.1, XP_005449915.1, XP_003453465.1, XP_005470075.1, XP_005455587.1, XP_005450558.1, XP_005472082.1, NP_001266586.1, XP_005478305.1, XP_005475303.1, XP_005455093.1, XP_003444633.1, XP_003450470.2, XP_013124580.1, XP_003439558.2, XP_005476273.2,…
GO:0016525	negative regulation of angiogenesis	P	4.92059e-07	1.89154e-09	14	28	1702	36754	OVER	XP_005454585.1, XP_005454588.1, XP_005454587.1, XP_013129512.1, XP_013124569.1, XP_013124568.1, XP_013124567.1, XP_013129511.1, XP_013124566.1, XP_013129510.1, XP_013129509.1, XP_003441047.1, XP_013124570.1, XP_013129508.1	XP_005453920.1, XP_005453921.1, XP_003438289.2, XP_005457243.1, XP_005475711.1, XP_013124548.1, NP_001266666.1, XP_005474095.1, XP_005453322.1, XP_005474096.1, XP_005474097.1, XP_013124480.1, XP_005453919.1, XP_005472440.1, XP_005472442.1, XP_005472443.1, XP_005472444.1, XP_003447843.1, XP_005460198.1, XP_005453917.1, XP_005453918.1, XP_003439906.1, XP_013121934.1, XP_005472438.1, XP_005472439.1,…
GO:0006260	DNA replication	P	5.84436e-07	2.29771e-09	30	162	1686	36620	OVER	XP_013127525.1, XP_013127526.1, XP_005469976.1, XP_013127527.1, XP_013127528.1, XP_005469977.1, XP_013127521.1, XP_013128418.1, XP_013128419.1, XP_013127522.1, XP_013127523.1, XP_013127524.1, XP_013127520.1, XP_005468607.1, XP_013128421.1, XP_013127517.1, XP_013128422.1, XP_013127516.1, XP_013127515.1, XP_013128420.1, XP_013128425.1, XP_013128426.1, XP_013127519.1, XP_013128423.1, XP_013127518.1,…	XP_005471018.1, XP_003437928.1, XP_013130617.1, XP_005478818.1, XP_005449030.1, XP_005475168.1, NP_001266379.1, XP_005455564.1, XP_005449535.1, XP_013120394.1, XP_003445659.1, XP_003439411.1, XP_005476110.1, XP_005468154.1, XP_013130859.1, XP_003438778.1, XP_005452388.1, XP_003452130.1, XP_013131172.1, XP_003459994.1, XP_005462273.1, XP_005475179.1, XP_005451167.1, XP_005478821.1, XP_013120051.1,…
GO:0004972	NMDA glutamate receptor activity	F	6.41338e-07	2.65675e-09	7	1	1709	36781	OVER	XP_005470470.1, XP_005470471.1, XP_005470472.1, XP_005470473.1, XP_005470474.1, XP_005470468.1, XP_005470469.1	XP_003460615.3
GO:0017146	NMDA selective glutamate receptor complex	C	6.41338e-07	2.65675e-09	7	1	1709	36781	OVER	XP_005470470.1, XP_005470471.1, XP_005470472.1, XP_005470473.1, XP_005470474.1, XP_005470468.1, XP_005470469.1	XP_003460615.3
GO:2000181	negative regulation of blood vessel morphogenesis	P	6.41338e-07	2.68952e-09	14	29	1702	36753	OVER	XP_005454585.1, XP_005454588.1, XP_005454587.1, XP_013129512.1, XP_013124569.1, XP_013124568.1, XP_013124567.1, XP_013129511.1, XP_013124566.1, XP_013129510.1, XP_013129509.1, XP_003441047.1, XP_013124570.1, XP_013129508.1	XP_005453920.1, XP_005453921.1, XP_003438289.2, XP_003448233.1, XP_005457243.1, XP_005475711.1, XP_013124548.1, NP_001266666.1, XP_005474095.1, XP_005453322.1, XP_005474096.1, XP_005474097.1, XP_013124480.1, XP_005453919.1, XP_005472440.1, XP_005472442.1, XP_005472443.1, XP_005472444.1, XP_003447843.1, XP_005460198.1, XP_005453917.1, XP_005453918.1, XP_003439906.1, XP_013121934.1, XP_005472438.1,…
GO:0004180	carboxypeptidase activity	F	8.37398e-07	3.58488e-09	15	36	1701	36746	OVER	XP_005464518.1, XP_013121424.1, XP_003441899.1, XP_013121417.1, XP_013121407.1, XP_013121419.1, XP_013121409.1, XP_013128452.1, XP_005471457.1, XP_003443611.1, XP_005463809.1, XP_005470065.1, XP_005471876.1, XP_005463810.1, XP_013127047.1	XP_013127948.1, XP_013127949.1, XP_005465409.1, XP_005467251.1, XP_003454424.1, XP_005467159.1, XP_013127315.1, XP_013129227.1, XP_003443015.1, XP_013124428.1, XP_003452166.2, XP_013124257.1, XP_005463547.1, XP_003459736.1, XP_005463549.1, XP_013124433.1, XP_005452111.1, XP_005452112.1, XP_005450019.2, XP_005452113.1, XP_003449210.1, XP_003449211.2, XP_013121723.1, XP_013121722.1, XP_013121721.1,…
GO:1901343	negative regulation of vasculature development	P	8.65926e-07	3.78266e-09	14	30	1702	36752	OVER	XP_005454585.1, XP_005454588.1, XP_005454587.1, XP_013129512.1, XP_013124569.1, XP_013124568.1, XP_013124567.1, XP_013129511.1, XP_013124566.1, XP_013129510.1, XP_013129509.1, XP_003441047.1, XP_013124570.1, XP_013129508.1	XP_005453920.1, XP_005453921.1, XP_003438289.2, XP_003448233.1, XP_005457243.1, XP_005475711.1, XP_013124548.1, NP_001266666.1, XP_005474095.1, XP_005453322.1, XP_005474096.1, XP_005474097.1, XP_003452050.1, XP_013124480.1, XP_005453919.1, XP_005472440.1, XP_005472442.1, XP_005472443.1, XP_005472444.1, XP_003447843.1, XP_005460198.1, XP_005453917.1, XP_005453918.1, XP_003439906.1, XP_013121934.1,…
GO:0005876	spindle microtubule	C	1.18175e-06	5.26554e-09	14	31	1702	36751	OVER	XP_013132671.1, XP_013132672.1, XP_013132670.1, XP_013132663.1, XP_005459231.1, XP_013132662.1, XP_013132665.1, XP_013132673.1, XP_013132664.1, XP_013132674.1, XP_013132668.1, XP_013132669.1, XP_013132666.1, XP_013132667.1	XP_013126879.1, XP_003439106.1, XP_013126878.1, XP_013126877.1, XP_013126876.1, XP_003445488.1, XP_005460931.1, XP_003449300.1, XP_003458518.1, XP_003452370.1, XP_003438782.1, XP_013126871.1, XP_013126870.1, XP_013126875.1, XP_003448218.1, XP_013126874.1, XP_013126873.1, XP_013126872.1, XP_005466176.1, XP_013126868.1, XP_005471259.1, XP_013126867.1, XP_003460215.1, XP_013126869.1, XP_005467385.1,…
GO:0001764	neuron migration	P	1.28144e-06	5.82169e-09	12	20	1704	36762	OVER	XP_013126269.1, XP_005451412.1, XP_005451410.1, XP_013126268.1, XP_005451411.1, XP_013126274.1, XP_013126273.1, XP_013126272.1, XP_005465111.1, XP_013126271.1, XP_005465110.1, XP_013126270.1	XP_003450047.1, XP_005451060.1, XP_013125026.1, XP_005469419.1, XP_003459045.1, XP_005469417.1, XP_003459085.3, XP_003449017.1, XP_013120478.1, XP_003453662.1, XP_003443958.2, XP_003438146.1, XP_005476778.1, XP_005476777.1, XP_005476776.1, XP_005450666.1, XP_005475431.1, XP_003448121.1, XP_005451059.1, XP_003441168.1
GO:0016638	oxidoreductase activity, acting on the CH-NH2 group of donors	F	1.94391e-06	9.00116e-09	11	16	1705	36766	OVER	XP_013128362.1, XP_013128363.1, XP_003444548.1, XP_003460034.2, XP_003455871.1, XP_003448623.1, XP_013129471.1, XP_013128364.1, XP_013130984.1, XP_005456555.1, XP_005460576.1	XP_003437687.1, XP_003444362.1, XP_003440032.1, XP_003442921.1, XP_003441453.1, XP_003454058.1, XP_003451695.1, XP_003455338.1, XP_003448583.2, XP_003460437.2, XP_003441805.1, XP_003457513.1, XP_003455604.1, XP_005473390.1, XP_003448772.1, XP_005475298.1
GO:0030198	extracellular matrix organization	P	2.79316e-06	1.34216e-08	14	34	1702	36748	OVER	XP_005468814.1, XP_005468815.1, XP_005451101.1, XP_003442347.1, XP_003451887.1, XP_005451102.1, XP_003451888.1, XP_005475938.1, XP_005452289.1, XP_005475937.1, XP_003444990.1, XP_005475936.1, XP_005451657.1, XP_005467036.1	XP_005462346.1, XP_013130885.1, XP_003454632.1, XP_013125200.1, XP_013130933.1, XP_003447953.1, XP_005470244.1, XP_003452470.2, XP_005478005.1, XP_005478004.1, XP_003443743.1, XP_005456487.1, XP_005472555.1, XP_005475051.1, XP_005455823.1, XP_003448187.1, XP_005460090.1, XP_005460091.1, XP_003458988.2, XP_005454356.1, XP_003456805.1, XP_005454357.1, XP_005454358.1, XP_005472557.1, XP_005460092.1,…
GO:0043062	extracellular structure organization	P	2.79316e-06	1.34216e-08	14	34	1702	36748	OVER	XP_005468814.1, XP_005468815.1, XP_005451101.1, XP_003442347.1, XP_003451887.1, XP_005451102.1, XP_003451888.1, XP_005475938.1, XP_005452289.1, XP_005475937.1, XP_003444990.1, XP_005475936.1, XP_005451657.1, XP_005467036.1	XP_005462346.1, XP_013130885.1, XP_003454632.1, XP_013125200.1, XP_013130933.1, XP_003447953.1, XP_005470244.1, XP_003452470.2, XP_005478005.1, XP_005478004.1, XP_003443743.1, XP_005456487.1, XP_005472555.1, XP_005475051.1, XP_005455823.1, XP_003448187.1, XP_005460090.1, XP_005460091.1, XP_003458988.2, XP_005454356.1, XP_003456805.1, XP_005454357.1, XP_005454358.1, XP_005472557.1, XP_005460092.1,…
GO:0005581	collagen trimer	C	2.9727e-06	1.45441e-08	16	48	1700	36734	OVER	XP_005465790.1, XP_003439827.1, XP_003448411.1, XP_003448518.1, XP_003453030.1, XP_003443421.1, XP_003451887.1, XP_003455787.1, XP_003451888.1, XP_005454611.1, XP_005449909.1, XP_013129634.1, XP_003439011.1, XP_003439010.1, XP_005450538.1, XP_003455241.2	XP_003441873.1, XP_003456251.1, XP_005449011.1, XP_003438202.1, XP_005451134.1, XP_003446658.1, XP_005457918.1, XP_005464115.1, XP_003449887.1, XP_005457919.1, XP_005457179.1, XP_005464116.1, XP_005464117.1, XP_005464118.1, XP_005464119.1, XP_005476915.1, XP_003442980.1, XP_005476914.1, XP_003448409.1, XP_005476916.1, NP_001266373.1, XP_003448964.1, XP_003448963.2, XP_003459394.2, XP_005476323.1,…
GO:0022834	ligand-gated channel activity	F	3.87753e-06	1.96485e-08	39	284	1677	36498	OVER	XP_003452140.1, XP_005467962.1, XP_003453758.1, XP_003451429.1, XP_003451829.1, XP_003445928.1, XP_005463015.1, XP_003453759.1, XP_003445929.1, XP_005463014.1, XP_005470470.1, XP_013132845.1, XP_013122155.1, XP_005470471.1, XP_005456389.1, XP_005470472.1, XP_005470473.1, XP_005470474.1, XP_013123969.1, XP_003450802.1, XP_013128389.1, XP_005460164.1, XP_005448254.1, XP_005460163.1, XP_013129430.1,…	XP_003453774.1, XP_013130098.1, XP_003449827.1, XP_013119676.1, XP_013129123.1, XP_013123370.1, XP_005459924.1, XP_003447541.1, XP_003450191.2, XP_013120231.1, XP_003444500.1, XP_013127824.1, XP_005457669.1, XP_003450082.2, XP_005455587.1, XP_005471108.1, XP_003456140.1, XP_003444339.1, XP_013127448.1, XP_005478305.1, XP_013127910.1, XP_005455093.1, XP_013124663.1, XP_003444633.1, XP_005474756.2,…
GO:0015276	ligand-gated ion channel activity	F	3.87753e-06	1.96485e-08	39	284	1677	36498	OVER	XP_003452140.1, XP_005467962.1, XP_003453758.1, XP_003451429.1, XP_003451829.1, XP_003445928.1, XP_005463015.1, XP_003453759.1, XP_003445929.1, XP_005463014.1, XP_005470470.1, XP_013132845.1, XP_013122155.1, XP_005470471.1, XP_005456389.1, XP_005470472.1, XP_005470473.1, XP_005470474.1, XP_013123969.1, XP_003450802.1, XP_013128389.1, XP_005460164.1, XP_005448254.1, XP_005460163.1, XP_013129430.1,…	XP_003453774.1, XP_013130098.1, XP_003449827.1, XP_013119676.1, XP_013129123.1, XP_013123370.1, XP_005459924.1, XP_003447541.1, XP_003450191.2, XP_013120231.1, XP_003444500.1, XP_013127824.1, XP_005457669.1, XP_003450082.2, XP_005455587.1, XP_005471108.1, XP_003456140.1, XP_003444339.1, XP_013127448.1, XP_005478305.1, XP_013127910.1, XP_005455093.1, XP_013124663.1, XP_003444633.1, XP_005474756.2,…
GO:0048168	regulation of neuronal synaptic plasticity	P	4.26677e-06	2.19936e-08	11	18	1705	36764	OVER	XP_013126269.1, XP_005451412.1, XP_005451410.1, XP_013126268.1, XP_003438612.1, XP_005451411.1, XP_013126274.1, XP_013126273.1, XP_013126272.1, XP_013126271.1, XP_013126270.1	XP_003438778.1, XP_003459045.1, XP_003458518.1, XP_013123771.1, XP_013124125.1, XP_003456409.1, XP_005462527.1, XP_013124127.1, XP_003457685.1, XP_013124126.1, XP_003457664.2, XP_005471835.1, XP_003460615.3, XP_005471834.1, XP_003456404.1, XP_003440408.1, XP_005470985.1, XP_005475980.1
GO:0050767	regulation of neurogenesis	P	4.33411e-06	2.27194e-08	28	160	1688	36622	OVER	XP_005452600.1, XP_003447588.1, XP_003447337.1, XP_005452602.1, XP_013126269.1, XP_005451412.1, XP_005451410.1, XP_013126268.1, XP_005451411.1, XP_005478259.1, XP_003446978.1, XP_013124023.1, XP_003444853.1, XP_005478260.1, XP_005478261.1, XP_005474776.1, XP_005474775.1, XP_003442347.1, XP_003440160.1, XP_013121609.1, XP_005453314.1, XP_003456604.1, XP_013126274.1, XP_013126273.1, XP_013126272.1,…	XP_003459003.1, XP_003459045.1, XP_013122031.1, XP_005469417.1, XP_013125076.1, XP_003441393.1, XP_003455016.1, XP_005463223.1, XP_005456714.1, XP_003457238.2, XP_005456545.1, XP_005455221.1, XP_005451193.1, XP_013120492.1, XP_013128572.1, XP_005449915.1, XP_003442698.1, XP_005476348.1, XP_005476513.1, XP_005448806.1, XP_003459312.1, XP_005474009.1, XP_003438778.1, XP_005477901.1, XP_005465316.1,…
GO:0010646	regulation of cell communication	P	5.52019e-06	2.94191e-08	102	1201	1614	35581	OVER	XP_005447750.1, XP_013126120.1, XP_003451888.1, XP_005458529.1, XP_003438593.1, XP_003439476.1, XP_005451410.1, XP_013126268.1, XP_005458525.1, XP_005471877.1, XP_005459540.1, XP_003438348.2, XP_005473978.1, XP_005464000.1, XP_003439618.1, XP_005478495.1, XP_005477860.1, XP_005454587.1, XP_005458533.1, XP_003442347.1, XP_013129510.1, XP_005463999.1, XP_013126272.1, XP_013126117.1, XP_005478047.1,…	XP_013127218.1, XP_013124422.1, XP_003456027.1, XP_005467941.1, XP_003452224.1, XP_005459382.1, XP_013124927.1, XP_003449078.1, XP_005465019.2, XP_003452838.1, XP_003454950.1, XP_005470990.1, XP_013119774.1, XP_003444475.1, XP_005471330.1, XP_005471835.1, XP_013120521.1, XP_003447839.1, XP_003443019.1, XP_003442633.2, XP_003457690.1, XP_005448675.1, XP_005476175.1, XP_005472635.1, XP_013124411.1,…
GO:0098609	cell-cell adhesion	P	8.19063e-06	4.43665e-08	46	383	1670	36399	OVER	XP_005469439.1, XP_013129560.1, XP_003449744.2, XP_003445333.1, XP_013128842.1, XP_005478259.1, XP_005450271.1, XP_013125363.1, XP_003444853.1, XP_013120311.1, XP_003437938.1, XP_005478260.1, XP_005476418.1, XP_005478261.1, XP_005469862.1, XP_013126362.1, XP_003460503.2, XP_013127976.1, XP_013126598.1, XP_013127977.1, XP_005473042.1, XP_005473041.1, XP_005471960.1, XP_005473896.1, XP_005461764.1,…	XP_013129812.1, XP_003460516.2, XP_003450274.1, XP_013128470.1, XP_005475751.2, XP_013132278.1, XP_005466919.1, XP_005451821.1, XP_013126143.1, XP_013127632.1, XP_005475713.1, XP_005470881.1, XP_003449782.1, XP_013128455.1, XP_005454459.1, XP_005447900.1, XP_005462190.1, XP_005449159.1, XP_005467636.1, XP_013129229.1, XP_013126504.1, XP_013130150.1, XP_005466836.1, XP_013124460.1, XP_013121480.1,…
GO:0023051	regulation of signaling	P	8.3843e-06	4.61481e-08	104	1245	1612	35537	OVER	XP_005447750.1, XP_013126120.1, XP_003451888.1, XP_005458529.1, XP_003438593.1, XP_003439476.1, XP_005451410.1, XP_013126268.1, XP_005458525.1, XP_005471877.1, XP_005459540.1, XP_003438348.2, XP_005473978.1, XP_005464000.1, XP_003439618.1, XP_005478495.1, XP_005477860.1, XP_005454587.1, XP_005458533.1, XP_003442347.1, XP_013129510.1, XP_005463999.1, XP_013126272.1, XP_013126117.1, XP_005478047.1,…	XP_013127218.1, XP_013124422.1, XP_003456027.1, XP_005467941.1, XP_003452224.1, XP_005459382.1, XP_013124927.1, XP_003449078.1, XP_005465019.2, XP_003452838.1, XP_003454950.1, XP_005470990.1, XP_013119774.1, XP_003444475.1, XP_005471330.1, XP_005471835.1, XP_013120521.1, XP_003447839.1, XP_003443019.1, XP_003442633.2, XP_003457690.1, XP_005448675.1, XP_005476175.1, XP_005472635.1, XP_013124411.1,…
GO:0098590	plasma membrane region	C	8.499e-06	4.75219e-08	32	211	1684	36571	OVER	XP_003454094.1, XP_005457010.1, XP_003453758.1, XP_005474242.1, XP_003445928.1, XP_003453759.1, XP_003445929.1, XP_005471478.1, XP_005470470.1, XP_013132845.1, XP_005470471.1, XP_005470472.1, XP_013124980.1, XP_005470473.1, XP_003452262.1, XP_013124981.1, XP_005470474.1, XP_013124982.1, XP_003441494.1, XP_005474241.1, XP_013123969.1, XP_003450802.1, XP_005471984.1, XP_005471985.1, XP_003440145.1,…	XP_003453774.1, XP_003449514.1, XP_013129123.1, XP_005456692.1, XP_003438762.1, XP_005469417.1, XP_003460479.3, XP_003450191.2, XP_013120231.1, XP_005453323.1, XP_003452070.2, XP_005455587.1, XP_005450558.1, XP_003438133.1, XP_005472082.1, XP_005478305.1, XP_005475303.1, XP_005455093.1, XP_003444633.1, XP_003450470.2, XP_013124580.1, XP_003439558.2, XP_003456453.1, XP_005476273.2, XP_013124578.1,…
GO:0004064	arylesterase activity	F	9.22193e-06	5.23698e-08	6	1	1710	36781	OVER	XP_013132473.1, XP_005472541.1, XP_005472542.1, XP_005472540.1, XP_003454413.1, XP_005472539.1	XP_003454412.1
GO:0044456	synapse part	C	2.787e-05	1.60704e-07	37	285	1679	36497	OVER	XP_003453758.1, XP_005474242.1, XP_003445928.1, XP_003453759.1, XP_003445929.1, XP_005471478.1, XP_005470470.1, XP_013132845.1, XP_003439476.1, XP_005470471.1, XP_005470472.1, XP_013124980.1, XP_005470473.1, XP_013124981.1, XP_005470474.1, XP_013124982.1, XP_003438348.2, XP_005474241.1, XP_013123969.1, XP_005467021.1, XP_003450802.1, XP_005467020.1, XP_013124082.1, XP_005467022.1, XP_013124084.1,…	XP_003453774.1, XP_003449514.1, XP_013129123.1, XP_005469417.1, XP_013128662.1, XP_003444629.1, XP_003450191.2, XP_013129391.1, XP_013131248.1, XP_013120231.1, XP_005453323.1, XP_005451870.1, XP_005455587.1, XP_005450558.1, XP_005476513.1, XP_005472082.1, XP_005478305.1, XP_005475303.1, XP_005455093.1, XP_003444633.1, XP_003450470.2, XP_003457855.2, XP_005457104.1, XP_013124580.1, XP_013131259.1,…
GO:0033268	node of Ranvier	C	2.9892e-05	1.74975e-07	5	0	1711	36782	OVER	XP_013120015.1, XP_003439506.1, XP_013120018.1, XP_013120006.1, XP_013120009.1
GO:0060284	regulation of cell development	P	3.07098e-05	1.82445e-07	28	179	1688	36603	OVER	XP_005452600.1, XP_003447588.1, XP_003447337.1, XP_005452602.1, XP_013126269.1, XP_005451412.1, XP_005451410.1, XP_013126268.1, XP_005451411.1, XP_005478259.1, XP_003446978.1, XP_013124023.1, XP_003444853.1, XP_005478260.1, XP_005478261.1, XP_005474776.1, XP_005474775.1, XP_003442347.1, XP_003440160.1, XP_013121609.1, XP_005453314.1, XP_003456604.1, XP_013126274.1, XP_013126273.1, XP_013126272.1,…	XP_003459003.1, XP_003459045.1, XP_013122031.1, XP_005469417.1, XP_013125076.1, XP_003441393.1, XP_003455016.1, XP_005463223.1, XP_005456714.1, XP_003457238.2, XP_005456545.1, XP_005455221.1, XP_005451193.1, XP_013120492.1, XP_013128572.1, XP_005449915.1, XP_003442698.1, XP_005476348.1, XP_005476513.1, XP_005448806.1, XP_003459312.1, XP_003454536.1, XP_005474009.1, XP_003438778.1, XP_005477901.1,…
GO:0022836	gated channel activity	F	3.36828e-05	2.0305e-07	65	676	1651	36106	OVER	XP_003452870.1, XP_005467962.1, XP_003444371.2, XP_003451829.1, XP_003445928.1, XP_005451362.1, XP_003453759.1, XP_005469543.1, XP_005469541.1, XP_005463014.1, XP_005469547.1, XP_005470470.1, XP_005469545.1, XP_005456389.1, XP_005457959.1, XP_005470472.1, XP_013132865.1, XP_013130914.1, XP_005475183.1, XP_005470474.1, XP_013123969.1, XP_003450802.1, XP_005460164.1, XP_013129430.1, XP_005476581.1,…	XP_003456027.1, XP_013119676.1, XP_013129123.1, XP_013123370.1, XP_005453214.1, XP_005448170.1, XP_003447541.1, XP_013129353.1, XP_013131033.1, XP_003445613.1, XP_013129014.1, XP_013130726.1, XP_013128139.1, XP_005451418.1, XP_013127448.1, XP_005454037.1, XP_013124663.1, XP_003450470.2, XP_005463340.1, XP_003457000.1, XP_013132326.1, XP_005469007.1, XP_003456453.1, XP_005476273.2, XP_003451292.1,…
GO:0045211	postsynaptic membrane	C	3.79974e-05	2.3238e-07	20	97	1696	36685	OVER	XP_003453758.1, XP_005474242.1, XP_003440145.1, XP_003445928.1, XP_005458553.1, XP_003453759.1, XP_005458552.1, XP_003445929.1, XP_013132101.1, XP_005470470.1, XP_013132845.1, XP_005470471.1, XP_005470472.1, XP_005470473.1, XP_005470474.1, XP_005474241.1, XP_013123969.1, XP_005470468.1, XP_003450802.1, XP_005470469.1	XP_003452228.1, XP_003453774.1, XP_003449514.1, XP_013129123.1, XP_005469417.1, XP_005452410.1, XP_003450191.2, XP_013120231.1, XP_005453323.1, XP_003453465.1, XP_005470075.1, XP_005455587.1, XP_005450558.1, XP_005472082.1, NP_001266586.1, XP_005478305.1, XP_005455093.1, XP_003444633.1, XP_003450470.2, XP_003439558.2, XP_005476273.2, XP_013121582.1, XP_005458518.1, XP_005467644.1, XP_003445877.1,…
GO:0008237	metallopeptidase activity	F	3.82038e-05	2.3698e-07	37	290	1679	36492	OVER	XP_005461068.1, XP_005461069.1, XP_005461066.1, XP_013121424.1, XP_003441899.1, XP_005471432.1, XP_005447875.1, XP_005472690.1, XP_013121407.1, XP_005449327.1, XP_005447876.1, XP_005447877.1, XP_005472399.2, XP_013121409.1, XP_013128452.1, XP_003455372.1, XP_005471457.1, XP_003443611.1, XP_003456693.1, XP_005463809.1, XP_005471876.1, XP_005463810.1, XP_003457883.1, XP_003439222.1, XP_013127047.1,…	XP_003447395.2, XP_003443761.1, XP_003437611.1, XP_013122532.1, XP_005461819.1, XP_005454534.1, XP_003446617.1, XP_005453083.1, XP_005449091.1, XP_013121793.1, XP_003449360.1, XP_005464080.1, XP_013125207.1, XP_005456982.1, XP_005452185.1, XP_005449957.1, XP_013129643.1, XP_005460141.1, XP_003438528.1, XP_005454316.1, XP_005463400.1, XP_013120594.1, XP_005452113.1, XP_003439789.1, XP_005471448.1,…
GO:0008235	metalloexopeptidase activity	F	3.882e-05	2.44194e-07	15	53	1701	36729	OVER	XP_005464518.1, XP_013121424.1, XP_003441899.1, XP_013121417.1, XP_013121407.1, XP_013121419.1, XP_013121409.1, XP_013128452.1, XP_005471457.1, XP_003443611.1, XP_005463809.1, XP_005470065.1, XP_005471876.1, XP_005463810.1, XP_013127047.1	XP_003450046.2, XP_013127949.1, XP_003445484.2, XP_013129227.1, XP_003443015.1, XP_013124428.1, XP_013124257.1, XP_003457880.1, XP_005452185.1, XP_005463547.1, XP_013128555.1, XP_005463549.1, XP_005452111.1, XP_013127141.1, XP_005452113.1, XP_003449210.1, XP_005454855.1, XP_005477754.1, XP_003445328.3, XP_003449770.2, XP_013121723.1, XP_013121721.1, XP_005449844.2, XP_003439705.2, XP_005458701.1,…
GO:0030947	regulation of vascular endothelial growth factor receptor signaling pathway	P	4.0737e-05	2.59812e-07	8	9	1708	36773	OVER	XP_013129509.1, XP_005454585.1, XP_005454588.1, XP_013129508.1, XP_005454587.1, XP_013129512.1, XP_013129511.1, XP_013129510.1	XP_003441513.1, XP_003452050.1, XP_005460198.1, XP_003440685.1, XP_005450121.1, XP_013119723.1, XP_005450120.1, XP_003438503.1, XP_003439270.1
GO:0051960	regulation of nervous system development	P	4.21908e-05	2.7277e-07	28	183	1688	36599	OVER	XP_005452600.1, XP_003447588.1, XP_003447337.1, XP_005452602.1, XP_013126269.1, XP_005451412.1, XP_005451410.1, XP_013126268.1, XP_005451411.1, XP_005478259.1, XP_003446978.1, XP_013124023.1, XP_003444853.1, XP_005478260.1, XP_005478261.1, XP_005474776.1, XP_005474775.1, XP_003442347.1, XP_003440160.1, XP_013121609.1, XP_005453314.1, XP_003456604.1, XP_013126274.1, XP_013126273.1, XP_013126272.1,…	XP_003459003.1, XP_003459045.1, XP_013122031.1, XP_005469417.1, XP_013125076.1, XP_003441393.1, XP_003455016.1, XP_005463223.1, XP_005454866.1, XP_005456714.1, XP_003457238.2, XP_005456545.1, XP_005455221.1, XP_005451193.1, XP_013120492.1, XP_013128572.1, XP_005449915.1, XP_003442698.1, XP_005476348.1, XP_013125577.1, XP_003438513.1, XP_005476513.1, XP_005448806.1, XP_003459312.1, XP_005474009.1,…
GO:0019932	second-messenger-mediated signaling	P	4.98568e-05	3.26687e-07	13	39	1703	36743	OVER	XP_013128059.1, XP_005457010.1, XP_003452140.1, XP_013128060.1, XP_013128061.1, XP_013128062.1, XP_013124087.1, XP_003452262.1, XP_005456830.1, XP_005476172.1, XP_005476171.1, XP_013124080.1, XP_003452844.1	XP_005477204.1, XP_013129332.1, XP_003445488.1, XP_013129333.1, XP_005468845.1, XP_005454344.1, XP_005454343.1, XP_005477205.1, XP_005449829.1, XP_003452580.1, XP_013132314.1, XP_003452370.1, XP_005447649.1, XP_013124659.1, XP_005463713.2, XP_005473704.1, XP_003438369.1, XP_003445255.1, XP_003453263.1, XP_013124662.1, XP_013124661.1, XP_013124664.1, XP_013124663.1, XP_013131842.1, XP_013124660.1,…
GO:0033334	fin morphogenesis	P	6.25352e-05	4.15226e-07	13	40	1703	36742	OVER	XP_013129570.1, XP_005451101.1, XP_003454293.1, XP_005461986.1, XP_003442347.1, XP_003451887.1, XP_005451102.1, XP_003451888.1, XP_003457247.1, XP_005475183.1, XP_003449738.1, XP_005467036.1, XP_013120767.1	XP_003442987.1, XP_005467277.1, XP_003447377.1, XP_005461064.1, XP_003448234.1, XP_013132380.1, XP_013125202.1, XP_013127111.1, XP_013127110.1, XP_003454469.1, XP_005455779.1, XP_005455220.1, XP_003437589.1, XP_005455221.1, XP_013128137.1, XP_005461063.1, NP_001266547.1, XP_013130975.1, XP_003457291.1, XP_005467431.1, XP_005448229.1, XP_003457292.1, XP_005467432.1, XP_003448187.1, XP_005467430.1,…
GO:0016337	single organismal cell-cell adhesion	P	6.30334e-05	4.24041e-07	23	132	1693	36650	OVER	XP_003437938.1, XP_005476418.1, XP_005473042.1, XP_005473041.1, XP_005471960.1, XP_005473048.1, XP_003445333.1, XP_005473047.1, XP_013128842.1, XP_005473049.1, XP_005473044.1, XP_005475979.1, XP_005473043.1, XP_005473046.1, XP_005475978.1, XP_005473045.1, XP_003448627.1, XP_005475977.1, XP_005475976.1, XP_005475974.1, XP_013120131.1, XP_013120132.1, XP_013120130.1	XP_003450274.1, XP_013128470.1, XP_003439084.1, XP_013132278.1, XP_005478543.1, XP_013125829.1, XP_013126143.1, XP_013127632.1, XP_013125034.1, XP_005479091.1, XP_005449829.1, XP_005475713.1, XP_005453049.1, XP_005447900.1, XP_013128572.1, XP_005466836.1, XP_013124460.1, XP_005470098.1, XP_005467678.1, XP_013127636.1, XP_003448771.1, XP_003455092.1, XP_003438778.1, XP_013124708.1, XP_005470377.1,…
GO:0022008	neurogenesis	P	7.09936e-05	4.83794e-07	69	755	1647	36027	OVER	XP_005451053.1, XP_005452600.1, XP_003452706.1, XP_013131330.1, XP_013126020.1, XP_005452602.1, XP_005458529.1, XP_005451412.1, XP_005458527.1, XP_005451410.1, XP_005471073.1, XP_013126268.1, XP_005458525.1, XP_005478259.1, XP_013120009.1, XP_003450844.1, XP_005465111.1, XP_013124023.1, XP_003444853.1, XP_005478260.1, XP_005471985.1, XP_005458533.1, XP_005474775.1, XP_005458531.1, XP_003442347.1,…	XP_003439792.1, XP_003455641.1, XP_003453024.1, XP_003446511.2, XP_005448652.1, XP_013131142.1, XP_013125222.1, XP_005471979.1, XP_005469104.1, XP_003450779.1, XP_005456545.1, XP_013130933.1, XP_003452838.1, XP_005458289.1, XP_005464840.1, XP_003459870.1, XP_003442219.1, XP_005459657.1, XP_005476513.1, XP_005448806.1, XP_003459312.1, XP_013132677.1, XP_013131188.1, XP_005476853.1, XP_013124411.1,…
GO:0005216	ion channel activity	F	7.77541e-05	5.36657e-07	71	788	1645	35994	OVER	XP_003452870.1, XP_005467962.1, XP_003444371.2, XP_003451829.1, XP_003445928.1, XP_013129798.1, XP_005451362.1, XP_003453759.1, XP_005469543.1, XP_005469541.1, XP_005463014.1, XP_005469547.1, XP_005470470.1, XP_005469545.1, XP_005456389.1, XP_005457959.1, XP_005470472.1, XP_013132865.1, XP_013130914.1, XP_003452262.1, XP_005470474.1, XP_013123969.1, XP_003450802.1, XP_005460164.1, XP_013129430.1,…	XP_003456027.1, XP_013119676.1, XP_013129123.1, XP_013123370.1, XP_005453214.1, XP_005448170.1, XP_003447541.1, XP_013129014.1, XP_013130726.1, XP_005451418.1, XP_003450470.2, XP_005473206.1, XP_013132326.1, XP_005469007.1, XP_005476273.2, XP_003451292.1, XP_005476042.2, XP_005458518.1, XP_013124128.1, XP_005468906.1, XP_005452151.1, XP_013131141.1, XP_003452914.1, XP_013133094.1, XP_005475460.1,…
GO:0098794	postsynapse	C	8.20475e-05	5.73458e-07	22	124	1694	36658	OVER	XP_003453758.1, XP_005474242.1, XP_003440145.1, XP_003445928.1, XP_005458553.1, XP_003453759.1, XP_005458552.1, XP_003445929.1, XP_013132101.1, XP_005470470.1, XP_013132845.1, XP_005470471.1, XP_005470472.1, XP_005470473.1, XP_005470474.1, XP_003438348.2, XP_005474241.1, XP_013123969.1, XP_005470468.1, XP_003450802.1, XP_005470469.1, XP_005469231.1	XP_003452228.1, XP_005461318.1, XP_003453774.1, XP_003449514.1, XP_013129123.1, XP_005469417.1, XP_005452410.1, XP_003450191.2, XP_003455513.2, XP_013120231.1, XP_005453323.1, XP_003453465.1, XP_005470075.1, XP_005455587.1, XP_005450558.1, XP_013123106.1, XP_005476513.1, XP_005472082.1, NP_001266586.1, XP_005478305.1, XP_005455093.1, XP_003444633.1, XP_003450470.2, XP_003439558.2, XP_005476273.2,…
GO:0022838	substrate-specific channel activity	F	0.000102035	7.22074e-07	71	795	1645	35987	OVER	XP_003452870.1, XP_005467962.1, XP_003444371.2, XP_003451829.1, XP_003445928.1, XP_013129798.1, XP_005451362.1, XP_003453759.1, XP_005469543.1, XP_005469541.1, XP_005463014.1, XP_005469547.1, XP_005470470.1, XP_005469545.1, XP_005456389.1, XP_005457959.1, XP_005470472.1, XP_013132865.1, XP_013130914.1, XP_003452262.1, XP_005470474.1, XP_013123969.1, XP_003450802.1, XP_005460164.1, XP_013129430.1,…	XP_003456027.1, XP_013119676.1, XP_013129123.1, XP_013123370.1, XP_005453214.1, XP_005448170.1, XP_003447541.1, XP_013129014.1, XP_013130726.1, XP_005451418.1, XP_003450470.2, XP_005473206.1, XP_013132326.1, XP_005469007.1, XP_005476273.2, XP_003451292.1, XP_005476042.2, XP_005458518.1, XP_013124128.1, XP_005468906.1, XP_005452151.1, XP_013131141.1, XP_003452914.1, XP_013133094.1, XP_005475460.1,…
GO:0098602	single organism cell adhesion	P	0.000117409	8.4113e-07	23	138	1693	36644	OVER	XP_003437938.1, XP_005476418.1, XP_005473042.1, XP_005473041.1, XP_005471960.1, XP_005473048.1, XP_003445333.1, XP_005473047.1, XP_013128842.1, XP_005473049.1, XP_005473044.1, XP_005475979.1, XP_005473043.1, XP_005473046.1, XP_005475978.1, XP_005473045.1, XP_003448627.1, XP_005475977.1, XP_005475976.1, XP_005475974.1, XP_013120131.1, XP_013120132.1, XP_013120130.1	XP_003450274.1, XP_013128470.1, XP_003439084.1, XP_013132278.1, XP_005478543.1, XP_013125829.1, XP_013126143.1, XP_013127632.1, XP_013125034.1, XP_005479091.1, XP_005449829.1, XP_005475713.1, XP_005453049.1, XP_005447900.1, XP_013128572.1, XP_005466836.1, XP_013124460.1, XP_005470098.1, XP_005467678.1, XP_013127636.1, XP_003448771.1, XP_003455092.1, XP_003438778.1, XP_013124708.1, XP_005470377.1,…
GO:0048699	generation of neurons	P	0.000128732	9.3349e-07	65	709	1651	36073	OVER	XP_005451053.1, XP_005452600.1, XP_003452706.1, XP_013126020.1, XP_005452602.1, XP_005458529.1, XP_005451412.1, XP_005458527.1, XP_005451410.1, XP_005471073.1, XP_013126268.1, XP_005458525.1, XP_005478259.1, XP_013120009.1, XP_003450844.1, XP_005465111.1, XP_013124023.1, XP_003444853.1, XP_005478260.1, XP_005471985.1, XP_005458533.1, XP_005474775.1, XP_005458531.1, XP_003442347.1, XP_005471960.1,…	XP_003453024.1, XP_003446511.2, XP_005448652.1, XP_013131142.1, XP_013125222.1, XP_005471979.1, XP_005469104.1, XP_003450779.1, XP_005456545.1, XP_013130933.1, XP_003452838.1, XP_005458289.1, XP_005464840.1, XP_003459870.1, XP_003442219.1, XP_005459657.1, XP_005476513.1, XP_005448806.1, XP_003459312.1, XP_013132677.1, XP_005476853.1, XP_013124411.1, XP_005455384.1, XP_013127413.1, XP_003445769.1,…
GO:0033270	paranode region of axon	C	0.000137755	1.01096e-06	5	1	1711	36781	OVER	XP_013120015.1, XP_003439506.1, XP_013120018.1, XP_013120006.1, XP_013120009.1	XP_005468885.1
GO:0017157	regulation of exocytosis	P	0.000137776	1.02315e-06	13	44	1703	36738	OVER	XP_013128059.1, XP_013128060.1, XP_013128061.1, XP_013131045.1, XP_013128062.1, XP_013131044.1, XP_013131043.1, XP_003439476.1, XP_013124087.1, XP_005476172.1, XP_005476171.1, XP_013124080.1, XP_005454721.1	XP_013130346.1, XP_005448611.1, XP_003451139.1, XP_013124691.1, XP_003439525.1, XP_003438991.1, XP_003443913.1, XP_003448128.1, XP_003456409.1, XP_003442310.1, XP_003456613.1, XP_013132860.1, XP_005473014.1, XP_003456404.1, XP_005459433.1, XP_003438778.1, XP_005459435.1, XP_005459434.1, XP_005450160.1, XP_005470686.1, XP_005450936.1, XP_003442936.3, XP_005453164.1, XP_013122738.1, XP_005453163.1,…
GO:0048468	cell development	P	0.000148369	1.11478e-06	82	979	1634	35803	OVER	XP_005451053.1, XP_005452600.1, XP_003452706.1, XP_013131330.1, XP_013126020.1, XP_005452602.1, XP_005458529.1, XP_005451412.1, XP_003438593.1, XP_005458527.1, XP_005469818.1, XP_005451410.1, XP_013126268.1, XP_005458525.1, XP_005460732.2, XP_005478259.1, XP_013120009.1, XP_005460730.2, XP_003450844.1, XP_013124023.1, XP_003444853.1, XP_005468815.1, XP_005478260.1, XP_005471985.1, XP_005458533.1,…	XP_003455641.1, XP_003453024.1, XP_005471979.1, XP_003450779.1, XP_003448800.1, XP_013130933.1, XP_003452838.1, XP_003440683.1, XP_005456326.1, XP_005464840.1, XP_005456424.1, XP_003454536.1, XP_013132677.1, XP_013124411.1, XP_005453018.1, XP_005452380.1, XP_013126889.1, XP_003437898.1, XP_003447323.1, XP_005476778.1, XP_003445591.2, XP_013123995.1, XP_013122121.1, XP_005472831.1, XP_003444847.1,…
GO:0005507	copper ion binding	F	0.000154746	1.17621e-06	12	37	1704	36745	OVER	XP_013128362.1, XP_013128363.1, XP_003444548.1, XP_013129650.1, XP_003460034.2, XP_003449956.1, XP_003455871.1, XP_003448623.1, XP_013128364.1, XP_013130984.1, XP_005456555.1, XP_005460576.1	XP_005468282.1, XP_003440032.1, XP_005474220.1, XP_005475290.1, XP_005466201.1, XP_003441453.1, XP_003449497.1, XP_003454077.1, XP_003452209.1, XP_003441245.1, XP_013123246.1, XP_003451282.1, XP_013123245.1, XP_003448583.2, NP_001266580.1, XP_003449955.2, XP_003458996.1, XP_003455604.1, XP_005454781.1, XP_013128937.1, XP_003437687.1, XP_005453226.1, XP_003447593.1, XP_003444362.1, XP_013125257.1,…
GO:0032922	circadian regulation of gene expression	P	0.000155292	1.19393e-06	8	12	1708	36770	OVER	XP_003441569.2, XP_005469396.1, XP_013124629.1, XP_005469397.1, XP_005469398.1, XP_005472693.1, XP_003453856.1, XP_005469231.1	XP_013131449.1, XP_005467940.1, XP_005471259.1, XP_005467941.1, XP_003442662.1, XP_005470756.1, XP_003448647.1, XP_003443106.1, XP_005457436.1, XP_013127170.1, XP_003452527.1, XP_003454101.2
GO:0048010	vascular endothelial growth factor receptor signaling pathway	P	0.000157614	1.22555e-06	11	30	1705	36752	OVER	XP_005478939.1, XP_013129509.1, XP_005454585.1, XP_005454588.1, XP_013129508.1, XP_005454587.1, XP_013129512.1, XP_005478940.1, XP_013129511.1, XP_013123559.1, XP_013129510.1	XP_003441415.2, XP_005448611.1, XP_013123813.1, XP_005477437.1, XP_003455995.1, XP_003438991.1, XP_005476848.1, XP_003459837.1, XP_003456409.1, XP_003452050.1, XP_003440685.1, XP_003456404.1, XP_005471717.1, XP_005467980.1, XP_003438778.1, XP_005460198.1, NP_001266506.1, XP_005450160.1, XP_003442915.1, XP_003441513.1, XP_003442834.1, XP_005450121.1, XP_013119723.1, XP_005450120.1, XP_003448382.1,…
GO:0015267	channel activity	F	0.000171307	1.36196e-06	72	826	1644	35956	OVER	XP_003452870.1, XP_005467962.1, XP_003444371.2, XP_003451829.1, XP_003445928.1, XP_013129798.1, XP_005451362.1, XP_003453759.1, XP_005469543.1, XP_005469541.1, XP_005463014.1, XP_005469547.1, XP_005470470.1, XP_005469545.1, XP_005456389.1, XP_005457959.1, XP_005470472.1, XP_013132865.1, XP_013130914.1, XP_003452262.1, XP_005475183.1, XP_005470474.1, XP_013123969.1, XP_003450802.1, XP_005460164.1,…	XP_003456027.1, XP_013119676.1, XP_013129123.1, XP_013123370.1, XP_005453214.1, XP_005448170.1, XP_003447541.1, XP_005475375.1, XP_013129014.1, XP_013130726.1, XP_005451418.1, XP_003450470.2, XP_005473206.1, XP_013132326.1, XP_005469007.1, XP_005476273.2, XP_003451292.1, XP_005476042.2, XP_005458518.1, XP_013124128.1, XP_005468906.1, XP_005452151.1, XP_013131141.1, XP_003452914.1, XP_013133094.1,…
GO:0022803	passive transmembrane transporter activity	F	0.000171307	1.36196e-06	72	826	1644	35956	OVER	XP_003452870.1, XP_005467962.1, XP_003444371.2, XP_003451829.1, XP_003445928.1, XP_013129798.1, XP_005451362.1, XP_003453759.1, XP_005469543.1, XP_005469541.1, XP_005463014.1, XP_005469547.1, XP_005470470.1, XP_005469545.1, XP_005456389.1, XP_005457959.1, XP_005470472.1, XP_013132865.1, XP_013130914.1, XP_003452262.1, XP_005475183.1, XP_005470474.1, XP_013123969.1, XP_003450802.1, XP_005460164.1,…	XP_003456027.1, XP_013119676.1, XP_013129123.1, XP_013123370.1, XP_005453214.1, XP_005448170.1, XP_003447541.1, XP_005475375.1, XP_013129014.1, XP_013130726.1, XP_005451418.1, XP_003450470.2, XP_005473206.1, XP_013132326.1, XP_005469007.1, XP_005476273.2, XP_003451292.1, XP_005476042.2, XP_005458518.1, XP_013124128.1, XP_005468906.1, XP_005452151.1, XP_013131141.1, XP_003452914.1, XP_013133094.1,…
GO:0007172	signal complex assembly	P	0.00019118	1.53666e-06	9	18	1707	36764	OVER	XP_013126122.1, XP_005478495.1, XP_005478496.1, XP_013126120.1, XP_013126121.1, XP_003444243.2, XP_013126119.1, XP_013126117.1, XP_013126118.1	XP_003455661.2, XP_013131120.1, XP_013131121.1, XP_003455945.2, XP_013131119.1, XP_013131126.1, XP_013131116.1, XP_013131127.1, XP_013131117.1, XP_013131128.1, XP_013131118.1, XP_013131129.1, XP_005460344.1, XP_013131122.1, XP_013131123.1, XP_013131124.1, XP_005460343.1, XP_013131125.1
GO:1905030	voltage-gated ion channel activity involved in regulation of postsynaptic membrane potential	F	0.000225638	1.85305e-06	8	13	1708	36769	OVER	XP_005469547.1, XP_005469545.1, XP_005469546.1, XP_005469543.1, XP_005469544.1, XP_013128627.1, XP_005469541.1, XP_005469542.1	XP_013120659.1, XP_005475994.1, XP_013125339.1, XP_003451292.1, XP_005465653.2, XP_005452868.1, XP_013122894.1, XP_013128138.1, XP_013128139.1, XP_013124405.1, XP_013131909.1, XP_013125341.1, XP_013125340.1
GO:0005248	voltage-gated sodium channel activity	F	0.000225638	1.85305e-06	8	13	1708	36769	OVER	XP_005469547.1, XP_005469545.1, XP_005469546.1, XP_005469543.1, XP_005469544.1, XP_013128627.1, XP_005469541.1, XP_005469542.1	XP_013120659.1, XP_005475994.1, XP_013125339.1, XP_003451292.1, XP_005465653.2, XP_005452868.1, XP_013122894.1, XP_013128138.1, XP_013128139.1, XP_013124405.1, XP_013131909.1, XP_013125341.1, XP_013125340.1
GO:0004721	phosphoprotein phosphatase activity	F	0.000227906	1.89159e-06	44	415	1672	36367	OVER	XP_013131414.1, XP_005450759.1, XP_005450758.1, XP_013131412.1, XP_013131413.1, XP_013131183.1, XP_005450755.1, XP_013131410.1, XP_005450754.1, XP_013131411.1, XP_005450757.1, XP_005466100.1, XP_005450756.1, XP_005470345.1, XP_005456754.1, XP_013128803.1, XP_005476697.1, XP_005456755.1, XP_005476698.1, XP_013124592.1, XP_013124593.1, XP_013128801.1, XP_005476695.1, XP_005456752.1, XP_013124594.1,…	XP_003446327.1, XP_005453421.1, XP_013128783.1, XP_005452207.1, XP_005472986.1, XP_013122472.1, XP_005452271.1, XP_003441035.1, XP_003449209.1, XP_005471100.1, XP_013122133.1, XP_003444475.1, XP_005463472.1, XP_003456923.1, XP_005468271.1, XP_013127873.1, XP_003452213.1, XP_003442370.1, XP_003441868.1, XP_003460193.1, XP_005460864.1, XP_005468666.1, XP_005453914.1, XP_003459071.1, XP_013129922.1,…
GO:0044700	single organism signaling	P	0.00023724	1.98978e-06	382	6527	1334	30255	OVER	XP_003452706.1, XP_013131165.1, XP_005457514.1, XP_013127715.1, XP_013126120.1, XP_003455871.1, XP_013124690.1, XP_005467987.1, XP_003453713.1, XP_005449414.1, XP_003453759.1, XP_005468632.1, XP_005470369.1, XP_013124566.1, XP_005458529.1, XP_003438593.1, XP_005470470.1, XP_003439476.1, XP_005452049.2, XP_005451410.1, XP_003452262.1, XP_005475183.1, XP_005459540.1, XP_003438348.2, XP_013124483.1,…	XP_003448278.1, XP_005454474.1, XP_005478441.1, XP_003444629.1, XP_005476427.1, XP_005470990.1, XP_003445373.1, XP_003454329.1, XP_003442219.1, XP_003459903.1, XP_013122058.1, XP_005472635.1, XP_005459393.1, XP_003443106.1, XP_005462815.2, XP_003439465.1, XP_005459669.1, XP_005473522.1, NP_001266510.1, XP_005467079.1, XP_013121430.1, XP_005461545.1, XP_013129147.1, XP_013123853.1, XP_005448949.1,…
GO:0007154	cell communication	P	0.000253573	2.14892e-06	386	6611	1330	30171	OVER	XP_003452706.1, XP_013131165.1, XP_013126120.1, XP_003455871.1, XP_005467987.1, XP_003453713.1, XP_003453759.1, XP_005468632.1, XP_005470369.1, XP_013124566.1, XP_005458529.1, XP_003439476.1, XP_003438348.2, XP_005460164.1, XP_005467022.1, XP_013132063.1, XP_003439618.1, XP_005477860.1, XP_005448871.1, XP_013125607.1, XP_005463999.1, XP_005476501.1, XP_005471682.1, XP_005474200.1, XP_003447588.1,…	XP_003448278.1, XP_005454474.1, XP_005478441.1, XP_003444629.1, XP_005476427.1, XP_005470990.1, XP_003445373.1, XP_003454329.1, XP_003442219.1, XP_003459903.1, XP_013122058.1, XP_005472635.1, XP_005459393.1, XP_003443106.1, XP_005462815.2, XP_003439465.1, XP_005459669.1, XP_005473522.1, NP_001266510.1, XP_005467079.1, XP_013121430.1, XP_005461545.1, XP_013129147.1, XP_013123853.1, XP_005448949.1,…
GO:0023052	signaling	P	0.000261696	2.24063e-06	383	6555	1333	30227	OVER	XP_003452706.1, XP_013131165.1, XP_005457514.1, XP_013127715.1, XP_013126120.1, XP_003455871.1, XP_013124690.1, XP_005467987.1, XP_003453713.1, XP_005449414.1, XP_003453759.1, XP_005468632.1, XP_005470369.1, XP_013124566.1, XP_005458529.1, XP_003438593.1, XP_005470470.1, XP_003439476.1, XP_005452049.2, XP_005451410.1, XP_003452262.1, XP_005475183.1, XP_005459540.1, XP_003438348.2, XP_013124483.1,…	XP_003448278.1, XP_005454474.1, XP_005478441.1, XP_003444629.1, XP_005476427.1, XP_005470990.1, XP_003445373.1, XP_003454329.1, XP_003442219.1, XP_003459903.1, XP_013122058.1, XP_005472635.1, XP_005459393.1, XP_003443106.1, XP_005462815.2, XP_003439465.1, XP_005459669.1, XP_005473522.1, NP_001266510.1, XP_005467079.1, XP_013121430.1, XP_005461545.1, XP_013129147.1, XP_013123853.1, XP_005448949.1,…
GO:0008328	ionotropic glutamate receptor complex	C	0.000311011	2.76958e-06	7	9	1709	36773	OVER	XP_005470470.1, XP_005470471.1, XP_005470472.1, XP_005470473.1, XP_005470474.1, XP_005470468.1, XP_005470469.1	XP_003456027.1, NP_001266407.1, XP_003460615.3, XP_003459390.1, XP_013123109.1, XP_003452765.1, XP_003454992.2, XP_005457614.1, XP_005450558.1
GO:0044304	main axon	C	0.000311011	2.76958e-06	7	9	1709	36773	OVER	XP_013120015.1, XP_005471984.1, XP_003439506.1, XP_013120018.1, XP_005471985.1, XP_013120006.1, XP_013120009.1	XP_013119995.1, XP_005461318.1, XP_003454580.1, XP_005468885.1, XP_005465936.1, XP_005460748.1, XP_013119991.1, XP_005460747.1, XP_003454579.1
GO:0098878	neurotransmitter receptor complex	C	0.000311011	2.76958e-06	7	9	1709	36773	OVER	XP_005470470.1, XP_005470471.1, XP_005470472.1, XP_005470473.1, XP_005470474.1, XP_005470468.1, XP_005470469.1	XP_003456027.1, NP_001266407.1, XP_003460615.3, XP_003459390.1, XP_013123109.1, XP_003452765.1, XP_003454992.2, XP_005457614.1, XP_005450558.1
GO:0048678	response to axon injury	P	0.000311011	2.79783e-06	8	14	1708	36768	OVER	XP_003440160.1, XP_005452600.1, XP_005453314.1, XP_005474776.1, XP_005474775.1, XP_003446978.1, XP_013124023.1, XP_005452602.1	XP_005474269.1, XP_003440282.1, XP_003445512.1, XP_003458310.1, XP_003460419.1, XP_003440652.2, XP_005453159.1, XP_005453158.1, XP_003449455.1, XP_013122122.1, XP_013122121.1, XP_005475946.1, XP_005474270.1, XP_003442201.1
GO:0031175	neuron projection development	P	0.000311011	2.79872e-06	40	366	1676	36416	OVER	XP_005451053.1, XP_005452600.1, XP_013126020.1, XP_003447588.1, XP_003447337.1, XP_003452931.1, XP_005452602.1, XP_005458529.1, XP_005458527.1, XP_005458528.1, XP_005458525.1, XP_005458526.1, XP_005458524.1, XP_005478259.1, XP_003446978.1, XP_013124023.1, XP_003444853.1, XP_005478260.1, XP_005478261.1, XP_005471984.1, XP_005471985.1, XP_005458533.1, XP_005474776.1, XP_005458532.1, XP_005458530.1,…	XP_013123080.1, XP_003446511.2, XP_005448652.1, XP_005469417.1, XP_013125076.1, XP_003451800.3, XP_003450779.1, XP_005456714.1, XP_003457238.2, XP_005456545.1, XP_005452475.1, XP_003447722.1, XP_005458289.1, XP_003459870.1, XP_005453177.1, XP_005459657.1, XP_005471545.1, XP_005469624.1, XP_005448806.1, XP_003459312.1, XP_013124411.1, XP_005478077.1, XP_013127413.1, XP_005454836.1, XP_003445746.1,…
GO:0032403	protein complex binding	F	0.000359576	3.26716e-06	36	314	1680	36468	OVER	XP_013132671.1, XP_005455560.1, XP_013132672.1, XP_005470343.1, XP_013132670.1, XP_005470344.1, XP_005464170.1, XP_005475779.1, XP_003439546.1, XP_003440476.1, XP_005447895.1, XP_005470248.1, XP_013127027.1, XP_005459231.1, XP_005470249.1, XP_013132673.1, XP_013132674.1, XP_013124045.1, XP_013124044.1, XP_013132165.1, XP_003443421.1, XP_005470250.1, XP_013128946.1, XP_013132663.1, XP_013132662.1,…	XP_003454344.1, XP_013126878.1, XP_013127425.1, XP_013126542.1, XP_005464509.1, XP_005450984.1, XP_013128805.1, XP_003447937.1, XP_013132353.1, XP_003451518.1, XP_013122709.1, XP_003440415.1, XP_005473289.1, XP_003454329.1, XP_003440720.1, XP_013126870.1, XP_003443520.1, XP_005475303.1, XP_005458822.1, XP_003458968.1, XP_013132391.1, XP_013132349.1, XP_005449840.1, XP_003442958.1, XP_005476223.1,…
GO:0006029	proteoglycan metabolic process	P	0.000364208	3.34107e-06	11	34	1705	36748	OVER	XP_005473898.1, XP_005473899.1, XP_005475644.1, XP_003441272.1, XP_003438206.1, XP_003449831.1, XP_005476328.1, XP_003442347.1, XP_005467036.1, XP_003451887.1, XP_003451888.1	XP_003443781.1, XP_003441642.1, XP_013130885.1, XP_005462158.1, XP_003456670.1, XP_005456617.1, XP_003454038.1, XP_005474669.1, XP_013122110.1, XP_003452470.2, XP_005474667.1, XP_005461422.1, XP_005461423.1, XP_005449994.1, XP_013128025.1, XP_005474670.1, XP_003439074.1, XP_005475051.1, XP_003459017.1, XP_013128027.1, XP_003459801.2, XP_013122108.1, XP_013122109.1, XP_013122107.1, XP_003439940.1,…
GO:0009648	photoperiodism	P	0.000367939	3.40744e-06	5	2	1711	36780	OVER	XP_003441569.2, XP_005469396.1, XP_013124629.1, XP_005469397.1, XP_005469398.1	XP_003448647.1, XP_003442242.1
GO:0003913	DNA photolyase activity	F	0.000420857	3.93427e-06	4	0	1712	36782	OVER	XP_003437646.1, XP_003439246.1, XP_005476033.1, XP_003438096.1
GO:0035107	appendage morphogenesis	P	0.000432848	4.10565e-06	13	51	1703	36731	OVER	XP_013129570.1, XP_005451101.1, XP_003454293.1, XP_005461986.1, XP_003442347.1, XP_003451887.1, XP_005451102.1, XP_003451888.1, XP_003457247.1, XP_005475183.1, XP_003449738.1, XP_005467036.1, XP_013120767.1	XP_005467277.1, XP_005461064.1, XP_003448234.1, XP_013127110.1, XP_003454469.1, XP_005455779.1, XP_005455221.1, XP_005451193.1, XP_013128137.1, XP_013130975.1, XP_003457292.1, XP_005467432.1, XP_003448187.1, XP_005467430.1, XP_005466928.1, XP_005448228.1, XP_005468021.1, XP_013127109.1, XP_003441514.2, XP_005448432.1, XP_003439270.1, XP_003442987.1, XP_003447377.1, XP_013132380.1, XP_013125202.1,…
GO:0030552	cAMP binding	F	0.000432848	4.122e-06	8	15	1708	36767	OVER	XP_013128059.1, XP_013124087.1, XP_005476172.1, XP_005476171.1, XP_013124080.1, XP_013128060.1, XP_013128061.1, XP_013128062.1	XP_005469655.1, XP_005450941.1, XP_005448218.1, XP_005478410.1, XP_005475537.1, XP_003444963.1, XP_003450176.1, XP_005454946.1, XP_003451539.1, XP_003454901.1, XP_003437700.1, XP_003443931.1, XP_005478409.1, XP_003438788.1, XP_005472677.1
GO:0045765	regulation of angiogenesis	P	0.000445702	4.28335e-06	14	60	1702	36722	OVER	XP_005454585.1, XP_005454588.1, XP_005454587.1, XP_013129512.1, XP_013124569.1, XP_013124568.1, XP_013124567.1, XP_013129511.1, XP_013124566.1, XP_013129510.1, XP_013129509.1, XP_003441047.1, XP_013124570.1, XP_013129508.1	XP_005453920.1, XP_005457243.1, XP_005475711.1, XP_003444226.1, XP_003442773.1, XP_005474095.1, XP_005474097.1, XP_003440685.1, XP_005453919.1, XP_003451132.1, XP_005472443.1, XP_013125510.1, XP_005478534.1, XP_003447843.1, XP_005464971.1, XP_013126132.1, XP_013125507.1, XP_013126130.1, XP_013125509.1, XP_005453918.1, XP_003440895.1, XP_003455945.2, XP_003438375.1, XP_013130420.1, XP_005472438.1,…
GO:0042277	peptide binding	F	0.000463622	4.5195e-06	17	89	1699	36693	OVER	XP_005468220.1, XP_005468223.1, XP_005468212.1, XP_005468213.1, XP_005468221.1, XP_005468222.1, XP_005468216.1, XP_005468217.1, XP_005468214.1, XP_005468215.1, XP_003443155.1, XP_005468218.1, XP_005468219.1, XP_003442437.2, XP_005467021.1, XP_005467020.1, XP_005467022.1	XP_005458377.1, XP_003443579.1, XP_005458375.1, XP_003460514.3, XP_005454114.2, XP_013121408.1, XP_005464374.1, XP_003440455.1, XP_005464372.1, XP_003441750.1, XP_003458512.1, XP_005450916.1, XP_005452945.1, XP_005458893.1, XP_003449119.1, XP_005467975.1, XP_013121411.1, XP_003451100.1, XP_005467973.1, XP_013121413.1, XP_013122564.1, XP_013121415.1, XP_005473125.1, XP_005454379.1, XP_013122695.1,…
GO:0035235	ionotropic glutamate receptor signaling pathway	P	0.000463622	4.53658e-06	10	28	1706	36754	OVER	XP_013132101.1, XP_013132845.1, XP_003453758.1, XP_003440145.1, XP_003445928.1, XP_013123969.1, XP_005458553.1, XP_003453759.1, XP_005458552.1, XP_003445929.1	NP_001266479.1, XP_003441628.1, XP_003450191.2, XP_003454287.1, XP_003446934.2, XP_013130222.1, XP_013130223.1, NP_001266407.1, XP_003448356.1, XP_005455588.1, XP_003459390.1, XP_005455589.1, XP_003453465.1, XP_005455587.1, XP_005451476.1, XP_003456903.1, XP_003456902.1, XP_013130087.1, XP_005455093.1, XP_005469135.1, XP_013121582.1, XP_003442628.1, XP_003445877.1, XP_003460615.3, XP_013120783.1,…
GO:2000026	regulation of multicellular organismal development	P	0.00049207	4.85794e-06	48	490	1668	36292	OVER	XP_005452600.1, XP_003447588.1, XP_003447337.1, XP_013123273.1, XP_013124569.1, XP_013124568.1, XP_013124567.1, XP_005452602.1, XP_013124566.1, XP_013126269.1, XP_005451412.1, XP_013129509.1, XP_003441047.1, XP_003459580.1, XP_005451410.1, XP_013126268.1, XP_005451411.1, XP_013129508.1, XP_005478259.1, XP_003446978.1, XP_013124023.1, XP_003444853.1, XP_005478260.1, XP_005478261.1, XP_005454585.1,…	XP_003450274.1, XP_005453421.1, XP_005467941.1, XP_003457821.1, XP_005463058.1, XP_005450900.1, XP_005456545.1, XP_003448800.1, XP_003449078.1, XP_003447564.1, XP_005465019.2, XP_003449209.1, XP_003446402.1, XP_003454720.1, XP_003451970.1, XP_005476513.1, XP_005448806.1, XP_003459312.1, XP_005472635.1, XP_013124411.1, XP_003448243.1, XP_013126132.1, XP_013125509.1, XP_005449813.1, XP_005476778.1,…
GO:0050793	regulation of developmental process	P	0.00049562	4.93629e-06	57	625	1659	36157	OVER	XP_005452600.1, XP_003459296.1, XP_013124568.1, XP_005452602.1, XP_013124566.1, XP_003455745.1, XP_005451412.1, XP_013129509.1, XP_003459580.1, XP_005451410.1, XP_005457959.1, XP_005477355.1, XP_013126268.1, XP_005478259.1, XP_005463505.1, XP_013124023.1, XP_003444853.1, XP_005478260.1, XP_005454585.1, XP_005454587.1, XP_013129512.1, XP_005474775.1, XP_003442347.1, XP_013129510.1, XP_003456604.1,…	XP_013124422.1, XP_003450274.1, XP_005453421.1, XP_005467941.1, XP_003457821.1, XP_005478837.1, XP_005451471.1, XP_005463058.1, XP_005450900.1, XP_005456545.1, XP_003448800.1, XP_003449078.1, XP_003447564.1, XP_005465019.2, XP_003449209.1, XP_003446402.1, XP_003454720.1, XP_003451970.1, XP_005476513.1, XP_005448806.1, XP_003459312.1, XP_003454536.1, XP_005472635.1, XP_013124411.1, XP_003448243.1,…
GO:1901342	regulation of vasculature development	P	0.00068373	6.96383e-06	14	63	1702	36719	OVER	XP_005454585.1, XP_005454588.1, XP_005454587.1, XP_013129512.1, XP_013124569.1, XP_013124568.1, XP_013124567.1, XP_013129511.1, XP_013124566.1, XP_013129510.1, XP_013129509.1, XP_003441047.1, XP_013124570.1, XP_013129508.1	XP_005453920.1, XP_005457243.1, XP_005475711.1, XP_003444226.1, XP_003442773.1, XP_005474095.1, XP_005474097.1, XP_003440685.1, XP_005453919.1, XP_003451132.1, XP_005472443.1, XP_013125510.1, XP_005478534.1, XP_003447843.1, XP_005464971.1, XP_013126132.1, XP_013125507.1, XP_013126130.1, XP_013125509.1, XP_005453918.1, XP_003440895.1, XP_003455945.2, XP_003438375.1, XP_013130420.1, XP_005472438.1,…
GO:0048666	neuron development	P	0.00068373	6.97225e-06	50	527	1666	36255	OVER	XP_005451053.1, XP_005452600.1, XP_003452706.1, XP_013126020.1, XP_005452602.1, XP_005458529.1, XP_005458527.1, XP_005458525.1, XP_005478259.1, XP_013120009.1, XP_003450844.1, XP_013124023.1, XP_003444853.1, XP_005478260.1, XP_005471985.1, XP_005458533.1, XP_005474775.1, XP_005458531.1, XP_003442347.1, XP_005471960.1, XP_013120015.1, XP_003456604.1, XP_005475644.1, XP_005475071.1, XP_013132096.1,…	XP_003453024.1, XP_003446511.2, XP_005448652.1, XP_013131142.1, XP_005471979.1, XP_005469104.1, XP_003450779.1, XP_005456545.1, XP_013130933.1, XP_003452838.1, XP_005458289.1, XP_005464840.1, XP_003459870.1, XP_005459657.1, XP_005476513.1, XP_005448806.1, XP_003459312.1, XP_013132677.1, XP_013124411.1, XP_005455384.1, XP_013127413.1, XP_005454836.1, XP_003445746.1, XP_013126889.1, XP_005447887.1,…
GO:0030054	cell junction	C	0.00068373	6.98902e-06	51	542	1665	36240	OVER	XP_013126122.1, XP_013126120.1, XP_003451829.1, XP_003445928.1, XP_003453759.1, XP_005463014.1, XP_005470470.1, XP_005456389.1, XP_005470472.1, XP_005475183.1, XP_005470474.1, XP_003440476.1, XP_003444243.2, XP_005460732.2, XP_005474241.1, XP_005460730.2, XP_013123969.1, XP_003450802.1, XP_013124044.1, XP_005476418.1, XP_005478495.1, XP_005458552.1, XP_013132101.1, XP_005470468.1, XP_013130904.1,…	XP_005452919.1, XP_005471703.1, XP_003446971.1, XP_005450923.1, XP_003449514.1, XP_013123370.1, XP_003447334.1, XP_005475375.1, XP_003455280.2, XP_005453323.1, XP_013123984.1, XP_005452753.1, XP_003452070.2, XP_005464840.1, XP_013119699.1, XP_005452523.1, XP_003439344.1, XP_003450470.2, XP_005448249.1, XP_013132349.1, XP_003456453.1, XP_013125125.1, XP_003445877.1, XP_003457471.1, XP_003452138.1,…
GO:0008238	exopeptidase activity	F	0.00082956	8.55217e-06	17	94	1699	36688	OVER	XP_005464518.1, XP_013121424.1, XP_003441899.1, XP_013121417.1, XP_013121407.1, XP_005449327.1, XP_013121419.1, XP_013121409.1, XP_013128452.1, XP_005471457.1, XP_003443611.1, XP_005463809.1, XP_005470065.1, XP_005471876.1, XP_013121189.1, XP_005463810.1, XP_013127047.1	XP_005452350.1, XP_005455419.1, XP_005450694.1, XP_003450046.2, XP_005466936.1, XP_013127949.1, XP_005465409.1, XP_003437611.1, XP_003445484.2, XP_003447357.1, NP_001266471.1, XP_003446617.1, XP_003449130.1, XP_003447221.1, XP_013125590.1, XP_003458281.1, XP_013129227.1, XP_003443015.1, XP_003448023.1, XP_005454340.1, XP_013124428.1, XP_003452166.2, XP_013124257.1, XP_003457880.1, XP_005452185.1,…
GO:0098742	cell-cell adhesion via plasma-membrane adhesion molecules	P	0.000834392	8.67488e-06	31	262	1685	36520	OVER	XP_013129560.1, XP_003449744.2, XP_013128842.1, XP_005478259.1, XP_005450271.1, XP_013125363.1, XP_003444853.1, XP_013120311.1, XP_005478260.1, XP_005478261.1, XP_005469862.1, XP_013126362.1, XP_003460503.2, XP_013127976.1, XP_013126598.1, XP_013127977.1, XP_005473042.1, XP_005473041.1, XP_005473896.1, XP_005461764.1, XP_013124553.1, XP_005473048.1, XP_005473047.1, XP_005473049.1, XP_013124552.1,…	XP_013129812.1, XP_003460516.2, XP_003450274.1, XP_005475751.2, XP_005466919.1, XP_005451821.1, XP_005470881.1, XP_003449782.1, XP_013128455.1, XP_005454459.1, XP_005462190.1, XP_005449159.1, XP_005467636.1, XP_013129229.1, XP_013126504.1, XP_013130150.1, XP_013121480.1, XP_005463167.1, XP_013126471.1, XP_013129282.1, XP_005456616.1, XP_005451818.1, XP_005467769.2, XP_005451817.1, XP_013124708.1,…
GO:0097264	self proteolysis	P	0.000834666	8.75065e-06	5	3	1711	36779	OVER	XP_013131557.1, XP_005468085.1, XP_013127221.1, XP_013127223.1, XP_013127222.1	XP_013127206.1, XP_013125755.1, XP_003445870.1
GO:0030334	regulation of cell migration	P	0.000948722	1.00293e-05	20	128	1696	36654	OVER	XP_005452600.1, XP_005465879.1, XP_003447337.1, XP_005452602.1, XP_013126269.1, XP_005451412.1, XP_005451410.1, XP_013126268.1, XP_005451411.1, XP_005465880.1, XP_003456604.1, XP_013127241.1, XP_013126274.1, XP_013126273.1, XP_013126272.1, XP_013126271.1, XP_003455234.1, XP_003446978.1, XP_013126270.1, XP_005477806.1	XP_013123792.1, XP_005464008.1, XP_003459045.1, XP_013127463.1, XP_005469417.1, XP_013130885.1, XP_005463223.1, XP_005456714.1, XP_013125919.1, XP_013129892.1, XP_003445373.1, XP_005457978.1, XP_005471873.1, XP_005463144.1, XP_003456219.1, XP_013123528.1, XP_005476398.1, XP_005451271.1, XP_003444656.1, XP_003438778.1, XP_013121973.1, XP_013130897.1, XP_003449906.1, XP_003443505.1, XP_005460344.1,…
GO:0030073	insulin secretion	P	0.00112582	1.19998e-05	10	32	1706	36750	OVER	XP_013128059.1, XP_003439476.1, XP_013124087.1, XP_005476172.1, XP_005476171.1, XP_013124080.1, XP_013128060.1, XP_005469231.1, XP_013128061.1, XP_013128062.1	XP_005455168.2, XP_003449281.1, XP_005449829.1, XP_003450333.1, XP_005459690.1, XP_013120478.1, XP_013124327.1, XP_003437803.1, XP_013129896.1, XP_003440720.1, XP_005449915.1, XP_003440721.1, XP_013129895.1, XP_003440722.1, XP_013120393.1, XP_003454605.1, XP_013132996.1, XP_013128507.1, XP_005449839.1, XP_005449838.1, XP_003453662.1, XP_013131920.1, XP_005449840.1, XP_003447381.1, XP_003439921.1,…
GO:0033218	amide binding	F	0.00113505	1.22965e-05	17	97	1699	36685	OVER	XP_005468220.1, XP_005468223.1, XP_005468212.1, XP_005468213.1, XP_005468221.1, XP_005468222.1, XP_005468216.1, XP_005468217.1, XP_005468214.1, XP_005468215.1, XP_003443155.1, XP_005468218.1, XP_005468219.1, XP_003442437.2, XP_005467021.1, XP_005467020.1, XP_005467022.1	XP_003449303.1, XP_005458375.1, XP_013121408.1, XP_005464374.1, XP_003441750.1, XP_003458512.1, XP_005450916.1, XP_005452945.1, XP_003449119.1, XP_003458425.1, XP_005467975.1, XP_013121411.1, XP_003451100.1, XP_013121415.1, XP_013122695.1, XP_003455592.1, XP_013121393.1, XP_003438699.1, XP_013123234.1, XP_005458701.1, XP_013132033.1, XP_005474631.1, XP_013122562.1, XP_013132262.1, XP_005476163.1,…
GO:1903530	regulation of secretion by cell	P	0.00113505	1.22965e-05	17	97	1699	36685	OVER	XP_013128059.1, XP_013128060.1, XP_013128061.1, XP_013131045.1, XP_013128062.1, XP_005475938.1, XP_013131044.1, XP_013131043.1, XP_005475937.1, XP_003439476.1, XP_013124087.1, XP_005475936.1, XP_005476172.1, XP_005476171.1, XP_013124080.1, XP_005454721.1, XP_005469231.1	XP_013130346.1, XP_005461318.1, XP_003449281.1, XP_005449829.1, XP_003449594.1, XP_013126527.1, XP_013129896.1, XP_003440720.1, XP_005449915.1, XP_003438778.1, XP_005459434.1, XP_013128507.1, XP_003455005.1, XP_005449840.1, XP_005467112.1, XP_005449084.1, XP_005461378.1, XP_013119684.1, XP_003451541.1, XP_005469843.1, XP_005455168.2, XP_003450333.1, XP_005459690.1, XP_003439525.1, XP_003456613.1,…
GO:0004867	serine-type endopeptidase inhibitor activity	F	0.00123951	1.35364e-05	12	49	1704	36733	OVER	XP_005456541.2, XP_005475918.1, XP_013130473.1, XP_013121568.1, XP_013121569.1, XP_013129634.1, XP_005457910.1, XP_013130472.1, XP_013121571.1, XP_003452931.1, XP_013121570.1, XP_013121572.1	XP_003457869.2, XP_005453382.1, XP_003448159.2, XP_003440912.1, XP_003448825.1, XP_013129890.1, XP_005451700.1, XP_005449991.1, XP_013122223.1, XP_005458895.1, XP_013123566.1, XP_013122225.1, XP_013123524.1, XP_005477474.1, XP_005450309.2, XP_003443296.1, XP_005458596.1, XP_013124767.1, XP_005474679.1, XP_003456347.1, XP_005451699.1, XP_003452889.2, XP_005453359.1, XP_003447868.2, XP_005451428.1,…
GO:0040012	regulation of locomotion	P	0.00141126	1.55355e-05	21	144	1695	36638	OVER	XP_005452600.1, XP_005465879.1, XP_003447588.1, XP_003447337.1, XP_005452602.1, XP_013126269.1, XP_005451412.1, XP_005451410.1, XP_013126268.1, XP_005451411.1, XP_005465880.1, XP_003456604.1, XP_013127241.1, XP_013126274.1, XP_013126273.1, XP_013126272.1, XP_013126271.1, XP_003455234.1, XP_003446978.1, XP_013126270.1, XP_005477806.1	XP_003450274.1, XP_013123792.1, XP_005464008.1, XP_003459045.1, XP_013127463.1, XP_005469417.1, XP_013130885.1, XP_005463223.1, XP_005456714.1, XP_013125919.1, XP_013129892.1, XP_003445373.1, XP_005457978.1, XP_003454532.1, XP_005471873.1, XP_005463144.1, XP_003456219.1, XP_013123528.1, XP_005476398.1, XP_005451271.1, XP_003444656.1, XP_003438778.1, XP_013121973.1, XP_013130897.1, XP_003455043.1,…
GO:0006470	protein dephosphorylation	P	0.0014885	1.66093e-05	44	456	1672	36326	OVER	XP_013131414.1, XP_005450759.1, XP_005450758.1, XP_013131412.1, XP_013131413.1, XP_013131183.1, XP_005450755.1, XP_013131410.1, XP_005450754.1, XP_013131411.1, XP_005450757.1, XP_005466100.1, XP_005450756.1, XP_005470345.1, XP_005456754.1, XP_013128803.1, XP_005476697.1, XP_005456755.1, XP_005476698.1, XP_013124592.1, XP_013124593.1, XP_013128801.1, XP_005476695.1, XP_005456752.1, XP_013124594.1,…	XP_003446327.1, XP_005453421.1, XP_013121005.1, XP_013128783.1, XP_005452207.1, XP_005472986.1, XP_013122472.1, XP_005452271.1, XP_005463288.1, XP_003441035.1, XP_003449209.1, XP_013121803.1, XP_005471100.1, XP_013122133.1, XP_003444475.1, XP_003445889.1, XP_005463472.1, XP_005455986.1, XP_003456923.1, XP_005468271.1, XP_013127873.1, XP_003452213.1, XP_003442370.1, XP_003441868.1, XP_003460193.1,…
GO:0060627	regulation of vesicle-mediated transport	P	0.0014885	1.66459e-05	16	89	1700	36693	OVER	XP_013128059.1, XP_013128060.1, XP_013128061.1, XP_013131045.1, XP_013128062.1, XP_005475938.1, XP_013131044.1, XP_013131043.1, XP_005475937.1, XP_003439476.1, XP_013124087.1, XP_005475936.1, XP_005476172.1, XP_005476171.1, XP_013124080.1, XP_005454721.1	XP_013130346.1, XP_005448652.1, XP_005448650.1, XP_003458518.1, XP_003456293.1, XP_003456884.1, XP_003443913.1, XP_003456409.1, XP_003438841.1, XP_003437803.1, XP_003444107.1, XP_003448940.2, XP_005476513.1, XP_005479199.1, XP_005476515.1, XP_005466926.1, XP_003438778.1, XP_005459434.1, XP_005450160.1, XP_003456326.2, XP_003447136.1, XP_005453164.1, XP_013122738.1, XP_003440169.1, XP_013131920.1,…
GO:0051270	regulation of cellular component movement	P	0.00151264	1.70479e-05	21	145	1695	36637	OVER	XP_005452600.1, XP_005465879.1, XP_003447588.1, XP_003447337.1, XP_005452602.1, XP_013126269.1, XP_005451412.1, XP_005451410.1, XP_013126268.1, XP_005451411.1, XP_005465880.1, XP_003456604.1, XP_013127241.1, XP_013126274.1, XP_013126273.1, XP_013126272.1, XP_013126271.1, XP_003455234.1, XP_003446978.1, XP_013126270.1, XP_005477806.1	XP_003450274.1, XP_013123792.1, XP_005464008.1, XP_003459045.1, XP_013127463.1, XP_005469417.1, XP_013130885.1, XP_005463223.1, XP_005456714.1, XP_013125919.1, XP_013129892.1, XP_003445373.1, XP_005457978.1, XP_003454532.1, XP_005471873.1, XP_005463144.1, XP_003456219.1, XP_013123528.1, XP_005476398.1, XP_005451271.1, XP_003444656.1, XP_003438778.1, XP_013121973.1, XP_013130897.1, XP_003455043.1,…
GO:2000145	regulation of cell motility	P	0.00160242	1.81998e-05	20	134	1696	36648	OVER	XP_005452600.1, XP_005465879.1, XP_003447337.1, XP_005452602.1, XP_013126269.1, XP_005451412.1, XP_005451410.1, XP_013126268.1, XP_005451411.1, XP_005465880.1, XP_003456604.1, XP_013127241.1, XP_013126274.1, XP_013126273.1, XP_013126272.1, XP_013126271.1, XP_003455234.1, XP_003446978.1, XP_013126270.1, XP_005477806.1	XP_003450274.1, XP_013123792.1, XP_005464008.1, XP_003459045.1, XP_013127463.1, XP_005469417.1, XP_013130885.1, XP_005463223.1, XP_005456714.1, XP_013125919.1, XP_013129892.1, XP_003445373.1, XP_005457978.1, XP_003454532.1, XP_005471873.1, XP_005463144.1, XP_003456219.1, XP_013123528.1, XP_005476398.1, XP_005451271.1, XP_003444656.1, XP_003438778.1, XP_013121973.1, XP_013130897.1, XP_003449906.1,…
GO:0030674	protein binding, bridging	F	0.00163	1.86554e-05	10	34	1706	36748	OVER	XP_005453703.1, XP_005453702.1, XP_005453705.1, XP_005453704.1, XP_005453706.1, XP_005453699.1, XP_005453698.1, XP_005453697.1, XP_013128857.1, XP_005453700.1	XP_003443139.1, XP_013129545.1, XP_005459690.1, XP_003455581.2, XP_005453961.1, XP_005479286.2, XP_005455022.1, XP_005468402.1, XP_005455021.1, XP_005455024.1, XP_005455023.1, XP_005455025.1, XP_003441503.1, XP_003443269.2, XP_005461659.1, XP_003438783.1, XP_013119750.1, XP_003448940.2, XP_003448796.1, XP_013132996.1, XP_005460215.1, XP_003450078.1, XP_013128507.1, XP_003457797.1, XP_013128085.1,…
GO:0030199	collagen fibril organization	P	0.00163269	1.89715e-05	4	1	1712	36781	OVER	XP_003444990.1, XP_005451657.1, XP_003451887.1, XP_003451888.1	XP_003448187.1
GO:0035122	embryonic medial fin morphogenesis	P	0.00163269	1.89715e-05	4	1	1712	36781	OVER	XP_013129570.1, XP_005451101.1, XP_003449738.1, XP_005451102.1	XP_003442987.1
GO:0051046	regulation of secretion	P	0.00166898	1.95389e-05	17	101	1699	36681	OVER	XP_013128059.1, XP_013128060.1, XP_013128061.1, XP_013131045.1, XP_013128062.1, XP_005475938.1, XP_013131044.1, XP_013131043.1, XP_005475937.1, XP_003439476.1, XP_013124087.1, XP_005475936.1, XP_005476172.1, XP_005476171.1, XP_013124080.1, XP_005454721.1, XP_005469231.1	XP_013130346.1, XP_005474725.1, XP_005461318.1, XP_003449281.1, XP_005449829.1, XP_003449594.1, XP_013126527.1, XP_013129896.1, XP_003440720.1, XP_005449915.1, XP_003438778.1, XP_005459434.1, XP_013128507.1, XP_003455005.1, XP_005449840.1, XP_005467112.1, XP_005449084.1, XP_005461378.1, XP_013119684.1, XP_003451541.1, XP_005469843.1, XP_005455168.2, XP_003450333.1, XP_005459690.1, XP_003439525.1,…
GO:0031418	L-ascorbic acid binding	F	0.00181488	2.14056e-05	8	20	1708	36762	OVER	XP_003446545.1, XP_003450529.1, XP_003454293.1, XP_005471609.1, XP_005455536.1, XP_005455537.1, XP_005455538.1, XP_005471608.1	XP_003440335.2, XP_003438735.1, XP_005472992.1, XP_005477789.1, XP_003454632.1, XP_005467151.1, XP_003451252.1, XP_003441087.1, XP_013127918.1, XP_005473983.1, XP_005479256.1, XP_003448615.1, XP_005448950.2, XP_005477790.1, XP_003450885.1, XP_005478197.1, XP_005455997.1, XP_003439258.1, XP_003446976.1, XP_003438344.1
GO:0044877	macromolecular complex binding	F	0.00232242	2.80997e-05	44	467	1672	36315	OVER	XP_013132671.1, XP_005455560.1, XP_013132672.1, XP_005470343.1, XP_013132670.1, XP_005470344.1, XP_005464170.1, XP_005475779.1, XP_003439546.1, XP_003440476.1, XP_005447895.1, XP_005470248.1, XP_013127027.1, XP_005459231.1, XP_005470249.1, XP_013132673.1, XP_013132674.1, XP_013124045.1, XP_013124044.1, XP_013124698.1, XP_013124699.1, XP_013124700.1, XP_013124701.1, XP_013124702.1, XP_013124703.1,…	XP_013126878.1, XP_013127425.1, XP_013128805.1, XP_003447937.1, XP_005465019.2, XP_005477336.1, XP_013125113.1, XP_003454329.1, XP_003445275.1, XP_003441505.1, XP_003443520.1, XP_005458822.1, XP_013125027.1, XP_003439136.1, XP_013132391.1, XP_013132349.1, XP_013125441.1, XP_005452972.1, XP_013123995.1, XP_013120348.1, XP_005451407.1, XP_003447083.1, NP_001266556.1, XP_013128312.1, NP_001266533.1,…
GO:0002790	peptide secretion	P	0.00232242	2.82577e-05	10	36	1706	36746	OVER	XP_013128059.1, XP_003439476.1, XP_013124087.1, XP_005476172.1, XP_005476171.1, XP_013124080.1, XP_013128060.1, XP_005469231.1, XP_013128061.1, XP_013128062.1	XP_005455168.2, XP_003456529.1, XP_003449281.1, XP_005474456.1, XP_005449829.1, XP_003450333.1, XP_005459690.1, XP_013120478.1, XP_013122841.1, XP_013124327.1, XP_003437803.1, XP_003437639.1, XP_013129896.1, XP_003440720.1, XP_005449915.1, XP_003440721.1, XP_013129895.1, XP_003440722.1, XP_013120393.1, XP_003454605.1, XP_013132996.1, XP_013128507.1, XP_005449839.1, XP_005449838.1, XP_003453662.1,…
GO:0030072	peptide hormone secretion	P	0.00232242	2.82577e-05	10	36	1706	36746	OVER	XP_013128059.1, XP_003439476.1, XP_013124087.1, XP_005476172.1, XP_005476171.1, XP_013124080.1, XP_013128060.1, XP_005469231.1, XP_013128061.1, XP_013128062.1	XP_005455168.2, XP_003456529.1, XP_003449281.1, XP_005474456.1, XP_005449829.1, XP_003450333.1, XP_005459690.1, XP_013120478.1, XP_013122841.1, XP_013124327.1, XP_003437803.1, XP_003437639.1, XP_013129896.1, XP_003440720.1, XP_005449915.1, XP_003440721.1, XP_013129895.1, XP_003440722.1, XP_013120393.1, XP_003454605.1, XP_013132996.1, XP_013128507.1, XP_005449839.1, XP_005449838.1, XP_003453662.1,…
GO:0034706	sodium channel complex	C	0.00232242	2.84064e-05	8	21	1708	36761	OVER	XP_005469547.1, XP_005469545.1, XP_005469546.1, XP_005469543.1, XP_005469544.1, XP_013128627.1, XP_005469541.1, XP_005469542.1	XP_013120659.1, XP_005475994.1, XP_005455861.1, XP_013125339.1, XP_005455862.1, XP_005455863.1, XP_003451295.1, XP_003451292.1, XP_013130490.1, XP_005465653.2, XP_005456110.1, XP_005452868.1, XP_013122894.1, XP_005474564.1, XP_013128138.1, XP_005456107.1, XP_013128139.1, XP_013124405.1, XP_013131909.1, XP_013125341.1, XP_013125340.1
GO:0001518	voltage-gated sodium channel complex	C	0.00232242	2.84064e-05	8	21	1708	36761	OVER	XP_005469547.1, XP_005469545.1, XP_005469546.1, XP_005469543.1, XP_005469544.1, XP_013128627.1, XP_005469541.1, XP_005469542.1	XP_013120659.1, XP_005475994.1, XP_005455861.1, XP_013125339.1, XP_005455862.1, XP_005455863.1, XP_003451295.1, XP_003451292.1, XP_013130490.1, XP_005465653.2, XP_005456110.1, XP_005452868.1, XP_013122894.1, XP_005474564.1, XP_013128138.1, XP_005456107.1, XP_013128139.1, XP_013124405.1, XP_013131909.1, XP_013125341.1, XP_013125340.1
GO:0010817	regulation of hormone levels	P	0.00240956	2.96827e-05	18	116	1698	36666	OVER	XP_013128059.1, XP_003447565.1, XP_005473814.1, XP_003458778.1, XP_013128060.1, XP_013128061.1, XP_013128062.1, XP_003439476.1, XP_013124087.1, XP_013120236.1, XP_013120237.1, XP_005476172.1, XP_003450836.1, XP_005476171.1, XP_013124080.1, XP_003442264.1, XP_005463929.1, XP_005469231.1	XP_003449281.1, XP_003445987.1, XP_003445192.1, XP_005449829.1, XP_003449594.1, XP_013122841.1, XP_013124193.1, XP_003442313.1, XP_005450844.1, XP_013122626.1, XP_003437803.1, XP_013129896.1, XP_003440720.1, XP_005449915.1, XP_003440363.1, XP_003456543.1, XP_005459258.1, XP_013132702.1, XP_013128507.1, XP_005477754.1, XP_013124189.1, XP_003441076.1, XP_005449840.1, XP_005477773.2, NP_001266442.2,…
GO:0045664	regulation of neuron differentiation	P	0.00264704	3.28394e-05	18	117	1698	36665	OVER	XP_005452600.1, XP_005478260.1, XP_005478261.1, XP_003447588.1, XP_005474776.1, XP_003447337.1, XP_005474775.1, XP_003442347.1, XP_005452602.1, XP_003440160.1, XP_013121609.1, XP_005453314.1, XP_003456604.1, XP_005478259.1, XP_003446978.1, XP_013124023.1, XP_003444853.1, XP_005467036.1	XP_003459003.1, XP_003441393.1, XP_003455016.1, XP_005463223.1, XP_005456714.1, XP_003457238.2, XP_005456545.1, XP_005455221.1, XP_005451193.1, XP_005449915.1, XP_003442698.1, XP_005476513.1, XP_005448806.1, XP_003459312.1, XP_005474009.1, XP_003438778.1, XP_005477901.1, XP_005477155.1, XP_005477367.1, XP_003455043.1, XP_003440736.1, XP_005468921.1, XP_013122121.1, XP_005475092.1, XP_003453201.1,…
GO:0001707	mesoderm formation	P	0.00274532	3.42985e-05	9	29	1707	36753	OVER	XP_013129570.1, XP_005460392.1, XP_005460398.1, XP_005460397.1, XP_003449738.1, XP_005460394.1, XP_005460393.1, XP_005460396.1, XP_005460395.1	XP_003442987.1, XP_013121008.1, XP_013124467.1, XP_013121007.1, XP_003441854.1, XP_005474937.2, XP_003440157.1, XP_003443800.3, XP_003458032.1, XP_003446197.1, XP_005477242.1, XP_005477243.1, XP_003448219.2, XP_003458033.1, XP_003455092.1, XP_003447887.1, XP_005468064.2, XP_005449813.1, XP_005449814.1, XP_003458302.2, XP_005449560.1, XP_013130440.1, XP_003447982.1, XP_003451508.1, XP_005476029.1,…
GO:0045162	clustering of voltage-gated sodium channels	P	0.00288324	3.65254e-05	5	5	1711	36777	OVER	XP_013120015.1, XP_003439506.1, XP_013120018.1, XP_013120006.1, XP_013120009.1	XP_003446511.2, XP_003443992.2, XP_005450903.1, XP_005463224.1, XP_005468636.1
GO:0034045	pre-autophagosomal structure membrane	C	0.00288324	3.65254e-05	5	5	1711	36777	OVER	XP_003438700.1, XP_005447964.1, XP_005447963.1, XP_005447966.1, XP_005447965.1	XP_005455222.1, XP_003439518.1, XP_013124691.1, XP_003450322.1, XP_005468419.1
GO:0030127	COPII vesicle coat	C	0.00331664	4.23056e-05	6	10	1710	36772	OVER	XP_005468249.1, XP_003457247.1, XP_013129919.1, XP_005461986.1, XP_003450365.1, XP_013120767.1	XP_003453788.1, XP_013124991.1, XP_013125729.1, XP_005465731.1, XP_005456199.1, XP_005456198.1, XP_003445984.1, XP_003451452.2, XP_005465732.1, XP_005462139.1
GO:0045197	establishment or maintenance of epithelial cell apical/basal polarity	P	0.00350959	4.50734e-05	7	16	1709	36766	OVER	XP_005460392.1, XP_005460398.1, XP_005460397.1, XP_005460394.1, XP_005460393.1, XP_005460396.1, XP_005460395.1	XP_005456692.1, XP_005450465.1, XP_005461657.1, XP_005449560.1, XP_005461655.1, XP_005461656.1, XP_003457244.2, XP_003448589.2, XP_003452070.2, XP_005476029.1, XP_003456911.1, XP_003445273.1, XP_003445740.1, XP_013123109.1, XP_005450558.1, XP_003455092.1
GO:0045893	positive regulation of transcription, DNA-templated	P	0.00394606	5.10236e-05	30	276	1686	36506	OVER	XP_005473363.1, XP_005473364.1, XP_013127699.1, XP_013127654.1, XP_013127525.1, XP_013124304.1, XP_013127523.1, XP_005449942.1, XP_013127683.1, XP_005448105.1, XP_003437746.2, XP_013128422.1, XP_005448104.1, XP_013127725.1, XP_013127747.1, XP_005471960.1, XP_005475938.1, XP_005475937.1, XP_005472204.1, XP_005453314.1, XP_005475936.1, XP_005447766.1, XP_005447765.1, XP_005449947.1, XP_005449945.1,…	XP_005473387.1, XP_005467941.1, XP_003457821.1, XP_013125222.1, XP_003456065.1, XP_005448882.1, XP_005457115.1, XP_003449017.1, XP_003456464.1, XP_005470843.1, XP_013120062.1, XP_003447937.1, XP_003449078.1, XP_005476212.1, XP_003447564.1, XP_003446196.2, XP_005451193.1, XP_005465769.1, XP_003450236.1, XP_003440720.1, XP_013130971.1, XP_005449512.1, XP_005457322.1, XP_005476574.1, XP_003441505.1,…
GO:0010975	regulation of neuron projection development	P	0.00399908	5.20586e-05	15	88	1701	36694	OVER	XP_005452600.1, XP_005478260.1, XP_005478261.1, XP_003447588.1, XP_005474776.1, XP_003447337.1, XP_005474775.1, XP_003442347.1, XP_005452602.1, XP_003440160.1, XP_005478259.1, XP_003446978.1, XP_013124023.1, XP_003444853.1, XP_005467036.1	XP_003459003.1, XP_003440282.1, XP_003445488.1, XP_003441393.1, XP_005463223.1, XP_003444955.1, XP_003458518.1, XP_005462304.1, XP_003452015.1, XP_005463221.1, XP_013120606.1, XP_005456714.1, XP_005471035.1, XP_003457238.2, XP_005456545.1, XP_003456409.1, XP_003452076.2, XP_005449915.1, XP_005448806.1, XP_003459312.1, XP_003450848.1, XP_005474009.1, XP_003438778.1, XP_005477901.1, XP_005470458.1,…
GO:0051239	regulation of multicellular organismal process	P	0.00430808	5.64575e-05	59	718	1657	36064	OVER	XP_005452600.1, XP_005473364.1, XP_013124568.1, XP_005452602.1, XP_013124566.1, XP_003455745.1, XP_005451412.1, XP_013129509.1, XP_003459580.1, XP_005451410.1, XP_013126268.1, XP_003452262.1, XP_005478259.1, XP_005474241.1, XP_003454308.1, XP_013124023.1, XP_003444853.1, XP_005478260.1, XP_005454585.1, XP_005454587.1, XP_013129512.1, XP_005474775.1, XP_003442347.1, XP_013129510.1, XP_005471323.1,…	XP_003450274.1, XP_005453421.1, XP_005467941.1, XP_003457821.1, XP_005471979.1, XP_013119630.1, XP_003453736.2, XP_005475375.1, XP_005463058.1, XP_005450900.1, XP_005466934.1, XP_005456545.1, XP_003448800.1, XP_003449078.1, XP_003447564.1, XP_005465019.2, XP_003458339.2, XP_003449209.1, XP_003446402.1, XP_013126527.1, XP_003456618.1, XP_003454720.1, XP_003451970.1, XP_005465784.1, XP_003452149.1,…
GO:0045161	neuronal ion channel clustering	P	0.00482501	6.44965e-05	5	6	1711	36776	OVER	XP_013120015.1, XP_003439506.1, XP_013120018.1, XP_013120006.1, XP_013120009.1	XP_003446511.2, XP_003443992.2, XP_005450903.1, XP_005463224.1, XP_005474309.1, XP_005468636.1
GO:0034497	protein localization to pre-autophagosomal structure	P	0.00482501	6.44965e-05	5	6	1711	36776	OVER	XP_003438700.1, XP_005447964.1, XP_005447963.1, XP_005447966.1, XP_005447965.1	XP_013128960.1, XP_003439518.1, XP_005476490.1, XP_005468419.1, XP_005476489.1, XP_013125561.1
GO:0044804	nucleophagy	P	0.00482501	6.44965e-05	5	6	1711	36776	OVER	XP_003438700.1, XP_005447964.1, XP_005447963.1, XP_005447966.1, XP_005447965.1	XP_013128960.1, XP_003439518.1, XP_005476490.1, XP_005468419.1, XP_005476489.1, XP_013125561.1
GO:0031344	regulation of cell projection organization	P	0.00564431	7.59413e-05	17	114	1699	36668	OVER	XP_005452600.1, XP_003453021.1, XP_005478260.1, XP_005478261.1, XP_003447588.1, XP_005474776.1, XP_003447337.1, XP_005474775.1, XP_003442347.1, XP_005452602.1, XP_003440160.1, XP_005457959.1, XP_005478259.1, XP_003446978.1, XP_013124023.1, XP_003444853.1, XP_005467036.1	XP_013123080.1, XP_003459003.1, XP_003441393.1, XP_005463223.1, XP_005456714.1, XP_003457238.2, XP_005456545.1, XP_003448800.1, XP_013125919.1, XP_005449915.1, XP_005448806.1, XP_003459312.1, XP_005474009.1, XP_005453018.1, XP_003438778.1, XP_005477901.1, XP_013120883.1, XP_005462942.1, XP_005477367.1, XP_003455043.1, XP_003440736.1, XP_005449084.1, XP_005450602.1, XP_013122121.1, XP_005475092.1,…
GO:0005886	plasma membrane	C	0.00576836	7.81143e-05	147	2269	1569	34513	OVER	XP_013129560.1, XP_005455560.1, XP_013131330.1, XP_003449744.2, XP_003453713.1, XP_013129798.1, XP_005464170.1, XP_003453759.1, XP_005461521.1, XP_005471478.1, XP_005469541.1, XP_005468221.1, XP_005470470.1, XP_003439476.1, XP_005469545.1, XP_005452049.2, XP_013132865.1, XP_013124980.1, XP_013130914.1, XP_003452262.1, XP_005475183.1, XP_005470474.1, XP_003445294.1, XP_003438348.2, XP_013123969.1,…	XP_005452919.1, XP_003456027.1, XP_005448170.1, XP_003444629.1, XP_003447334.1, XP_003449997.1, XP_005475375.1, XP_013124927.1, XP_003448800.1, XP_003458339.2, XP_005449159.1, XP_005467636.1, XP_003444268.1, XP_003452070.2, XP_013129014.1, XP_005463167.1, XP_013122058.1, XP_005452523.1, XP_005467769.2, XP_003445769.1, XP_003450470.2, XP_003453495.1, XP_005462815.2, XP_013132511.1, XP_005448588.1,…
GO:0030166	proteoglycan biosynthetic process	P	0.00586162	7.98893e-05	9	33	1707	36749	OVER	XP_005473898.1, XP_005473899.1, XP_005475644.1, XP_003441272.1, XP_003438206.1, XP_003449831.1, XP_005476328.1, XP_003442347.1, XP_005467036.1	XP_003443781.1, XP_003441642.1, XP_013130885.1, XP_005462158.1, XP_003456670.1, XP_005456617.1, XP_003454038.1, XP_005474669.1, XP_013122110.1, XP_003452470.2, XP_005474667.1, XP_005461422.1, XP_005461423.1, XP_005449994.1, XP_013128025.1, XP_005474670.1, XP_003439074.1, XP_005475051.1, XP_003459017.1, XP_013128027.1, XP_003459801.2, XP_013122108.1, XP_013122109.1, XP_013122107.1, XP_003439940.1,…
GO:0016020	membrane	C	0.00612404	8.40009e-05	573	10698	1143	26084	OVER	XP_003452706.1, XP_013129560.1, XP_003455871.1, XP_003449744.2, XP_003453713.1, XP_003454261.1, XP_013125475.1, XP_005451362.1, XP_005456752.1, XP_005478148.1, XP_003453759.1, XP_005461521.1, XP_005469541.1, XP_013124566.1, XP_005458529.1, XP_003439476.1, XP_005473740.1, XP_005457959.1, XP_013124980.1, XP_005458243.1, XP_003438348.2, XP_005459634.1, XP_005463505.1, XP_005463810.1, XP_005460394.1,…	XP_003452431.1, XP_005465577.1, XP_003454841.1, XP_005478837.1, XP_003442984.2, XP_005454221.1, XP_005453214.1, XP_005454474.1, XP_005478441.1, XP_005448170.1, XP_003451424.3, XP_003444629.1, XP_013120819.1, XP_003448800.1, XP_013131010.1, XP_003455336.1, XP_005458266.1, XP_003443226.1, XP_003445373.1, XP_005468229.1, XP_013129014.1, XP_005470478.1, XP_005463167.1, XP_013122058.1, XP_005465061.1,…
GO:0046879	hormone secretion	P	0.00622939	8.59902e-05	10	42	1706	36740	OVER	XP_013128059.1, XP_003439476.1, XP_013124087.1, XP_005476172.1, XP_005476171.1, XP_013124080.1, XP_013128060.1, XP_005469231.1, XP_013128061.1, XP_013128062.1	XP_005455168.2, XP_003456529.1, XP_003449281.1, XP_005474456.1, XP_005449829.1, XP_003450333.1, XP_003449594.1, XP_005459690.1, XP_013120478.1, XP_013122841.1, XP_013124327.1, XP_013123989.1, XP_003437803.1, XP_003437639.1, XP_013129896.1, XP_003440720.1, XP_005449915.1, XP_003440721.1, XP_013129895.1, XP_003440722.1, XP_013120393.1, XP_003454605.1, XP_003451353.1, XP_013132996.1, XP_013128507.1,…
GO:0003330	regulation of extracellular matrix constituent secretion	P	0.00628549	8.84121e-05	3	0	1713	36782	OVER	XP_005475938.1, XP_005475937.1, XP_005475936.1
GO:0003904	deoxyribodipyrimidine photo-lyase activity	F	0.00628549	8.84121e-05	3	0	1713	36782	OVER	XP_003439246.1, XP_005476033.1, XP_003438096.1
GO:1903053	regulation of extracellular matrix organization	P	0.00628549	8.84121e-05	3	0	1713	36782	OVER	XP_005475938.1, XP_005475937.1, XP_005475936.1
GO:0048332	mesoderm morphogenesis	P	0.00685787	9.70623e-05	9	34	1707	36748	OVER	XP_013129570.1, XP_005460392.1, XP_005460398.1, XP_005460397.1, XP_003449738.1, XP_005460394.1, XP_005460393.1, XP_005460396.1, XP_005460395.1	XP_003442987.1, XP_013121008.1, XP_013124467.1, XP_013121007.1, XP_003441854.1, XP_005474937.2, XP_003446220.1, XP_003440157.1, XP_003447370.1, XP_003443800.3, XP_003458032.1, XP_003446197.1, XP_003441263.1, XP_003456426.1, XP_003457251.1, XP_005477242.1, XP_005477243.1, XP_003448219.2, XP_003458033.1, XP_003455092.1, XP_003447887.1, XP_005468064.2, XP_005449813.1, XP_005449814.1, XP_003458302.2,…
GO:0009914	hormone transport	P	0.00710377	0.000101784	10	43	1706	36739	OVER	XP_013128059.1, XP_003439476.1, XP_013124087.1, XP_005476172.1, XP_005476171.1, XP_013124080.1, XP_013128060.1, XP_005469231.1, XP_013128061.1, XP_013128062.1	XP_005455168.2, XP_003456529.1, XP_003449281.1, XP_005474456.1, XP_005449829.1, XP_003450333.1, XP_003449594.1, XP_005459690.1, XP_013120478.1, XP_013122841.1, XP_013124327.1, XP_013123989.1, XP_003437803.1, XP_003437639.1, XP_013129896.1, XP_003440720.1, XP_005449915.1, XP_003440721.1, XP_013129895.1, XP_003440722.1, XP_013120393.1, XP_003454605.1, XP_003451353.1, XP_013132996.1, XP_013128507.1,…
GO:0015833	peptide transport	P	0.00710377	0.000101784	10	43	1706	36739	OVER	XP_013128059.1, XP_003439476.1, XP_013124087.1, XP_005476172.1, XP_005476171.1, XP_013124080.1, XP_013128060.1, XP_005469231.1, XP_013128061.1, XP_013128062.1	XP_005455168.2, XP_003456529.1, XP_005452939.2, XP_003449281.1, XP_005474456.1, XP_005449829.1, XP_003450333.1, XP_005459690.1, XP_013120478.1, XP_013122841.1, XP_013127042.1, XP_013127043.1, XP_013124327.1, XP_005475442.1, XP_013122704.1, XP_003437803.1, XP_003437639.1, XP_013129896.1, XP_003440720.1, XP_005449915.1, XP_003440721.1, XP_013129895.1, XP_003440722.1, XP_013120393.1, XP_003454605.1,…
GO:0035141	medial fin morphogenesis	P	0.00738765	0.000106497	5	7	1711	36775	OVER	XP_013129570.1, XP_005475183.1, XP_005451101.1, XP_003449738.1, XP_005451102.1	XP_003442987.1, XP_003457291.1, XP_003457292.1, XP_005461064.1, XP_005461063.1, XP_003445059.1, XP_003439270.1
GO:0061134	peptidase regulator activity	F	0.00750552	0.000108852	19	142	1697	36640	OVER	XP_003447148.2, XP_003455509.1, XP_005471191.1, XP_005451101.1, XP_003440483.1, XP_013130472.1, XP_013121571.1, XP_003452931.1, XP_013121570.1, XP_013121572.1, XP_005451102.1, XP_005452289.1, XP_005456541.2, XP_005475918.1, XP_013130473.1, XP_013121568.1, XP_013121569.1, XP_013129634.1, XP_005457910.1	XP_005462280.1, XP_013123622.1, XP_003448718.1, XP_005477996.1, XP_005466561.2, XP_005477724.1, XP_013123505.1, XP_003440912.1, XP_005466799.1, XP_005451700.1, XP_013123430.1, XP_005449991.1, XP_013122223.1, XP_013128933.1, XP_005458895.1, XP_013123566.1, XP_005464291.1, XP_013123524.1, XP_013126621.1, XP_013124441.1, XP_003445026.1, XP_005450309.2, XP_005472530.1, XP_005479121.1, XP_005453185.1,…
GO:0007623	circadian rhythm	P	0.0077136	0.000112543	11	53	1705	36729	OVER	XP_003441569.2, XP_005469396.1, XP_013124629.1, XP_005469397.1, XP_003438612.1, XP_005469398.1, XP_005472693.1, XP_003453856.1, XP_003439091.2, XP_005456675.1, XP_005469231.1	XP_005477018.1, XP_005467941.1, XP_013129044.1, XP_003442773.1, XP_013129048.1, XP_013122709.1, XP_005478424.1, XP_013122705.1, XP_003452527.1, XP_005449782.1, XP_013126616.1, XP_005471259.1, XP_005453977.1, XP_003443106.1, XP_005473082.1, XP_005449481.1, XP_003442958.1, XP_013124831.1, XP_005474270.1, XP_013121451.1, XP_005467940.1, XP_005474269.1, XP_013129043.1, XP_013127170.1, XP_003449745.1,…
GO:0006888	ER to Golgi vesicle-mediated transport	P	0.00817326	0.000119964	10	44	1706	36738	OVER	XP_005475938.1, XP_005468249.1, XP_005475937.1, XP_003457247.1, XP_013126237.1, XP_005475936.1, XP_013129919.1, XP_005461986.1, XP_003450365.1, XP_013120767.1	XP_013130300.1, XP_003456483.1, XP_003456529.1, XP_003449300.1, XP_003445501.1, XP_005456199.1, XP_003447019.1, XP_005456198.1, XP_005462139.1, XP_005460087.1, XP_003445521.1, XP_013125729.1, XP_003437846.1, XP_013130669.1, XP_003459795.1, XP_005476726.1, XP_003448922.1, XP_003441656.1, XP_003453788.1, XP_013128960.1, XP_003445748.1, XP_003450973.1, XP_003438962.2, XP_003438086.1, XP_003441616.1,…
GO:0016504	peptidase activator activity	F	0.0082211	0.000123539	4	3	1712	36779	OVER	XP_005452289.1, XP_005451101.1, XP_003440483.1, XP_005451102.1	XP_003445779.1, XP_003448718.1, XP_003445026.1
GO:0006510	obsolete ATP-dependent proteolysis	P	0.0082211	0.000123539	4	3	1712	36779	OVER	XP_005458807.1, XP_005475450.1, XP_003451836.1, XP_003445960.1	XP_003441514.2, XP_003448879.1, XP_005449468.1
GO:0030151	molybdenum ion binding	F	0.0082211	0.000123539	4	3	1712	36779	OVER	XP_013124651.1, XP_005469490.1, XP_003457838.1, XP_005469489.1	XP_003442903.1, XP_005473879.1, XP_005473878.1
GO:0004176	ATP-dependent peptidase activity	F	0.0082211	0.000123539	4	3	1712	36779	OVER	XP_005458807.1, XP_005475450.1, XP_003451836.1, XP_003445960.1	XP_003441514.2, XP_003448879.1, XP_005449468.1
GO:0032879	regulation of localization	P	0.00859529	0.000129913	47	549	1669	36233	OVER	XP_005452600.1, XP_013128059.1, XP_003453021.1, XP_003452870.1, XP_003447588.1, XP_003447337.1, XP_005452602.1, XP_013126269.1, XP_005451412.1, XP_003439476.1, XP_005451410.1, XP_005457959.1, XP_013126268.1, XP_013130913.1, XP_013124087.1, XP_005451411.1, XP_013130914.1, XP_005465880.1, XP_005475183.1, XP_003438348.2, XP_005476172.1, XP_005476171.1, XP_013124080.1, XP_003446978.1, XP_005454721.1,…	XP_003450274.1, XP_003456027.1, XP_005448652.1, XP_005453214.1, XP_005448170.1, XP_003447541.1, XP_003445613.1, XP_013126527.1, XP_003458995.1, XP_003445373.1, XP_013129014.1, XP_013130726.1, XP_013128139.1, XP_005451418.1, XP_005463144.1, XP_005476513.1, XP_005469007.1, XP_003456453.1, XP_003456825.1, XP_005459559.1, XP_013125441.1, XP_005458701.1, XP_003452138.1, XP_003447083.1, XP_005476163.1,…
GO:0043168	anion binding	F	0.00943969	0.0001435	20	158	1696	36624	OVER	XP_003446545.1, XP_003438700.1, XP_005475836.1, XP_005468319.2, XP_003447565.1, XP_003450529.1, XP_003454293.1, XP_005471609.1, XP_005471608.1, XP_005447964.1, XP_005447963.1, XP_005447966.1, XP_005447965.1, XP_003453888.1, XP_003439428.1, XP_005472408.1, XP_003450836.1, XP_005455536.1, XP_005455537.1, XP_005455538.1	XP_003459757.1, XP_013119676.1, XP_003460558.3, XP_003440868.1, XP_005470613.1, XP_005468139.1, XP_003443136.1, XP_005477789.1, NP_001266450.1, XP_003455513.2, XP_003453337.1, XP_003446809.1, XP_003441227.1, XP_003440204.1, XP_005460085.1, XP_005470267.1, XP_003449654.2, XP_013131493.1, XP_003443178.1, XP_005472409.1, XP_005477668.1, XP_003438344.1, XP_005451226.1, XP_005454609.1, XP_003439057.1,…
GO:0080025	phosphatidylinositol-3,5-bisphosphate binding	F	0.0109029	0.000166697	5	8	1711	36774	OVER	XP_003438700.1, XP_005447964.1, XP_005447963.1, XP_005447966.1, XP_005447965.1	XP_003458382.1, XP_003452426.1, XP_003439518.1, XP_003443178.1, XP_005468419.1, XP_005463363.1, XP_005468417.1, XP_005459559.1
GO:0005819	spindle	C	0.0113647	0.00017475	14	88	1702	36694	OVER	XP_013132671.1, XP_013132672.1, XP_013132670.1, XP_013132663.1, XP_005459231.1, XP_013132662.1, XP_013132665.1, XP_013132673.1, XP_013132664.1, XP_013132674.1, XP_013132668.1, XP_013132669.1, XP_013132666.1, XP_013132667.1	XP_005456420.1, XP_003439106.1, XP_013126878.1, XP_003458917.1, XP_013126876.1, XP_003445488.1, XP_005458857.1, XP_003458518.1, XP_005471879.1, XP_013130515.1, XP_005464840.1, XP_003440110.1, XP_013123796.1, XP_005452793.1, XP_013126870.1, XP_003456942.1, XP_013126874.1, XP_005450138.1, XP_013126872.1, XP_003447090.2, XP_005466176.1, XP_013122273.1, XP_013126868.1, XP_005471259.1, XP_005475536.1,…
GO:0045595	regulation of cell differentiation	P	0.0115561	0.000178703	33	342	1683	36440	OVER	XP_005452600.1, XP_003447588.1, XP_003447337.1, XP_003459296.1, XP_005452602.1, XP_003455745.1, XP_013126269.1, XP_005451412.1, XP_003459580.1, XP_005451410.1, XP_013126268.1, XP_005451411.1, XP_005478259.1, XP_003446978.1, XP_013124023.1, XP_003444853.1, XP_005478260.1, XP_005478261.1, XP_005474776.1, XP_005474775.1, XP_003442347.1, XP_003440160.1, XP_013121609.1, XP_005453314.1, XP_003456604.1,…	XP_013124422.1, XP_005467941.1, XP_003457821.1, XP_003459045.1, XP_005455914.1, XP_005469417.1, XP_013125076.1, XP_005450900.1, XP_005456714.1, XP_003457238.2, XP_013125260.1, XP_005456545.1, XP_003447564.1, XP_005465019.2, XP_003449209.1, XP_005451193.1, XP_003454720.1, XP_005476513.1, XP_005448806.1, XP_003459312.1, XP_003454536.1, XP_005467432.1, XP_003442682.1, XP_005477155.1, XP_013130897.1,…
GO:0051128	regulation of cellular component organization	P	0.0117554	0.000182812	51	622	1665	36160	OVER	XP_005452600.1, XP_003447148.2, XP_003449554.1, XP_005458047.1, XP_005452602.1, XP_005473802.1, XP_003455787.1, XP_005457959.1, XP_005477355.1, XP_005478259.1, XP_005463505.1, XP_005453699.1, XP_013124023.1, XP_005453697.1, XP_003444853.1, XP_005453702.1, XP_005478260.1, XP_005453704.1, XP_005453706.1, XP_013127397.1, XP_005474775.1, XP_003442347.1, XP_013128857.1, XP_003440148.1, XP_005453700.1,…	XP_003443095.2, XP_005467941.1, XP_005448652.1, XP_003457821.1, XP_005478837.1, XP_005451471.1, XP_005468402.1, XP_005455021.1, XP_005456545.1, XP_003448800.1, XP_003447564.1, XP_013126964.1, XP_005464840.1, XP_003438709.1, XP_003447839.1, XP_005468557.1, XP_005476513.1, XP_005448806.1, XP_003459312.1, XP_003454536.1, XP_005453018.1, XP_003443795.1, XP_003460215.1, XP_013120883.1, XP_013123219.1,…
GO:0018108	peptidyl-tyrosine phosphorylation	P	0.0124039	0.000193981	20	162	1696	36620	OVER	XP_013126122.1, XP_005478495.1, XP_005478496.1, XP_013126120.1, XP_013126121.1, XP_013123224.1, XP_005473896.1, XP_013124553.1, XP_005478939.1, XP_005460542.1, XP_013124552.1, XP_003444243.2, XP_005447733.1, XP_003455822.1, XP_003455234.1, XP_013126119.1, XP_005478940.1, XP_013126117.1, XP_013123559.1, XP_013126118.1	XP_013128308.1, XP_003451571.2, XP_005473929.1, XP_005453444.1, XP_013125038.1, XP_005448426.1, XP_005449475.1, XP_003440302.2, XP_013125203.1, XP_005474763.1, XP_005452316.1, XP_003450673.2, XP_013131127.1, XP_005474876.1, XP_003455430.1, XP_013131123.1, XP_003456219.1, XP_013120736.1, NP_001296334.1, XP_003444656.1, XP_013122231.1, XP_003455340.2, XP_005451505.1, XP_005458382.1, XP_003445599.2,…
GO:0031406	carboxylic acid binding	F	0.0125371	0.000197158	11	57	1705	36725	OVER	XP_003446545.1, XP_005475836.1, XP_003447565.1, XP_003450529.1, XP_003450836.1, XP_003454293.1, XP_005471609.1, XP_005455536.1, XP_005455537.1, XP_005455538.1, XP_005471608.1	XP_013119676.1, XP_005460953.1, XP_005468139.1, XP_005453277.1, XP_013124134.1, XP_005477789.1, XP_003454632.1, XP_013126770.1, NP_001266450.1, XP_003455513.2, XP_003450370.1, XP_005460085.1, XP_005470267.1, XP_003438344.1, XP_013125955.1, XP_003440335.2, XP_003452463.2, XP_005472992.1, XP_003439057.1, XP_003452488.1, XP_003451252.1, XP_013127918.1, XP_003443897.1, XP_005461572.1, XP_003446509.2,…
GO:0034702	ion channel complex	C	0.0137838	0.000217969	34	361	1682	36421	OVER	XP_003452870.1, XP_003451429.1, XP_013129799.1, XP_013129798.1, XP_005469543.1, XP_005469544.1, XP_013129797.1, XP_005469541.1, XP_005469542.1, XP_005469547.1, XP_005478166.1, XP_005470470.1, XP_005469545.1, XP_005470471.1, XP_005470472.1, XP_013130913.1, XP_013132865.1, XP_005469546.1, XP_005470473.1, XP_013130914.1, XP_005470474.1, XP_005448254.1, XP_005476581.1, XP_005476582.1, XP_003448204.1,…	XP_003456027.1, XP_003449827.1, XP_005478065.1, XP_005458458.1, XP_005448170.1, XP_003447541.1, XP_003446014.1, XP_005471413.1, XP_013129353.1, XP_005448362.1, XP_013131033.1, XP_013122894.1, XP_003445613.1, XP_003452055.1, XP_003453699.1, XP_013129014.1, XP_013128139.1, XP_005451418.1, XP_005471108.1, XP_005450558.1, XP_013124954.1, XP_013125339.1, XP_003450470.2, XP_005463340.1, XP_003446233.1,…
GO:0016791	phosphatase activity	F	0.0138987	0.000220999	47	563	1669	36219	OVER	XP_013131414.1, XP_005450759.1, XP_005450758.1, XP_013131412.1, XP_013131413.1, XP_013131183.1, XP_005450755.1, XP_013131410.1, XP_005450754.1, XP_013131411.1, XP_005450757.1, XP_005466100.1, XP_005450756.1, XP_005470345.1, XP_005456754.1, XP_013128803.1, XP_005476697.1, XP_005456755.1, XP_005476698.1, XP_013124592.1, XP_013124593.1, XP_013128801.1, XP_005476695.1, XP_005456752.1, XP_013124594.1,…	XP_003446327.1, XP_005458627.1, XP_005453421.1, XP_013128783.1, XP_013119653.1, XP_005452207.1, XP_005472986.1, XP_005448347.1, XP_013122472.1, XP_005452271.1, XP_003441035.1, XP_003449209.1, XP_005471100.1, XP_013122133.1, XP_003444475.1, XP_005463472.1, XP_003456923.1, XP_005468271.1, XP_013127873.1, XP_003452213.1, XP_003442370.1, XP_003441868.1, XP_003460193.1, XP_005460864.1, XP_003455170.1,…
GO:0005272	sodium channel activity	F	0.0141621	0.000226425	8	30	1708	36752	OVER	XP_005469547.1, XP_005469545.1, XP_005469546.1, XP_005469543.1, XP_005469544.1, XP_013128627.1, XP_005469541.1, XP_005469542.1	XP_005448679.1, XP_005452062.1, XP_005460874.1, XP_005460875.1, XP_005476486.1, XP_005465653.2, XP_005452061.1, XP_005476487.1, XP_005476483.1, XP_013122894.1, XP_005476482.1, XP_005476485.1, XP_005476484.1, XP_013128138.1, XP_013128139.1, XP_013124405.1, XP_003445446.1, XP_003456140.1, XP_013131909.1, XP_013125341.1, XP_013125340.1, XP_013120659.1, XP_005475994.1, XP_013125339.1, XP_005468981.1,…
GO:0004887	thyroid hormone receptor activity	F	0.0146765	0.000236563	6	15	1710	36767	OVER	XP_005468631.1, XP_013127541.1, XP_013127542.1, XP_005468633.1, XP_005468632.1, XP_005469231.1	XP_013133043.1, XP_003443106.1, XP_013124134.1, XP_013124133.1, XP_005471000.1, XP_005459782.1, XP_013129181.1, NP_001269825.1, XP_013128887.1, XP_005459781.1, XP_005454171.1, XP_005453839.1, XP_013128893.1, XP_005454172.1, XP_005478101.1
GO:0030182	neuron differentiation	P	0.0146765	0.000237214	53	662	1663	36120	OVER	XP_005451053.1, XP_005452600.1, XP_003452706.1, XP_013126020.1, XP_005452602.1, XP_005458529.1, XP_005458527.1, XP_005471073.1, XP_005458525.1, XP_005478259.1, XP_013120009.1, XP_003450844.1, XP_013124023.1, XP_003444853.1, XP_005478260.1, XP_005471985.1, XP_005458533.1, XP_005474775.1, XP_005458531.1, XP_003442347.1, XP_005471960.1, XP_013120015.1, XP_003456604.1, XP_005475644.1, XP_005475071.1,…	XP_003453024.1, XP_003446511.2, XP_005448652.1, XP_013131142.1, XP_013125222.1, XP_005471979.1, XP_005469104.1, XP_003450779.1, XP_005456545.1, XP_013130933.1, XP_003452838.1, XP_005458289.1, XP_005464840.1, XP_003459870.1, XP_003442219.1, XP_005459657.1, XP_005476513.1, XP_005448806.1, XP_003459312.1, XP_013132677.1, XP_013124411.1, XP_005455384.1, XP_013127413.1, XP_003445769.1, XP_005454836.1,…
GO:0018212	peptidyl-tyrosine modification	P	0.0148602	0.000241482	20	165	1696	36617	OVER	XP_013126122.1, XP_005478495.1, XP_005478496.1, XP_013126120.1, XP_013126121.1, XP_013123224.1, XP_005473896.1, XP_013124553.1, XP_005478939.1, XP_005460542.1, XP_013124552.1, XP_003444243.2, XP_005447733.1, XP_003455822.1, XP_003455234.1, XP_013126119.1, XP_005478940.1, XP_013126117.1, XP_013123559.1, XP_013126118.1	XP_013128308.1, XP_003451571.2, XP_005473929.1, XP_005453444.1, XP_013125038.1, XP_005448426.1, XP_005449475.1, XP_003440302.2, XP_013125203.1, XP_005474763.1, XP_005452316.1, XP_003450673.2, XP_013131127.1, XP_005474876.1, XP_003447071.1, XP_003455430.1, XP_013131123.1, XP_003456219.1, XP_013120736.1, NP_001296334.1, XP_003444656.1, XP_013122231.1, XP_003455340.2, XP_005451505.1, XP_005458382.1,…
GO:0060090	binding, bridging	F	0.015752	0.000257349	10	49	1706	36733	OVER	XP_005453703.1, XP_005453702.1, XP_005453705.1, XP_005453704.1, XP_005453706.1, XP_005453699.1, XP_005453698.1, XP_005453697.1, XP_013128857.1, XP_005453700.1	XP_005475772.1, XP_013129545.1, XP_005469184.1, XP_003455581.2, XP_005468402.1, XP_005455021.1, XP_005455023.1, XP_005455025.1, XP_003441503.1, XP_005461659.1, XP_003438783.1, XP_013128958.1, XP_013128956.1, XP_005471313.1, XP_003448940.2, XP_003448796.1, XP_005459432.1, XP_013132996.1, XP_005460215.1, XP_013128507.1, XP_003457797.1, XP_013120577.1, XP_005461661.1, XP_005473501.1, XP_003443139.1,…
GO:0040008	regulation of growth	P	0.0161393	0.000265087	17	128	1699	36654	OVER	XP_003448477.1, XP_005460161.1, XP_005478260.1, XP_005478261.1, XP_003447148.2, XP_003449554.1, XP_003442347.1, XP_005458047.1, XP_003454681.1, XP_005472204.1, XP_005478259.1, XP_013131800.1, XP_013124023.1, XP_005472202.1, XP_005472203.1, XP_003444853.1, XP_005467036.1	XP_003459003.1, XP_003449473.2, XP_005454388.1, XP_005463223.1, XP_005463058.1, XP_005456714.1, XP_005456545.1, XP_003449209.1, XP_005476701.1, XP_005478698.1, XP_003453062.1, XP_005476709.1, XP_013120713.1, XP_003459312.1, XP_005476705.1, XP_005474009.1, XP_005477901.1, XP_003443298.1, XP_003443214.1, XP_013122121.1, XP_005474270.1, XP_005460747.1, XP_003457106.1, XP_013128312.1, XP_005474269.1,…
GO:0035088	establishment or maintenance of apical/basal cell polarity	P	0.0171472	0.000284638	7	23	1709	36759	OVER	XP_005460392.1, XP_005460398.1, XP_005460397.1, XP_005460394.1, XP_005460393.1, XP_005460396.1, XP_005460395.1	XP_005448611.1, XP_005450160.1, XP_005456692.1, XP_005450465.1, XP_003438991.1, XP_003451875.1, XP_003451877.1, XP_005461657.1, XP_005449560.1, XP_005461655.1, XP_005461656.1, XP_003442834.1, XP_003457244.2, XP_003448589.2, XP_003452070.2, XP_005476029.1, XP_003456911.1, XP_003445273.1, XP_003445740.1, XP_013123109.1, XP_005450558.1, XP_003455092.1, XP_005456444.1
GO:0061245	establishment or maintenance of bipolar cell polarity	P	0.0171472	0.000284638	7	23	1709	36759	OVER	XP_005460392.1, XP_005460398.1, XP_005460397.1, XP_005460394.1, XP_005460393.1, XP_005460396.1, XP_005460395.1	XP_005448611.1, XP_005450160.1, XP_005456692.1, XP_005450465.1, XP_003438991.1, XP_003451875.1, XP_003451877.1, XP_005461657.1, XP_005449560.1, XP_005461655.1, XP_005461656.1, XP_003442834.1, XP_003457244.2, XP_003448589.2, XP_003452070.2, XP_005476029.1, XP_003456911.1, XP_003445273.1, XP_003445740.1, XP_013123109.1, XP_005450558.1, XP_003455092.1, XP_005456444.1
GO:0022603	regulation of anatomical structure morphogenesis	P	0.0177825	0.000296737	30	308	1686	36474	OVER	XP_003453021.1, XP_003447588.1, XP_003447337.1, XP_013123273.1, XP_013124569.1, XP_013124568.1, XP_013124567.1, XP_013124566.1, XP_013129509.1, XP_003441047.1, XP_005477356.1, XP_005457959.1, XP_005477355.1, XP_013129508.1, XP_005478259.1, XP_005463505.1, XP_013124023.1, XP_003444853.1, XP_005478260.1, XP_005478261.1, XP_005454585.1, XP_005454588.1, XP_005454587.1, XP_013129512.1, XP_003442347.1,…	XP_013123080.1, XP_003450274.1, XP_005478837.1, XP_005466162.1, XP_005451471.1, XP_005456714.1, XP_003457238.2, XP_013125260.1, XP_005456545.1, XP_003448800.1, XP_003449078.1, XP_003449209.1, XP_003447470.1, XP_003451970.1, XP_005472443.1, XP_005448806.1, XP_003459312.1, XP_003454536.1, XP_013124411.1, XP_003447843.1, XP_003448243.1, XP_013126132.1, XP_013123219.1, XP_013125509.1, XP_013130897.1,…
GO:0007498	mesoderm development	P	0.0180805	0.000303291	13	82	1703	36700	OVER	XP_005465879.1, XP_013129570.1, XP_005460392.1, XP_013121964.1, XP_005465880.1, XP_005460398.1, XP_005460397.1, XP_003449738.1, XP_005460394.1, XP_005460393.1, XP_003438332.1, XP_005460396.1, XP_005460395.1	XP_013123080.1, XP_013121007.1, XP_005473929.1, XP_003441854.1, XP_005471979.1, XP_005479219.1, XP_003447370.1, XP_003443800.3, XP_003442313.1, XP_003458032.1, XP_003441263.1, XP_003448589.2, XP_005473930.1, XP_003437826.1, XP_003455079.1, XP_005451450.1, XP_003456426.1, XP_005454687.1, XP_003457251.1, XP_005477242.1, XP_013127007.1, XP_003448219.2, XP_003455092.1, XP_013131188.1, XP_003447887.1,…
GO:1902495	transmembrane transporter complex	C	0.0182174	0.00030877	36	399	1680	36383	OVER	XP_003452870.1, XP_003451429.1, XP_013129799.1, XP_013129798.1, XP_005469543.1, XP_005461521.1, XP_005469544.1, XP_013129797.1, XP_005469541.1, XP_005461520.1, XP_005469542.1, XP_005469547.1, XP_005478166.1, XP_005470470.1, XP_005469545.1, XP_005470471.1, XP_005470472.1, XP_013130913.1, XP_013132865.1, XP_005469546.1, XP_005470473.1, XP_013130914.1, XP_005470474.1, XP_005448254.1, XP_005476581.1,…	XP_003456027.1, XP_003450710.1, XP_005448170.1, XP_003447541.1, XP_005452414.1, XP_013129353.1, XP_013131033.1, XP_003445613.1, XP_003444268.1, XP_013129014.1, XP_013128139.1, XP_005451418.1, XP_003450470.2, XP_005463340.1, XP_003457000.1, XP_005469007.1, XP_003451292.1, XP_005458461.1, XP_005457717.1, XP_005474598.1, XP_005456107.1, XP_005468906.1, XP_005449221.2, XP_003452914.1, XP_005477893.1,…
GO:1990351	transporter complex	C	0.0182174	0.00030877	36	399	1680	36383	OVER	XP_003452870.1, XP_003451429.1, XP_013129799.1, XP_013129798.1, XP_005469543.1, XP_005461521.1, XP_005469544.1, XP_013129797.1, XP_005469541.1, XP_005461520.1, XP_005469542.1, XP_005469547.1, XP_005478166.1, XP_005470470.1, XP_005469545.1, XP_005470471.1, XP_005470472.1, XP_013130913.1, XP_013132865.1, XP_005469546.1, XP_005470473.1, XP_013130914.1, XP_005470474.1, XP_005448254.1, XP_005476581.1,…	XP_003456027.1, XP_003450710.1, XP_005448170.1, XP_003447541.1, XP_005452414.1, XP_013129353.1, XP_013131033.1, XP_003445613.1, XP_003444268.1, XP_013129014.1, XP_013128139.1, XP_005451418.1, XP_003450470.2, XP_005463340.1, XP_003457000.1, XP_005469007.1, XP_003451292.1, XP_005458461.1, XP_005457717.1, XP_005474598.1, XP_005456107.1, XP_005468906.1, XP_005449221.2, XP_003452914.1, XP_005477893.1,…
GO:0012507	ER to Golgi transport vesicle membrane	C	0.018375	0.000313045	6	16	1710	36766	OVER	XP_005468249.1, XP_003457247.1, XP_013129919.1, XP_005461986.1, XP_003450365.1, XP_013120767.1	XP_003453788.1, XP_003445501.1, XP_005456199.1, XP_005456198.1, XP_003441963.1, XP_003451452.2, XP_005462139.1, XP_005471389.1, XP_005471388.1, XP_013124991.1, XP_003445521.1, XP_013125729.1, XP_005465731.1, XP_003442098.1, XP_003445984.1, XP_005465732.1
GO:0009306	protein secretion	P	0.0192361	0.000330353	11	61	1705	36721	OVER	XP_013128059.1, XP_003439476.1, XP_013124087.1, XP_005476172.1, XP_005476171.1, XP_013124080.1, XP_005454721.1, XP_013128060.1, XP_005469231.1, XP_013128061.1, XP_013128062.1	XP_005461318.1, XP_003449281.1, XP_005474456.1, XP_005449829.1, XP_013122841.1, XP_003443913.1, XP_005460813.2, XP_013126527.1, XP_005466857.2, XP_003437803.1, XP_013129896.1, XP_003440720.1, XP_005449915.1, XP_003440722.1, XP_003460642.3, XP_003454605.1, XP_013132996.1, XP_013128507.1, XP_005449838.1, XP_013131920.1, XP_003439174.2, XP_005449840.1, XP_013126036.1, XP_013121839.1, XP_005461378.1,…
GO:0050794	regulation of cellular process	P	0.0192361	0.000331077	534	10039	1182	26743	OVER	XP_003452706.1, XP_013131165.1, XP_013123645.1, XP_013126120.1, XP_003455871.1, XP_005467987.1, XP_003453713.1, XP_003453759.1, XP_005468632.1, XP_005470369.1, XP_005458047.1, XP_013124566.1, XP_005458529.1, XP_013127523.1, XP_003439476.1, XP_005457959.1, XP_003439269.1, XP_003438348.2, XP_005463505.1, XP_005453697.1, XP_005460164.1, XP_013132063.1, XP_003439618.1, XP_005477860.1, XP_005448871.1,…	XP_003450274.1, XP_013125222.1, XP_003448278.1, XP_005478837.1, XP_013127632.1, XP_005454474.1, XP_005478441.1, XP_005476427.1, XP_003448800.1, XP_005456119.1, XP_003456080.2, XP_005470990.1, XP_003445889.1, XP_003458490.2, XP_003443226.1, XP_003445373.1, XP_003454329.1, XP_003442219.1, XP_003459903.1, XP_013132270.1, XP_005456631.1, XP_005477687.1, XP_013122058.1, XP_005472635.1, XP_005459393.1,…
GO:0000812	Swr1 complex	C	0.0196621	0.000341846	3	1	1713	36781	OVER	XP_005472204.1, XP_005472202.1, XP_005472203.1	XP_005468428.1
GO:0060628	regulation of ER to Golgi vesicle-mediated transport	P	0.0196621	0.000341846	3	1	1713	36781	OVER	XP_005475938.1, XP_005475937.1, XP_005475936.1	XP_003442097.1
GO:0001726	ruffle	C	0.0206565	0.000360939	5	10	1711	36772	OVER	XP_003440476.1, XP_003439546.1, XP_013124045.1, XP_013124044.1, XP_013120574.1	XP_005462942.1, XP_003438778.1, XP_003456409.1, XP_003437668.1, XP_005478729.1, XP_005447620.1, XP_003456404.1, XP_005449771.1, XP_003456453.1, XP_013120606.1
GO:0071944	cell periphery	C	0.021163	0.000371915	147	2355	1569	34427	OVER	XP_013129560.1, XP_005455560.1, XP_013131330.1, XP_003449744.2, XP_003453713.1, XP_013129798.1, XP_005464170.1, XP_003453759.1, XP_005461521.1, XP_005471478.1, XP_005469541.1, XP_005468221.1, XP_005470470.1, XP_003439476.1, XP_005469545.1, XP_005452049.2, XP_013132865.1, XP_013124980.1, XP_013130914.1, XP_003452262.1, XP_005475183.1, XP_005470474.1, XP_003445294.1, XP_003438348.2, XP_013123969.1,…	XP_005452919.1, XP_003456027.1, XP_005448170.1, XP_003444629.1, XP_003447334.1, XP_003449997.1, XP_005475375.1, XP_013124927.1, XP_003448800.1, XP_003458339.2, XP_005449159.1, XP_005467636.1, XP_003444268.1, XP_003452070.2, XP_013129014.1, XP_005463167.1, XP_013122058.1, XP_005452523.1, XP_005467769.2, XP_003445769.1, XP_003450470.2, XP_003453495.1, XP_005462815.2, XP_013132511.1, XP_005448588.1,…
GO:0042886	amide transport	P	0.021163	0.000373486	11	62	1705	36720	OVER	XP_013128059.1, XP_003439476.1, XP_003446348.1, XP_013124087.1, XP_005476172.1, XP_005476171.1, XP_013124080.1, XP_013128060.1, XP_005469231.1, XP_013128061.1, XP_013128062.1	XP_003460017.1, XP_003449303.1, XP_003449281.1, XP_003438762.1, XP_005474456.1, XP_005449829.1, XP_003442315.1, XP_013122841.1, XP_013127043.1, XP_013125174.1, XP_005475442.1, XP_013125176.1, XP_003437803.1, XP_013129896.1, XP_003440720.1, XP_005449915.1, XP_003440722.1, XP_003454605.1, XP_013132996.1, XP_013128507.1, XP_003441614.1, XP_005449838.1, XP_013128813.1, XP_013131920.1, XP_005449840.1,…
GO:0005925	focal adhesion	C	0.0218795	0.000388042	14	96	1702	36686	OVER	XP_013126122.1, XP_005478495.1, XP_005478496.1, XP_013126120.1, XP_013126121.1, XP_003439546.1, XP_003440476.1, XP_003444243.2, XP_013124045.1, XP_013124044.1, XP_013126119.1, XP_013120574.1, XP_013126117.1, XP_013126118.1	XP_013131121.1, XP_013120606.1, XP_003445506.2, XP_003456409.1, XP_013129455.1, XP_003455994.1, XP_013120682.1, XP_005447620.1, XP_005464840.1, XP_013131127.1, XP_013131129.1, XP_013131123.1, XP_013131125.1, XP_005475305.1, XP_003448684.1, XP_003438778.1, XP_005475303.1, XP_005454314.1, XP_005475301.1, XP_003456283.2, XP_005450160.1, XP_003439057.1, XP_005475309.1, XP_005475307.1, XP_003455945.2,…
GO:0007016	cytoskeletal anchoring at plasma membrane	P	0.0228709	0.000407624	6	17	1710	36765	OVER	XP_005469817.1, XP_003440476.1, XP_003439546.1, XP_013124045.1, XP_013124044.1, XP_013120574.1	XP_003437668.1, XP_005476710.1, XP_005476701.1, XP_005476702.1, XP_005447620.1, XP_005448835.1, XP_005476707.1, XP_005448834.1, XP_005448833.1, XP_005476709.1, XP_013119858.1, XP_005476703.1, XP_005448838.1, XP_005476704.1, XP_005448837.1, XP_005476705.1, XP_005448836.1
GO:0007165	signal transduction	P	0.0229165	0.000410439	351	6339	1365	30443	OVER	XP_003452706.1, XP_013131165.1, XP_005457514.1, XP_013127715.1, XP_013126120.1, XP_003455871.1, XP_013124690.1, XP_005467987.1, XP_003453713.1, XP_005449414.1, XP_003453759.1, XP_005468632.1, XP_005470369.1, XP_013124566.1, XP_003438593.1, XP_005470470.1, XP_005452049.2, XP_003452262.1, XP_005459540.1, XP_003438348.2, XP_013124483.1, XP_013123969.1, XP_013124023.1, XP_005460164.1, XP_013132063.1,…	XP_003448278.1, XP_005454474.1, XP_005478441.1, XP_005476427.1, XP_005470990.1, XP_003445373.1, XP_003454329.1, XP_003442219.1, XP_003459903.1, XP_013122058.1, XP_005472635.1, XP_005459393.1, XP_003443106.1, XP_005462815.2, XP_003439465.1, XP_005459669.1, XP_005473522.1, NP_001266510.1, XP_005467079.1, XP_013121430.1, XP_005461545.1, XP_013129147.1, XP_013123853.1, XP_005448949.1, XP_005454604.1,…
GO:1990126	retrograde transport, endosome to plasma membrane	P	0.0229932	0.00041382	4	5	1712	36777	OVER	XP_005478260.1, XP_005478261.1, XP_005478259.1, XP_003444853.1	XP_003447830.1, XP_003455650.1, XP_003439921.1, XP_003437803.1, XP_003451025.1
GO:0051651	maintenance of location in cell	P	0.0239541	0.000435301	7	25	1709	36757	OVER	XP_005469817.1, XP_003443155.1, XP_003440476.1, XP_003439546.1, XP_013124045.1, XP_013124044.1, XP_013120574.1	XP_013127425.1, XP_013127424.1, XP_013125516.1, XP_005476701.1, XP_003447974.1, XP_005476702.1, XP_005447620.1, XP_005476707.1, XP_005476709.1, XP_013129647.1, XP_005476703.1, XP_005476704.1, XP_005476705.1, XP_003437668.1, XP_003439057.1, XP_003438699.1, XP_005476710.1, XP_005448835.1, XP_005448834.1, XP_005448833.1, XP_013119858.1, XP_005448838.1, XP_005448837.1, XP_005448836.1, XP_003456380.1
GO:0032507	maintenance of protein location in cell	P	0.0239541	0.000435301	7	25	1709	36757	OVER	XP_005469817.1, XP_003443155.1, XP_003440476.1, XP_003439546.1, XP_013124045.1, XP_013124044.1, XP_013120574.1	XP_013127425.1, XP_013127424.1, XP_013125516.1, XP_005476701.1, XP_003447974.1, XP_005476702.1, XP_005447620.1, XP_005476707.1, XP_005476709.1, XP_013129647.1, XP_005476703.1, XP_005476704.1, XP_005476705.1, XP_003437668.1, XP_003439057.1, XP_003438699.1, XP_005476710.1, XP_005448835.1, XP_005448834.1, XP_005448833.1, XP_013119858.1, XP_005448838.1, XP_005448837.1, XP_005448836.1, XP_003456380.1
GO:0005924	cell-substrate adherens junction	C	0.0254709	0.000467315	14	98	1702	36684	OVER	XP_013126122.1, XP_005478495.1, XP_005478496.1, XP_013126120.1, XP_013126121.1, XP_003439546.1, XP_003440476.1, XP_003444243.2, XP_013124045.1, XP_013124044.1, XP_013126119.1, XP_013120574.1, XP_013126117.1, XP_013126118.1	XP_013129455.1, XP_005464840.1, XP_013131127.1, XP_013131123.1, XP_003448684.1, XP_003438778.1, XP_005475303.1, XP_003439344.1, XP_003456283.2, XP_003439057.1, XP_005475307.1, XP_013131119.1, XP_005449084.1, XP_005474631.1, XP_003457471.1, XP_003452138.1, XP_005460344.1, XP_005464837.1, XP_003455661.2, XP_005475311.1, XP_003455997.3, XP_013129456.1, XP_003456613.1, XP_003456404.1, XP_013131126.1,…
GO:0030055	cell-substrate junction	C	0.0254709	0.000467315	14	98	1702	36684	OVER	XP_013126122.1, XP_005478495.1, XP_005478496.1, XP_013126120.1, XP_013126121.1, XP_003439546.1, XP_003440476.1, XP_003444243.2, XP_013124045.1, XP_013124044.1, XP_013126119.1, XP_013120574.1, XP_013126117.1, XP_013126118.1	XP_013129455.1, XP_005464840.1, XP_013131127.1, XP_013131123.1, XP_003448684.1, XP_003438778.1, XP_005475303.1, XP_003439344.1, XP_003456283.2, XP_003439057.1, XP_005475307.1, XP_013131119.1, XP_005449084.1, XP_005474631.1, XP_003457471.1, XP_003452138.1, XP_005460344.1, XP_005464837.1, XP_003455661.2, XP_005475311.1, XP_003455997.3, XP_013129456.1, XP_003456613.1, XP_003456404.1, XP_013131126.1,…
GO:0048511	rhythmic process	P	0.025714	0.000474022	11	64	1705	36718	OVER	XP_003441569.2, XP_005469396.1, XP_013124629.1, XP_005469397.1, XP_003438612.1, XP_005469398.1, XP_005472693.1, XP_003453856.1, XP_003439091.2, XP_005456675.1, XP_005469231.1	XP_005448132.1, XP_005477018.1, XP_005467941.1, XP_013129044.1, XP_003442773.1, XP_013129048.1, XP_013122709.1, XP_005478424.1, XP_013122705.1, XP_003452527.1, XP_005449782.1, XP_013126616.1, XP_005471259.1, XP_005453977.1, XP_003443106.1, XP_005459376.1, XP_005473082.1, XP_005449481.1, XP_005449611.1, XP_003457772.1, XP_003442958.1, XP_003438146.1, NP_001266550.1, XP_013124831.1, XP_005474270.1,…
GO:0015012	heparan sulfate proteoglycan biosynthetic process	P	0.0269259	0.000505772	5	11	1711	36771	OVER	XP_003441272.1, XP_003438206.1, XP_005476328.1, XP_003442347.1, XP_005467036.1	XP_013128025.1, XP_003443781.1, XP_013128027.1, XP_005450666.1, XP_003452470.2, XP_003446330.1, XP_005461422.1, XP_003447212.2, XP_005461423.1, XP_005449994.1, XP_003456670.1
GO:0033338	medial fin development	P	0.0269259	0.000505772	5	11	1711	36771	OVER	XP_013129570.1, XP_005475183.1, XP_005451101.1, XP_003449738.1, XP_005451102.1	XP_003442987.1, XP_003457291.1, XP_003452116.1, XP_003457292.1, XP_005461064.1, XP_003447105.1, XP_005461063.1, XP_005456732.1, XP_003445059.1, XP_003439270.1, XP_003454536.1
GO:0032266	phosphatidylinositol-3-phosphate binding	F	0.0269259	0.000505772	5	11	1711	36771	OVER	XP_003438700.1, XP_005447964.1, XP_005447963.1, XP_005447966.1, XP_005447965.1	XP_013126969.1, XP_003439518.1, XP_003443178.1, XP_003451025.1, XP_005468419.1, XP_005472710.1, XP_013126970.1, XP_005468417.1, XP_003438787.1, XP_003446859.1, XP_013126971.1
GO:0030201	heparan sulfate proteoglycan metabolic process	P	0.0269259	0.000505772	5	11	1711	36771	OVER	XP_003441272.1, XP_003438206.1, XP_005476328.1, XP_003442347.1, XP_005467036.1	XP_013128025.1, XP_003443781.1, XP_013128027.1, XP_005450666.1, XP_003452470.2, XP_003446330.1, XP_005461422.1, XP_003447212.2, XP_005461423.1, XP_005449994.1, XP_003456670.1
GO:0030551	cyclic nucleotide binding	F	0.0291978	0.000550997	8	35	1708	36747	OVER	XP_013128059.1, XP_013124087.1, XP_005476172.1, XP_005476171.1, XP_013124080.1, XP_013128060.1, XP_013128061.1, XP_013128062.1	XP_003451821.2, XP_005450941.1, XP_013130866.1, XP_013129419.1, XP_005448218.1, XP_003447916.1, XP_003447915.1, XP_003448672.1, XP_003450176.1, XP_005455004.1, XP_003451539.1, XP_003443931.1, XP_005475215.1, XP_005478409.1, XP_003438788.1, XP_005472677.1, XP_005457510.1, XP_005469655.1, XP_005451567.1, XP_005457508.1, XP_005457509.1, XP_003449540.1, XP_003449962.2, XP_005478410.1, XP_005475537.1,…
GO:0061024	membrane organization	P	0.0292334	0.000554224	31	336	1685	36446	OVER	XP_013123834.1, XP_003447337.1, XP_005454178.1, XP_003446937.2, XP_005469819.1, XP_003439476.1, XP_005454177.1, XP_005469818.1, XP_005469817.1, XP_003439506.1, XP_013120006.1, XP_003441494.1, XP_013120009.1, XP_005453699.1, XP_005453698.1, XP_005453697.1, XP_005453703.1, XP_005453702.1, XP_005453705.1, XP_005453704.1, XP_005453706.1, XP_013128857.1, XP_005453700.1, XP_013120015.1, XP_003457247.1,…	XP_005451761.1, XP_005453237.1, XP_013121488.1, XP_003446511.2, XP_005448652.1, XP_003450940.1, XP_005456692.1, XP_013126817.1, XP_013121525.1, XP_003444629.1, XP_005468402.1, XP_005455021.1, XP_013121924.1, XP_003449078.1, XP_003445060.1, XP_003452310.1, XP_003444076.3, XP_013129737.1, XP_005449919.1, XP_003452070.2, XP_003459870.1, XP_003437803.1, XP_005457017.1, XP_005450558.1, XP_013125730.1,…
GO:0051015	actin filament binding	F	0.0313619	0.000597317	15	113	1701	36669	OVER	XP_005470343.1, XP_005470344.1, XP_005475779.1, XP_003439546.1, XP_013132165.1, XP_005470250.1, XP_003440476.1, XP_013128946.1, XP_005470248.1, XP_013128947.1, XP_005470249.1, XP_013128945.1, XP_013124045.1, XP_013124044.1, XP_013120574.1	XP_003445508.2, XP_013127651.1, XP_013127425.1, XP_013125516.1, XP_005478253.1, XP_005450984.1, XP_005458793.1, XP_005452625.1, XP_013128413.1, XP_013132353.1, XP_005478871.1, XP_005473247.1, XP_013126546.1, XP_013129647.1, XP_003444855.2, XP_005454817.1, XP_005458822.1, XP_013132349.1, XP_013123995.1, XP_003441291.1, XP_013120348.1, XP_005473394.1, XP_005478252.1, XP_013125557.1, XP_013127424.1,…
GO:0045185	maintenance of protein location	P	0.033639	0.000643627	7	27	1709	36755	OVER	XP_005469817.1, XP_003443155.1, XP_003440476.1, XP_003439546.1, XP_013124045.1, XP_013124044.1, XP_013120574.1	XP_013127425.1, XP_005448611.1, XP_013127424.1, XP_013125516.1, XP_005476701.1, XP_003447974.1, XP_005476702.1, XP_005447620.1, XP_005476707.1, XP_005476709.1, XP_013129647.1, XP_005476703.1, XP_005476704.1, XP_005476705.1, XP_003437668.1, XP_005450160.1, XP_003439057.1, XP_003438699.1, XP_005476710.1, XP_005448835.1, XP_005448834.1, XP_005448833.1, XP_013119858.1, XP_005448838.1, XP_005448837.1,…
GO:0007215	glutamate receptor signaling pathway	P	0.0336785	0.000651823	10	56	1706	36726	OVER	XP_013132101.1, XP_013132845.1, XP_003453758.1, XP_003440145.1, XP_003445928.1, XP_013123969.1, XP_005458553.1, XP_003453759.1, XP_005458552.1, XP_003445929.1	XP_003456027.1, NP_001266479.1, XP_003441628.1, XP_003452765.1, XP_003454992.2, XP_003450191.2, XP_005457614.1, XP_005456130.1, XP_013124040.1, XP_013122434.1, XP_013130223.1, NP_001266407.1, XP_003459390.1, XP_005455589.1, XP_003453465.1, XP_005455587.1, XP_005457930.1, XP_005456042.1, XP_003456902.1, XP_005455093.1, XP_013123594.1, XP_013130483.1, XP_013121582.1, XP_005456126.1, XP_003445877.1,…
GO:0030134	ER to Golgi transport vesicle	C	0.0336785	0.000662488	6	19	1710	36763	OVER	XP_005468249.1, XP_003457247.1, XP_013129919.1, XP_005461986.1, XP_003450365.1, XP_013120767.1	XP_003453788.1, XP_003438962.2, XP_003445501.1, XP_005456199.1, XP_005456198.1, XP_003441963.1, XP_003451452.2, XP_005462139.1, XP_005471389.1, XP_005471388.1, XP_005448525.1, XP_013124991.1, XP_003445521.1, XP_013125729.1, XP_005465731.1, XP_003442098.1, XP_003445984.1, XP_005456867.1, XP_005465732.1
GO:0042734	presynaptic membrane	C	0.0336785	0.000662488	6	19	1710	36763	OVER	XP_013124980.1, XP_013124981.1, XP_013124982.1, XP_005471478.1, XP_013124978.1, XP_013124979.1	XP_005475305.1, XP_005475304.1, XP_005475303.1, XP_005475301.1, XP_005475311.1, XP_013124580.1, XP_013124581.1, XP_013124582.1, XP_005475309.1, XP_013124579.1, XP_005475308.1, XP_013124578.1, XP_005475307.1, XP_005475306.1, XP_013124576.1, XP_013129456.1, XP_013129455.1, XP_005474086.1, XP_005449915.1
GO:0009341	beta-galactosidase complex	C	0.0336785	0.00066535	4	6	1712	36776	OVER	XP_013122111.1, XP_005464302.1, XP_005464303.1, XP_005464301.1	XP_003447472.1, XP_003452333.1, XP_003441723.1, XP_005474666.1, XP_005474665.1, XP_013124854.1
GO:0015925	galactosidase activity	F	0.0336785	0.00066535	4	6	1712	36776	OVER	XP_013122111.1, XP_005464302.1, XP_005464303.1, XP_005464301.1	XP_003447472.1, XP_003452333.1, XP_003441723.1, XP_005474666.1, XP_005474665.1, XP_013124854.1
GO:0004565	beta-galactosidase activity	F	0.0336785	0.00066535	4	6	1712	36776	OVER	XP_013122111.1, XP_005464302.1, XP_005464303.1, XP_005464301.1	XP_003447472.1, XP_003452333.1, XP_003441723.1, XP_005474666.1, XP_005474665.1, XP_013124854.1
GO:0044707	single-multicellular organism process	P	0.0336785	0.000667408	208	3557	1508	33225	OVER	XP_003452706.1, XP_005473364.1, XP_005455082.1, XP_013119868.1, XP_013124566.1, XP_005458529.1, XP_003459580.1, XP_005451410.1, XP_003452262.1, XP_005475183.1, XP_003439269.1, XP_003438348.2, XP_013120009.1, XP_013124023.1, XP_005460394.1, XP_013124084.1, XP_003439618.1, XP_005478260.1, XP_005458533.1, XP_005471960.1, XP_013129510.1, XP_005473048.1, XP_005454392.1, XP_013124570.1, XP_003453856.1,…	XP_003450274.1, XP_003456027.1, XP_013125222.1, XP_013119630.1, XP_005468741.1, XP_013124927.1, XP_005472372.1, XP_003448800.1, XP_005474586.1, XP_005459732.1, XP_003442219.1, XP_005472635.1, XP_013124411.1, XP_005453018.1, XP_003445769.1, XP_005452380.1, XP_003443106.1, XP_003452488.1, XP_005479265.1, XP_013125102.1, XP_003448604.1, XP_013122121.1, XP_003441724.1, XP_005472831.1, XP_005467079.1,…
GO:0033333	fin development	P	0.0336785	0.000669951	13	90	1703	36692	OVER	XP_013129570.1, XP_005451101.1, XP_003454293.1, XP_005461986.1, XP_003442347.1, XP_003451887.1, XP_005451102.1, XP_003451888.1, XP_003457247.1, XP_005475183.1, XP_003449738.1, XP_005467036.1, XP_013120767.1	XP_005467277.1, XP_003445759.1, XP_003439750.1, XP_005461064.1, XP_003448234.1, XP_005451999.1, XP_013127110.1, XP_003454469.1, XP_005476638.1, XP_003442313.1, XP_005455779.1, XP_005465019.2, XP_003449176.2, XP_005455221.1, XP_013128137.1, XP_005467292.1, XP_005473345.1, XP_003451706.1, XP_013130975.1, XP_003454536.1, XP_005469928.1, XP_003457292.1, XP_005467432.1, XP_003448187.1, XP_005467430.1,…
GO:0044802	single-organism membrane organization	P	0.0336785	0.000670864	28	295	1688	36487	OVER	XP_003447337.1, XP_005454178.1, XP_003446937.2, XP_005469819.1, XP_003439476.1, XP_005454177.1, XP_005469818.1, XP_005469817.1, XP_003439506.1, XP_013120006.1, XP_003441494.1, XP_013120009.1, XP_005453699.1, XP_005453698.1, XP_005453697.1, XP_005453703.1, XP_005453702.1, XP_005453705.1, XP_005453704.1, XP_005453706.1, XP_013128857.1, XP_005453700.1, XP_013120015.1, XP_003457247.1, XP_013120018.1,…	XP_005451761.1, XP_005453237.1, XP_013121488.1, XP_003446511.2, XP_005448652.1, XP_003450940.1, XP_005456692.1, XP_013126817.1, XP_013121525.1, XP_003444629.1, XP_005468402.1, XP_005455021.1, XP_013121924.1, XP_003449078.1, XP_003445060.1, XP_003452310.1, XP_003444076.3, XP_013129737.1, XP_005449919.1, XP_003452070.2, XP_003459870.1, XP_003437803.1, XP_005457017.1, XP_005450558.1, XP_013125730.1,…
GO:0022891	substrate-specific transmembrane transporter activity	F	0.0355984	0.000712216	101	1541	1615	35241	OVER	XP_013129798.1, XP_013125475.1, XP_005451362.1, XP_003453759.1, XP_005469541.1, XP_005461382.1, XP_013123457.1, XP_005470470.1, XP_005469545.1, XP_005457959.1, XP_013132865.1, XP_013130914.1, XP_003452262.1, XP_005470474.1, XP_013123969.1, XP_005460164.1, XP_005476581.1, XP_005461513.1, XP_013128067.1, XP_013125607.1, XP_005475387.1, XP_005450370.1, XP_005458552.1, XP_003442814.1, XP_013125711.1,…	XP_003456027.1, XP_005465577.1, XP_003450733.1, XP_005454221.1, XP_005453214.1, XP_005448170.1, XP_003451424.3, XP_003448800.1, XP_003444268.1, XP_013129014.1, XP_005451418.1, XP_005461630.1, XP_005453432.1, XP_003450470.2, XP_005473206.1, XP_003440125.1, XP_005463047.1, XP_003441408.1, XP_005448588.1, XP_003455750.1, XP_013125102.1, XP_005468906.1, XP_003439563.1, XP_013133094.1, XP_005475460.1,…
GO:0001558	regulation of cell growth	P	0.0394464	0.00079265	14	104	1702	36678	OVER	XP_003448477.1, XP_005460161.1, XP_005478260.1, XP_005478261.1, XP_003447148.2, XP_003449554.1, XP_003442347.1, XP_005458047.1, XP_003454681.1, XP_005478259.1, XP_013131800.1, XP_013124023.1, XP_003444853.1, XP_005467036.1	XP_003459003.1, XP_003449473.2, XP_005463223.1, XP_005456714.1, XP_005456545.1, XP_005476701.1, XP_005478698.1, XP_003453062.1, XP_005476709.1, XP_013120713.1, XP_003459312.1, XP_005476705.1, XP_005474009.1, XP_005477901.1, XP_003443298.1, XP_003443214.1, XP_013122121.1, XP_005460747.1, XP_003457106.1, XP_013128312.1, XP_003440827.1, XP_005463222.1, XP_005456713.1, XP_005458046.1, XP_005474357.1,…
GO:0004104	cholinesterase activity	F	0.0402391	0.000826156	3	2	1713	36780	OVER	XP_013129621.1, XP_005475617.1, XP_013129622.1	XP_003441667.1, XP_003458443.2
GO:0048680	positive regulation of axon regeneration	P	0.0402391	0.000826156	3	2	1713	36780	OVER	XP_003440160.1, XP_005474776.1, XP_005474775.1	XP_013122122.1, XP_013122121.1
GO:0014707	branchiomeric skeletal muscle development	P	0.0402391	0.000826156	3	2	1713	36780	OVER	XP_013124553.1, XP_013124552.1, XP_005473896.1	XP_013120651.1, XP_013120650.1
GO:0070278	extracellular matrix constituent secretion	P	0.0402391	0.000826156	3	2	1713	36780	OVER	XP_005475938.1, XP_005475937.1, XP_005475936.1	XP_013130933.1, XP_005456487.1
GO:0070572	positive regulation of neuron projection regeneration	P	0.0402391	0.000826156	3	2	1713	36780	OVER	XP_003440160.1, XP_005474776.1, XP_005474775.1	XP_013122122.1, XP_013122121.1
GO:0009966	regulation of signal transduction	P	0.0422924	0.000873312	78	1137	1638	35645	OVER	XP_013119820.1, XP_005464002.1, XP_013126122.1, XP_005447750.1, XP_003448257.1, XP_013126120.1, XP_003449554.1, XP_005447752.1, XP_013121361.1, XP_005467548.1, XP_005459316.1, XP_003451888.1, XP_013129509.1, XP_003438593.1, XP_013131031.1, XP_005471877.1, XP_005459540.1, XP_003449675.1, XP_003444243.2, XP_003438348.2, XP_005473976.1, XP_003443763.2, XP_005473978.1, XP_005464000.1, XP_003447495.1,…	XP_013127218.1, XP_013124422.1, XP_003456027.1, XP_005467941.1, XP_003452224.1, XP_005459382.1, XP_013124927.1, XP_003449078.1, XP_005465019.2, XP_003452838.1, XP_003454950.1, XP_005470990.1, XP_013119774.1, XP_003444475.1, XP_005471330.1, XP_013120521.1, XP_003447839.1, XP_003443019.1, XP_003442633.2, XP_003457690.1, XP_005448675.1, XP_005476175.1, XP_005472635.1, XP_013124411.1, XP_003448289.2,…
GO:0016311	dephosphorylation	P	0.0422924	0.000875702	47	603	1669	36179	OVER	XP_013131414.1, XP_005450759.1, XP_005450758.1, XP_013131412.1, XP_013131413.1, XP_013131183.1, XP_005450755.1, XP_013131410.1, XP_005450754.1, XP_013131411.1, XP_005450757.1, XP_005466100.1, XP_005450756.1, XP_005470345.1, XP_005456754.1, XP_013128803.1, XP_005476697.1, XP_005456755.1, XP_005476698.1, XP_013124592.1, XP_013124593.1, XP_013128801.1, XP_005476695.1, XP_005456752.1, XP_013124594.1,…	XP_003446327.1, XP_005458627.1, XP_005453421.1, XP_005472319.1, XP_013121005.1, XP_013128783.1, XP_013119653.1, XP_005452207.1, XP_005472986.1, XP_013122472.1, XP_005452271.1, XP_005463288.1, XP_003441035.1, XP_003449209.1, XP_013121803.1, XP_005471100.1, XP_013122133.1, XP_003444475.1, XP_003445889.1, XP_005463472.1, XP_005455986.1, XP_003456923.1, XP_005468271.1, XP_013127873.1, XP_003452213.1,…
GO:0048193	Golgi vesicle transport	P	0.0429198	0.000892443	15	118	1701	36664	OVER	XP_005478116.1, XP_005478117.1, XP_013129919.1, XP_005478115.1, XP_005461986.1, XP_003450365.1, XP_005475938.1, XP_005468249.1, XP_005475937.1, XP_003457247.1, XP_013126237.1, XP_005475936.1, XP_005449648.1, XP_005449649.1, XP_013120767.1	XP_013130300.1, XP_003456483.1, XP_005456199.1, XP_003452310.1, XP_005457017.1, XP_003459795.1, XP_005459427.1, XP_003441656.1, XP_003455529.1, XP_013126764.1, XP_005459559.1, XP_005452030.1, XP_005467112.1, XP_005471388.1, XP_005461661.1, XP_005467413.1, XP_003441516.1, XP_003451522.1, XP_003444875.1, XP_003456529.1, XP_003455706.1, XP_003443116.1, XP_005457014.1, XP_005475754.1, XP_003445501.1,…
GO:0042551	neuron maturation	P	0.0441016	0.00092087	5	13	1711	36769	OVER	XP_013120015.1, XP_003439506.1, XP_013120018.1, XP_013120006.1, XP_013120009.1	XP_003438778.1, XP_003446511.2, XP_003443992.2, XP_005450903.1, XP_003454089.1, XP_003446097.1, XP_005463224.1, XP_005468636.1, XP_003456409.1, XP_003456404.1, XP_003451519.1, XP_005456282.1, XP_005474309.1
GO:0030154	cell differentiation	P	0.0456496	0.000957183	101	1556	1615	35226	OVER	XP_005451053.1, XP_003452706.1, XP_013131330.1, XP_005452602.1, XP_013123457.1, XP_003451888.1, XP_005458529.1, XP_003438593.1, XP_003459580.1, XP_005451410.1, XP_013126268.1, XP_005458525.1, XP_003439269.1, XP_003438348.2, XP_005460732.2, XP_013120009.1, XP_013124023.1, XP_005478260.1, XP_005458533.1, XP_005474775.1, XP_003442347.1, XP_005471960.1, XP_005454392.1, XP_013126272.1, XP_005469820.1,…	XP_003453024.1, XP_005476382.1, XP_013125222.1, XP_005471979.1, XP_013119630.1, XP_003448800.1, XP_013131010.1, XP_013130933.1, XP_003442219.1, XP_003445275.1, XP_013124411.1, XP_005453018.1, XP_003445769.1, XP_005452380.1, XP_003448243.1, XP_005476778.1, XP_003445591.2, XP_013125102.1, XP_003447236.1, XP_013123995.1, XP_013122121.1, XP_005472831.1, XP_003444847.1, XP_013128719.1, XP_005448686.1,…
GO:0048731	system development	P	0.0475125	0.00100585	168	2816	1548	33966	OVER	XP_005451053.1, XP_003452706.1, XP_005473364.1, XP_005455082.1, XP_013119868.1, XP_013131330.1, XP_005452602.1, XP_013123457.1, XP_013124566.1, XP_003451888.1, XP_005458529.1, XP_003459580.1, XP_005451410.1, XP_013126268.1, XP_005458525.1, XP_003452262.1, XP_005475183.1, XP_003439269.1, XP_005460398.1, XP_013120009.1, XP_013124023.1, XP_005460394.1, XP_013124084.1, XP_005478260.1, XP_003449713.1,…	XP_003453024.1, XP_005476382.1, XP_013125222.1, XP_005471979.1, XP_003458851.1, XP_013119630.1, XP_005475375.1, XP_013124927.1, XP_005472372.1, XP_003448800.1, XP_013130933.1, XP_005474586.1, XP_005459732.1, XP_003442219.1, XP_003445275.1, XP_005448468.1, XP_003442633.2, XP_013124411.1, XP_005449279.1, XP_005453018.1, XP_003445769.1, XP_013127667.1, XP_005452380.1, XP_003448243.1, XP_005475495.1,…
GO:0019838	growth factor binding	F	0.0475125	0.00100653	9	49	1707	36733	OVER	XP_003454681.1, XP_005478939.1, XP_005460161.1, XP_013131800.1, XP_005458047.1, XP_005478940.1, XP_003451887.1, XP_013123559.1, XP_003451888.1	XP_005473929.1, XP_003459047.1, XP_003449473.2, XP_005458045.1, XP_005473930.1, XP_005478698.1, XP_003453062.1, XP_003448004.1, XP_005471717.1, XP_013120713.1, XP_003455094.1, XP_005459045.1, XP_003443298.1, XP_013132511.1, XP_003438169.1, XP_005453359.1, XP_003443214.1, XP_003458710.1, XP_005473927.1, XP_003457106.1, XP_005473928.1, XP_003440827.1, XP_005458046.1, XP_005476848.1, XP_013120837.1,…
GO:0051013	microtubule severing	P	0.0475125	0.0010087	4	7	1712	36775	OVER	XP_013131032.1, XP_013131031.1, XP_013131030.1, XP_013126308.1	XP_005447838.1, XP_005475535.1, XP_005475536.1, XP_003437792.2, XP_005457990.1, XP_013130709.1, XP_003453039.1

## Sheet: SK3
GO-ID	Term	Category	FDR	P-Value	#Test	#Ref	#notAnnotTest	#notAnnotRef	Over/Under	TestSeqs	RefSeqs
GO:0035556	intracellular signal transduction	P	5.19116e-11	4.53534e-15	384	1701	4474	31939	OVER	XP_005449498.1, XP_005470154.1, XP_005472127.1, XP_013125076.1, XP_005457115.1, XP_005455794.1, XP_013129982.1, XP_013124505.1, XP_013126045.1, XP_013128071.1, XP_005453542.1, XP_005448193.1, XP_003449209.1, XP_003440453.1, XP_003457976.1, XP_003442080.1, XP_003444475.1, XP_003446365.1, XP_005471522.1, XP_003459795.1, XP_005467068.1, XP_013128503.1, XP_005455820.1, XP_013128734.1, XP_003447199.1,…	XP_013127218.1, XP_005449475.1, XP_013120205.1, XP_005451769.1, XP_005463012.1, XP_013120062.1, XP_003439683.1, XP_005470990.1, XP_005471330.1, XP_013120521.1, XP_005457575.1, XP_005457322.1, XP_003442633.2, XP_005459393.1, XP_003454876.1, XP_013130354.1, XP_005452558.1, XP_005472831.1, XP_005463999.1, XP_005473522.1, XP_005468906.1, XP_003458206.1, XP_003457822.1, XP_005463350.1, XP_003447356.2,…
GO:0006468	protein phosphorylation	P	2.66949e-09	4.66449e-13	347	1558	4511	32082	OVER	XP_013127196.1, XP_005449498.1, XP_003454551.2, XP_005477121.1, XP_013124505.1, XP_005449305.2, XP_013127907.1, XP_005477977.1, XP_005448927.1, XP_003446436.1, XP_003449209.1, XP_005467820.1, XP_003457675.1, XP_003440152.1, XP_003444475.1, XP_005450080.1, XP_003446365.1, XP_005459887.1, XP_013131127.1, XP_005449099.1, XP_005456462.1, XP_005473955.1, XP_005457360.1, XP_005459890.1, XP_003447199.1,…	XP_005474431.1, XP_005449475.1, XP_005476427.1, XP_005473677.1, XP_005476284.1, XP_013120062.1, XP_003450176.1, XP_003448376.1, XP_005470225.1, XP_005457322.1, XP_003439091.2, XP_005455165.1, XP_005478900.1, XP_005459852.1, XP_003438819.1, XP_005472831.1, XP_005468906.1, XP_005456688.2, XP_013121430.1, XP_005450028.1, XP_003458206.1, XP_003452248.1, XP_003450964.1, XP_005463350.1, XP_005461193.1,…
GO:0042325	regulation of phosphorylation	P	5.13568e-09	1.34606e-12	89	240	4769	33400	OVER	XP_005468845.1, XP_003449848.1, XP_013127190.1, XP_005471722.1, XP_005474788.1, XP_013120606.1, XP_005477975.1, XP_005477977.1, XP_003449209.1, XP_005471102.1, XP_003455816.1, XP_003440152.1, XP_003444475.1, XP_005449099.1, XP_013127212.1, XP_013130039.1, XP_003450848.1, XP_003450283.1, XP_013128507.1, XP_003447199.1, XP_003439327.1, XP_003445958.1, XP_005450160.1, XP_005449108.1, XP_013127189.1,…	XP_013124422.1, XP_005467941.1, XP_003441434.1, XP_013123898.1, XP_005458857.1, XP_003449078.1, XP_003450176.1, XP_003438593.1, XP_003446402.1, XP_003443226.1, XP_005451602.1, XP_005448675.1, XP_005476175.1, XP_013132232.1, XP_005454522.1, XP_003444656.1, XP_003439030.1, XP_003450744.1, XP_003449235.1, XP_003448850.1, XP_003447323.1, XP_005476250.1, XP_005449886.1, XP_005474826.1, XP_005473239.1,…
GO:0016310	phosphorylation	P	1.19427e-08	4.17356e-12	429	2062	4429	31578	OVER	XP_013127196.1, XP_005476864.1, XP_005449498.1, XP_003450733.1, XP_003449262.1, XP_013127907.1, XP_005448927.1, XP_003446436.1, XP_003449209.1, XP_005467820.1, XP_003444475.1, XP_005450080.1, XP_005459887.1, XP_005473206.1, XP_013133104.1, XP_003440333.2, XP_003448220.1, XP_005478137.1, XP_005461183.1, XP_005472383.1, XP_005452633.1, XP_005449102.1, XP_005478935.1, XP_003442667.1, XP_005449497.1,…	XP_005471726.1, XP_005474431.1, XP_005449475.1, XP_005476427.1, XP_005473677.1, XP_005476284.1, XP_013120062.1, XP_003448800.1, XP_013127316.1, XP_003454031.2, XP_003450176.1, XP_003448376.1, XP_005453828.1, XP_003443226.1, XP_005470225.1, XP_005457322.1,
GO:0003779	actin binding	F	4.77466e-08	2.08573e-11	141	500	4717	33140	OVER	XP_003445508.2, XP_005462096.1, XP_005474412.1, XP_013120228.1, XP_005477559.1, XP_005448324.1, XP_013120834.1, XP_005448320.1, XP_005478871.1, XP_013126964.1, XP_005476701.1, XP_005478904.1, XP_003447470.1, XP_003443203.1, XP_013130131.1, XP_005473247.1, XP_005476709.1, XP_005461081.1, XP_005476705.1, XP_005449734.1, XP_013127455.1, XP_005469756.1, XP_013128373.1, XP_005453071.1, XP_005460480.1,…	XP_013127425.1, XP_013128760.1, XP_005468971.1, XP_005456775.1, XP_003440476.1, XP_005454703.2, XP_005470248.1, XP_003459542.1, XP_005464065.1, XP_005463144.1, XP_013132808.1, XP_013127960.1, XP_013132040.1, XP_005467700.1, XP_013131130.1, XP_013124457.1, XP_005458822.1, XP_013127667.1, XP_013125256.1, XP_005475472.1, XP_013123219.1, XP_013132349.1, XP_003440148.1, XP_013121039.1, XP_003458754.1,…
GO:0043549	regulation of kinase activity	P	5.26768e-08	2.76132e-11	68	168	4790	33472	OVER	XP_005471722.1, XP_005474788.1, XP_013120606.1, XP_005477975.1, XP_005477977.1, XP_003449209.1, XP_005471102.1, XP_003455816.1, XP_003440152.1, XP_003444475.1, XP_005449099.1, XP_003450848.1, XP_003450283.1, XP_013128507.1, XP_003447199.1, XP_003439327.1, XP_005450160.1, XP_005449108.1, XP_013128445.1, XP_005449102.1, XP_005475688.1, XP_003438146.1, XP_005449100.1, XP_013130948.1, XP_003440736.1,…	XP_013125057.1, XP_003441434.1, XP_013123898.1, XP_005458857.1, XP_003442773.1, XP_005473070.1, XP_005456756.1, XP_003454012.1, XP_003449078.1, XP_005449878.1, XP_003450176.1, XP_003446402.1, XP_003443226.1, XP_005451602.1, XP_003454883.1, XP_005467294.1, XP_013123894.1, XP_003452496.1, XP_003439664.1, XP_003451552.1, XP_005448675.1, XP_005476175.1, XP_005454522.1, XP_003442954.1, XP_003444656.1,…
GO:0006897	endocytosis	P	3.56651e-07	2.49001e-10	72	196	4786	33444	OVER	XP_005454783.1, XP_003449997.1, XP_005451906.1, XP_005477764.1, XP_005473245.1, XP_005461659.1, XP_013119711.1, XP_003449915.1, XP_005473247.1, XP_005458893.1, XP_003449671.1, XP_005454551.1, XP_005479199.1, XP_005467245.1, XP_005450160.1, XP_013120883.1, XP_003456326.2, XP_013125004.1, XP_003450018.1, XP_003455529.1, XP_003451065.1, XP_003453704.2, XP_005454811.1, XP_005454874.1, XP_003444550.1,…	XP_005450694.1, XP_005448652.1, XP_003455871.1, XP_005468741.1, XP_005455839.1, XP_005458797.1, XP_013132967.1, XP_013129497.1, XP_003455106.1, XP_005476513.1, XP_005471338.1, XP_013126132.1, XP_005466656.2, XP_003454065.2, XP_005466618.2, XP_013132090.1, XP_005454655.1, XP_005459623.1, XP_013132858.1, XP_005461495.1, XP_005476163.1, XP_003450669.1, XP_005472094.1, XP_005476635.1, XP_005448651.1,…
GO:0001932	regulation of protein phosphorylation	P	3.56651e-07	2.49275e-10	78	222	4780	33418	OVER	XP_005468845.1, XP_013127190.1, XP_005471722.1, XP_005474788.1, XP_013120606.1, XP_005477975.1, XP_005477977.1, XP_003449209.1, XP_005471102.1, XP_003455816.1, XP_003440152.1, XP_003444475.1, XP_005449099.1, XP_013127212.1, XP_013130039.1, XP_003450848.1, XP_003450283.1, XP_013128507.1, XP_003447199.1, XP_003439327.1, XP_003445958.1, XP_005450160.1, XP_005449108.1, XP_013127189.1, XP_013127187.1,…	XP_013124422.1, XP_003441434.1, XP_013123898.1, XP_005458857.1, XP_003449078.1, XP_003450176.1, XP_003438593.1, XP_003446402.1, XP_005451602.1, XP_005448675.1, XP_005476175.1, XP_013132232.1, XP_003444656.1, XP_003439030.1, XP_003450744.1, XP_003449235.1, XP_003448850.1, XP_003447323.1, XP_005476250.1, XP_005449886.1, XP_005474826.1, XP_005473239.1, XP_003438520.1, XP_013132228.1, XP_013125946.1,…
GO:0051174	regulation of phosphorus metabolic process	P	7.73256e-07	6.75569e-10	94	301	4764	33339	OVER	XP_005468845.1, XP_003449848.1, XP_013127190.1, XP_005471722.1, XP_005474788.1, XP_013120606.1, XP_005477975.1, XP_005477977.1, XP_003449209.1, XP_005471102.1, XP_003455816.1, XP_003440152.1, XP_003444475.1, XP_005449099.1, XP_013127212.1, XP_013130039.1, XP_003450848.1, XP_003450283.1, XP_013128507.1, XP_003447199.1, XP_003439327.1, XP_003445958.1, XP_005450160.1, XP_005449108.1, XP_013127189.1,…	XP_013124422.1, XP_005467941.1, XP_013121005.1, XP_003441434.1, XP_013123898.1, XP_005458857.1, XP_003449078.1, XP_003443686.1, XP_003450176.1, XP_003438593.1, XP_003446402.1, XP_013121803.1, XP_003445889.1, XP_003443226.1, XP_005455986.1, XP_005451602.1, XP_005450558.1, XP_005448675.1, XP_005476175.1, XP_013132232.1, XP_005454522.1, XP_003444656.1, XP_003439030.1, XP_003450744.1, XP_003449235.1,…
GO:0019220	regulation of phosphate metabolic process	P	7.73256e-07	6.75569e-10	94	301	4764	33339	OVER	XP_005468845.1, XP_003449848.1, XP_013127190.1, XP_005471722.1, XP_005474788.1, XP_013120606.1, XP_005477975.1, XP_005477977.1, XP_003449209.1, XP_005471102.1, XP_003455816.1, XP_003440152.1, XP_003444475.1, XP_005449099.1, XP_013127212.1, XP_013130039.1, XP_003450848.1, XP_003450283.1, XP_013128507.1, XP_003447199.1, XP_003439327.1, XP_003445958.1, XP_005450160.1, XP_005449108.1, XP_013127189.1,…	XP_013124422.1, XP_005467941.1, XP_013121005.1, XP_003441434.1, XP_013123898.1, XP_005458857.1, XP_003449078.1, XP_003443686.1, XP_003450176.1, XP_003438593.1, XP_003446402.1, XP_013121803.1, XP_003445889.1, XP_003443226.1, XP_005455986.1, XP_005451602.1, XP_005450558.1, XP_005448675.1, XP_005476175.1, XP_013132232.1, XP_005454522.1, XP_003444656.1, XP_003439030.1, XP_003450744.1, XP_003449235.1,…
GO:0030296	protein tyrosine kinase activator activity	F	1.05666e-06	1.01549e-09	10	0	4848	33640	OVER	XP_005449102.1, XP_005449100.1, XP_003439327.1, XP_005449105.1, XP_005449104.1, XP_005449098.1, XP_003439328.1, XP_005449099.1, XP_005449109.1, XP_005449108.1
GO:0009328	phenylalanine-tRNA ligase complex	C	1.11006e-06	1.35775e-09	11	1	4847	33639	OVER	XP_005468183.1, XP_005468182.1, XP_005468181.1, XP_003452421.1, XP_003443113.1, XP_013131323.1, XP_003455366.1, XP_005468188.1, XP_005468187.1, XP_003456998.2, XP_005468184.1	XP_003446800.1
GO:0004826	phenylalanine-tRNA ligase activity	F	1.11006e-06	1.35775e-09	11	1	4847	33639	OVER	XP_005468183.1, XP_005468182.1, XP_005468181.1, XP_003452421.1, XP_003443113.1, XP_013131323.1, XP_003455366.1, XP_005468188.1, XP_005468187.1, XP_003456998.2, XP_005468184.1	XP_003446800.1
GO:0006432	phenylalanyl-tRNA aminoacylation	P	1.11006e-06	1.35775e-09	11	1	4847	33639	OVER	XP_005468183.1, XP_005468182.1, XP_005468181.1, XP_003452421.1, XP_003443113.1, XP_013131323.1, XP_003455366.1, XP_005468188.1, XP_005468187.1, XP_003456998.2, XP_005468184.1	XP_003446800.1
GO:0009966	regulation of signal transduction	P	1.19669e-06	1.56827e-09	225	990	4633	32650	OVER	XP_003452224.1, XP_005472127.1, XP_005448193.1, XP_003449209.1, XP_003454950.1, XP_013126287.1, XP_003444475.1, XP_005475966.1, XP_013131127.1, XP_003457690.1, XP_003447199.1, XP_003448289.2, XP_013123887.1, XP_013130897.1, XP_005456376.1, XP_005472131.1, XP_005448723.1, XP_005476645.1, XP_005452633.1, XP_003452321.2, XP_005465121.1, XP_005451275.1, XP_003442092.3, XP_003450480.1, XP_013128761.1,…	XP_013127218.1, XP_013124422.1, XP_003456027.1, XP_005467941.1, XP_013126120.1, XP_005459382.1, XP_013124927.1, XP_003449078.1, XP_005465019.2, XP_003452838.1, XP_005470990.1, XP_013119774.1, XP_005471330.1, XP_013120521.1, XP_003447839.1, XP_003443019.1, XP_003442633.2, XP_005448675.1, XP_005476175.1, XP_005472635.1, XP_013124411.1, XP_005459393.1, XP_003448243.1, XP_003452488.1, XP_005448181.1,…
GO:0007165	signal transduction	P	1.64096e-06	2.29384e-09	992	5698	3866	27942	OVER	XP_003452224.1, XP_005458122.1, XP_003447127.2, XP_005457115.1, XP_013128071.1, XP_003454950.1, XP_003444475.1, XP_003445275.1, XP_003459795.1, XP_003457690.1, XP_005467068.1, XP_005455820.1, XP_005453018.1, XP_013130583.1, XP_003448289.2, XP_005475495.1, XP_005454123.1, XP_005459767.2, XP_005476645.1, XP_013128817.1, XP_003440900.1, XP_013129726.1, XP_005450629.1, XP_003440487.1, XP_013131820.1,…	XP_003456027.1, XP_003448278.1, XP_005467987.1, XP_005454474.1, XP_005478441.1, XP_005451769.1, XP_005476427.1, XP_013124927.1, XP_013129583.1, XP_005470990.1, XP_003445373.1, XP_003454329.1, XP_003442219.1, XP_003459903.1, XP_005457575.1, XP_005457322.1,
GO:0007249	I-kappaB kinase/NF-kappaB signaling	P	1.80277e-06	2.67754e-09	21	20	4837	33620	OVER	XP_005462845.1, XP_013127186.1, XP_005462846.1, XP_013121279.1, XP_013121278.1, XP_013127190.1, XP_005464971.1, XP_005457115.1, XP_013129983.1, XP_003453693.1, XP_013127189.1, XP_005455267.2, XP_013127187.1, XP_005455268.1, XP_013127188.1, XP_005476265.1, XP_005476266.1, XP_005468005.1, XP_003439247.1, XP_013121281.1, XP_013121280.1	XP_013131449.1, XP_003445019.1, XP_005478534.1, XP_003440565.1, XP_003444423.1, XP_003440858.1, XP_003444226.1, XP_003442307.1, XP_013120478.1, XP_005453788.1, XP_003455526.1, XP_005452261.1, XP_003438817.1, XP_003449078.1, XP_003452807.3, XP_005448279.1, XP_005457436.1, XP_005450666.1, XP_003441159.1, XP_003443181.1
GO:0045859	regulation of protein kinase activity	P	1.81444e-06	2.8534e-09	59	154	4799	33486	OVER	XP_005471722.1, XP_005474788.1, XP_013120606.1, XP_005477975.1, XP_005477977.1, XP_003449209.1, XP_005471102.1, XP_003455816.1, XP_003440152.1, XP_003444475.1, XP_005449099.1, XP_003450848.1, XP_003450283.1, XP_013128507.1, XP_003447199.1, XP_003439327.1, XP_005450160.1, XP_005449108.1, XP_005449102.1, XP_003438146.1, XP_005449100.1, XP_013130948.1, XP_003440736.1, XP_005449104.1, XP_003447425.1,…	XP_013125057.1, XP_003441434.1, XP_013123898.1, XP_005458857.1, XP_003442773.1, XP_005473070.1, XP_005456756.1, XP_003454012.1, XP_003449078.1, XP_005449878.1, XP_003450176.1, XP_003446402.1, XP_005451602.1, XP_003454883.1, XP_005467294.1, XP_013123894.1, XP_003452496.1, XP_003439664.1, XP_003451552.1, XP_005448675.1, XP_005476175.1, XP_003442954.1, XP_003444656.1, XP_003438778.1, XP_003439030.1,…
GO:1902531	regulation of intracellular signal transduction	P	2.0243e-06	3.36027e-09	149	589	4709	33051	OVER	XP_005462845.1, XP_005472127.1, XP_005477996.1, XP_005453380.1, XP_005448193.1, XP_005476265.1, XP_003449209.1, XP_003444475.1, XP_005472025.1, XP_005473598.1, XP_013124679.1, XP_005457955.1, XP_003456035.1, XP_013128507.1, XP_003447199.1, XP_003448289.2, XP_013123887.1, XP_005448727.1, XP_005469571.1, XP_005456376.1, XP_013127189.1, XP_005472131.1, XP_003456844.1, XP_005448723.1, XP_005452633.1,…	XP_013127218.1, XP_013124422.1, XP_005467941.1, XP_013123898.1, XP_013121901.1, XP_003449078.1, XP_005465019.2, XP_003452838.1, XP_003446402.1, XP_005470990.1, XP_013119774.1, XP_005450848.1, XP_005471330.1, XP_005478355.1, XP_005451602.1, XP_005454605.1, XP_013120521.1, XP_003442633.2, XP_005448675.1, XP_013123908.1, XP_005476175.1, XP_005452679.1, XP_005459393.1, XP_005477860.1, XP_003447323.1,…
GO:0042326	negative regulation of phosphorylation	P	2.25492e-06	4.13711e-09	32	53	4826	33587	OVER	XP_003445921.1, XP_013127190.1, XP_005474788.1, XP_005477975.1, XP_003457098.1, XP_005477977.1, XP_005477978.1, XP_005451457.1, XP_005471103.1, XP_003449209.1, XP_005471102.1, XP_005471101.1, XP_003444475.1, XP_003450009.1, XP_003451519.1, XP_003443975.1, XP_013132427.1, XP_003450848.1, XP_013127186.1, XP_003447199.1, XP_005462395.1, XP_013127189.1, XP_013127187.1, XP_005452633.1, XP_013127188.1,…	XP_013124422.1, XP_003445488.1, XP_003441434.1, XP_003448257.1, XP_005460418.1, XP_005449876.1, XP_005449878.1, XP_003446402.1, XP_005450061.1, XP_005475045.1, XP_003451148.1, XP_003439030.1, XP_003450744.1, XP_013131592.1, XP_003448850.1, XP_005449886.1, XP_005457697.1, XP_003444743.1, XP_005474826.1, XP_005473239.1, XP_003444293.1, XP_005474270.1, XP_005469631.1, XP_013125946.1, XP_005467940.1,…
GO:0001933	negative regulation of protein phosphorylation	P	2.25492e-06	4.13711e-09	32	53	4826	33587	OVER	XP_003445921.1, XP_013127190.1, XP_005474788.1, XP_005477975.1, XP_003457098.1, XP_005477977.1, XP_005477978.1, XP_005451457.1, XP_005471103.1, XP_003449209.1, XP_005471102.1, XP_005471101.1, XP_003444475.1, XP_003450009.1, XP_003451519.1, XP_003443975.1, XP_013132427.1, XP_003450848.1, XP_013127186.1, XP_003447199.1, XP_005462395.1, XP_013127189.1, XP_013127187.1, XP_005452633.1, XP_013127188.1,…	XP_013124422.1, XP_003445488.1, XP_003441434.1, XP_003448257.1, XP_005460418.1, XP_005449876.1, XP_005449878.1, XP_003446402.1, XP_005450061.1, XP_005475045.1, XP_003451148.1, XP_003439030.1, XP_003450744.1, XP_013131592.1, XP_003448850.1, XP_005449886.1, XP_005457697.1, XP_003444743.1, XP_005474826.1, XP_005473239.1, XP_003444293.1, XP_005474270.1, XP_005469631.1, XP_013125946.1, XP_005467940.1,…
GO:0019899	enzyme binding	F	2.43889e-06	4.68772e-09	102	354	4756	33286	OVER	XP_013132963.1, XP_005462096.1, XP_005471722.1, XP_005477559.1, XP_013120834.1, XP_003447470.1, XP_013126968.1, XP_003450285.1, XP_013128507.1, XP_005450411.1, XP_013130897.1, XP_005453071.1, XP_003439488.1, XP_003440736.1, XP_005453075.1, XP_013130275.1, XP_005461661.1, XP_005449449.1, XP_003448511.1, XP_005475039.1, XP_003446123.1, XP_005452193.1, XP_003452937.1, XP_013132966.1, XP_005477556.1,…	XP_003445674.1, XP_013128975.1, XP_003445252.1, XP_005466162.1, XP_005462284.1, XP_005469417.1, XP_005457224.1, XP_005456775.1, XP_013124178.1, XP_013126772.1, XP_013131248.1, XP_003447937.1, XP_003445060.1, XP_003460072.1, XP_013123491.1, XP_003438348.2, XP_013127960.1, XP_005472082.1, XP_005467700.1, XP_013131130.1, XP_013124640.1, XP_003453763.1, XP_003444388.1, XP_003437935.2, XP_005457104.1,…
GO:0050794	regulation of cellular process	P	3.72172e-06	7.47855e-09	1501	9072	3357	24568	OVER	XP_013121672.1, XP_003450274.1, XP_005476634.1, XP_005467275.1, XP_013125222.1, XP_003452224.1, XP_005478837.1, XP_005458122.1, XP_003447127.2, XP_005471979.1, XP_005451471.1, XP_005457115.1, XP_013128071.1, XP_003456080.2, XP_003454950.1, XP_005456326.1, XP_003458995.1, XP_003444475.1, XP_003458490.2, XP_003445275.1, XP_003459795.1, XP_003457690.1, XP_005467068.1, XP_005455820.1, XP_005453018.1,…	XP_003448278.1, XP_005467987.1, XP_013127632.1, XP_005454474.1, XP_005478441.1, XP_005476427.1, XP_003448800.1, XP_005458529.1, XP_005456119.1, XP_005470990.1, XP_003445889.1, XP_003443226.1, XP_003445373.1, XP_003454329.1, XP_003442219.1, XP_003459903.1,
GO:0051338	regulation of transferase activity	P	4.01364e-06	8.41582e-09	68	199	4790	33441	OVER	XP_005471722.1, XP_005474788.1, XP_013120606.1, XP_005477975.1, XP_005477977.1, XP_003449209.1, XP_005471102.1, XP_003455816.1, XP_003440152.1, XP_003444475.1, XP_005449099.1, XP_003450848.1, XP_003450283.1, XP_013128507.1, XP_003447199.1, XP_003439327.1, XP_005450160.1, XP_005449108.1, XP_013128445.1, XP_005449102.1, XP_005475688.1, XP_003438146.1, XP_005449100.1, XP_013130948.1, XP_003440736.1,…	XP_003441434.1, XP_013123898.1, XP_005458857.1, XP_003449078.1, XP_003450176.1, XP_003446402.1, XP_003443226.1, XP_005451602.1, XP_005448675.1, XP_005476175.1, XP_005454522.1, XP_003444656.1, XP_003439030.1, XP_003450744.1, XP_003449235.1, XP_003448850.1, XP_005476250.1, XP_005449886.1, XP_005476223.1, XP_003451485.1, XP_005474826.1, XP_005473239.1, XP_013125946.1, XP_005450463.1, XP_005474269.1,…
GO:0050790	regulation of catalytic activity	P	6.99229e-06	1.52723e-08	240	1107	4618	32533	OVER	XP_005472127.1, XP_013129982.1, XP_005448942.1, XP_013120834.1, XP_013128071.1, XP_005477977.1, XP_005448193.1, XP_003449209.1, XP_003440152.1, XP_003444475.1, XP_005449099.1, XP_005472530.1, XP_003447199.1, XP_003448289.2, XP_013120883.1, XP_013123887.1, XP_005456376.1, XP_005472131.1, XP_005448723.1, XP_013128817.1, XP_005449102.1, XP_005475688.1, XP_003448511.1, XP_013130560.1, XP_003450480.1,…	XP_003455641.1, XP_013127218.1, XP_005467941.1, XP_013121005.1, XP_013123622.1, XP_013127632.1, XP_005459480.1, XP_005463012.1, XP_003449078.1, XP_005467843.1, XP_003443686.1, XP_003450176.1, XP_003439683.1, XP_005470990.1, XP_013119774.1, XP_013124773.1, XP_003445889.1, XP_005471330.1, XP_003443226.1, XP_005455986.1, XP_005466377.1, XP_013123524.1, XP_003447839.1, XP_005448675.1, XP_005476175.1,…
GO:0016459	myosin complex	C	1.18088e-05	2.68241e-08	55	149	4803	33491	OVER	XP_013128242.1, XP_013120101.1, XP_013128035.1, XP_013130282.1, XP_005472731.1, XP_013120228.1, XP_003458518.1, XP_013120644.1, XP_013128244.1, XP_005458181.1, XP_005468519.1, XP_013130131.1, XP_005460908.1, XP_005461081.1, XP_003453279.2, XP_005452841.1, XP_003453281.1, XP_005451918.1, XP_005467116.1, XP_013130695.1, XP_013132128.1, XP_003440736.1, XP_013128127.1, XP_013128902.1, XP_003443121.1,…	XP_003446139.1, XP_013128760.1, XP_013127674.1, XP_003460577.2, XP_005458043.1, XP_013131790.1, XP_005476653.1, XP_013127670.1, XP_013125410.1, XP_005467124.1, XP_005469010.1, XP_013121638.1, XP_005470244.1, XP_005447988.1, XP_003437803.1, XP_005449915.1, XP_005470248.1, XP_003459542.1, XP_003443995.1, XP_013121864.1, XP_013125275.1, XP_013127667.1, XP_013125256.1, XP_013126072.1, XP_005450912.1,…
GO:0010646	regulation of cell communication	P	1.19349e-05	2.81532e-08	232	1071	4626	32569	OVER	XP_003452224.1, XP_005472127.1, XP_005448193.1, XP_003449209.1, XP_003454950.1, XP_013126287.1, XP_003444475.1, XP_005475966.1, XP_013131127.1, XP_003457690.1, XP_003447199.1, XP_003448289.2, XP_013123887.1, XP_013130897.1, XP_005456376.1, XP_005472131.1, XP_005448723.1, XP_005476645.1, XP_005452633.1, XP_003452321.2, XP_005465121.1, XP_005451275.1, XP_003442092.3, XP_003450480.1, XP_013128761.1,…	XP_013127218.1, XP_013124422.1, XP_003456027.1, XP_005467941.1, XP_013126120.1, XP_005459382.1, XP_013124927.1, XP_003449078.1, XP_005458529.1, XP_005465019.2, XP_003452838.1, XP_003439476.1, XP_005470990.1, XP_013119774.1, XP_005471330.1, XP_005471835.1, XP_013120521.1, XP_003447839.1, XP_003443019.1, XP_003442633.2, XP_005448675.1, XP_005476175.1, XP_005472635.1, XP_013124411.1, XP_005459393.1,…
GO:0030036	actin cytoskeleton organization	P	1.19482e-05	2.92286e-08	121	466	4737	33174	OVER	XP_003445508.2, XP_005462096.1, XP_005474412.1, XP_005477559.1, XP_013120834.1, XP_005450069.1, XP_013125919.1, XP_013126964.1, XP_005476701.1, XP_005478904.1, XP_003447470.1, XP_013126968.1, XP_003443203.1, XP_005476709.1, XP_003439894.1, XP_013129451.1, XP_005476705.1, XP_005472232.1, XP_003456283.2, XP_005475345.1, XP_005457481.1, XP_003440988.2, XP_005453071.1, XP_005460480.1, XP_005453075.1,…	XP_005448652.1, XP_003456464.1, XP_005468402.1, XP_005455021.1, XP_005464065.1, XP_005463144.1, XP_005453697.1, XP_013127960.1, XP_005451264.1, XP_003454536.1, XP_005467700.1, XP_013126132.1, XP_013123219.1, XP_005448181.1, XP_005460404.1, XP_005452402.1, XP_003440148.1, XP_013121039.1, XP_003441057.1, XP_005476778.1, XP_003458754.1, XP_013127511.1, XP_005472831.1, XP_005478597.1, XP_005464054.1,…
GO:0019207	kinase regulator activity	F	1.34743e-05	3.41391e-08	36	74	4822	33566	OVER	XP_005462389.1, XP_005474788.1, XP_003456105.1, XP_013120606.1, XP_005477975.1, XP_003457098.1, XP_005477977.1, XP_005477978.1, XP_005449098.1, XP_005449099.1, XP_003443975.1, XP_003450848.1, XP_005463508.1, XP_005463507.1, XP_013128507.1, XP_003439327.1, XP_005462395.1, XP_003439328.1, XP_013128444.1, XP_003448897.1, XP_005449109.1, XP_005449108.1, XP_013128445.1, XP_005449102.1, XP_005475688.1,…	XP_003445488.1, XP_003441434.1, XP_003448257.1, XP_003440889.1, XP_013128931.1, XP_005449876.1, XP_003454012.1, XP_005449878.1, XP_003450176.1, XP_003456409.1, XP_003456888.1, XP_003443226.1, XP_003447204.1, XP_003452496.1, XP_003439873.1, XP_003451552.1, XP_005478409.1, XP_003447495.1, XP_005454522.1, XP_003438778.1, XP_003450744.1, XP_005454524.1, XP_003454414.1, XP_005458099.1, XP_005449886.1,…
GO:0030029	actin filament-based process	P	1.62315e-05	4.26397e-08	122	475	4736	33165	OVER	XP_003445508.2, XP_005462096.1, XP_005474412.1, XP_005477559.1, XP_013120834.1, XP_005450069.1, XP_013125919.1, XP_013126964.1, XP_005476701.1, XP_005478904.1, XP_003447470.1, XP_013126968.1, XP_003443203.1, XP_005476709.1, XP_003439894.1, XP_013129451.1, XP_005476705.1, XP_005472232.1, XP_003456283.2, XP_013120883.1, XP_005475345.1, XP_005457481.1, XP_003440988.2, XP_005453071.1, XP_005460480.1,…	XP_005448652.1, XP_003456464.1, XP_005468402.1, XP_005455021.1, XP_005464065.1, XP_005463144.1, XP_005453697.1, XP_013127960.1, XP_005451264.1, XP_003454536.1, XP_005467700.1, XP_013126132.1, XP_013123219.1, XP_005448181.1, XP_005460404.1, XP_005452402.1, XP_003440148.1, XP_013121039.1, XP_003441057.1, XP_005476778.1, XP_003458754.1, XP_013127511.1, XP_005472831.1, XP_005478597.1, XP_005464054.1,…
GO:0030125	clathrin vesicle coat	C	1.62315e-05	4.39609e-08	19	20	4839	33620	OVER	XP_013125005.1, XP_005467989.1, XP_013125004.1, XP_003445979.1, XP_005454826.1, XP_013125003.1, XP_003449997.1, XP_003449996.1, XP_005461659.1, XP_005461660.1, XP_013120577.1, XP_013125008.1, XP_005461661.1, XP_013125007.1, XP_013125006.1, XP_005467992.1, XP_005467991.1, XP_005467990.1, XP_013120576.1	XP_003451136.1, XP_003450077.1, XP_003452140.1, XP_003441652.1, XP_005459504.1, XP_005463064.1, XP_005454895.1, XP_005463063.1, XP_013124796.1, XP_005456830.1, XP_003450857.1, XP_005474633.1, XP_005473587.1, XP_005474634.1, XP_005473586.1, XP_005474631.1, XP_005474632.1, XP_013132858.1, XP_005473585.1, XP_013132859.1
GO:0065009	regulation of molecular function	P	2.01414e-05	5.631e-08	250	1185	4608	32455	OVER	XP_005472127.1, XP_013129982.1, XP_005448942.1, XP_013120834.1, XP_013128071.1, XP_005477977.1, XP_005448193.1, XP_003449209.1, XP_003440152.1, XP_003444475.1, XP_005449099.1, XP_005472530.1, XP_003447199.1, XP_003448289.2, XP_013120883.1, XP_013123887.1, XP_005456376.1, XP_005472131.1, XP_005448723.1, XP_003437890.1, XP_013128817.1, XP_005449102.1, XP_005475688.1, XP_003448511.1, XP_013130560.1,…	XP_003455641.1, XP_013127218.1, XP_003456027.1, XP_005467941.1, XP_013121005.1, XP_013123622.1, XP_013127632.1, XP_005459480.1, XP_005463012.1, XP_003449078.1, XP_005467843.1, XP_003443686.1, XP_003450176.1, XP_003439683.1, XP_005470990.1, XP_013119774.1, XP_013124773.1, XP_003445889.1, XP_005471330.1, XP_003443226.1, XP_005455986.1, XP_005466377.1, XP_013123524.1, XP_003447839.1, XP_005448675.1,…
GO:0019900	kinase binding	F	3.30746e-05	9.53576e-08	36	78	4822	33562	OVER	XP_003441166.1, XP_005462389.1, XP_003453712.1, XP_005471721.1, XP_003453711.1, XP_005471722.1, XP_013126459.1, XP_003442133.1, XP_013120606.1, XP_005458475.1, XP_005461659.1, XP_013128512.1, XP_005470166.1, XP_003450283.1, XP_013128507.1, XP_003450282.1, XP_005450160.1, XP_013130274.1, XP_005472723.1, XP_005474593.1, XP_005474591.1, XP_003438146.1, XP_003449459.1, XP_013126461.1, XP_003442834.1,…	XP_003442507.1, XP_003446785.1, XP_003445488.1, XP_013120629.1, XP_003445674.1, XP_013129395.1, XP_013124178.1, XP_013131086.1, XP_013124176.1, XP_013131088.1, XP_003456409.1, XP_013123491.1, XP_003438348.2, XP_005467294.1, XP_003452496.1, XP_003446977.1, XP_013120569.1, XP_005472082.1, XP_003447495.1, XP_013132996.1, XP_003438778.1, XP_013131091.1, XP_003444195.2, XP_003443464.1, XP_005449886.1,…
GO:0016301	kinase activity	F	3.31169e-05	1.0063e-07	343	1742	4515	31898	OVER	XP_013127196.1, XP_005476864.1, XP_005449498.1, XP_013119845.1, XP_003454551.2, XP_003449262.1, XP_005477121.1, XP_013124505.1, XP_005449305.2, XP_013127907.1, XP_005469745.1, XP_003445105.1, XP_005448927.1, XP_003446436.1, XP_005467820.1, XP_003457675.1, XP_003440152.1, XP_005450080.1, XP_003446365.1, XP_005459887.1, XP_013131127.1, XP_013129689.1, XP_005456462.1, XP_005473955.1, XP_005457360.1,…	XP_005471726.1, XP_005474431.1, XP_005449475.1, XP_005476427.1, XP_005473677.1, XP_005476284.1, XP_005479034.1, XP_003454031.2, XP_003450176.1, XP_003448376.1, XP_005453828.1, XP_005470225.1, XP_003439091.2, XP_005455165.1, XP_005478900.1, XP_005459852.1, XP_003438819.1, XP_013124784.1, XP_005468906.1, XP_005456688.2, XP_013121430.1, XP_005450028.1, XP_003458206.1, XP_003452248.1, XP_005448651.1,…
GO:0007154	cell communication	P	3.31169e-05	1.01266e-07	1016	5981	3842	27659	OVER	XP_003452224.1, XP_005458122.1, XP_003447127.2, XP_005457115.1, XP_005475375.1, XP_013128071.1, XP_003454950.1, XP_003444475.1, XP_003445275.1, XP_003459795.1, XP_003457690.1, XP_005467068.1, XP_005455820.1, XP_005453018.1, XP_013130583.1, XP_003448289.2, XP_005475495.1, XP_005454123.1, XP_005459767.2, XP_005476645.1, XP_013128817.1, XP_003440900.1, XP_013129726.1, XP_005450629.1, XP_003440487.1,…	XP_003456027.1, XP_003448278.1, XP_005467987.1, XP_005454474.1, XP_005478441.1, XP_005451769.1, XP_003444629.1, XP_005476427.1, XP_013124927.1, XP_013129583.1, XP_005458529.1, XP_005470990.1, XP_003445373.1, XP_003454329.1, XP_003442219.1, XP_003459903.1,
GO:0030665	clathrin-coated vesicle membrane	C	3.85456e-05	1.21234e-07	19	22	4839	33618	OVER	XP_013125005.1, XP_005467989.1, XP_013125004.1, XP_003445979.1, XP_005454826.1, XP_013125003.1, XP_003449997.1, XP_003449996.1, XP_005461659.1, XP_005461660.1, XP_013120577.1, XP_013125008.1, XP_005461661.1, XP_013125007.1, XP_013125006.1, XP_005467992.1, XP_005467991.1, XP_005467990.1, XP_013120576.1	XP_003451136.1, XP_003450077.1, XP_003452140.1, XP_003441652.1, XP_005459504.1, XP_003439997.3, XP_005463064.1, XP_005454895.1, XP_005463063.1, XP_013124796.1, XP_005456830.1, XP_003450857.1, XP_005474633.1, XP_005473587.1, XP_005474634.1, XP_005473586.1, XP_005474631.1, XP_003448533.1, XP_005474632.1, XP_013132858.1, XP_005473585.1, XP_013132859.1
GO:0031400	negative regulation of protein modification process	P	4.03919e-05	1.3057e-07	33	68	4825	33572	OVER	XP_003445921.1, XP_013127190.1, XP_005474788.1, XP_005477975.1, XP_003457098.1, XP_005477977.1, XP_005477978.1, XP_005451457.1, XP_005471103.1, XP_003449209.1, XP_005471102.1, XP_005471101.1, XP_003444475.1, XP_003450009.1, XP_003451519.1, XP_003443975.1, XP_013132427.1, XP_003450848.1, XP_013127186.1, XP_003447199.1, XP_005462395.1, XP_013127189.1, XP_013127187.1, XP_005452633.1, XP_013127188.1,…	XP_013124422.1, XP_003445488.1, XP_005467941.1, XP_003441434.1, XP_003448257.1, XP_005449829.1, XP_005460418.1, XP_005449876.1, XP_003449078.1, XP_005449878.1, XP_003446402.1, XP_013121803.1, XP_005450061.1, XP_005475045.1, XP_003451148.1, XP_003439030.1, XP_003450744.1, XP_013131592.1, XP_003439057.1, XP_003448850.1, XP_005449886.1, XP_005457697.1, XP_003444743.1, XP_005474826.1, XP_005473239.1,…
GO:0016772	transferase activity, transferring phosphorus-containing groups	F	4.08354e-05	1.39292e-07	373	1929	4485	31711	OVER	XP_013127196.1, XP_005476864.1, XP_005449498.1, XP_013119845.1, XP_003454551.2, XP_003449262.1, XP_005477121.1, XP_013124505.1, XP_005449305.2, XP_013127907.1, XP_005469745.1, XP_003445105.1, XP_005448927.1, XP_003446436.1, XP_005467820.1, XP_003457675.1, XP_003440152.1, XP_005450080.1, XP_003446365.1, XP_005459887.1, XP_013131127.1, XP_013129689.1, XP_005456462.1, XP_005473955.1, XP_005457360.1,…	XP_003446327.1, XP_013130617.1, XP_005471726.1, XP_005474431.1, XP_005449475.1, XP_005476427.1, XP_005473677.1, XP_005476284.1, XP_005479034.1, XP_003454031.2, XP_003450176.1, XP_003448376.1, XP_003453375.1, XP_005453828.1, XP_005470225.1, XP_003439091.2, XP_005455165.1, XP_005478900.1, XP_005459852.1, XP_003438819.1, XP_013124784.1, XP_005471824.1, XP_005468906.1, XP_005456688.2, XP_013121430.1,…
GO:0043122	regulation of I-kappaB kinase/NF-kappaB signaling	P	4.08354e-05	1.39388e-07	17	17	4841	33623	OVER	XP_005462845.1, XP_013127186.1, XP_005462846.1, XP_013121279.1, XP_013121278.1, XP_013127190.1, XP_005464971.1, XP_003453693.1, XP_013127189.1, XP_013127187.1, XP_013127188.1, XP_005476265.1, XP_005476266.1, XP_005468005.1, XP_003439247.1, XP_013121281.1, XP_013121280.1	XP_013131449.1, XP_003445019.1, XP_005478534.1, XP_003440565.1, XP_003444226.1, XP_003442307.1, XP_013120478.1, XP_005453788.1, XP_003455526.1, XP_005452261.1, XP_003438817.1, XP_003449078.1, XP_003452807.3, XP_005448279.1, XP_005457436.1, XP_005450666.1, XP_003443181.1
GO:0048885	neuromast deposition	P	4.08354e-05	1.42706e-07	12	6	4846	33634	OVER	XP_003451854.1, XP_005471869.1, XP_013123791.1, XP_013123792.1, XP_003443505.1, XP_005456394.1, XP_005471870.1, XP_005471873.1, XP_013130897.1, XP_005471872.1, XP_003448038.1, XP_003459502.1	XP_003446531.1, XP_013129466.1, XP_003449906.1, XP_005454779.1, XP_005457854.1, XP_005454780.1
GO:0030175	filopodium	C	4.27296e-05	1.53059e-07	13	8	4845	33632	OVER	XP_005450160.1, XP_003438146.1, XP_003449459.1, XP_003442834.1, XP_005449104.1, XP_005461659.1, XP_005461660.1, XP_013120577.1, XP_005471558.1, XP_005461661.1, XP_003442991.1, XP_003454155.1, XP_013120576.1	XP_005448611.1, XP_005449915.1, XP_005449771.1, XP_003438991.1, XP_003447786.1, XP_003454567.1, XP_003446434.1, XP_003446313.1
GO:0005086	ARF guanyl-nucleotide exchange factor activity	F	5.5152e-05	2.02375e-07	23	35	4835	33605	OVER	XP_013120883.1, XP_013130083.1, XP_005448726.1, XP_005448192.1, XP_005448727.1, XP_005448942.1, XP_005462166.1, XP_005456376.1, XP_005456377.1, XP_005448723.1, XP_005448724.1, XP_005456375.1, XP_005448725.1, XP_005448193.1, XP_003456612.1, XP_005451688.1, XP_003438873.1, XP_013126677.1, XP_013126676.1, XP_003439252.1, XP_005471525.1, XP_005471524.1, XP_013130089.1	XP_005454990.1, XP_005454991.1, XP_013119820.1, XP_003453000.1, XP_005460269.1, XP_013123794.1, XP_013123795.1, XP_005448573.1, XP_005448571.1, XP_005460268.1, XP_005448572.1, XP_005477997.1, XP_013128919.1, XP_005477859.1, XP_005452299.1, XP_005452297.1, XP_005452298.1, XP_003455053.1, XP_013119774.1, XP_013120983.1, XP_013131562.1, XP_005454992.1, XP_003455624.1, XP_005477860.1, XP_003442556.1,…
GO:0035639	purine ribonucleoside triphosphate binding	F	5.91027e-05	2.30344e-07	620	3469	4238	30171	OVER	XP_013127196.1, XP_005476864.1, XP_013121488.1, XP_005449498.1, XP_005452874.1, XP_003450710.1, XP_003447127.2, XP_013120228.1, XP_005460646.2, XP_013127907.1, XP_013126580.1, XP_005448927.1, XP_003446436.1, XP_005467820.1, XP_005449366.1, XP_003440453.1, XP_003457976.1, XP_005450080.1, XP_005459887.1, XP_013122954.1, XP_003459795.1, XP_005457913.1, XP_005455820.1, XP_003453266.1, XP_005469718.1,…	XP_013124468.1, XP_003441581.1, XP_005468741.1, XP_005470421.1, XP_003451677.1, XP_005476427.1, XP_005476284.1, XP_003448790.1, XP_003454329.1, XP_005470225.1, XP_005457575.1, XP_005455165.1, XP_005449573.1, XP_005478900.1, XP_005459852.1, XP_013120280.1,
GO:0045936	negative regulation of phosphate metabolic process	P	5.91027e-05	2.32362e-07	34	74	4824	33566	OVER	XP_003445921.1, XP_013127190.1, XP_005474788.1, XP_013120606.1, XP_005477975.1, XP_003457098.1, XP_005477977.1, XP_005477978.1, XP_005451457.1, XP_005471103.1, XP_003449209.1, XP_005471102.1, XP_005473536.1, XP_005471101.1, XP_003444475.1, XP_003450009.1, XP_003451519.1, XP_003443975.1, XP_013132427.1, XP_003450848.1, XP_013127186.1, XP_003447199.1, XP_005462395.1, XP_013127189.1, XP_013127187.1,…	XP_013124422.1, XP_003445488.1, XP_003441434.1, XP_003448257.1, XP_003454843.1, XP_005449829.1, XP_005460418.1, XP_005449876.1, XP_005456756.1, XP_013128031.1, XP_005449878.1, XP_003443686.1, XP_003446402.1, XP_013121803.1, XP_005450061.1, XP_005450558.1, XP_005475045.1, XP_003451148.1, XP_003439030.1, XP_003450744.1, XP_013131592.1, XP_003439057.1, XP_013120590.1, XP_003448850.1, XP_005449886.1,…
GO:0010563	negative regulation of phosphorus metabolic process	P	5.91027e-05	2.32362e-07	34	74	4824	33566	OVER	XP_003445921.1, XP_013127190.1, XP_005474788.1, XP_013120606.1, XP_005477975.1, XP_003457098.1, XP_005477977.1, XP_005477978.1, XP_005451457.1, XP_005471103.1, XP_003449209.1, XP_005471102.1, XP_005473536.1, XP_005471101.1, XP_003444475.1, XP_003450009.1, XP_003451519.1, XP_003443975.1, XP_013132427.1, XP_003450848.1, XP_013127186.1, XP_003447199.1, XP_005462395.1, XP_013127189.1, XP_013127187.1,…	XP_013124422.1, XP_003445488.1, XP_003441434.1, XP_003448257.1, XP_003454843.1, XP_005449829.1, XP_005460418.1, XP_005449876.1, XP_005456756.1, XP_013128031.1, XP_005449878.1, XP_003443686.1, XP_003446402.1, XP_013121803.1, XP_005450061.1, XP_005450558.1, XP_005475045.1, XP_003451148.1, XP_003439030.1, XP_003450744.1, XP_013131592.1, XP_003439057.1, XP_013120590.1, XP_003448850.1, XP_005449886.1,…
GO:0032550	purine ribonucleoside binding	F	6.19651e-05	2.55084e-07	620	3472	4238	30168	OVER	XP_013127196.1, XP_005476864.1, XP_013121488.1, XP_005449498.1, XP_005452874.1, XP_003450710.1, XP_003447127.2, XP_013120228.1, XP_005460646.2, XP_013127907.1, XP_013126580.1, XP_005448927.1, XP_003446436.1, XP_005467820.1, XP_005449366.1, XP_003440453.1, XP_003457976.1, XP_005450080.1, XP_005459887.1, XP_013122954.1, XP_003459795.1, XP_005457913.1, XP_005455820.1, XP_003453266.1, XP_005469718.1,…	XP_013124468.1, XP_003441581.1, XP_005468741.1, XP_005470421.1, XP_003451677.1, XP_005476427.1, XP_005476284.1, XP_003448790.1, XP_003454329.1, XP_005470225.1, XP_005457575.1, XP_005455165.1, XP_005449573.1, XP_005478900.1, XP_005459852.1, XP_013120280.1,
GO:0001883	purine nucleoside binding	F	6.19651e-05	2.55084e-07	620	3472	4238	30168	OVER	XP_013127196.1, XP_005476864.1, XP_013121488.1, XP_005449498.1, XP_005452874.1, XP_003450710.1, XP_003447127.2, XP_013120228.1, XP_005460646.2, XP_013127907.1, XP_013126580.1, XP_005448927.1, XP_003446436.1, XP_005467820.1, XP_005449366.1, XP_003440453.1, XP_003457976.1, XP_005450080.1, XP_005459887.1, XP_013122954.1, XP_003459795.1, XP_005457913.1, XP_005455820.1, XP_003453266.1, XP_005469718.1,…	XP_013124468.1, XP_003441581.1, XP_005468741.1, XP_005470421.1, XP_003451677.1, XP_005476427.1, XP_005476284.1, XP_003448790.1, XP_003454329.1, XP_005470225.1, XP_005457575.1, XP_005455165.1, XP_005449573.1, XP_005478900.1, XP_005459852.1, XP_013120280.1,
GO:0007264	small GTPase mediated signal transduction	P	6.19651e-05	2.59857e-07	185	839	4673	32801	OVER	XP_005473612.1, XP_005475020.1, XP_003452978.1, XP_005472127.1, XP_005455794.1, XP_013129982.1, XP_013128071.1, XP_005453380.1, XP_005448193.1, XP_005476288.1, XP_003440453.1, XP_003457976.1, XP_003442080.1, XP_003446018.1, XP_005472025.1, XP_005473598.1, XP_003459795.1, XP_003454348.1, XP_013124679.1, XP_005457955.1, XP_005455820.1, XP_003448684.1, XP_005462649.1, XP_003456035.1, XP_003448289.2,…	XP_013127218.1, XP_013124422.1, XP_005467941.1, XP_005460830.1, XP_005463012.1, XP_005467843.1, XP_003439683.1, XP_005470990.1, XP_013119774.1, XP_005471330.1, XP_003442065.1, XP_005457575.1, XP_003442633.2, XP_005459393.1, XP_003454876.1, XP_005456183.1, XP_005452558.1, XP_013131274.1, XP_005463999.1, XP_003451390.1, XP_005455176.1, XP_005473522.1, XP_013131537.1, XP_013131394.1, XP_013121900.1,…
GO:0009653	anatomical structure morphogenesis	P	6.62817e-05	2.84056e-07	318	1614	4540	32026	OVER	XP_003450274.1, XP_005451761.1, XP_013125222.1, XP_013123792.1, XP_003452224.1, XP_005478837.1, XP_005471979.1, XP_013125076.1, XP_005451471.1, XP_003450357.1, XP_005468885.1, XP_005449667.1, XP_005475375.1, XP_005472372.1, XP_003437717.1, XP_005470651.1, XP_013132737.1, XP_003449209.1, XP_005474586.1, XP_003447722.1, XP_003454950.1, XP_005456326.1, XP_003447470.1, XP_013123200.1, XP_003444475.1,…	XP_005476382.1, XP_005468741.1, XP_013124927.1, XP_003448800.1, XP_013124566.1, XP_013131010.1, XP_005455779.1, XP_013130933.1, XP_003439269.1, XP_005447777.1, XP_003442633.2, XP_013124411.1, XP_005449279.1, XP_003445769.1, XP_013127667.1, XP_005452380.1, XP_003448243.1, XP_003452488.1, XP_003452849.1, XP_005476778.1, XP_003445591.2, XP_003447236.1, XP_013122121.1, XP_003441724.1, XP_005472831.1,…
GO:0023052	signaling	P	6.62817e-05	2.89541e-07	1003	5935	3855	27705	OVER	XP_003452224.1, XP_005458122.1, XP_003447127.2, XP_005457115.1, XP_013128071.1, XP_003454950.1, XP_003444475.1, XP_003445275.1, XP_003459795.1, XP_003457690.1, XP_005467068.1, XP_005455820.1, XP_005453018.1, XP_013130583.1, XP_003448289.2, XP_005475495.1, XP_005454123.1, XP_005459767.2, XP_005476645.1, XP_013128817.1, XP_003440900.1, XP_013129726.1, XP_005450629.1, XP_003440487.1, XP_013131820.1,…	XP_003456027.1, XP_003448278.1, XP_005467987.1, XP_005454474.1, XP_005478441.1, XP_005451769.1, XP_003444629.1, XP_005476427.1, XP_013124927.1, XP_013129583.1, XP_005458529.1, XP_005470990.1, XP_003445373.1, XP_003454329.1, XP_003442219.1, XP_003459903.1,
GO:0044700	single organism signaling	P	6.64925e-05	2.97836e-07	999	5910	3859	27730	OVER	XP_003452224.1, XP_005458122.1, XP_003447127.2, XP_005457115.1, XP_013128071.1, XP_003454950.1, XP_003444475.1, XP_003445275.1, XP_003459795.1, XP_003457690.1, XP_005467068.1, XP_005455820.1, XP_005453018.1, XP_013130583.1, XP_003448289.2, XP_005475495.1, XP_005454123.1, XP_005459767.2, XP_005476645.1, XP_013128817.1, XP_003440900.1, XP_013129726.1, XP_005450629.1, XP_003440487.1, XP_013131820.1,…	XP_003456027.1, XP_003448278.1, XP_005467987.1, XP_005454474.1, XP_005478441.1, XP_005451769.1, XP_003444629.1, XP_005476427.1, XP_013124927.1, XP_013129583.1, XP_005458529.1, XP_005470990.1, XP_003445373.1, XP_003454329.1, XP_003442219.1, XP_003459903.1,
GO:0032549	ribonucleoside binding	F	6.64925e-05	3.0208e-07	620	3477	4238	30163	OVER	XP_013127196.1, XP_005476864.1, XP_013121488.1, XP_005449498.1, XP_005452874.1, XP_003450710.1, XP_003447127.2, XP_013120228.1, XP_005460646.2, XP_013127907.1, XP_013126580.1, XP_005448927.1, XP_003446436.1, XP_005467820.1, XP_005449366.1, XP_003440453.1, XP_003457976.1, XP_005450080.1, XP_005459887.1, XP_013122954.1, XP_003459795.1, XP_005457913.1, XP_005455820.1, XP_003453266.1, XP_005469718.1,…	XP_013124468.1, XP_003441581.1, XP_005468741.1, XP_005470421.1, XP_003451677.1, XP_005476427.1, XP_005476284.1, XP_003448790.1, XP_003454329.1, XP_005470225.1, XP_005457575.1, XP_005455165.1, XP_005449573.1, XP_005478900.1, XP_005459852.1, XP_013120280.1,
GO:0017048	Rho GTPase binding	F	6.69194e-05	3.09866e-07	22	33	4836	33607	OVER	XP_005454796.1, XP_005454797.1, XP_005451565.1, XP_003445498.1, XP_005454798.1, XP_013126980.1, XP_005477559.1, XP_003445555.2, XP_005477558.1, XP_013120606.1, XP_005477556.1, XP_005477598.1, XP_005453072.1, XP_005453073.1, XP_005453071.1, XP_003447470.1, XP_013128126.1, XP_005453076.1, XP_013126968.1, XP_005453074.1, XP_003449968.1, XP_005453075.1	XP_003437902.2, XP_005469419.1, XP_005466918.1, XP_005466162.1, XP_005466917.1, XP_005469417.1, XP_013126772.1, XP_005478109.1, XP_005453368.1, XP_013121577.1, XP_013123220.1, XP_013121576.1, XP_013123221.1, XP_013121579.1, XP_013121578.1, XP_003448298.1, XP_005478944.1, XP_005467700.1, XP_013125067.1, XP_013123219.1, XP_013121580.1, XP_013126469.1, XP_005453745.1, XP_005476505.1, XP_013128601.1,…
GO:0023051	regulation of signaling	P	6.70943e-05	3.16538e-07	233	1116	4625	32524	OVER	XP_003452224.1, XP_005472127.1, XP_005448193.1, XP_003449209.1, XP_003454950.1, XP_013126287.1, XP_003444475.1, XP_005475966.1, XP_013131127.1, XP_003457690.1, XP_003447199.1, XP_003448289.2, XP_013123887.1, XP_013130897.1, XP_005456376.1, XP_005472131.1, XP_005448723.1, XP_005476645.1, XP_005452633.1, XP_003452321.2, XP_005465121.1, XP_005451275.1, XP_003442092.3, XP_003450480.1, XP_013128761.1,…	XP_013127218.1, XP_013124422.1, XP_003456027.1, XP_005467941.1, XP_013126120.1, XP_005459382.1, XP_013124927.1, XP_003449078.1, XP_005458529.1, XP_005465019.2, XP_003452838.1, XP_003439476.1, XP_005470990.1, XP_013119774.1, XP_005471330.1, XP_005471835.1, XP_013120521.1, XP_003447839.1, XP_003443019.1, XP_003442633.2, XP_005448675.1, XP_005476175.1, XP_005472635.1, XP_013124411.1, XP_005459393.1,…
GO:0001882	nucleoside binding	F	6.72432e-05	3.23115e-07	620	3479	4238	30161	OVER	XP_013127196.1, XP_005476864.1, XP_013121488.1, XP_005449498.1, XP_005452874.1, XP_003450710.1, XP_003447127.2, XP_013120228.1, XP_005460646.2, XP_013127907.1, XP_013126580.1, XP_005448927.1, XP_003446436.1, XP_005467820.1, XP_005449366.1, XP_003440453.1, XP_003457976.1, XP_005450080.1, XP_005459887.1, XP_013122954.1, XP_003459795.1, XP_005457913.1, XP_005455820.1, XP_003453266.1, XP_005469718.1,…	XP_013124468.1, XP_003441581.1, XP_005468741.1, XP_005470421.1, XP_003451677.1, XP_005476427.1, XP_005476284.1, XP_003448790.1, XP_003454329.1, XP_005470225.1, XP_005457575.1, XP_005455165.1, XP_005449573.1, XP_005478900.1, XP_005459852.1, XP_013120280.1,
GO:0005543	phospholipid binding	F	7.03789e-05	3.48168e-07	65	210	4793	33430	OVER	XP_003444396.1, XP_005476384.1, XP_005454783.1, XP_013128329.1, XP_005452608.1, XP_005474287.1, XP_005452606.1, XP_013120606.1, XP_003439332.1, XP_003447747.1, XP_005449119.1, XP_003451846.1, XP_005449117.1, XP_003449915.1, XP_005474285.1, XP_013124658.1, XP_005456422.1, XP_013132975.1, XP_003444363.1, XP_003456283.2, XP_013127682.1, XP_013132973.1, XP_005449676.1, XP_003451065.1, XP_013127680.1,…	XP_005467941.1, XP_005471741.1, XP_005472710.1, XP_013132967.1, XP_003446402.1, XP_005454643.1, XP_003439476.1, XP_013119774.1, XP_003443178.1, XP_003455106.1, XP_013131831.1, XP_005456654.1, XP_005461035.1, XP_003452442.1, XP_003446859.1, XP_005459559.1, XP_013125441.1, XP_005452656.1, XP_013120288.1, XP_003457757.1, XP_003451025.1, XP_003451906.2, XP_013127780.1, XP_005469843.1, XP_003451522.1,…
GO:0050789	regulation of biological process	P	7.03789e-05	3.5048e-07	1541	9499	3317	24141	OVER	XP_003450274.1, XP_005467275.1, XP_013125222.1, XP_005478837.1, XP_005471979.1, XP_005451471.1, XP_005475375.1, XP_003456080.2, XP_003458490.2, XP_003445275.1, XP_003459795.1, XP_005455820.1, XP_005453018.1, XP_003448702.1, XP_005475495.1, XP_013125693.1, XP_005454123.1, XP_005459767.2, XP_005476645.1, XP_013128817.1, XP_003440900.1, XP_013129726.1, XP_005449102.1, XP_005450629.1, XP_005453071.1,…	XP_003448278.1, XP_005467987.1, XP_005453214.1, XP_013127632.1, XP_005454474.1, XP_005478441.1, XP_005448170.1, XP_005476427.1, XP_003448800.1, XP_005458529.1, XP_005456119.1, XP_005470990.1, XP_003445889.1, XP_003443226.1, XP_003445373.1, XP_013129014.1,
GO:0004672	protein kinase activity	F	7.63724e-05	3.87e-07	275	1365	4583	32275	OVER	XP_013127196.1, XP_005449498.1, XP_003454551.2, XP_005477121.1, XP_013124505.1, XP_005449305.2, XP_013127907.1, XP_005448927.1, XP_003446436.1, XP_005467820.1, XP_003457675.1, XP_005450080.1, XP_003446365.1, XP_005459887.1, XP_013131127.1, XP_005456462.1, XP_005473955.1, XP_005457360.1, XP_005459890.1, XP_005473206.1, XP_013133104.1, XP_003440333.2, XP_013126926.1, XP_013130874.1, XP_013124723.1,…	XP_005473929.1, XP_005474431.1, XP_005449475.1, XP_013126120.1, XP_003455227.2, XP_005447731.1, XP_005447984.1, XP_005476427.1, XP_005473677.1, XP_005476284.1, XP_005453060.1, XP_003448376.1, XP_005452316.1, XP_005466475.1, XP_005470225.1, XP_003439091.2, XP_005455165.1, XP_005448675.1, XP_005476175.1, XP_005478900.1, XP_003443566.2, XP_005453478.1, XP_005451505.1, XP_005459852.1, XP_005478114.1,…
GO:0032553	ribonucleotide binding	F	8.03064e-05	4.13951e-07	625	3518	4233	30122	OVER	XP_013127196.1, XP_005476864.1, XP_013121488.1, XP_005449498.1, XP_005452874.1, XP_003450710.1, XP_003447127.2, XP_013120228.1, XP_005460646.2, XP_013127907.1, XP_013126580.1, XP_005448927.1, XP_003446436.1, XP_005467820.1, XP_005449366.1, XP_003440453.1, XP_003457976.1, XP_005450080.1, XP_005459887.1, XP_013122954.1, XP_003459795.1, XP_005457913.1, XP_005455820.1, XP_003453266.1, XP_005469718.1,…	XP_013124468.1, XP_003441581.1, XP_005468741.1, XP_005470421.1, XP_003451677.1, XP_005476427.1, XP_005476284.1, XP_003448790.1, XP_003454329.1, XP_005470225.1, XP_005457575.1, XP_005455165.1, XP_005449573.1, XP_005478900.1, XP_005459852.1, XP_013120280.1,
GO:0061055	myotome development	P	9.22162e-05	5.07568e-07	7	0	4851	33640	OVER	XP_005471869.1, XP_013123791.1, XP_013123792.1, XP_003443505.1, XP_005471870.1, XP_005471873.1, XP_005471872.1
GO:2000290	regulation of myotome development	P	9.22162e-05	5.07568e-07	7	0	4851	33640	OVER	XP_005471869.1, XP_013123791.1, XP_013123792.1, XP_003443505.1, XP_005471870.1, XP_005471873.1, XP_005471872.1
GO:0031931	TORC1 complex	C	9.22162e-05	5.07568e-07	7	0	4851	33640	OVER	XP_013128503.1, XP_013128505.1, XP_005470154.1, XP_013128506.1, XP_013128507.1, XP_005470156.1, XP_003448027.2
GO:0021910	smoothened signaling pathway involved in ventral spinal cord patterning	P	9.22162e-05	5.07568e-07	7	0	4851	33640	OVER	XP_005471869.1, XP_013123791.1, XP_013123792.1, XP_003443505.1, XP_005471870.1, XP_005471873.1, XP_005471872.1
GO:0006469	negative regulation of protein kinase activity	P	0.000103859	5.89798e-07	23	38	4835	33602	OVER	XP_003445921.1, XP_003447199.1, XP_005462395.1, XP_005474788.1, XP_005477975.1, XP_003457098.1, XP_005477977.1, XP_005477978.1, XP_005458952.1, XP_005451457.1, XP_005471103.1, XP_003449209.1, XP_005471102.1, XP_005471101.1, XP_003444475.1, XP_003450009.1, XP_003451519.1, XP_003443975.1, XP_013132427.1, XP_003448038.1, XP_005456282.1, XP_003450848.1, XP_003443967.1	XP_005475044.1, XP_005474269.1, XP_003458188.2, XP_005478047.1, XP_003441434.1, XP_003448257.1, XP_005453794.1, XP_003446097.1, XP_005449876.1, XP_003438222.1, XP_005449878.1, XP_003446402.1, XP_005449877.1, XP_003454226.1, XP_005449879.1, XP_003442179.1, XP_003446343.1, XP_003454598.1, XP_005475045.1, XP_003451148.1, XP_003439030.1, XP_003450744.1, XP_013131592.1, XP_003448850.1, XP_005449886.1,…
GO:0033673	negative regulation of kinase activity	P	0.000103859	5.89798e-07	23	38	4835	33602	OVER	XP_003445921.1, XP_003447199.1, XP_005462395.1, XP_005474788.1, XP_005477975.1, XP_003457098.1, XP_005477977.1, XP_005477978.1, XP_005458952.1, XP_005451457.1, XP_005471103.1, XP_003449209.1, XP_005471102.1, XP_005471101.1, XP_003444475.1, XP_003450009.1, XP_003451519.1, XP_003443975.1, XP_013132427.1, XP_003448038.1, XP_005456282.1, XP_003450848.1, XP_003443967.1	XP_005475044.1, XP_005474269.1, XP_003458188.2, XP_005478047.1, XP_003441434.1, XP_003448257.1, XP_005453794.1, XP_003446097.1, XP_005449876.1, XP_003438222.1, XP_005449878.1, XP_003446402.1, XP_005449877.1, XP_003454226.1, XP_005449879.1, XP_003442179.1, XP_003446343.1, XP_003454598.1, XP_005475045.1, XP_003451148.1, XP_003439030.1, XP_003450744.1, XP_013131592.1, XP_003448850.1, XP_005449886.1,…
GO:0017076	purine nucleotide binding	F	0.000107587	6.20368e-07	621	3505	4237	30135	OVER	XP_013127196.1, XP_005476864.1, XP_013121488.1, XP_005449498.1, XP_005452874.1, XP_003450710.1, XP_003447127.2, XP_013120228.1, XP_005460646.2, XP_013127907.1, XP_013126580.1, XP_005448927.1, XP_003446436.1, XP_005467820.1, XP_005449366.1, XP_003440453.1, XP_003457976.1, XP_005450080.1, XP_005459887.1, XP_013122954.1, XP_003459795.1, XP_005457913.1, XP_005455820.1, XP_003453266.1, XP_005469718.1,…	XP_013124468.1, XP_003441581.1, XP_005468741.1, XP_005470421.1, XP_003451677.1, XP_005476427.1, XP_005476284.1, XP_003448790.1, XP_003454329.1, XP_005470225.1, XP_005457575.1, XP_005455165.1, XP_005449573.1, XP_005478900.1, XP_005459852.1, XP_013120280.1,
GO:0003810	protein-glutamine gamma-glutamyltransferase activity	F	0.000114827	6.72149e-07	13	10	4845	33630	OVER	XP_005453681.1, XP_005453680.1, XP_003456225.1, XP_013123413.1, XP_005471229.1, XP_005454154.1, XP_005469777.2, XP_005453678.1, XP_005453679.1, XP_005453676.1, XP_005453677.1, XP_013123369.1, XP_005478953.1	XP_005460890.2, XP_003452423.1, XP_003441590.1, XP_005478364.1, XP_013128229.1, XP_005461247.1, XP_005478365.1, NP_001266408.1, XP_013128206.1, XP_013120095.1
GO:0065007	biological regulation	P	0.000118502	7.0829e-07	1620	10061	3238	23579	OVER	XP_003450274.1, XP_005467275.1, XP_013125222.1, XP_005478837.1, XP_005471979.1, XP_005451471.1, XP_005475375.1, XP_003456080.2, XP_003458490.2, XP_003445275.1, XP_003459795.1, XP_005455820.1, XP_005453018.1, XP_003448702.1, XP_005475495.1, XP_013125693.1, XP_005454123.1, XP_005459767.2, XP_005476645.1, XP_013128817.1, XP_003440900.1, XP_013129726.1, XP_005449102.1, XP_005450629.1, XP_005453071.1,…	XP_003448278.1, XP_005467987.1, XP_005453214.1, XP_013127632.1, XP_005454474.1, XP_005478441.1, XP_005448170.1, XP_003444629.1, XP_005476427.1, XP_003448800.1, XP_005458529.1, XP_005456119.1, XP_005470990.1, XP_003445889.1, XP_003443226.1, XP_003445373.1,
GO:0032555	purine ribonucleotide binding	F	0.000118502	7.14369e-07	620	3503	4238	30137	OVER	XP_013127196.1, XP_005476864.1, XP_013121488.1, XP_005449498.1, XP_005452874.1, XP_003450710.1, XP_003447127.2, XP_013120228.1, XP_005460646.2, XP_013127907.1, XP_013126580.1, XP_005448927.1, XP_003446436.1, XP_005467820.1, XP_005449366.1, XP_003440453.1, XP_003457976.1, XP_005450080.1, XP_005459887.1, XP_013122954.1, XP_003459795.1, XP_005457913.1, XP_005455820.1, XP_003453266.1, XP_005469718.1,…	XP_013124468.1, XP_003441581.1, XP_005468741.1, XP_005470421.1, XP_003451677.1, XP_005476427.1, XP_005476284.1, XP_003448790.1, XP_003454329.1, XP_005470225.1, XP_005457575.1, XP_005455165.1, XP_005449573.1, XP_005478900.1, XP_005459852.1, XP_013120280.1,
GO:0016773	phosphotransferase activity, alcohol group as acceptor	F	0.000119879	7.34996e-07	305	1556	4553	32084	OVER	XP_013127196.1, XP_005476864.1, XP_005449498.1, XP_013119845.1, XP_003454551.2, XP_005477121.1, XP_013124505.1, XP_005449305.2, XP_013127907.1, XP_005469745.1, XP_005448927.1, XP_003446436.1, XP_005467820.1, XP_003457675.1, XP_005450080.1, XP_003446365.1, XP_005459887.1, XP_013131127.1, XP_005456462.1, XP_005473955.1, XP_005457360.1, XP_005459890.1, XP_005473206.1, XP_013133104.1, XP_003440333.2,…	XP_005471726.1, XP_005474431.1, XP_005449475.1, XP_005476427.1, XP_005473677.1, XP_005476284.1, XP_005479034.1, XP_003448376.1, XP_003453375.1, XP_005470225.1, XP_003439091.2, XP_005455165.1, XP_005478900.1, XP_005459852.1, XP_003438819.1, XP_005468906.1, XP_005456688.2, XP_013121430.1, XP_005450028.1, XP_003458206.1, XP_003452248.1, XP_003450964.1, XP_005463350.1, XP_005461193.1, XP_003455567.1,…
GO:0097367	carbohydrate derivative binding	F	0.000119879	7.43614e-07	640	3631	4218	30009	OVER	XP_013127196.1, XP_005476864.1, XP_013121488.1, XP_005449498.1, XP_005452874.1, XP_003450710.1, XP_003447127.2, XP_013120228.1, XP_005460646.2, XP_013127907.1, XP_013126580.1, XP_005448927.1, XP_003446436.1, XP_005467820.1, XP_005449366.1, XP_003440453.1, XP_003457976.1, XP_005450080.1, XP_005459887.1, XP_013122954.1, XP_003459795.1, XP_005475277.1, XP_005457913.1, XP_005455820.1, XP_003453266.1,…	XP_013124468.1, XP_003441581.1, XP_005468741.1, XP_005470421.1, XP_003451677.1, XP_005476427.1, XP_005476284.1, XP_003448790.1, XP_003454329.1, XP_005470225.1, XP_005457575.1, XP_005455165.1, XP_005449573.1, XP_005478900.1, XP_005459852.1, XP_013120280.1,
GO:0030128	clathrin coat of endocytic vesicle	C	0.000120765	7.5966e-07	11	6	4847	33634	OVER	XP_013125005.1, XP_013125004.1, XP_005461659.1, XP_013125003.1, XP_005461660.1, XP_013120577.1, XP_013125008.1, XP_005461661.1, XP_013125007.1, XP_013125006.1, XP_013120576.1	XP_003450077.1, XP_005454895.1, XP_003450857.1, XP_005459504.1, XP_013132858.1, XP_013132859.1
GO:0007172	signal complex assembly	P	0.000159193	1.0153e-06	14	13	4844	33627	OVER	XP_013131120.1, XP_013131121.1, XP_013131119.1, XP_013131126.1, XP_013131127.1, XP_013131116.1, XP_013131128.1, XP_013131117.1, XP_013131129.1, XP_013131118.1, XP_013131122.1, XP_013131123.1, XP_013131124.1, XP_013131125.1	XP_003455661.2, XP_013126122.1, XP_005478495.1, XP_005478496.1, XP_013126120.1, XP_013126121.1, XP_003455945.2, XP_003444243.2, XP_013126119.1, XP_005460344.1, XP_013126117.1, XP_013126118.1, XP_005460343.1
GO:0007010	cytoskeleton organization	P	0.00016431	1.06229e-06	180	832	4678	32808	OVER	XP_003445508.2, XP_005462096.1, XP_003442988.1, XP_005474412.1, XP_005471056.1, XP_005477559.1, XP_005448324.1, XP_003437717.1, XP_013120834.1, XP_005450069.1, XP_005448320.1, XP_013125919.1, XP_013126964.1, XP_005476701.1, XP_005478904.1, XP_003447470.1, XP_013126968.1, XP_003443203.1, XP_003452243.1, XP_005476709.1, XP_003439894.1, XP_013129451.1, XP_005476705.1, XP_005472232.1, XP_013128734.1,…	XP_013127425.1, XP_003443991.1, XP_005463058.1, XP_005455021.1, XP_003440476.1, XP_005464840.1, XP_005464065.1, XP_005451264.1, XP_003454536.1, XP_013124457.1, XP_013124411.1, XP_003443795.1, XP_003460215.1, XP_005453478.1, XP_013126889.1, XP_013123219.1, XP_005448181.1, XP_013120280.1, XP_005476778.1, XP_005472831.1, XP_005464054.1, XP_013128719.1, XP_005448686.1, XP_005449923.1, XP_005468051.1,…
GO:0009987	cellular process	P	0.000170191	1.11518e-06	2588	16696	2270	16944	OVER	XP_003450274.1, XP_005467275.1, XP_003450733.1, XP_013125222.1, XP_005478837.1, XP_005471979.1, XP_005451471.1, XP_013124882.1, XP_005475375.1, XP_005448927.1, XP_003456080.2, XP_013123777.1, XP_003458490.2, XP_005459887.1, XP_005470478.1, XP_003445275.1,
GO:0005911	cell-cell junction	C	0.000175819	1.18098e-06	73	258	4785	33382	OVER	XP_013125995.1, XP_003456069.1, XP_003442988.1, XP_005450923.1, XP_005450925.1, XP_005475377.1, XP_003443289.1, XP_005475375.1, XP_005451929.1, XP_013120606.1, XP_003445506.2, XP_003445179.1, XP_005476701.1, XP_013125130.1, XP_003448589.2, XP_005476707.1, XP_005476709.1, XP_013125997.1, XP_005476703.1, XP_005476705.1, XP_003450234.1, XP_005452523.1, XP_003439898.1, XP_005477240.1, XP_013130562.1,…	XP_005452919.1, XP_005471703.1, XP_003445214.1, XP_005453941.1, XP_003446971.1, XP_005456692.1, XP_013131082.1, XP_003447334.1, XP_013132353.1, XP_005447900.1, XP_013123984.1, XP_005452753.1, XP_003452070.2, XP_005475183.1, XP_005460732.2, XP_005452738.1, XP_013119699.1, XP_003453239.2, XP_003459769.1, XP_003444656.1, XP_003459493.1, XP_005475303.1, XP_013131673.1, XP_005453287.1, XP_005448249.1,…
GO:0005925	focal adhesion	C	0.000175819	1.18278e-06	33	77	4825	33563	OVER	XP_013131120.1, XP_013131121.1, XP_013120606.1, XP_003445506.2, XP_003455997.3, XP_003445507.2, XP_003443175.1, XP_003455994.1, XP_005447620.1, XP_013131126.1, XP_013131127.1, XP_013131128.1, XP_013131830.1, XP_013131129.1, XP_013131122.1, XP_013131123.1, XP_013131124.1, XP_013131125.1, XP_003448684.1, XP_003437668.1, XP_003456283.2, XP_005450160.1, XP_005477216.1, XP_003449459.1, XP_005469807.1,…	XP_013126122.1, XP_013126120.1, XP_003456409.1, XP_013129455.1, XP_013120682.1, XP_003440476.1, XP_005464840.1, XP_003444243.2, XP_013124044.1, XP_005475305.1, XP_003438778.1, XP_005475303.1, XP_005454314.1, XP_005475301.1, XP_005478495.1, XP_003439057.1, XP_005475309.1, XP_005475307.1, XP_003455945.2, XP_003440697.1, XP_005463064.1, XP_005449084.1, XP_013124126.1, XP_005474633.1, XP_005464839.1,…
GO:0018149	peptide cross-linking	P	0.000184724	1.29628e-06	13	11	4845	33629	OVER	XP_005453681.1, XP_005453680.1, XP_003456225.1, XP_013123413.1, XP_005471229.1, XP_005454154.1, XP_005469777.2, XP_005453678.1, XP_005453679.1, XP_005453676.1, XP_005453677.1, XP_013123369.1, XP_005478953.1	XP_005460890.2, XP_003452423.1, XP_003441590.1, XP_005478364.1, XP_013128229.1, XP_005461247.1, XP_005478365.1, NP_001266408.1, XP_013128335.1, XP_013128206.1, XP_013120095.1
GO:0007259	JAK-STAT cascade	P	0.000184724	1.30724e-06	15	16	4843	33624	OVER	XP_013125075.1, XP_005462395.1, XP_005466183.2, XP_013125076.1, XP_013124996.1, XP_005474788.1, XP_003438146.1, XP_003442082.1, XP_003450178.1, XP_003441788.2, XP_005471521.1, XP_005471522.1, XP_005468904.1, XP_003448038.1, XP_003450848.1	XP_003456025.1, XP_005478047.1, XP_003444469.2, XP_003448257.1, XP_013131235.1, XP_005453794.1, XP_005449876.1, XP_003444743.1, XP_005449878.1, XP_005449877.1, XP_003454226.1, XP_005449879.1, NP_001297020.1, XP_003454975.1, XP_003444293.1, XP_003448796.1
GO:0048264	determination of ventral identity	P	0.000184724	1.30724e-06	15	16	4843	33624	OVER	XP_003451854.1, XP_005461064.1, XP_005456394.1, XP_013130897.1, XP_013127481.1, XP_013127482.1, XP_013127483.1, XP_005461063.1, XP_005475095.1, XP_005475097.1, XP_013129640.1, XP_013129641.1, XP_005475096.1, XP_013129642.1, XP_005475098.1	XP_003442987.1, XP_005475044.1, XP_005457502.1, XP_003442703.1, XP_013129570.1, XP_003446107.1, XP_013131488.1, XP_005449813.1, XP_005449814.1, XP_005472640.1, XP_003446402.1, XP_003446437.1, XP_003448579.1, XP_003453910.1, XP_003449738.1, XP_005475045.1
GO:0097696	STAT cascade	P	0.000184724	1.30724e-06	15	16	4843	33624	OVER	XP_013125075.1, XP_005462395.1, XP_005466183.2, XP_013125076.1, XP_013124996.1, XP_005474788.1, XP_003438146.1, XP_003442082.1, XP_003450178.1, XP_003441788.2, XP_005471521.1, XP_005471522.1, XP_005468904.1, XP_003448038.1, XP_003450848.1	XP_003456025.1, XP_005478047.1, XP_003444469.2, XP_003448257.1, XP_013131235.1, XP_005453794.1, XP_005449876.1, XP_003444743.1, XP_005449878.1, XP_005449877.1, XP_003454226.1, XP_005449879.1, NP_001297020.1, XP_003454975.1, XP_003444293.1, XP_003448796.1
GO:0031399	regulation of protein modification process	P	0.000204142	1.46249e-06	85	320	4773	33320	OVER	XP_005468845.1, XP_003449848.1, XP_013127190.1, XP_005471722.1, XP_005474788.1, XP_003454098.1, XP_013120606.1, XP_005477975.1, XP_005477977.1, XP_003449209.1, XP_003438340.1, XP_005471102.1, XP_003455816.1, XP_003440152.1, XP_003444475.1, XP_005449099.1, XP_013127212.1, XP_013130039.1, XP_003450848.1, XP_003450283.1, XP_013128507.1, XP_003447199.1, XP_003439327.1, XP_003445958.1, XP_005450160.1,…	XP_013124422.1, XP_003443095.2, XP_005467941.1, XP_013121005.1, XP_003441434.1, XP_013123898.1, XP_005458857.1, XP_003449078.1, XP_003447564.1, XP_003450176.1, XP_003438593.1, XP_003446402.1, XP_013121803.1, XP_003445889.1, XP_005455986.1, XP_005451602.1, XP_005468557.1, XP_005448675.1, XP_005476513.1, XP_005476175.1, XP_013132232.1, XP_003444656.1, XP_003439030.1, XP_003450744.1, XP_003449235.1,…
GO:0048583	regulation of response to stimulus	P	0.000220382	1.59809e-06	239	1180	4619	32460	OVER	XP_003452224.1, XP_005472127.1, XP_005466934.1, XP_005448193.1, XP_003449209.1, XP_003454950.1, XP_013123200.1, XP_013126287.1, XP_003444475.1, XP_005475966.1, XP_013131127.1, XP_003457690.1, XP_003447199.1, XP_003448289.2, XP_013123887.1, XP_013130897.1, XP_005456376.1, XP_005472131.1, XP_005448723.1, XP_005476645.1, XP_005452633.1, XP_013123211.1, XP_003452321.2, XP_005465121.1, XP_005451275.1,…	XP_013127218.1, XP_013124422.1, XP_003456027.1, XP_005467941.1, XP_013126120.1, XP_005459382.1, XP_013124927.1, XP_003449078.1, XP_005465019.2, XP_003452838.1, XP_005470990.1, XP_013119774.1, XP_013126527.1, XP_005471330.1, XP_013120521.1, XP_003447839.1, XP_003443019.1, XP_003442633.2, XP_005448675.1, XP_005476175.1, XP_005472635.1, XP_003438939.1, XP_013124411.1, XP_005459393.1, XP_003448243.1,…
GO:0019901	protein kinase binding	F	0.000244588	1.8383e-06	32	75	4826	33565	OVER	XP_003441166.1, XP_005462389.1, XP_003453712.1, XP_005471721.1, XP_003453711.1, XP_005471722.1, XP_003442133.1, XP_013120606.1, XP_005458475.1, XP_005461659.1, XP_013128512.1, XP_005470166.1, XP_003450283.1, XP_013128507.1, XP_003450282.1, XP_005450160.1, XP_013130274.1, XP_005472723.1, XP_005474593.1, XP_005474591.1, XP_003438146.1, XP_003449459.1, XP_003442834.1, XP_003440736.1, XP_005461660.1,…	XP_003442507.1, XP_003446785.1, XP_003445488.1, XP_013120629.1, XP_003445674.1, XP_013124178.1, XP_013131086.1, XP_013124176.1, XP_013131088.1, XP_003456409.1, XP_013123491.1, XP_003438348.2, XP_005467294.1, XP_003452496.1, XP_013120569.1, XP_005472082.1, XP_003447495.1, XP_013132996.1, XP_003438778.1, XP_013131091.1, XP_003444195.2, XP_003443464.1, XP_005449886.1, XP_003458302.2, XP_005463064.1,…
GO:0030055	cell-substrate junction	C	0.000244588	1.84621e-06	33	79	4825	33561	OVER	XP_013131120.1, XP_013131121.1, XP_013120606.1, XP_003445506.2, XP_003455997.3, XP_003445507.2, XP_003443175.1, XP_003455994.1, XP_005447620.1, XP_013131126.1, XP_013131127.1, XP_013131128.1, XP_013131830.1, XP_013131129.1, XP_013131122.1, XP_013131123.1, XP_013131124.1, XP_013131125.1, XP_003448684.1, XP_003437668.1, XP_003456283.2, XP_005450160.1, XP_005477216.1, XP_003449459.1, XP_005469807.1,…	XP_013126122.1, XP_013126120.1, XP_003456409.1, XP_013129455.1, XP_013120682.1, XP_003440476.1, XP_005464840.1, XP_003444243.2, XP_013124044.1, XP_005475305.1, XP_003438778.1, XP_005475303.1, XP_005454314.1, XP_003439344.1, XP_005475301.1, XP_005478495.1, XP_003439057.1, XP_005475309.1, XP_005475307.1, XP_003455945.2, XP_003440697.1, XP_005463064.1, XP_005449084.1, XP_013124126.1, XP_005474633.1,…
GO:0005924	cell-substrate adherens junction	C	0.000244588	1.84621e-06	33	79	4825	33561	OVER	XP_013131120.1, XP_013131121.1, XP_013120606.1, XP_003445506.2, XP_003455997.3, XP_003445507.2, XP_003443175.1, XP_003455994.1, XP_005447620.1, XP_013131126.1, XP_013131127.1, XP_013131128.1, XP_013131830.1, XP_013131129.1, XP_013131122.1, XP_013131123.1, XP_013131124.1, XP_013131125.1, XP_003448684.1, XP_003437668.1, XP_003456283.2, XP_005450160.1, XP_005477216.1, XP_003449459.1, XP_005469807.1,…	XP_013126122.1, XP_013126120.1, XP_003456409.1, XP_013129455.1, XP_013120682.1, XP_003440476.1, XP_005464840.1, XP_003444243.2, XP_013124044.1, XP_005475305.1, XP_003438778.1, XP_005475303.1, XP_005454314.1, XP_003439344.1, XP_005475301.1, XP_005478495.1, XP_003439057.1, XP_005475309.1, XP_005475307.1, XP_003455945.2, XP_003440697.1, XP_005463064.1, XP_005449084.1, XP_013124126.1, XP_005474633.1,…
GO:0005524	ATP binding	F	0.000244588	1.85909e-06	481	2657	4377	30983	OVER	XP_013127196.1, XP_005476864.1, XP_005449498.1, XP_005452874.1, XP_003450710.1, XP_003447127.2, XP_013120228.1, XP_005460646.2, XP_013127907.1, XP_013126580.1, XP_005448927.1, XP_003446436.1, XP_005467820.1, XP_005449366.1, XP_005450080.1, XP_005459887.1, XP_013122954.1, XP_005457913.1, XP_003453266.1, XP_005473206.1, XP_013133104.1, XP_003440333.2, XP_013128651.1, XP_003448220.1, XP_005478137.1,…	XP_013124468.1, XP_005471726.1, XP_005474431.1, XP_005449475.1, XP_003441581.1, XP_005470421.1, XP_003451677.1, XP_005476427.1, XP_005473677.1, NP_001266412.1, XP_005476284.1, XP_003454031.2, XP_003448790.1, XP_003448376.1, XP_013127730.1, XP_005470225.1,
GO:0016192	vesicle-mediated transport	P	0.000262493	2.01812e-06	162	740	4696	32900	OVER	XP_013132963.1, XP_005453508.1, XP_003456483.1, XP_005454783.1, XP_005448942.1, XP_003449997.1, XP_005475164.1, XP_013128361.1, XP_005473247.1, XP_005478988.1, XP_003459795.1, XP_005460544.1, XP_005473510.1, XP_003448684.1, XP_005467245.1, XP_013120883.1, XP_013125004.1, XP_003445979.1, XP_003451439.1, XP_003450018.1, XP_003455529.1, XP_005454874.1, XP_005452030.1, XP_003444550.1, XP_005461593.1,…	XP_005450441.1, XP_005450694.1, XP_005448652.1, XP_005460439.1, XP_003455871.1, XP_005468741.1, XP_003444629.1, XP_013120642.1, XP_013120819.1, XP_003440683.1, XP_003439476.1, XP_013129497.1, XP_003443938.1, XP_013124796.1, XP_003452310.1, XP_003452070.2, XP_003455106.1, XP_005457017.1, XP_005476513.1, XP_013127960.1, XP_005459427.1, XP_013131612.1, XP_003457855.2, XP_013126132.1, XP_005457104.1,…
GO:0009073	aromatic amino acid family biosynthetic process	P	0.000264594	2.17297e-06	15	17	4843	33623	OVER	XP_003452421.1, XP_003455366.1, XP_005468183.1, XP_003450631.1, XP_005468182.1, XP_005468181.1, XP_005455513.1, XP_005455512.1, XP_005455511.1, XP_003443113.1, XP_013131323.1, XP_005468188.1, XP_005468187.1, XP_003456998.2, XP_005468184.1	XP_003454629.1, XP_005478241.1, XP_005475836.1, XP_003452736.1, XP_003446800.1, NP_001266450.1, XP_005459569.1, XP_005459104.1, XP_003442303.1, XP_003443880.1, XP_003458532.1, XP_003454182.1, XP_003439428.1, XP_003451163.1, XP_003444858.1, XP_005459570.1, XP_003451966.1
GO:0000162	tryptophan biosynthetic process	P	0.000264594	2.17297e-06	15	17	4843	33623	OVER	XP_003452421.1, XP_003455366.1, XP_005468183.1, XP_003450631.1, XP_005468182.1, XP_005468181.1, XP_005455513.1, XP_005455512.1, XP_005455511.1, XP_003443113.1, XP_013131323.1, XP_005468188.1, XP_005468187.1, XP_003456998.2, XP_005468184.1	XP_003454629.1, XP_005478241.1, XP_005475836.1, XP_003452736.1, XP_003446800.1, NP_001266450.1, XP_005459569.1, XP_005459104.1, XP_003442303.1, XP_003443880.1, XP_003458532.1, XP_003454182.1, XP_003439428.1, XP_003451163.1, XP_003444858.1, XP_005459570.1, XP_003451966.1
GO:0006571	tyrosine biosynthetic process	P	0.000264594	2.17297e-06	15	17	4843	33623	OVER	XP_003452421.1, XP_003455366.1, XP_005468183.1, XP_003450631.1, XP_005468182.1, XP_005468181.1, XP_005455513.1, XP_005455512.1, XP_005455511.1, XP_003443113.1, XP_013131323.1, XP_005468188.1, XP_005468187.1, XP_003456998.2, XP_005468184.1	XP_003454629.1, XP_005478241.1, XP_005475836.1, XP_003452736.1, XP_003446800.1, NP_001266450.1, XP_005459569.1, XP_005459104.1, XP_003442303.1, XP_003443880.1, XP_003458532.1, XP_003454182.1, XP_003439428.1, XP_003451163.1, XP_003444858.1, XP_005459570.1, XP_003451966.1
GO:0009094	L-phenylalanine biosynthetic process	P	0.000264594	2.17297e-06	15	17	4843	33623	OVER	XP_003452421.1, XP_003455366.1, XP_005468183.1, XP_003450631.1, XP_005468182.1, XP_005468181.1, XP_005455513.1, XP_005455512.1, XP_005455511.1, XP_003443113.1, XP_013131323.1, XP_005468188.1, XP_005468187.1, XP_003456998.2, XP_005468184.1	XP_003454629.1, XP_005478241.1, XP_005475836.1, XP_003452736.1, XP_003446800.1, NP_001266450.1, XP_005459569.1, XP_005459104.1, XP_003442303.1, XP_003443880.1, XP_003458532.1, XP_003454182.1, XP_003439428.1, XP_003451163.1, XP_003444858.1, XP_005459570.1, XP_003451966.1
GO:0046219	indolalkylamine biosynthetic process	P	0.000264594	2.17297e-06	15	17	4843	33623	OVER	XP_003452421.1, XP_003455366.1, XP_005468183.1, XP_003450631.1, XP_005468182.1, XP_005468181.1, XP_005455513.1, XP_005455512.1, XP_005455511.1, XP_003443113.1, XP_013131323.1, XP_005468188.1, XP_005468187.1, XP_003456998.2, XP_005468184.1	XP_003454629.1, XP_005478241.1, XP_005475836.1, XP_003452736.1, XP_003446800.1, NP_001266450.1, XP_005459569.1, XP_005459104.1, XP_003442303.1, XP_003443880.1, XP_003458532.1, XP_003454182.1, XP_003439428.1, XP_003451163.1, XP_003444858.1, XP_005459570.1, XP_003451966.1
GO:0009095	aromatic amino acid family biosynthetic process, prephenate pathway	P	0.000264594	2.17297e-06	15	17	4843	33623	OVER	XP_003452421.1, XP_003455366.1, XP_005468183.1, XP_003450631.1, XP_005468182.1, XP_005468181.1, XP_005455513.1, XP_005455512.1, XP_005455511.1, XP_003443113.1, XP_013131323.1, XP_005468188.1, XP_005468187.1, XP_003456998.2, XP_005468184.1	XP_003454629.1, XP_005478241.1, XP_005475836.1, XP_003452736.1, XP_003446800.1, NP_001266450.1, XP_005459569.1, XP_005459104.1, XP_003442303.1, XP_003443880.1, XP_003458532.1, XP_003454182.1, XP_003439428.1, XP_003451163.1, XP_003444858.1, XP_005459570.1, XP_003451966.1
GO:0060221	retinal rod cell differentiation	P	0.000273536	2.2703e-06	8	2	4850	33638	OVER	XP_005467220.1, XP_013125220.1, XP_013125219.1, XP_013125221.1, XP_013125222.1, XP_013125223.1, XP_003442280.1, XP_013125224.1	XP_005452479.1, XP_003456942.1
GO:0006796	phosphate-containing compound metabolic process	P	0.000276087	2.3156e-06	548	3084	4310	30556	OVER	XP_013127196.1, XP_005476864.1, XP_005449498.1, XP_003450733.1, XP_003452224.1, XP_003449262.1, XP_013126045.1, XP_013127907.1, XP_005448927.1, XP_003446436.1, XP_003449209.1, XP_005467820.1, XP_003444475.1, XP_005450080.1, XP_005459887.1, XP_005473206.1, XP_013133104.1, XP_003440333.2, XP_003442370.1, XP_003448220.1, XP_005478137.1, XP_005461183.1, XP_005465687.1, XP_005472383.1, XP_005453914.1,…	XP_003446327.1, XP_005472319.1, XP_005452207.1, XP_005476427.1, XP_005476284.1, XP_003448800.1, XP_013127316.1, XP_003445889.1, XP_003443226.1, XP_005470225.1, XP_005457322.1, XP_005455165.1, XP_005478900.1, XP_003450021.1, XP_005459852.1, XP_013129922.1,
GO:0003002	regionalization	P	0.000279861	2.37171e-06	75	274	4783	33366	OVER	XP_013125220.1, XP_013125222.1, XP_013123792.1, XP_005477229.1, XP_013125224.1, XP_005461064.1, XP_005447649.1, XP_003442313.1, XP_003449209.1, XP_003455816.1, XP_005456326.1, XP_013127482.1, XP_003455079.1, XP_013125704.1, XP_005471873.1, XP_003445275.1, XP_013127212.1, XP_013129641.1, XP_013124424.1, XP_005467220.1, XP_005463217.1, XP_003459268.1, XP_003439074.1, XP_003445958.1, XP_013130897.1,…	XP_005478524.1, XP_013124422.1, XP_003444851.1, XP_005448132.1, XP_005447984.1, XP_005464562.1, XP_013133093.1, XP_005450088.1, XP_013125260.1, XP_005472902.1, XP_005465019.2, XP_003446402.1, XP_005451193.1, XP_003452262.1, XP_003456426.1, XP_003439269.1, XP_003438348.2, XP_003453062.1, XP_003454513.1, XP_003443019.1, XP_005476513.1, XP_005472635.1, XP_013131188.1, XP_005459706.1, XP_005452380.1,…
GO:0006793	phosphorus metabolic process	P	0.000288786	2.47257e-06	548	3086	4310	30554	OVER	XP_013127196.1, XP_005476864.1, XP_005449498.1, XP_003450733.1, XP_003452224.1, XP_003449262.1, XP_013126045.1, XP_013127907.1, XP_005448927.1, XP_003446436.1, XP_003449209.1, XP_005467820.1, XP_003444475.1, XP_005450080.1, XP_005459887.1, XP_005473206.1, XP_013133104.1, XP_003440333.2, XP_003442370.1, XP_003448220.1, XP_005478137.1, XP_005461183.1, XP_005465687.1, XP_005472383.1, XP_005453914.1,…	XP_003446327.1, XP_005472319.1, XP_005452207.1, XP_005476427.1, XP_005476284.1, XP_003448800.1, XP_013127316.1, XP_003445889.1, XP_003443226.1, XP_005470225.1, XP_005457322.1, XP_005455165.1, XP_005478900.1, XP_003450021.1, XP_005459852.1, XP_013129922.1,
GO:0042435	indole-containing compound biosynthetic process	P	0.000288918	2.49894e-06	17	23	4841	33617	OVER	XP_003452421.1, XP_003448152.1, XP_003455366.1, XP_005468183.1, XP_003450631.1, XP_005468182.1, XP_005468181.1, XP_005455513.1, XP_005455512.1, XP_005455511.1, XP_013128553.1, XP_003443113.1, XP_013131323.1, XP_005468188.1, XP_005468187.1, XP_003456998.2, XP_005468184.1	XP_003454629.1, XP_005478241.1, XP_005475836.1, XP_003452736.1, XP_003446800.1, XP_003457534.1, NP_001266450.1, XP_005459569.1, XP_005459104.1, XP_003442303.1, XP_003443897.1, XP_003437568.1, XP_003443880.1, XP_003458532.1, XP_003454182.1, XP_005462278.1, XP_005470267.1, XP_003439428.1, XP_003451163.1, XP_003444858.1, XP_005459570.1, XP_003451966.1, XP_013125955.1
GO:0035091	phosphatidylinositol binding	F	0.000327621	2.86231e-06	50	155	4808	33485	OVER	XP_005454783.1, XP_013128329.1, XP_005452608.1, XP_005474287.1, XP_005452606.1, XP_013120606.1, XP_003447747.1, XP_003451846.1, XP_003449915.1, XP_005474285.1, XP_013124658.1, XP_005456422.1, XP_013132975.1, XP_003444363.1, XP_003456283.2, XP_013127682.1, XP_013132973.1, XP_005449676.1, XP_003451065.1, XP_013127680.1, XP_003454439.1, XP_005449678.1, XP_005460024.1, XP_005469756.1, XP_005449674.1,…	XP_005459699.1, XP_005467941.1, XP_005459653.1, XP_013131956.1, XP_005471741.1, XP_005472710.1, XP_013132967.1, XP_005453150.1, XP_003446402.1, XP_005449625.1, XP_005470244.1, XP_005476058.1, XP_005476762.2, XP_003449955.2, XP_005447965.1, XP_003443178.1, XP_003455106.1, XP_003446998.1, XP_013131831.1, XP_013128327.1, XP_013125700.1, XP_013129877.1, XP_013129624.1, XP_005461035.1, XP_003452442.1,…
GO:0019209	kinase activator activity	F	0.000343885	3.0645e-06	14	15	4844	33625	OVER	XP_013128507.1, XP_005462389.1, XP_003439327.1, XP_003439328.1, XP_005449109.1, XP_005449108.1, XP_013120606.1, XP_005449102.1, XP_005449100.1, XP_003440736.1, XP_005449105.1, XP_005449104.1, XP_005449098.1, XP_005449099.1	XP_005450463.1, XP_003445488.1, XP_005452839.1, XP_003446452.1, XP_003452370.1, XP_003454012.1, XP_013123222.1, XP_005453835.1, XP_005453834.1, XP_003456888.1, XP_003450853.1, XP_003439529.1, XP_003452496.1, XP_005453833.1, XP_005453832.1
GO:0030295	protein kinase activator activity	F	0.000343885	3.0645e-06	14	15	4844	33625	OVER	XP_013128507.1, XP_005462389.1, XP_003439327.1, XP_003439328.1, XP_005449109.1, XP_005449108.1, XP_013120606.1, XP_005449102.1, XP_005449100.1, XP_003440736.1, XP_005449105.1, XP_005449104.1, XP_005449098.1, XP_005449099.1	XP_005450463.1, XP_003445488.1, XP_005452839.1, XP_003446452.1, XP_003452370.1, XP_003454012.1, XP_013123222.1, XP_005453835.1, XP_005453834.1, XP_003456888.1, XP_003450853.1, XP_003439529.1, XP_003452496.1, XP_005453833.1, XP_005453832.1
GO:0098772	molecular function regulator	F	0.000365043	3.40668e-06	225	1112	4633	32528	OVER	XP_005472127.1, XP_013129982.1, XP_005448942.1, XP_013120834.1, XP_013128071.1, XP_005477977.1, XP_005448193.1, XP_005449099.1, XP_005472530.1, XP_003448289.2, XP_013120883.1, XP_005469718.1, XP_013123887.1, XP_005456376.1, XP_005472131.1, XP_005448723.1, XP_005449102.1, XP_005475688.1, XP_003448511.1, XP_013130560.1, XP_003450480.1, XP_005472126.1, XP_005478392.1, XP_013131262.1, XP_003444568.2,…	XP_003455641.1, XP_013127218.1, XP_003456027.1, XP_005467941.1, XP_013121005.1, XP_013123622.1, XP_005459480.1, XP_005463012.1, XP_005467843.1, XP_003450176.1, XP_003439683.1, XP_005470990.1, XP_013119774.1, XP_013124773.1, XP_003445889.1, XP_005471330.1, XP_003443226.1, XP_005455986.1, XP_013123524.1, XP_003452901.1, XP_003458219.1, XP_003450744.1, XP_005479121.1, XP_005459393.1, XP_005470358.1,…
GO:0098858	actin-based cell projection	C	0.000365043	3.51827e-06	15	18	4843	33622	OVER	XP_013124894.1, XP_013124895.1, XP_005450160.1, XP_003438146.1, XP_003449459.1, XP_003442834.1, XP_005449104.1, XP_005461659.1, XP_005461660.1, XP_013120577.1, XP_005471558.1, XP_005461661.1, XP_003442991.1, XP_003454155.1, XP_013120576.1	XP_003445214.1, XP_005448611.1, XP_005456268.1, XP_003445902.1, XP_005452224.1, XP_003438991.1, XP_003447786.1, XP_013124522.1, XP_003446434.1, XP_013130703.1, XP_013130702.1, XP_013130705.1, XP_005450666.1, XP_005449915.1, XP_005449771.1, XP_013130700.1, XP_003454567.1, XP_003446313.1
GO:0048070	regulation of developmental pigmentation	P	0.000365043	3.56478e-06	9	4	4849	33636	OVER	XP_005471869.1, XP_013123791.1, XP_013123792.1, XP_003451519.1, XP_003443505.1, XP_005471870.1, XP_005471873.1, XP_005471872.1, XP_005456282.1	XP_005459058.1, XP_013132541.1, XP_003446097.1, XP_005474309.1
GO:0035461	vitamin transmembrane transport	P	0.000365043	3.61276e-06	7	1	4851	33639	OVER	XP_003451093.1, XP_005473564.1, XP_005473565.1, XP_005473560.1, XP_005473561.1, XP_005473562.1, XP_005473563.1	XP_003457032.1
GO:0015882	L-ascorbic acid transport	P	0.000365043	3.61276e-06	7	1	4851	33639	OVER	XP_003451093.1, XP_005473564.1, XP_005473565.1, XP_005473560.1, XP_005473561.1, XP_005473562.1, XP_005473563.1	XP_003457032.1
GO:0070890	sodium-dependent L-ascorbate transmembrane transporter activity	F	0.000365043	3.61276e-06	7	1	4851	33639	OVER	XP_003451093.1, XP_005473564.1, XP_005473565.1, XP_005473560.1, XP_005473561.1, XP_005473562.1, XP_005473563.1	XP_003457032.1
GO:0015229	L-ascorbic acid transporter activity	F	0.000365043	3.61276e-06	7	1	4851	33639	OVER	XP_003451093.1, XP_005473564.1, XP_005473565.1, XP_005473560.1, XP_005473561.1, XP_005473562.1, XP_005473563.1	XP_003457032.1
GO:0090482	vitamin transmembrane transporter activity	F	0.000365043	3.61276e-06	7	1	4851	33639	OVER	XP_003451093.1, XP_005473564.1, XP_005473565.1, XP_005473560.1, XP_005473561.1, XP_005473562.1, XP_005473563.1	XP_003457032.1
GO:0043087	regulation of GTPase activity	P	0.000365043	3.62711e-06	143	642	4715	32998	OVER	XP_003456483.1, XP_005472127.1, XP_013129982.1, XP_005448942.1, XP_013128071.1, XP_013127116.1, XP_005453380.1, XP_005450069.1, XP_013128244.1, XP_005448193.1, XP_005457134.1, XP_005472025.1, XP_005473598.1, XP_013124679.1, XP_005457955.1, XP_003456035.1, XP_003448289.2, XP_013120883.1, XP_013123887.1, XP_005448727.1, XP_005469571.1, XP_005462167.1, XP_005456376.1, XP_005472131.1, XP_005448723.1,…	XP_003455641.1, XP_013127218.1, XP_005449038.1, XP_013123852.1, XP_013127632.1, XP_013126350.1, XP_005463012.1, XP_013121901.1, XP_005467843.1, XP_003439683.1, XP_005470990.1, XP_013119774.1, XP_013124773.1, XP_005450848.1, XP_005471330.1, XP_005478355.1, XP_003438348.2, XP_005465915.1, XP_013123908.1, XP_005452679.1, XP_005477860.1, XP_003454065.2, XP_003442393.1, XP_005479000.1, XP_013119871.1,…
GO:0044431	Golgi apparatus part	C	0.000365043	3.63401e-06	77	288	4781	33352	OVER	XP_005476112.1, XP_005449953.1, XP_005476114.1, XP_005472359.1, XP_005452874.1, XP_005476116.1, XP_005467989.1, XP_005476118.1, XP_013128039.1, XP_005454826.1, XP_013124882.1, XP_005453068.1, XP_003437822.1, XP_003458518.1, XP_005448942.1, XP_003449997.1, XP_005476056.1, XP_003450988.1, XP_005461659.1, XP_013125479.1, XP_005473727.1, XP_005470553.1, XP_003459795.1, XP_005476123.1, XP_005450160.1,…	XP_003453024.1, XP_003448944.2, XP_003452997.1, XP_005450792.1, XP_003460602.3, XP_013124796.1, XP_003452310.1, XP_005449919.1, XP_013128116.1, XP_003455359.1, XP_003441520.2, XP_005453022.1, XP_013129896.1, XP_005457017.1, XP_005459427.1, XP_013121201.1, XP_003448205.1, XP_003441652.1, XP_003460299.1, XP_005461931.1, XP_005459559.1, XP_005477905.1, XP_003442185.1, XP_005455191.1, XP_005472360.1,…
GO:0045334	clathrin-coated endocytic vesicle	C	0.000365043	3.63576e-06	11	8	4847	33632	OVER	XP_013125005.1, XP_013125004.1, XP_005461659.1, XP_013125003.1, XP_005461660.1, XP_013120577.1, XP_013125008.1, XP_005461661.1, XP_013125007.1, XP_013125006.1, XP_013120576.1	XP_003450077.1, XP_005454895.1, XP_003450857.1, XP_005459504.1, XP_003448533.1, XP_013132858.1, XP_013132859.1, XP_003439997.3
GO:0030669	clathrin-coated endocytic vesicle membrane	C	0.000365043	3.63576e-06	11	8	4847	33632	OVER	XP_013125005.1, XP_013125004.1, XP_005461659.1, XP_013125003.1, XP_005461660.1, XP_013120577.1, XP_013125008.1, XP_005461661.1, XP_013125007.1, XP_013125006.1, XP_013120576.1	XP_003450077.1, XP_005454895.1, XP_003450857.1, XP_005459504.1, XP_003448533.1, XP_013132858.1, XP_013132859.1, XP_003439997.3
GO:0016477	cell migration	P	0.000369903	3.71648e-06	104	429	4754	33211	OVER	XP_005451761.1, XP_003442988.1, XP_013123792.1, XP_005474412.1, XP_005471979.1, XP_013125076.1, XP_003449017.1, XP_005450215.1, XP_013125919.1, XP_013126964.1, XP_003454950.1, XP_005456326.1, XP_005478904.1, XP_005471873.1, XP_003454348.1, XP_003449650.1, XP_005476398.1, XP_003459268.1, XP_003456283.2, XP_003448187.1, XP_013130897.1, XP_003438250.2, XP_003442833.1, XP_005451670.1, XP_003443505.1,…	XP_003448255.2, XP_013133093.1, XP_005465708.1, XP_003445373.1, XP_005459657.1, XP_005476306.1, XP_003444508.1, XP_005463144.1, XP_005451264.1, XP_013127413.1, XP_013127667.1, XP_005452380.1, XP_005456228.1, XP_013126132.1, XP_003445515.1, XP_005449813.1, XP_005459559.1, XP_005476778.1, XP_013131514.1, XP_013122121.1, XP_005461434.1, NP_001266556.1, XP_005474269.1, XP_013121969.1, XP_013130616.1,…
GO:0043409	negative regulation of MAPK cascade	P	0.000371714	3.76716e-06	17	24	4841	33616	OVER	XP_013127186.1, XP_003445921.1, XP_003447199.1, XP_013127190.1, XP_013127189.1, XP_013127187.1, XP_005452633.1, XP_013127188.1, XP_005451457.1, XP_005471103.1, XP_003449209.1, XP_005471102.1, XP_005471101.1, XP_005468005.1, XP_003444475.1, XP_003450009.1, XP_005467269.1	XP_013124422.1, XP_003451148.1, XP_013124421.1, XP_005475044.1, XP_003439030.1, XP_003458188.2, XP_005460931.1, XP_013131592.1, XP_005460418.1, XP_003448850.1, XP_005460417.1, XP_005450059.1, XP_005457697.1, XP_005457696.1, XP_013127306.1, XP_003446402.1, XP_005474826.1, XP_005450062.1, XP_005450061.1, XP_005450060.1, XP_005473239.1, XP_003446343.1, XP_003454598.1, XP_005475045.1
GO:0030173	integral component of Golgi membrane	C	0.000377901	3.89589e-06	23	44	4835	33596	OVER	XP_005476112.1, XP_005476123.1, XP_005476113.1, XP_003440105.2, XP_005476124.1, XP_005476114.1, XP_005476115.1, XP_005476116.1, XP_005476117.1, XP_005476118.1, XP_013124882.1, XP_003437822.1, XP_013130870.1, XP_003442184.1, XP_003455343.1, XP_013130871.1, XP_003440191.1, XP_013125479.1, XP_005470553.1, XP_005476120.1, XP_003446799.1, XP_005476121.1, XP_005476122.1	XP_013124650.1, XP_003457576.1, XP_003458933.1, XP_003445610.1, XP_005468698.2, XP_005469567.1, XP_003456615.1, XP_013125115.1, XP_003455359.1, XP_003441520.2, XP_003445001.1, XP_005451017.1, XP_013125952.1, XP_005459427.1, XP_013121201.1, XP_003457810.1, XP_003452155.1, XP_005478139.1, XP_003442186.1, XP_003450343.1, XP_013122126.1, XP_005450805.2, XP_005464327.1, XP_013122125.1, XP_005464326.1,…
GO:0031228	intrinsic component of Golgi membrane	C	0.000377901	3.89589e-06	23	44	4835	33596	OVER	XP_005476112.1, XP_005476123.1, XP_005476113.1, XP_003440105.2, XP_005476124.1, XP_005476114.1, XP_005476115.1, XP_005476116.1, XP_005476117.1, XP_005476118.1, XP_013124882.1, XP_003437822.1, XP_013130870.1, XP_003442184.1, XP_003455343.1, XP_013130871.1, XP_003440191.1, XP_013125479.1, XP_005470553.1, XP_005476120.1, XP_003446799.1, XP_005476121.1, XP_005476122.1	XP_013124650.1, XP_003457576.1, XP_003458933.1, XP_003445610.1, XP_005468698.2, XP_005469567.1, XP_003456615.1, XP_013125115.1, XP_003455359.1, XP_003441520.2, XP_003445001.1, XP_005451017.1, XP_013125952.1, XP_005459427.1, XP_013121201.1, XP_003457810.1, XP_003452155.1, XP_005478139.1, XP_003442186.1, XP_003450343.1, XP_013122126.1, XP_005450805.2, XP_005464327.1, XP_013122125.1, XP_005464326.1,…
GO:0030132	clathrin coat of coated pit	C	0.000402643	4.22131e-06	13	13	4845	33627	OVER	XP_005467989.1, XP_003445979.1, XP_005454826.1, XP_003449997.1, XP_003449996.1, XP_005461659.1, XP_005461660.1, XP_013120577.1, XP_005461661.1, XP_005467992.1, XP_005467991.1, XP_005467990.1, XP_013120576.1	XP_003451136.1, XP_003441652.1, XP_005463064.1, XP_005463063.1, XP_013124796.1, XP_003450857.1, XP_005474633.1, XP_005473587.1, XP_005474634.1, XP_005473586.1, XP_005474631.1, XP_005474632.1, XP_005473585.1
GO:0050727	regulation of inflammatory response	P	0.000402643	4.22131e-06	13	13	4845	33627	OVER	XP_013127186.1, XP_013127190.1, XP_003448187.1, XP_013123217.1, XP_013127189.1, XP_013123213.1, XP_013127187.1, XP_013127188.1, XP_005479038.1, XP_013123211.1, XP_013123200.1, XP_005468005.1, XP_013123196.1	XP_013131449.1, XP_005471244.1, XP_003449776.2, XP_005457336.1, XP_003458330.1, XP_005460814.1, XP_005460813.2, XP_013119752.1, XP_005466857.2, XP_005457436.1, XP_003460314.1, XP_005473014.1, XP_005466856.2
GO:0035282	segmentation	P	0.00042002	4.44019e-06	30	71	4828	33569	OVER	XP_013123791.1, XP_013123792.1, XP_005477229.1, XP_005475293.1, XP_005461064.1, XP_005477228.1, XP_005450465.1, XP_005474939.1, XP_005447649.1, XP_003442313.1, XP_003454957.1, XP_013125704.1, XP_013125703.1, XP_005471870.1, XP_005461063.1, XP_005471873.1, XP_003445275.1, XP_005471872.1, XP_003443743.1, XP_005456444.1, XP_003443295.2, XP_003437747.1, XP_003451875.1, XP_005474940.1, XP_003451877.1,…	XP_013127630.1, XP_013125057.1, XP_005463432.1, XP_003441455.2, XP_003443800.3, XP_003445379.1, XP_005451450.1, XP_003438348.2, XP_005452379.1, XP_013127007.1, XP_003439664.1, XP_013121691.1, XP_005476513.1, XP_005474450.1, XP_003458435.1, XP_013131188.1, XP_005476515.1, XP_003450807.2, XP_005452380.1, XP_003445684.1, XP_003449214.1, XP_005453788.1, XP_005476778.1, XP_003453873.2, XP_005476776.1,…
GO:0032559	adenyl ribonucleotide binding	F	0.000428527	4.59233e-06	481	2683	4377	30957	OVER	XP_013127196.1, XP_005476864.1, XP_005449498.1, XP_005452874.1, XP_003450710.1, XP_003447127.2, XP_013120228.1, XP_005460646.2, XP_013127907.1, XP_013126580.1, XP_005448927.1, XP_003446436.1, XP_005467820.1, XP_005449366.1, XP_005450080.1, XP_005459887.1, XP_013122954.1, XP_005457913.1, XP_003453266.1, XP_005473206.1, XP_013133104.1, XP_003440333.2, XP_013128651.1, XP_003448220.1, XP_005478137.1,…	XP_013124468.1, XP_005471726.1, XP_005474431.1, XP_005449475.1, XP_003441581.1, XP_005470421.1, XP_003451677.1, XP_005476427.1, XP_005473677.1, NP_001266412.1, XP_005476284.1, XP_003454031.2, XP_003450176.1, XP_003448790.1, XP_003448376.1, XP_013127730.1,
GO:0030054	cell junction	C	0.000428527	4.605e-06	113	480	4745	33160	OVER	XP_013125995.1, XP_003456069.1, XP_003442988.1, XP_005450923.1, XP_005452410.1, XP_005475375.1, XP_005476701.1, XP_013131127.1, XP_005476709.1, XP_005455587.1, XP_013131123.1, XP_005476705.1, XP_005452523.1, XP_003439898.1, XP_003448684.1, XP_005460943.1, XP_003456283.2, XP_003459519.1, XP_013125129.1, XP_005478867.1, XP_003448642.1, XP_005476496.1, XP_013125125.1, XP_013131119.1, XP_005450928.1,…	XP_005452919.1, XP_005471703.1, XP_003446971.1, XP_003449514.1, XP_013126120.1, XP_013123370.1, XP_003447334.1, XP_003453759.1, XP_003455280.2, XP_005453323.1, XP_013123984.1, XP_005452753.1, XP_003452070.2, XP_003440476.1, XP_005464840.1, XP_005460732.2, XP_013119699.1, XP_003439344.1, XP_003450470.2, XP_005448249.1, XP_013132349.1, XP_003456453.1, XP_003445877.1, XP_003457471.1, XP_003452138.1,…
GO:0043296	apical junction complex	C	0.000432181	4.68203e-06	42	122	4816	33518	OVER	XP_013130550.1, XP_013125995.1, XP_005473570.1, XP_013130552.1, XP_013125994.1, XP_013122744.1, XP_005450923.1, XP_005450924.1, XP_005450925.1, XP_005450926.1, XP_013130558.1, XP_005451929.1, XP_003445506.2, XP_003445179.1, XP_003445507.2, XP_013125130.1, XP_013125131.1, XP_003448589.2, XP_013125997.1, XP_013130571.1, XP_013125996.1, XP_003450234.1, XP_005452523.1, XP_003439898.1, XP_013125998.1,…	XP_005452919.1, XP_003446971.1, XP_013131082.1, XP_003447334.1, XP_013126911.1, XP_013120985.1, XP_013123984.1, XP_005452753.1, XP_013120492.1, XP_003452819.1, XP_003446975.1, XP_005452738.1, XP_005452734.1, XP_003442445.1, XP_003450534.1, XP_003444656.1, XP_003459493.1, XP_005462292.1, XP_003449029.1, XP_013131847.1, XP_005465080.1, XP_003444253.1, XP_003447026.1, XP_013124109.1, XP_005470967.1,…
GO:0030554	adenyl nucleotide binding	F	0.000435046	4.75107e-06	481	2684	4377	30956	OVER	XP_013127196.1, XP_005476864.1, XP_005449498.1, XP_005452874.1, XP_003450710.1, XP_003447127.2, XP_013120228.1, XP_005460646.2, XP_013127907.1, XP_013126580.1, XP_005448927.1, XP_003446436.1, XP_005467820.1, XP_005449366.1, XP_005450080.1, XP_005459887.1, XP_013122954.1, XP_005457913.1, XP_003453266.1, XP_005473206.1, XP_013133104.1, XP_003440333.2, XP_013128651.1, XP_003448220.1, XP_005478137.1,…	XP_013124468.1, XP_005471726.1, XP_005474431.1, XP_005449475.1, XP_003441581.1, XP_005470421.1, XP_003451677.1, XP_005476427.1, XP_005473677.1, NP_001266412.1, XP_005476284.1, XP_003454031.2, XP_003450176.1, XP_003448790.1, XP_003448376.1, XP_013127730.1,
GO:0005923	bicellular tight junction	C	0.000456649	5.02689e-06	41	118	4817	33522	OVER	XP_013130550.1, XP_013125995.1, XP_005473570.1, XP_013130552.1, XP_013125994.1, XP_013122744.1, XP_005450923.1, XP_005450924.1, XP_005450925.1, XP_005450926.1, XP_013130558.1, XP_005451929.1, XP_003445506.2, XP_003445179.1, XP_003445507.2, XP_013125130.1, XP_013125131.1, XP_013125997.1, XP_013130571.1, XP_013125996.1, XP_003450234.1, XP_005452523.1, XP_003439898.1, XP_013125998.1, XP_013130540.1,…	XP_005452919.1, XP_003446971.1, XP_013131082.1, XP_003447334.1, XP_013126911.1, XP_013120985.1, XP_013123984.1, XP_005452753.1, XP_003452819.1, XP_003446975.1, XP_005452738.1, XP_005452734.1, XP_003442445.1, XP_003450534.1, XP_003444656.1, XP_003459493.1, XP_005462292.1, XP_003449029.1, XP_013131847.1, XP_005465080.1, XP_003444253.1, XP_003447026.1, XP_013124109.1, XP_005470967.1, XP_013122585.1,…
GO:0030140	trans-Golgi network transport vesicle	C	0.000457601	5.07735e-06	14	16	4844	33624	OVER	XP_005467989.1, XP_003445979.1, XP_005454826.1, XP_003449997.1, XP_003449996.1, XP_005461659.1, XP_005461660.1, XP_013120577.1, XP_005461661.1, XP_003439895.1, XP_005467992.1, XP_005467991.1, XP_005467990.1, XP_013120576.1	XP_003451136.1, XP_003452140.1, XP_003441652.1, XP_003453917.1, XP_005463064.1, XP_005463063.1, XP_013124796.1, XP_003441496.1, XP_005456830.1, XP_005474633.1, XP_005473587.1, XP_005474634.1, XP_005473586.1, XP_005474631.1, XP_005474632.1, XP_005473585.1
GO:0051348	negative regulation of transferase activity	P	0.000463812	5.18678e-06	23	45	4835	33595	OVER	XP_003445921.1, XP_003447199.1, XP_005462395.1, XP_005474788.1, XP_005477975.1, XP_003457098.1, XP_005477977.1, XP_005477978.1, XP_005458952.1, XP_005451457.1, XP_005471103.1, XP_003449209.1, XP_005471102.1, XP_005471101.1, XP_003444475.1, XP_003450009.1, XP_003451519.1, XP_003443975.1, XP_013132427.1, XP_003448038.1, XP_005456282.1, XP_003450848.1, XP_003443967.1	XP_005475044.1, XP_005474269.1, XP_003458188.2, XP_005478047.1, XP_003441434.1, XP_003448257.1, XP_005453794.1, XP_003446097.1, XP_005449876.1, XP_003438222.1, XP_003449078.1, XP_005449878.1, XP_003446402.1, XP_005449877.1, XP_003454226.1, XP_005449879.1, XP_003442179.1, XP_003446343.1, XP_003455668.1, XP_005460372.1, XP_003454598.1, XP_005476110.1, XP_005475045.1, XP_003451148.1, XP_003439030.1,…
GO:0097503	sialylation	P	0.000468199	5.27675e-06	18	28	4840	33612	OVER	XP_005476112.1, XP_005476123.1, XP_005476113.1, XP_003440105.2, XP_005476124.1, XP_005476114.1, XP_005476115.1, XP_005476116.1, XP_005476117.1, XP_005476118.1, XP_003437822.1, XP_003442184.1, XP_003455343.1, XP_013125479.1, XP_005470553.1, XP_005476120.1, XP_005476121.1, XP_005476122.1	XP_005463870.1, XP_003452997.1, XP_003443845.1, XP_005450802.1, XP_013125115.1, XP_003440057.2, XP_003445001.1, XP_013124807.1, XP_013124808.1, XP_005474661.2, XP_013131654.1, XP_013121201.1, XP_003442186.1, XP_003458736.2, XP_005463869.1, XP_005450808.1, XP_005457876.1, XP_003442182.1, XP_003442185.1, XP_003451963.1, XP_005476756.1, XP_005476757.1, XP_005476755.1, XP_003440654.1, XP_005474659.1,…
GO:0070160	occluding junction	C	0.000614866	7.00862e-06	41	120	4817	33520	OVER	XP_013130550.1, XP_013125995.1, XP_005473570.1, XP_013130552.1, XP_013125994.1, XP_013122744.1, XP_005450923.1, XP_005450924.1, XP_005450925.1, XP_005450926.1, XP_013130558.1, XP_005451929.1, XP_003445506.2, XP_003445179.1, XP_003445507.2, XP_013125130.1, XP_013125131.1, XP_013125997.1, XP_013130571.1, XP_013125996.1, XP_003450234.1, XP_005452523.1, XP_003439898.1, XP_013125998.1, XP_013130540.1,…	XP_005452919.1, XP_003446971.1, XP_013131082.1, XP_003447334.1, XP_013126911.1, XP_013120985.1, XP_013123984.1, XP_005452753.1, XP_003452819.1, XP_003446975.1, XP_005452738.1, XP_005452734.1, XP_003442445.1, XP_003450534.1, XP_003444656.1, XP_003459493.1, XP_013131673.1, XP_005462292.1, XP_003449029.1, XP_013131847.1, XP_005465080.1, XP_003444253.1, XP_003447026.1, XP_013124109.1, XP_005470967.1,…
GO:0008047	enzyme activator activity	F	0.000614866	7.06208e-06	86	341	4772	33299	OVER	XP_013129311.1, XP_013128242.1, XP_005476384.1, XP_003456940.1, XP_005472127.1, XP_005472129.1, XP_013131265.1, XP_013120606.1, XP_013127116.1, XP_005450069.1, XP_013128244.1, XP_013131261.1, XP_003445822.1, XP_013127118.1, XP_005457134.1, XP_005449099.1, XP_005472025.1, XP_005472023.1, XP_003445026.1, XP_013124401.1, XP_003456035.1, XP_013128507.1, XP_003439327.1, XP_003453576.1, XP_013124399.1,…	XP_013119615.1, XP_005449038.1, XP_005477954.1, XP_005467941.1, XP_005448592.1, XP_013128079.1, XP_005469417.1, XP_005453298.1, XP_005477144.1, XP_005475506.1, XP_013129522.1, XP_013120688.1, XP_005453300.1, XP_013124773.1, XP_013126949.1, XP_013121634.1, XP_003438348.2, XP_013130741.1, XP_005454605.1, XP_005473978.1, XP_013121864.1, XP_003452901.1, XP_005453226.1, XP_005473375.1, XP_005459393.1,…
GO:0002040	sprouting angiogenesis	P	0.000614866	7.16651e-06	21	39	4837	33601	OVER	XP_003439085.1, XP_005453018.1, XP_005451761.1, XP_005475042.1, XP_003438289.2, XP_013123813.1, XP_005450160.1, XP_005477437.1, XP_013122758.1, XP_005450465.1, XP_003442915.1, XP_005454811.1, XP_005449667.1, XP_005449666.1, XP_003446404.1, XP_003442834.1, XP_013130440.1, XP_005448461.1, XP_003441168.1, XP_003447442.1, XP_005448496.1	XP_005448611.1, XP_005462346.1, XP_003456066.1, XP_005475711.1, XP_003441453.1, XP_003438991.1, XP_005456320.1, XP_003456610.1, XP_003459837.1, XP_005456322.1, XP_005456323.1, XP_005456324.1, XP_003440685.1, XP_005478615.1, XP_005472210.1, XP_003448298.1, XP_005472212.1, XP_005472211.1, XP_013131188.1, XP_003452676.1, XP_005470897.1, XP_003444614.1, XP_013130646.1, NP_001266656.1, XP_003440623.2,…
GO:0012510	trans-Golgi network transport vesicle membrane	C	0.000614866	7.19833e-06	13	14	4845	33626	OVER	XP_005467989.1, XP_003445979.1, XP_005454826.1, XP_003449997.1, XP_003449996.1, XP_005461659.1, XP_005461660.1, XP_013120577.1, XP_005461661.1, XP_005467992.1, XP_005467991.1, XP_005467990.1, XP_013120576.1	XP_003451136.1, XP_003452140.1, XP_003441652.1, XP_005463064.1, XP_005463063.1, XP_013124796.1, XP_005456830.1, XP_005474633.1, XP_005473587.1, XP_005474634.1, XP_005473586.1, XP_005474631.1, XP_005474632.1, XP_005473585.1
GO:0030130	clathrin coat of trans-Golgi network vesicle	C	0.000614866	7.19833e-06	13	14	4845	33626	OVER	XP_005467989.1, XP_003445979.1, XP_005454826.1, XP_003449997.1, XP_003449996.1, XP_005461659.1, XP_005461660.1, XP_013120577.1, XP_005461661.1, XP_005467992.1, XP_005467991.1, XP_005467990.1, XP_013120576.1	XP_003451136.1, XP_003452140.1, XP_003441652.1, XP_005463064.1, XP_005463063.1, XP_013124796.1, XP_005456830.1, XP_005474633.1, XP_005473587.1, XP_005474634.1, XP_005473586.1, XP_005474631.1, XP_005474632.1, XP_005473585.1
GO:0038201	TOR complex	C	0.000626985	7.39498e-06	8	3	4850	33637	OVER	XP_013128503.1, XP_013128505.1, XP_005470154.1, XP_013128506.1, XP_013128507.1, XP_005470156.1, XP_003448027.2, XP_003439511.1	XP_005473193.1, XP_003445658.1, XP_005473192.1
GO:0006464	cellular protein modification process	P	0.000686603	8.22791e-06	590	3391	4268	30249	OVER	XP_013129858.1, XP_013127196.1, XP_005449498.1, XP_005459152.1, XP_013124882.1, XP_013127907.1, XP_005453542.1, XP_005448927.1, XP_003446436.1, XP_003449209.1, XP_005467820.1, XP_013127064.1, XP_003444475.1, XP_005475966.1, XP_005450080.1, XP_005459887.1, XP_005470553.1, XP_003457690.1, XP_005456391.1, XP_003459018.1, XP_005473206.1, XP_013133104.1, XP_003440333.2, XP_013125693.1, XP_003442370.1,…	XP_003446327.1, XP_013120872.1, XP_005452207.1, XP_005451769.1, XP_013122517.1, XP_005476427.1, XP_005476284.1, XP_005476031.1, XP_003445889.1, XP_005470225.1, XP_013128576.1, XP_005457322.1, XP_005455165.1, XP_003447071.1, XP_005477687.1, XP_005478900.1,
GO:0036211	protein modification process	P	0.000686603	8.22791e-06	590	3391	4268	30249	OVER	XP_013129858.1, XP_013127196.1, XP_005449498.1, XP_005459152.1, XP_013124882.1, XP_013127907.1, XP_005453542.1, XP_005448927.1, XP_003446436.1, XP_003449209.1, XP_005467820.1, XP_013127064.1, XP_003444475.1, XP_005475966.1, XP_005450080.1, XP_005459887.1, XP_005470553.1, XP_003457690.1, XP_005456391.1, XP_003459018.1, XP_005473206.1, XP_013133104.1, XP_003440333.2, XP_013125693.1, XP_003442370.1,…	XP_003446327.1, XP_013120872.1, XP_005452207.1, XP_005451769.1, XP_013122517.1, XP_005476427.1, XP_005476284.1, XP_005476031.1, XP_003445889.1, XP_005470225.1, XP_013128576.1, XP_005457322.1, XP_005455165.1, XP_003447071.1, XP_005477687.1, XP_005478900.1,
GO:0019898	extrinsic component of membrane	C	0.000686603	8.27811e-06	56	191	4802	33449	OVER	XP_003459003.1, XP_005449725.1, XP_013120109.1, XP_013120606.1, XP_005451199.1, XP_005451197.1, XP_005476701.1, XP_003454950.1, XP_003449915.1, XP_005476707.1, XP_005476709.1, XP_003456217.1, XP_005476703.1, XP_005476705.1, XP_005463507.1, XP_005449734.1, XP_013127455.1, XP_003451065.1, XP_003446468.1, XP_013128445.1, XP_005476711.1, XP_005475688.1, XP_005470042.1, XP_005475686.1, XP_005449730.1,…	XP_013124923.1, XP_003457573.1, XP_013124942.1, XP_003441084.1, XP_013124927.1, XP_003440415.1, XP_013125437.1, XP_003443226.1, XP_005447965.1, XP_003438348.2, XP_013124935.1, XP_005454522.1, XP_005452132.1, XP_003438778.1, XP_013124931.1, XP_005467432.1, XP_013131866.1, XP_005478264.1, XP_003453430.1, XP_013120032.1, XP_013124939.1, XP_003454231.1, XP_013125674.1, XP_003451485.1, XP_005458251.1,…
GO:0032011	ARF protein signal transduction	P	0.000774847	9.47742e-06	19	33	4839	33607	OVER	XP_013130083.1, XP_005448726.1, XP_005448192.1, XP_005448727.1, XP_005456376.1, XP_005456377.1, XP_005448723.1, XP_005448724.1, XP_005456375.1, XP_005448725.1, XP_005448193.1, XP_003456612.1, XP_005451688.1, XP_003438873.1, XP_013126677.1, XP_013126676.1, XP_005471525.1, XP_005471524.1, XP_013130089.1	XP_005454990.1, XP_005454991.1, XP_013119820.1, XP_005460269.1, XP_013123794.1, XP_013123795.1, XP_005448573.1, XP_005448571.1, XP_005460268.1, XP_005448572.1, XP_005477997.1, XP_013128919.1, XP_005477859.1, XP_005452299.1, XP_005452297.1, XP_005452298.1, XP_003455053.1, XP_013119774.1, XP_013120983.1, XP_013131562.1, XP_005454992.1, XP_003455624.1, XP_005477860.1, XP_003442556.1, XP_013124142.1,…
GO:0032012	regulation of ARF protein signal transduction	P	0.000774847	9.47742e-06	19	33	4839	33607	OVER	XP_013130083.1, XP_005448726.1, XP_005448192.1, XP_005448727.1, XP_005456376.1, XP_005456377.1, XP_005448723.1, XP_005448724.1, XP_005456375.1, XP_005448725.1, XP_005448193.1, XP_003456612.1, XP_005451688.1, XP_003438873.1, XP_013126677.1, XP_013126676.1, XP_005471525.1, XP_005471524.1, XP_013130089.1	XP_005454990.1, XP_005454991.1, XP_013119820.1, XP_005460269.1, XP_013123794.1, XP_013123795.1, XP_005448573.1, XP_005448571.1, XP_005460268.1, XP_005448572.1, XP_005477997.1, XP_013128919.1, XP_005477859.1, XP_005452299.1, XP_005452297.1, XP_005452298.1, XP_003455053.1, XP_013119774.1, XP_013120983.1, XP_013131562.1, XP_005454992.1, XP_003455624.1, XP_005477860.1, XP_003442556.1, XP_013124142.1,…
GO:0030666	endocytic vesicle membrane	C	0.000808413	9.95861e-06	12	12	4846	33628	OVER	XP_013125005.1, XP_013125004.1, XP_005461659.1, XP_013125003.1, XP_003437639.1, XP_005461660.1, XP_013120577.1, XP_013125008.1, XP_005461661.1, XP_013125007.1, XP_013125006.1, XP_013120576.1	XP_003446295.1, XP_003450077.1, XP_005454895.1, XP_013124691.1, XP_003450857.1, XP_005459504.1, XP_003448533.1, XP_003455526.1, XP_013132858.1, XP_003449078.1, XP_013132859.1, XP_003439997.3
GO:0030118	clathrin coat	C	0.000860636	1.06771e-05	27	63	4831	33577	OVER	XP_013132985.1, XP_005467989.1, XP_005454826.1, XP_003449997.1, XP_003449996.1, XP_005461659.1, XP_005470038.1, XP_013125005.1, XP_013125004.1, XP_003445979.1, XP_003451438.1, XP_013125003.1, XP_003451439.1, XP_013128442.1, XP_005459763.1, XP_005459762.1, XP_005459764.1, XP_005461660.1, XP_013120577.1, XP_013125008.1, XP_005461661.1, XP_013125007.1, XP_013125006.1, XP_005467992.1, XP_005467991.1,…	XP_003451136.1, XP_003456982.3, XP_013121277.1, XP_005459504.1, XP_013120642.1, XP_003448631.1, XP_013120646.1, XP_003441033.2, XP_003457911.1, XP_013124796.1, XP_005465174.1, XP_013121275.1, XP_005473418.1, XP_003450077.1, XP_013131612.1, XP_003441652.1, XP_005473416.1, XP_003451687.2, XP_003438252.1, XP_005467112.1, XP_005463064.1, XP_005474633.1, XP_005473587.1, XP_005474631.1, XP_005474157.1,…
GO:0046578	regulation of Ras protein signal transduction	P	0.000882114	1.10206e-05	78	304	4780	33336	OVER	XP_005453380.1, XP_013131438.1, XP_005448193.1, XP_003456612.1, XP_005451688.1, XP_005477783.1, XP_005472025.1, XP_005473598.1, XP_005471524.1, XP_005472023.1, XP_005473596.1, XP_013120143.1, XP_005457957.1, XP_013124679.1, XP_005457955.1, XP_003448289.2, XP_013123887.1, XP_013124680.1, XP_005448727.1, XP_005469571.1, XP_005456376.1, XP_005448723.1, XP_005473603.1, XP_005448725.1, XP_005473601.1,…	XP_013127218.1, XP_013124422.1, XP_005459901.1, XP_005467941.1, XP_005474721.1, XP_013121901.1, XP_005470990.1, XP_013119774.1, XP_013123900.1, XP_005450848.1, XP_005471330.1, XP_005478355.1, XP_005454666.1, XP_003442633.2, XP_013123908.1, XP_005452679.1, XP_005450996.1, XP_005477860.1, XP_013126805.1, XP_005478054.1, XP_013124374.1, XP_005479000.1, XP_005477735.1, XP_013124143.1, XP_005459559.1,…
GO:0030866	cortical actin cytoskeleton organization	P	0.000895778	1.12696e-05	20	37	4838	33603	OVER	XP_005449735.1, XP_005449725.1, XP_005476711.1, XP_003438146.1, XP_005476710.1, XP_005476701.1, XP_005476712.1, XP_005476702.1, XP_005476707.1, XP_005476708.1, XP_005476709.1, XP_005449731.1, XP_005476703.1, XP_005449730.1, XP_005476704.1, XP_005449733.1, XP_005476705.1, XP_005449732.1, XP_005476706.1, XP_013124263.1	XP_005472543.2, XP_013132463.1, XP_013132462.1, XP_003450941.1, XP_005463642.1, XP_005463648.1, XP_005463646.1, XP_005478290.1, XP_013120528.1, XP_013120526.1, XP_013120527.1, XP_013132860.1, XP_013132469.1, XP_013123109.1, XP_013132468.1, XP_013132465.1, XP_013132464.1, XP_005451264.1, XP_013132467.1, XP_013132466.1, XP_013124183.1, XP_013124182.1, XP_005450180.1, XP_013132471.1, XP_005478289.1,…
GO:0005085	guanyl-nucleotide exchange factor activity	F	0.00090234	1.1431e-05	95	394	4763	33246	OVER	XP_003456483.1, XP_013129982.1, XP_005448942.1, XP_005455415.1, XP_013128071.1, XP_005453380.1, XP_013131438.1, XP_005448193.1, XP_013128073.1, XP_003456612.1, XP_005451688.1, XP_005477783.1, XP_005472025.1, XP_005473598.1, XP_005471524.1, XP_005478794.1, XP_005472023.1, XP_005473596.1, XP_013120143.1, XP_005457957.1, XP_013124679.1, XP_005457955.1, XP_003448289.2, XP_013120883.1, XP_013123887.1,…	XP_003455641.1, XP_013127218.1, XP_013126350.1, XP_005463012.1, XP_013121901.1, XP_005467843.1, XP_003439683.1, XP_005470990.1, XP_013119774.1, XP_005450848.1, XP_005471330.1, XP_005478355.1, XP_005465915.1, XP_013123908.1, XP_005452679.1, XP_005477860.1, XP_005479000.1, XP_005459559.1, XP_003458197.1, XP_005456183.1, XP_005452558.1, XP_013131274.1, XP_013129255.1, XP_013130233.1, XP_005463845.1,…
GO:0005794	Golgi apparatus	C	0.00090569	1.15567e-05	100	421	4758	33219	OVER	XP_005449953.1, XP_005476114.1, XP_005452874.1, XP_005476118.1, XP_013124882.1, XP_005453068.1, XP_003437822.1, XP_005448942.1, XP_003449997.1, XP_005476265.1, XP_013125479.1, XP_005471873.1, XP_005470553.1, XP_003459795.1, XP_003448684.1, XP_013120883.1, XP_003445979.1, XP_005458321.1, XP_003455529.1, XP_013130870.1, XP_013125483.1, XP_003451489.1, XP_005461661.1, XP_003446799.1, XP_005476121.1,…	XP_003453024.1, XP_003448944.2, XP_013120819.1, XP_005450792.1, XP_013124796.1, XP_003452310.1, XP_005450802.1, XP_013128116.1, XP_003455359.1, XP_005457017.1, XP_005474661.2, XP_005459427.1, XP_013121201.1, XP_005459559.1, XP_005477905.1, XP_003442185.1, XP_005471388.1, XP_005476755.1, XP_005472360.1, XP_003447467.2, XP_005463363.1, XP_003441516.1, XP_005465073.1, XP_003453000.1, XP_003450941.1,…
GO:0032268	regulation of cellular protein metabolic process	P	0.00090569	1.16317e-05	138	631	4720	33009	OVER	XP_005462280.1, XP_005471722.1, XP_003456291.1, XP_005477996.1, XP_005477977.1, XP_003449209.1, XP_003438340.1, XP_013124618.1, XP_003458995.1, XP_003440152.1, XP_003444475.1, XP_005449099.1, XP_003438367.1, XP_003445026.1, XP_005452862.1, XP_005472530.1, XP_013128507.1, XP_003447199.1, XP_003456347.1, XP_003455985.1, XP_005476980.1, XP_013127189.1, XP_003453114.1, XP_005452633.1, XP_013128817.1,…	XP_003455641.1, XP_013124422.1, XP_003443095.2, XP_013121947.1, XP_005467941.1, XP_003457821.1, XP_013131601.1, XP_013121005.1, XP_013123622.1, XP_013123898.1, XP_005458857.1, XP_003447937.1, XP_003449078.1, XP_003447564.1, XP_003450176.1, XP_003446402.1, XP_013121803.1, XP_003440912.1, XP_003445889.1, XP_003447225.1, XP_003447990.1, XP_005455986.1, XP_005451602.1, XP_005466377.1, XP_003438709.1,…
GO:0018105	peptidyl-serine phosphorylation	P	0.000959317	1.25719e-05	16	24	4842	33616	OVER	XP_005449497.1, XP_003454355.1, XP_003441415.2, XP_005449498.1, XP_005452842.1, XP_005450160.1, XP_005466183.2, XP_013126928.1, XP_003447239.1, XP_013126926.1, XP_005474384.1, XP_003438146.1, XP_003442834.1, XP_005474385.1, XP_005458893.1, XP_003454185.1	XP_005467940.1, XP_005463881.1, XP_005471259.1, XP_005463880.1, XP_005448611.1, XP_003442720.1, XP_013128975.1, XP_013127170.1, XP_003459228.1, XP_003443159.1, XP_003441930.1, XP_005452469.1, XP_003438991.1, XP_005451188.1, XP_003440681.1, XP_013121913.1, XP_005467385.1, XP_003439954.1, XP_005467386.1, XP_005450313.1, XP_013128409.1, XP_005450312.1, XP_005450314.1, XP_003454101.2
GO:0042401	cellular biogenic amine biosynthetic process	P	0.000959317	1.25719e-05	16	24	4842	33616	OVER	XP_003452421.1, XP_003444198.1, XP_003455366.1, XP_005468183.1, XP_003450631.1, XP_005468182.1, XP_005468181.1, XP_005455513.1, XP_005455512.1, XP_005455511.1, XP_003443113.1, XP_013131323.1, XP_005468188.1, XP_005468187.1, XP_003456998.2, XP_005468184.1	XP_003454629.1, XP_003445497.1, XP_005478241.1, XP_005475836.1, XP_003452736.1, XP_003446800.1, XP_005464962.1, NP_001266450.1, XP_005459569.1, XP_005459104.1, XP_003442303.1, XP_003459432.1, XP_005468699.1, XP_003443880.1, XP_003458532.1, XP_003454182.1, XP_005468652.2, XP_003446883.1, XP_003439428.1, XP_003451163.1, XP_003444858.1, XP_005459570.1, XP_003451966.1, XP_003453068.1
GO:0009309	amine biosynthetic process	P	0.000959317	1.25719e-05	16	24	4842	33616	OVER	XP_003452421.1, XP_003444198.1, XP_003455366.1, XP_005468183.1, XP_003450631.1, XP_005468182.1, XP_005468181.1, XP_005455513.1, XP_005455512.1, XP_005455511.1, XP_003443113.1, XP_013131323.1, XP_005468188.1, XP_005468187.1, XP_003456998.2, XP_005468184.1	XP_003454629.1, XP_003445497.1, XP_005478241.1, XP_005475836.1, XP_003452736.1, XP_003446800.1, XP_005464962.1, NP_001266450.1, XP_005459569.1, XP_005459104.1, XP_003442303.1, XP_003459432.1, XP_005468699.1, XP_003443880.1, XP_003458532.1, XP_003454182.1, XP_005468652.2, XP_003446883.1, XP_003439428.1, XP_003451163.1, XP_003444858.1, XP_005459570.1, XP_003451966.1, XP_003453068.1
GO:0071901	negative regulation of protein serine/threonine kinase activity	P	0.000986691	1.30168e-05	15	21	4843	33619	OVER	XP_003445921.1, XP_003447199.1, XP_005477975.1, XP_003457098.1, XP_005477977.1, XP_005477978.1, XP_005451457.1, XP_005471103.1, XP_003449209.1, XP_005471102.1, XP_005471101.1, XP_003444475.1, XP_003450009.1, XP_003443975.1, XP_003443967.1	XP_003451148.1, XP_005475044.1, XP_005474269.1, XP_003439030.1, XP_003458188.2, XP_003450744.1, XP_013131592.1, XP_003448850.1, XP_005457697.1, XP_005457696.1, XP_005455619.1, XP_003446402.1, XP_003442179.1, XP_005474826.1, XP_005473239.1, XP_003446343.1, XP_005474270.1, XP_003454598.1, XP_005469631.1, XP_005475045.1, XP_005469632.1
GO:0001756	somitogenesis	P	0.00100666	1.33681e-05	27	64	4831	33576	OVER	XP_013123791.1, XP_013123792.1, XP_005477229.1, XP_005475293.1, XP_005461064.1, XP_005477228.1, XP_005450465.1, XP_005474939.1, XP_005447649.1, XP_003442313.1, XP_003454957.1, XP_013125704.1, XP_013125703.1, XP_005471870.1, XP_005461063.1, XP_005471873.1, XP_003445275.1, XP_005471872.1, XP_003443743.1, XP_003443295.2, XP_003437747.1, XP_005474940.1, XP_005447650.1, XP_005471869.1, XP_005449104.1,…	XP_013127630.1, XP_013125057.1, XP_005463432.1, XP_003441455.2, XP_003443800.3, XP_003445379.1, XP_003438348.2, XP_005452379.1, XP_013127007.1, XP_003439664.1, XP_013121691.1, XP_005476513.1, XP_005474450.1, XP_003458435.1, XP_013131188.1, XP_005476515.1, XP_003450807.2, XP_005452380.1, XP_003449214.1, XP_005453788.1, XP_005476778.1, XP_003453873.2, XP_005476776.1, XP_005453359.1, XP_003451948.1,…
GO:0030865	cortical cytoskeleton organization	P	0.00112177	1.51687e-05	20	38	4838	33602	OVER	XP_005449735.1, XP_005449725.1, XP_005476711.1, XP_003438146.1, XP_005476710.1, XP_005476701.1, XP_005476712.1, XP_005476702.1, XP_005476707.1, XP_005476708.1, XP_005476709.1, XP_005449731.1, XP_005476703.1, XP_005449730.1, XP_005476704.1, XP_005449733.1, XP_005476705.1, XP_005449732.1, XP_005476706.1, XP_013124263.1	XP_005472543.2, XP_013132463.1, XP_013132462.1, XP_003450941.1, XP_005463642.1, XP_005463648.1, XP_005463646.1, XP_005478290.1, XP_013120528.1, XP_013120526.1, XP_013120527.1, XP_013132860.1, XP_003445543.1, XP_013132469.1, XP_013123109.1, XP_013132468.1, XP_013132465.1, XP_013132464.1, XP_005451264.1, XP_013132467.1, XP_013132466.1, XP_013124183.1, XP_013124182.1, XP_005450180.1, XP_013132471.1,…
GO:0008373	sialyltransferase activity	F	0.00112177	1.51824e-05	23	49	4835	33591	OVER	XP_005476112.1, XP_005476123.1, XP_005476113.1, XP_003440105.2, XP_005476124.1, XP_005476114.1, XP_005476115.1, XP_005476116.1, XP_005476117.1, XP_005476118.1, XP_013124882.1, XP_003437822.1, XP_013130870.1, XP_003442184.1, XP_003455343.1, XP_013130871.1, XP_005456429.2, XP_013125479.1, XP_005470553.1, XP_005476120.1, XP_005476121.1, XP_005471539.1, XP_005476122.1	XP_005453713.1, XP_005469726.1, XP_003452997.1, XP_005469728.1, XP_005471541.1, XP_013128860.1, XP_005450802.1, XP_013125115.1, XP_005450804.1, XP_003445001.1, XP_013125930.1, XP_013124808.1, XP_005474661.2, XP_013131654.1, XP_013121201.1, XP_005450805.2, XP_013122651.1, XP_005457876.1, XP_003442185.1, XP_003451963.1, XP_005476757.1, XP_005476755.1, XP_013122713.1, XP_005456266.1, XP_003441919.2,…
GO:0051716	cellular response to stimulus	P	0.00112177	1.51908e-05	1031	6281	3827	27359	OVER	XP_003452224.1, XP_005458122.1, XP_003447127.2, XP_005457115.1, XP_013128071.1, XP_003454950.1, XP_003444475.1, XP_005470478.1, XP_003445275.1, XP_003459795.1, XP_003457690.1, XP_005467068.1, XP_005455820.1, XP_005453018.1, XP_013130583.1, XP_003448289.2, XP_005475495.1, XP_005454123.1, XP_005459767.2, XP_005476645.1, XP_013128817.1, XP_003440900.1, XP_013129726.1, XP_013130944.1, XP_005450629.1,…	XP_003448278.1, XP_005467987.1, XP_005454474.1, XP_005478441.1, XP_005476427.1, XP_005470990.1, XP_003445373.1, XP_003454329.1, XP_003442219.1, XP_003459903.1, XP_013122058.1, XP_005472635.1, XP_005459393.1, XP_003443106.1, XP_005462815.2, XP_013120280.1,
GO:0009952	anterior/posterior pattern specification	P	0.00117004	1.59468e-05	47	153	4811	33487	OVER	XP_013125220.1, XP_013123791.1, XP_013125221.1, XP_013125222.1, XP_013123792.1, XP_013125223.1, XP_005477229.1, XP_005475293.1, XP_013125224.1, XP_005461064.1, XP_005477228.1, XP_005450465.1, XP_005474939.1, XP_005447649.1, XP_003442313.1, XP_003455816.1, XP_003454957.1, XP_003457484.1, XP_005472943.1, XP_003440959.1, XP_003455079.1, XP_013125704.1, XP_013125703.1, XP_005471870.1, XP_005461063.1,…	XP_005478524.1, XP_003443099.2, XP_013125057.1, XP_005460266.1, XP_005464562.1, XP_013131086.1, XP_005450088.1, XP_005472902.1, XP_005465019.2, XP_005449072.1, XP_005451193.1, XP_005478121.1, XP_003456426.1, XP_003459218.1, XP_003439269.1, XP_005460375.1, XP_003438348.2, XP_005449938.1, XP_003454513.1, XP_013127007.1, XP_003439664.1, XP_013121691.1, XP_003443788.1, XP_005476513.1, XP_005474450.1,…
GO:0044763	single-organism cellular process	P	0.00117836	1.6163e-05	1845	11742	3013	21898	OVER	XP_003450274.1, XP_003450733.1, XP_013125222.1, XP_005478837.1, XP_005471979.1, XP_005451471.1, XP_013124882.1, XP_005475375.1, XP_013123777.1, XP_003445275.1, XP_003459795.1, XP_005455820.1, XP_005453018.1, XP_005473206.1, XP_005475495.1, XP_003442370.1, XP_003451108.1, XP_005454123.1, XP_005459767.2, XP_005476645.1, XP_013128817.1, XP_003440900.1, XP_013129726.1, XP_005450629.1, XP_005453071.1,…	XP_013124468.1, XP_003448278.1, XP_005467987.1, XP_013127632.1, XP_005452207.1, XP_003443991.1, XP_005454474.1, XP_005478441.1, XP_003451677.1, XP_003444629.1, XP_005476427.1, XP_005476031.1, XP_003448800.1, XP_005458529.1, XP_013131010.1, XP_005470990.1,
GO:0051674	localization of cell	P	0.00122609	1.7032e-05	105	453	4753	33187	OVER	XP_003450274.1, XP_005451761.1, XP_003442988.1, XP_013123792.1, XP_005474412.1, XP_005471979.1, XP_013125076.1, XP_003449017.1, XP_005450215.1, XP_013125919.1, XP_013126964.1, XP_003454950.1, XP_005456326.1, XP_005478904.1, XP_005471873.1, XP_003454348.1, XP_003449650.1, XP_005476398.1, XP_003459268.1, XP_003456283.2, XP_003448187.1, XP_013130897.1, XP_003438250.2, XP_003442833.1, XP_005451670.1,…	XP_003448255.2, XP_013133093.1, XP_005465708.1, XP_003445373.1, XP_005459657.1, XP_005476306.1, XP_003444508.1, XP_005463144.1, XP_005451264.1, XP_013127413.1, XP_013127667.1, XP_005452380.1, XP_005456228.1, XP_013126132.1, XP_003445515.1, XP_005449813.1, XP_005467166.1, XP_005459559.1, XP_005476778.1, XP_013131514.1, XP_013122121.1, XP_005461434.1, NP_001266556.1, XP_005474269.1, XP_013121969.1,…
GO:0048870	cell motility	P	0.00122609	1.7032e-05	105	453	4753	33187	OVER	XP_003450274.1, XP_005451761.1, XP_003442988.1, XP_013123792.1, XP_005474412.1, XP_005471979.1, XP_013125076.1, XP_003449017.1, XP_005450215.1, XP_013125919.1, XP_013126964.1, XP_003454950.1, XP_005456326.1, XP_005478904.1, XP_005471873.1, XP_003454348.1, XP_003449650.1, XP_005476398.1, XP_003459268.1, XP_003456283.2, XP_003448187.1, XP_013130897.1, XP_003438250.2, XP_003442833.1, XP_005451670.1,…	XP_003448255.2, XP_013133093.1, XP_005465708.1, XP_003445373.1, XP_005459657.1, XP_005476306.1, XP_003444508.1, XP_005463144.1, XP_005451264.1, XP_013127413.1, XP_013127667.1, XP_005452380.1, XP_005456228.1, XP_013126132.1, XP_003445515.1, XP_005449813.1, XP_005467166.1, XP_005459559.1, XP_005476778.1, XP_013131514.1, XP_013122121.1, XP_005461434.1, NP_001266556.1, XP_005474269.1, XP_013121969.1,…
GO:0018209	peptidyl-serine modification	P	0.00130247	1.82069e-05	16	25	4842	33615	OVER	XP_005449497.1, XP_003454355.1, XP_003441415.2, XP_005449498.1, XP_005452842.1, XP_005450160.1, XP_005466183.2, XP_013126928.1, XP_003447239.1, XP_013126926.1, XP_005474384.1, XP_003438146.1, XP_003442834.1, XP_005474385.1, XP_005458893.1, XP_003454185.1	XP_005467940.1, XP_005448611.1, XP_013124007.1, XP_013128975.1, XP_013127170.1, XP_003443159.1, XP_003441930.1, XP_003438991.1, XP_003440681.1, XP_003439954.1, XP_005463881.1, XP_005471259.1, XP_005463880.1, XP_003442720.1, XP_003459228.1, XP_005452469.1, XP_005451188.1, XP_013121913.1, XP_005467385.1, XP_005467386.1, XP_005450313.1, XP_013128409.1, XP_005450312.1, XP_005450314.1, XP_003454101.2
GO:0042059	negative regulation of epidermal growth factor receptor signaling pathway	P	0.0013859	1.96452e-05	9	6	4849	33634	OVER	XP_005458952.1, XP_003442834.1, XP_005450160.1, XP_005461659.1, XP_005461660.1, XP_013120577.1, XP_005461661.1, XP_013132427.1, XP_013120576.1	XP_005448611.1, XP_013124691.1, XP_003450857.1, XP_003455526.1, XP_003438991.1, XP_003449078.1
GO:1901185	negative regulation of ERBB signaling pathway	P	0.0013859	1.96452e-05	9	6	4849	33634	OVER	XP_005458952.1, XP_003442834.1, XP_005450160.1, XP_005461659.1, XP_005461660.1, XP_013120577.1, XP_005461661.1, XP_013132427.1, XP_013120576.1	XP_005448611.1, XP_013124691.1, XP_003450857.1, XP_003455526.1, XP_003438991.1, XP_003449078.1
[truncated: 202 more rows]

## Sheet: SK4
GO-ID	Term	Category	FDR	P-Value	#Test	#Ref	#notAnnotTest	#notAnnotRef	Over/Under	TestSeqs	RefSeqs
[truncated: 1,004 more rows]

## Sheet: SK5
GO-ID	Term	Category	FDR	P-Value	#Test	#Ref	#notAnnotTest	#notAnnotRef	Over/Under	TestSeqs	RefSeqs
[truncated: 137 more rows]

## Sheet: SK6
GO-ID	Term	Category	FDR	P-Value	#Test	#Ref	#notAnnotTest	#notAnnotRef	Over/Under	TestSeqs	RefSeqs
[truncated: 551 more rows]

## Sheet: SK7
GO-ID	Term	Category	FDR	P-Value	#Test	#Ref	#notAnnotTest	#notAnnotRef	Over/Under	TestSeqs	RefSeqs
[truncated: 352 more rows]

## Sheet: SK8
GO-ID	Term	Category	FDR	P-Value	#Test	#Ref	#notAnnotTest	#notAnnotRef	Over/Under	TestSeqs	RefSeqs
[truncated: 460 more rows]

[truncated: 6 more sheets: SK9, SK10, SK11, SK12, SK13, SK14]
