# Supplementary material for: Transcriptomic response to parasite infection in Nile tilapia (Oreochromis niloticus) depends on rearing density
Source: BMC Genomics. 2018 Oct 1;19:723. doi: 10.1186/s12864-018-5098-7 (PMC6167859; doi:10.1186/s12864-018-5098-7)
Supplement: Supplementary file 13 — Dot plots of GO term enrichment: Summary of GO term enrichment in differentially expressed genes comparing uninfected and Saprolegnia-challenged fish. Dot colour intensity indicates FDR-corrected P value, dot size indicates number of genes. (XLSX 7015 kb) [file 12864_2018_5098_MOESM13_ESM.xlsx]

## Sheet: H24_down_enrich
GO-ID	Term	Category	FDR	P-Value	#Test	#Ref	#notAnnotTest	#notAnnotRef	Over/Under	TestSeqs	RefSeqs
GO:0033857	diphosphoinositol-pentakisphosphate kinase activity	F	1.26622e-19	4.42502e-23	16	0	1534	36948	OVER	XP_013120613.1, XP_013120612.1, XP_013120611.1, XP_013120610.1, XP_013120609.1, XP_013120619.1, XP_013120608.1, XP_013120618.1, XP_013120620.1, XP_013120607.1, XP_013120621.1, XP_013120617.1, XP_013120616.1, XP_013120615.1, XP_013120614.1, XP_005461696.1
GO:0000827	inositol-1,3,4,5,6-pentakisphosphate kinase activity	F	1.26622e-19	4.42502e-23	16	0	1534	36948	OVER	XP_013120613.1, XP_013120612.1, XP_013120611.1, XP_013120610.1, XP_013120609.1, XP_013120619.1, XP_013120608.1, XP_013120618.1, XP_013120620.1, XP_013120607.1, XP_013120621.1, XP_013120617.1, XP_013120616.1, XP_013120615.1, XP_013120614.1, XP_005461696.1
GO:0000828	inositol hexakisphosphate kinase activity	F	1.26622e-19	4.42502e-23	16	0	1534	36948	OVER	XP_013120613.1, XP_013120612.1, XP_013120611.1, XP_013120610.1, XP_013120609.1, XP_013120619.1, XP_013120608.1, XP_013120618.1, XP_013120620.1, XP_013120607.1, XP_013120621.1, XP_013120617.1, XP_013120616.1, XP_013120615.1, XP_013120614.1, XP_005461696.1
GO:0000832	inositol hexakisphosphate 5-kinase activity	F	1.26622e-19	4.42502e-23	16	0	1534	36948	OVER	XP_013120613.1, XP_013120612.1, XP_013120611.1, XP_013120610.1, XP_013120609.1, XP_013120619.1, XP_013120608.1, XP_013120618.1, XP_013120620.1, XP_013120607.1, XP_013120621.1, XP_013120617.1, XP_013120616.1, XP_013120615.1, XP_013120614.1, XP_005461696.1
GO:1902531	regulation of intracellular signal transduction	P	1.33464e-19	5.83015e-23	94	644	1456	36304	OVER	XP_005454990.1, XP_013124900.1, XP_003449554.1, XP_013127966.1, XP_003444586.1, XP_005448573.1, XP_005448571.1, XP_013121905.1, XP_013121903.1, XP_005455499.1, XP_013126772.1, XP_013121901.1, XP_005453380.1, XP_003449078.1, XP_005448193.1, XP_003452838.1, XP_005471102.1, XP_005452298.1, XP_013123900.1, XP_005471330.1, XP_005471165.1, XP_005472025.1, XP_005471163.1, XP_005472023.1, XP_013123908.1,…	XP_013127218.1, XP_013124422.1, XP_005467941.1, XP_013123898.1, XP_005465019.2, XP_003449209.1, XP_003446402.1, XP_005470990.1, XP_013119774.1, XP_003444475.1, XP_005450848.1, XP_005478355.1, XP_005451602.1, XP_005454605.1, XP_013120521.1, XP_003442633.2, XP_005448675.1, XP_005476175.1, XP_005452679.1, XP_003448289.2, XP_005459393.1, XP_005477860.1, XP_013123887.1, XP_003447323.1, XP_005479000.1,…
GO:0046578	regulation of Ras protein signal transduction	P	5.56892e-19	3.22126e-22	64	318	1486	36630	OVER	XP_005454990.1, XP_013124900.1, XP_013127966.1, XP_005448573.1, XP_005448571.1, XP_013121905.1, XP_013121903.1, XP_005455499.1, XP_013121901.1, XP_005453380.1, XP_005448193.1, XP_005452298.1, XP_013123900.1, XP_005471330.1, XP_005471165.1, XP_005472025.1, XP_005471163.1, XP_005472023.1, XP_013123908.1, XP_005454992.1, XP_003438778.1, XP_013126905.1, XP_003445141.1, XP_013130008.1, XP_005448569.1,…	XP_013127218.1, XP_013124422.1, XP_005459901.1, XP_005467941.1, XP_005474721.1, XP_005470990.1, XP_013119774.1, XP_005450848.1, XP_005478355.1, XP_005454666.1, XP_003442633.2, XP_005452679.1, XP_005450996.1, XP_003448289.2, XP_005477860.1, XP_013126805.1, XP_013123887.1, XP_005478054.1, XP_013124374.1, XP_005479000.1, XP_005456376.1, XP_005477735.1, XP_005448723.1, XP_013124143.1, XP_005459559.1,…
GO:0051056	regulation of small GTPase mediated signal transduction	P	5.56892e-19	3.40577e-22	72	403	1478	36545	OVER	XP_005454990.1, XP_013124900.1, XP_013127966.1, XP_005448573.1, XP_005448571.1, XP_013121905.1, XP_013121903.1, XP_005455499.1, XP_013126772.1, XP_013121901.1, XP_005453380.1, XP_005448193.1, XP_005452298.1, XP_013123900.1, XP_005471330.1, XP_005471165.1, XP_005472025.1, XP_005471163.1, XP_005472023.1, XP_013123908.1, XP_005454992.1, XP_003438778.1, XP_013119873.1, XP_013126905.1, XP_003445141.1,…	XP_013127218.1, XP_013124422.1, XP_005467941.1, XP_005470990.1, XP_013119774.1, XP_005450848.1, XP_005478355.1, XP_005454605.1, XP_003442633.2, XP_005452679.1, XP_003448289.2, XP_005459393.1, XP_005477860.1, XP_013123887.1, XP_005479000.1, XP_005472131.1, XP_005459559.1, XP_005452558.1, XP_013129255.1, XP_005478366.1, XP_005463999.1, XP_005473522.1, XP_013131394.1, XP_013127219.1, XP_005460415.1,…
GO:0007265	Ras protein signal transduction	P	3.5995e-17	2.51581e-20	64	350	1486	36598	OVER	XP_005454990.1, XP_013124900.1, XP_013127966.1, XP_005448573.1, XP_005448571.1, XP_013121905.1, XP_013121903.1, XP_005455499.1, XP_013121901.1, XP_005453380.1, XP_005448193.1, XP_005452298.1, XP_013123900.1, XP_005471330.1, XP_005471165.1, XP_005472025.1, XP_005471163.1, XP_005472023.1, XP_013123908.1, XP_005454992.1, XP_003438778.1, XP_013126905.1, XP_003445141.1, XP_013130008.1, XP_005448569.1,…	XP_013127218.1, XP_013124422.1, XP_005459901.1, XP_005467941.1, XP_005474721.1, XP_005470990.1, XP_013119774.1, XP_005450848.1, XP_005478355.1, XP_005454666.1, XP_003442633.2, XP_005452679.1, XP_003444656.1, XP_005450996.1, XP_003448289.2, XP_005477860.1, XP_013126805.1, XP_013123887.1, XP_005478054.1, XP_013124374.1, XP_005479000.1, XP_005456376.1, XP_005477735.1, XP_005448723.1, XP_013124143.1,…
GO:0035023	regulation of Rho protein signal transduction	P	7.67717e-15	6.03656e-18	51	254	1499	36694	OVER	XP_013124900.1, XP_013127966.1, XP_013121905.1, XP_013121903.1, XP_005455499.1, XP_013121901.1, XP_005453380.1, XP_013123900.1, XP_005471330.1, XP_005471165.1, XP_005472025.1, XP_005471163.1, XP_005472023.1, XP_013123908.1, XP_003438778.1, XP_013126905.1, XP_003445141.1, XP_013130008.1, XP_013123911.1, XP_005463845.1, XP_013123915.1, XP_013121898.1, XP_005471329.1, XP_005458803.1, XP_005458801.1,…	XP_013127218.1, XP_005459901.1, XP_005474721.1, XP_005470990.1, XP_005450848.1, XP_005478355.1, XP_005454666.1, XP_005452679.1, XP_005450996.1, XP_003448289.2, XP_013126805.1, XP_013123887.1, XP_005478054.1, XP_013124374.1, XP_005477735.1, XP_005452558.1, XP_013122653.1, XP_013129255.1, XP_005476683.1, XP_005478366.1, XP_005452934.1, XP_005463999.1, XP_005473522.1, XP_005451237.1, XP_005457056.1,…
GO:0009966	regulation of signal transduction	P	6.34685e-14	5.54504e-17	114	1101	1436	35847	OVER	XP_005454990.1, XP_013124900.1, XP_005448573.1, XP_013121905.1, XP_013126772.1, XP_013121901.1, XP_005453380.1, XP_003449078.1, XP_005448193.1, XP_003452838.1, XP_005452298.1, XP_013123900.1, XP_005471330.1, XP_005471165.1, XP_005472025.1, XP_013123908.1, XP_013124411.1, XP_003438778.1, XP_003447199.1, XP_005453788.1, XP_013119871.1, XP_005477367.1, XP_005448569.1, XP_005450837.1, XP_005474826.1,…	XP_013127218.1, XP_013124422.1, XP_003456027.1, XP_005467941.1, XP_003452224.1, XP_013126120.1, XP_005459382.1, XP_013124927.1, XP_005465019.2, XP_003454950.1, XP_005470990.1, XP_013119774.1, XP_003444475.1, XP_013120521.1, XP_003447839.1, XP_003443019.1, XP_003442633.2, XP_003457690.1, XP_005448675.1, XP_005476175.1, XP_005472635.1, XP_003448289.2, XP_005459393.1, XP_003448243.1, XP_003452488.1,…
GO:0007266	Rho protein signal transduction	P	7.52049e-14	7.22745e-17	51	272	1499	36676	OVER	XP_013124900.1, XP_013127966.1, XP_013121905.1, XP_013121903.1, XP_005455499.1, XP_013121901.1, XP_005453380.1, XP_013123900.1, XP_005471330.1, XP_005471165.1, XP_005472025.1, XP_005471163.1, XP_005472023.1, XP_013123908.1, XP_003438778.1, XP_013126905.1, XP_003445141.1, XP_013130008.1, XP_013123911.1, XP_005463845.1, XP_013123915.1, XP_013121898.1, XP_005471329.1, XP_005458803.1, XP_005458801.1,…	XP_013127218.1, XP_005459901.1, XP_005474721.1, XP_005470990.1, XP_005450848.1, XP_005478355.1, XP_005454666.1, XP_005452679.1, XP_005450996.1, XP_003448289.2, XP_013126805.1, XP_013123887.1, XP_005478054.1, XP_013124374.1, XP_005477735.1, XP_005452558.1, XP_013122653.1, XP_013129255.1, XP_005476683.1, XP_005478366.1, XP_005452934.1, XP_005463999.1, XP_005473522.1, XP_005451237.1, XP_005457056.1,…
GO:0072359	circulatory system development	P	1.21573e-13	1.27457e-16	89	751	1461	36197	OVER	XP_013119636.1, XP_013119634.1, XP_013119632.1, XP_005477229.1, XP_013119630.1, XP_005452608.1, XP_005458045.1, XP_005452606.1, XP_005447982.1, XP_005447980.1, XP_005464639.1, XP_005475183.1, XP_003451706.1, XP_005471717.1, XP_003454348.1, XP_013119638.1, XP_005449997.1, XP_005472211.1, XP_013124411.1, XP_003444614.1, XP_013126132.1, XP_013126130.1, XP_013119640.1, XP_005473683.1, XP_005473685.1,…	XP_013124422.1, XP_005473929.1, XP_005476382.1, XP_003452224.1, XP_005471979.1, XP_005475375.1, XP_003456464.1, XP_005463058.1, XP_013133093.1, XP_003448800.1, XP_013124566.1, XP_003449209.1, XP_003440912.1, XP_003454950.1, XP_003454973.1, XP_003455359.1, XP_013125704.1, XP_005466377.1, XP_005448468.1, XP_005460371.1, XP_003442633.2, XP_003441505.1, XP_005476513.1, XP_005451264.1, XP_003454536.1,…
GO:0010646	regulation of cell communication	P	1.1526e-12	1.30908e-15	116	1187	1434	35761	OVER	XP_005454990.1, XP_013124900.1, XP_005448573.1, XP_013121905.1, XP_013126772.1, XP_013121901.1, XP_005453380.1, XP_003449078.1, XP_005448193.1, XP_003452838.1, XP_005452298.1, XP_013123900.1, XP_005471330.1, XP_005471165.1, XP_005472025.1, XP_013123908.1, XP_013124411.1, XP_003438778.1, XP_003447199.1, XP_005453788.1, XP_013119871.1, XP_005477367.1, XP_005448569.1, XP_005450837.1, XP_005474826.1,…	XP_013127218.1, XP_013124422.1, XP_003456027.1, XP_005467941.1, XP_003452224.1, XP_013126120.1, XP_005459382.1, XP_013124927.1, XP_005458529.1, XP_005465019.2, XP_003439476.1, XP_003454950.1, XP_005470990.1, XP_013119774.1, XP_003444475.1, XP_005471835.1, XP_013120521.1, XP_003447839.1, XP_003443019.1, XP_003442633.2, XP_003457690.1, XP_005448675.1, XP_005476175.1, XP_005472635.1, XP_003448289.2,…
GO:0005089	Rho guanyl-nucleotide exchange factor activity	F	1.41716e-12	1.73338e-15	46	243	1504	36705	OVER	XP_013124900.1, XP_013121900.1, XP_005470447.1, XP_005470445.1, XP_003450480.1, XP_013127966.1, XP_013121905.1, XP_013121906.1, XP_013121903.1, XP_005455499.1, XP_013121904.1, XP_013121901.1, XP_005453380.1, XP_013121902.1, XP_005453381.1, XP_005471331.1, XP_013123900.1, XP_005471330.1, XP_005471164.1, XP_005471165.1, XP_005472026.1, XP_005472025.1, XP_013123905.1, XP_005471163.1, XP_005472024.1,…	XP_013127218.1, XP_005459901.1, XP_005474721.1, XP_005470990.1, XP_005450848.1, XP_005478355.1, XP_005454666.1, XP_005452679.1, XP_005450996.1, XP_003448289.2, XP_013126805.1, XP_013123887.1, XP_005478054.1, XP_013124374.1, XP_005477735.1, XP_005452558.1, XP_013122653.1, XP_013129255.1, XP_005476683.1, XP_005478366.1, XP_005452934.1, XP_005463999.1, XP_005473522.1, XP_005451237.1, XP_005457056.1,…
GO:0023051	regulation of signaling	P	1.97815e-12	2.59237e-15	118	1231	1432	35717	OVER	XP_005454990.1, XP_013124900.1, XP_005448573.1, XP_013121905.1, XP_013126772.1, XP_013121901.1, XP_005453380.1, XP_003449078.1, XP_005448193.1, XP_003452838.1, XP_013130225.1, XP_005452298.1, XP_013123900.1, XP_005471330.1, XP_005471165.1, XP_005472025.1, XP_013123908.1, XP_013124411.1, XP_003438778.1, XP_003447199.1, XP_005453788.1, XP_013119871.1, XP_005477367.1, XP_005448569.1, XP_005450837.1,…	XP_013127218.1, XP_013124422.1, XP_003456027.1, XP_005467941.1, XP_003452224.1, XP_013126120.1, XP_005459382.1, XP_013124927.1, XP_005458529.1, XP_005465019.2, XP_003439476.1, XP_003454950.1, XP_005470990.1, XP_013119774.1, XP_003444475.1, XP_005471835.1, XP_013120521.1, XP_003447839.1, XP_003443019.1, XP_003442633.2, XP_003457690.1, XP_005448675.1, XP_005476175.1, XP_005472635.1, XP_003448289.2,…
GO:0043547	positive regulation of GTPase activity	P	3.85815e-12	5.59412e-15	59	402	1491	36546	OVER	XP_005454990.1, XP_003455641.1, XP_013124900.1, XP_013127966.1, XP_013121905.1, XP_013121903.1, XP_013121901.1, XP_005453380.1, XP_005448193.1, XP_005452298.1, XP_013122707.1, XP_013123900.1, XP_013126266.1, XP_005448823.1, XP_005471165.1, XP_005472025.1, XP_005471163.1, XP_005472023.1, XP_013123908.1, XP_005454992.1, XP_013119873.1, XP_003444467.1, XP_013119871.1, XP_013130008.1, XP_013123911.1,…	XP_013127218.1, XP_005449038.1, XP_013127632.1, XP_005463012.1, XP_013128071.1, XP_005467843.1, XP_005470990.1, XP_013124773.1, XP_005450848.1, XP_005478355.1, XP_003438348.2, XP_013120883.1, XP_013123887.1, XP_003454065.2, XP_005479000.1, XP_005472131.1, XP_005471255.1, XP_005459559.1, XP_003458197.1, XP_005456183.1, XP_003450209.1, XP_013130693.1, XP_013131274.1, XP_005456315.1, XP_013130233.1,…
GO:0043085	positive regulation of catalytic activity	P	3.85815e-12	5.73027e-15	72	569	1478	36379	OVER	XP_005454990.1, XP_003455641.1, XP_013124900.1, XP_005458120.1, XP_013127966.1, XP_013121905.1, XP_013121903.1, XP_013121901.1, XP_005453380.1, XP_003449078.1, XP_005448193.1, XP_005452298.1, XP_013122707.1, XP_013123900.1, XP_013126266.1, XP_005448823.1, XP_005471165.1, XP_005472025.1, XP_005448257.1, XP_005471163.1, XP_005448255.1, XP_005472023.1, XP_013123908.1, XP_005454992.1, XP_003438778.1,…	XP_013127218.1, XP_005449038.1, XP_005467941.1, XP_013123898.1, XP_005458857.1, XP_013127632.1, XP_005463012.1, XP_013128071.1, XP_005467843.1, XP_005470990.1, XP_005453300.1, XP_013124773.1, XP_005450848.1, XP_005478355.1, XP_003438348.2, XP_005466377.1, XP_003447839.1, XP_005448675.1, XP_005476175.1, XP_013120883.1, XP_013123887.1, XP_003454065.2, XP_005479000.1, XP_005472131.1, XP_005471255.1,…
GO:0005085	guanyl-nucleotide exchange factor activity	F	4.02796e-12	6.33438e-15	61	428	1489	36520	OVER	XP_005454990.1, XP_003455641.1, XP_013124900.1, XP_013127966.1, XP_005448573.1, XP_005448571.1, XP_013121905.1, XP_013121903.1, XP_005455499.1, XP_013121901.1, XP_005453380.1, XP_005448193.1, XP_005452298.1, XP_013122707.1, XP_013123900.1, XP_005471330.1, XP_005471165.1, XP_005472025.1, XP_005471163.1, XP_005472023.1, XP_013123908.1, XP_005454992.1, XP_013126905.1, XP_003445141.1, XP_013130008.1,…	XP_013127218.1, XP_013126350.1, XP_005463012.1, XP_013128071.1, XP_005467843.1, XP_003439683.1, XP_005470990.1, XP_013119774.1, XP_005450848.1, XP_005478355.1, XP_005465915.1, XP_005452679.1, XP_003448289.2, XP_005477860.1, XP_013120883.1, XP_013123887.1, XP_005479000.1, XP_005459559.1, XP_003458197.1, XP_005456183.1, XP_005452558.1, XP_013131274.1, XP_013129255.1, XP_013130233.1, XP_005478366.1,…
GO:0005088	Ras guanyl-nucleotide exchange factor activity	F	4.97982e-12	8.26634e-15	46	255	1504	36693	OVER	XP_013124900.1, XP_013121900.1, XP_005470447.1, XP_005470445.1, XP_003450480.1, XP_013127966.1, XP_013121905.1, XP_013121906.1, XP_013121903.1, XP_005455499.1, XP_013121904.1, XP_013121901.1, XP_005453380.1, XP_013121902.1, XP_005453381.1, XP_005471331.1, XP_013123900.1, XP_005471330.1, XP_005471164.1, XP_005471165.1, XP_005472026.1, XP_005472025.1, XP_013123905.1, XP_005471163.1, XP_005472024.1,…	XP_013127218.1, XP_005459901.1, XP_005463012.1, XP_005474721.1, XP_005470990.1, XP_005450848.1, XP_005478355.1, XP_005454666.1, XP_005452679.1, XP_005450996.1, XP_003448289.2, XP_013126805.1, XP_013123887.1, XP_005478054.1, XP_013124374.1, XP_005477735.1, XP_005452558.1, XP_013122653.1, XP_013129255.1, XP_005476683.1, XP_005478366.1, XP_005452934.1, XP_005463999.1, XP_005473522.1, XP_005451237.1,…
GO:0006020	inositol metabolic process	P	8.26008e-12	1.44331e-14	16	16	1534	36932	OVER	XP_013120613.1, XP_013120612.1, XP_013120611.1, XP_013120610.1, XP_013120609.1, XP_013120619.1, XP_013120608.1, XP_013120618.1, XP_013120620.1, XP_013120607.1, XP_013120621.1, XP_013120617.1, XP_013120616.1, XP_013120615.1, XP_013120614.1, XP_005461696.1	XP_003458173.1, XP_003452735.1, XP_003446867.1, XP_003440444.1, XP_005474811.1, XP_005477290.1, XP_003450634.1, XP_003450633.1, XP_003442861.1, XP_003444749.1, XP_003440173.1, XP_005476952.1, XP_005477013.1, XP_003438531.1, XP_005460721.1, XP_005449792.1
GO:0044093	positive regulation of molecular function	P	9.23382e-12	1.69413e-14	74	610	1476	36338	OVER	XP_005454990.1, XP_003455641.1, XP_013124900.1, XP_005458120.1, XP_013127966.1, XP_013121905.1, XP_013121903.1, XP_013121901.1, XP_005453380.1, XP_003449078.1, XP_005448193.1, XP_005452298.1, XP_013122707.1, XP_013123900.1, XP_013126266.1, XP_005448823.1, XP_005471165.1, XP_005472025.1, XP_005448257.1, XP_005471163.1, XP_005448255.1, XP_005472023.1, XP_013123908.1, XP_005454992.1, XP_003438778.1,…	XP_013127218.1, XP_005449038.1, XP_005467941.1, XP_013123898.1, XP_005458857.1, XP_013127632.1, XP_005463012.1, XP_013128071.1, XP_005467843.1, XP_005470990.1, XP_005453300.1, XP_013124773.1, XP_005450848.1, XP_005478355.1, XP_003438348.2, XP_005466377.1, XP_003447839.1, XP_005448675.1, XP_005476175.1, XP_013120883.1, XP_013123887.1, XP_003454065.2, XP_005479000.1, XP_005472131.1, XP_005471255.1,…
GO:0055007	cardiac muscle cell differentiation	P	1.68307e-11	3.23498e-14	20	37	1530	36911	OVER	XP_013119636.1, XP_013119637.1, XP_013119634.1, XP_013119635.1, XP_013119632.1, XP_013119633.1, XP_013119630.1, XP_013119641.1, XP_013119631.1, XP_013119640.1, XP_005447981.1, XP_005447982.1, XP_005447980.1, XP_005447978.1, XP_005447979.1, XP_005447977.1, XP_013119638.1, XP_013119639.1, XP_013119629.1, XP_003450498.1	XP_005451349.1, XP_003446139.1, XP_013130343.1, XP_005455413.1, XP_013123790.1, XP_005463011.1, XP_005455414.1, XP_003457079.1, XP_005461885.1, XP_003443194.1, XP_003439893.1, XP_003439892.1, XP_003456719.1, XP_003446723.1, XP_013123797.1, XP_003446138.1, XP_005466835.1, XP_003439894.1, XP_003444360.1, XP_013125026.1, XP_005462817.1, XP_005462816.1, XP_005473814.1, XP_003445893.1, XP_003439926.1,…
GO:0050790	regulation of catalytic activity	P	3.67607e-11	7.38683e-14	114	1233	1436	35715	OVER	XP_005454990.1, XP_003455641.1, XP_013124900.1, XP_005448573.1, XP_013121905.1, XP_013121901.1, XP_005477977.1, XP_005453380.1, XP_003449078.1, XP_005448193.1, XP_005452298.1, XP_013123900.1, XP_005471330.1, XP_005471165.1, XP_005472025.1, XP_005448257.1, XP_013123908.1, XP_003438778.1, XP_003447199.1, XP_003444467.1, XP_013119871.1, XP_005477367.1, XP_005448569.1, XP_003453415.1, XP_005474826.1,…	XP_013127218.1, XP_005467941.1, XP_013121005.1, XP_013123622.1, XP_013127632.1, XP_005459480.1, XP_005463012.1, XP_013128071.1, XP_005467843.1, XP_003443686.1, XP_003450176.1, XP_003439683.1, XP_005470990.1, XP_013119774.1, XP_013124773.1, XP_003444475.1, XP_003445889.1, XP_003443226.1, XP_005455986.1, XP_005466377.1, XP_013123524.1, XP_003447839.1, XP_005448675.1, XP_005476175.1, XP_003458219.1,…
GO:0051345	positive regulation of hydrolase activity	P	4.77095e-11	1.00037e-13	59	433	1491	36515	OVER	XP_005454990.1, XP_003455641.1, XP_013124900.1, XP_013127966.1, XP_013121905.1, XP_013121903.1, XP_013121901.1, XP_005453380.1, XP_005448193.1, XP_005452298.1, XP_013122707.1, XP_013123900.1, XP_013126266.1, XP_005448823.1, XP_005471165.1, XP_005472025.1, XP_005471163.1, XP_005472023.1, XP_013123908.1, XP_005454992.1, XP_013119873.1, XP_003444467.1, XP_013119871.1, XP_013130008.1, XP_013123911.1,…	XP_013127218.1, XP_005449038.1, XP_013127632.1, XP_005463012.1, XP_013128071.1, XP_005467843.1, XP_005470990.1, XP_013124773.1, XP_005450848.1, XP_005478355.1, XP_003438348.2, XP_005466377.1, XP_003447839.1, XP_013120883.1, XP_013123887.1, XP_003454065.2, XP_005479000.1, XP_005472131.1, XP_005471255.1, XP_005459559.1, XP_013128817.1, XP_003458197.1, XP_005456183.1, XP_003450209.1, XP_013130693.1,…
GO:1990504	dense core granule exocytosis	P	1.18148e-10	2.58054e-13	12	6	1538	36942	OVER	XP_005453615.1, XP_013128700.1, XP_013128701.1, XP_013128697.1, XP_013128702.1, XP_005453613.1, XP_013128703.1, XP_013128698.1, XP_013128704.1, XP_003448390.1, XP_005453610.1, XP_013128699.1	XP_013127599.1, XP_005452244.1, XP_005452245.1, XP_013132046.1, XP_013132047.1, XP_013132045.1
GO:0007264	small GTPase mediated signal transduction	P	3.3739e-10	7.66393e-13	92	932	1458	36016	OVER	XP_005454990.1, XP_003440323.2, XP_013124900.1, XP_013127966.1, XP_005448573.1, XP_005448571.1, XP_013121905.1, XP_013121903.1, XP_005455499.1, XP_013126772.1, XP_013121901.1, XP_005453380.1, XP_005448193.1, XP_003446937.2, XP_003457976.1, XP_005474834.1, XP_005452298.1, XP_013122707.1, XP_013123900.1, XP_005471330.1, XP_005471165.1, XP_005472025.1, XP_005471163.1, XP_003443387.1, XP_003454348.1,…	XP_013127218.1, XP_013124422.1, XP_005467941.1, XP_005460830.1, XP_005463012.1, XP_013128071.1, XP_005467843.1, XP_003439683.1, XP_005470990.1, XP_013119774.1, XP_003442065.1, XP_005457575.1, XP_003459795.1, XP_003442633.2, XP_005455820.1, XP_003448289.2, XP_005459393.1, XP_003454876.1, XP_005456183.1, XP_005452558.1, XP_013131274.1, XP_005463999.1, XP_003451390.1, XP_005455176.1, XP_005473522.1,…
GO:0043087	regulation of GTPase activity	P	3.43387e-10	8.10016e-13	77	708	1473	36240	OVER	XP_005454990.1, XP_003455641.1, XP_013124900.1, XP_003449554.1, XP_013127966.1, XP_005448573.1, XP_005448571.1, XP_013121905.1, XP_013121903.1, XP_005455499.1, XP_013121901.1, XP_005453380.1, XP_005448193.1, XP_005452298.1, XP_013122707.1, XP_013123900.1, XP_013126266.1, XP_005471330.1, XP_005448823.1, XP_005471165.1, XP_005472025.1, XP_005471163.1, XP_005472023.1, XP_013123908.1, XP_005454992.1,…	XP_013127218.1, XP_005449038.1, XP_013123852.1, XP_013127632.1, XP_013126350.1, XP_005463012.1, XP_013128071.1, XP_005467843.1, XP_003439683.1, XP_005470990.1, XP_013119774.1, XP_013124773.1, XP_005450848.1, XP_005478355.1, XP_003438348.2, XP_005465915.1, XP_005452679.1, XP_003448289.2, XP_005477860.1, XP_013120883.1, XP_013123887.1, XP_003454065.2, XP_003442393.1, XP_005479000.1, XP_005472131.1,…
GO:0048583	regulation of response to stimulus	P	4.0936e-10	1.00141e-12	115	1304	1435	35644	OVER	XP_005454990.1, XP_013124900.1, XP_005448573.1, XP_013121905.1, XP_013126772.1, XP_013121901.1, XP_005453380.1, XP_003449078.1, XP_005448193.1, XP_003452838.1, XP_005452298.1, XP_013123900.1, XP_005471330.1, XP_005471165.1, XP_005472025.1, XP_013123908.1, XP_013124411.1, XP_003438778.1, XP_003447199.1, XP_005453788.1, XP_013119871.1, XP_005477367.1, XP_005448569.1, XP_005450837.1, XP_005474826.1,…	XP_013127218.1, XP_013124422.1, XP_003456027.1, XP_005467941.1, XP_003452224.1, XP_013126120.1, XP_005459382.1, XP_013124927.1, XP_005466934.1, XP_005465019.2, XP_003454950.1, XP_005470990.1, XP_013119774.1, XP_013126527.1, XP_003444475.1, XP_013120521.1, XP_003447839.1, XP_003443019.1, XP_003442633.2, XP_003457690.1, XP_005448675.1, XP_005476175.1, XP_005472635.1, XP_003438939.1, XP_003448289.2,…
GO:0098772	molecular function regulator	F	4.92945e-10	1.24894e-12	110	1227	1440	35721	OVER	XP_005454990.1, XP_003455641.1, XP_013124900.1, XP_005448573.1, XP_013121905.1, XP_003442193.2, XP_013121901.1, XP_005477977.1, XP_005453380.1, XP_005448193.1, XP_005452298.1, XP_013123900.1, XP_005471330.1, XP_005471165.1, XP_005472025.1, XP_013123908.1, XP_003438778.1, XP_003444467.1, XP_013119871.1, XP_005448569.1, XP_003453415.1, XP_013123911.1, XP_005451441.1, XP_005463845.1, XP_005464640.1,…	XP_013127218.1, XP_003456027.1, XP_005467941.1, XP_013121005.1, XP_013123622.1, XP_005459480.1, XP_005463012.1, XP_013128071.1, XP_005467843.1, XP_003450176.1, XP_003439683.1, XP_005470990.1, XP_013119774.1, XP_013124773.1, XP_003445889.1, XP_003443226.1, XP_005455986.1, XP_013123524.1, XP_003452901.1, XP_003458219.1, XP_003450744.1, XP_005479121.1, XP_003448289.2, XP_005459393.1, XP_013120883.1,…
GO:0014706	striated muscle tissue development	P	6.9733e-10	1.83814e-12	34	169	1516	36779	OVER	XP_013119636.1, XP_013119637.1, XP_013119634.1, XP_005474269.1, XP_013119635.1, XP_013119632.1, XP_013119633.1, XP_013119630.1, XP_013119631.1, XP_005447981.1, XP_005447982.1, XP_005447980.1, XP_013129912.1, XP_013129915.1, XP_005469819.1, XP_005469818.1, XP_005469817.1, XP_005459290.1, XP_005459291.1, XP_003457464.1, XP_013119638.1, XP_013119639.1, XP_013132701.1, XP_013119641.1, XP_013119640.1,…	XP_003442988.1, XP_003446139.1, XP_005451343.1, XP_005455413.1, XP_013121981.1, XP_005475375.1, XP_013124988.1, XP_005448305.1, XP_005448309.1, XP_005449938.1, XP_003439894.1, XP_003454536.1, XP_005472232.1, XP_005478559.1, XP_005472553.1, XP_013120650.1, XP_005460864.1, XP_013132956.1, XP_005449813.1, XP_013121702.1, XP_003445343.1, XP_003440891.1, XP_003440736.1, XP_005448663.1, NP_001266556.1,…
GO:0035556	intracellular signal transduction	P	6.9733e-10	1.88863e-12	151	1934	1399	35014	OVER	XP_005454990.1, XP_013124900.1, XP_005448132.1, XP_005448573.1, XP_013124505.1, XP_013121905.1, XP_005454862.1, XP_013126772.1, XP_013121901.1, XP_005453380.1, XP_003449078.1, XP_005448193.1, XP_003452838.1, XP_003446937.2, XP_003457976.1, XP_005474834.1, XP_005452298.1, XP_013123900.1, XP_005471330.1, XP_005471165.1, XP_005472025.1, XP_003454348.1, XP_013123908.1, XP_003438778.1, XP_005462649.1,…	XP_013127218.1, XP_005449475.1, XP_013120205.1, XP_005451769.1, XP_005463012.1, XP_013120062.1, XP_003439683.1, XP_005470990.1, XP_013120521.1, XP_005457575.1, XP_003459795.1, XP_005457322.1, XP_003442633.2, XP_005455820.1, XP_005459393.1, XP_003454876.1, XP_005454123.1, XP_005452558.1, XP_005472831.1, XP_005463999.1, XP_013131820.1, XP_005473522.1, XP_005451275.1, XP_005468906.1, XP_005449497.1,…
GO:0065009	regulation of molecular function	P	7.35846e-10	2.06247e-12	115	1320	1435	35628	OVER	XP_005454990.1, XP_003455641.1, XP_013124900.1, XP_005448573.1, XP_013121905.1, XP_013121901.1, XP_005477977.1, XP_005453380.1, XP_003449078.1, XP_005448193.1, XP_005452298.1, XP_013123900.1, XP_005471330.1, XP_005471165.1, XP_005472025.1, XP_005448257.1, XP_003451706.1, XP_013123908.1, XP_003438778.1, XP_003447199.1, XP_003444467.1, XP_013119871.1, XP_005477367.1, XP_005448569.1, XP_003453415.1,…	XP_013127218.1, XP_003456027.1, XP_005467941.1, XP_013121005.1, XP_013123622.1, XP_013127632.1, XP_005459480.1, XP_005463012.1, XP_013128071.1, XP_005467843.1, XP_003443686.1, XP_003450176.1, XP_003439683.1, XP_005470990.1, XP_013119774.1, XP_013124773.1, XP_003444475.1, XP_003445889.1, XP_003443226.1, XP_005455986.1, XP_005466377.1, XP_013123524.1, XP_003447839.1, XP_005448675.1, XP_005476175.1,…
GO:0060537	muscle tissue development	P	7.35846e-10	2.12152e-12	34	170	1516	36778	OVER	XP_013119636.1, XP_013119637.1, XP_013119634.1, XP_005474269.1, XP_013119635.1, XP_013119632.1, XP_013119633.1, XP_013119630.1, XP_013119631.1, XP_005447981.1, XP_005447982.1, XP_005447980.1, XP_013129912.1, XP_013129915.1, XP_005469819.1, XP_005469818.1, XP_005469817.1, XP_005459290.1, XP_005459291.1, XP_003457464.1, XP_013119638.1, XP_013119639.1, XP_013132701.1, XP_013119641.1, XP_013119640.1,…	XP_003442988.1, XP_003446139.1, XP_005451343.1, XP_005455413.1, XP_013121981.1, XP_005475375.1, XP_013124988.1, XP_005448305.1, XP_005448309.1, XP_005449938.1, XP_003439894.1, XP_003454536.1, XP_005472232.1, XP_005478559.1, XP_005472553.1, XP_013120650.1, XP_005460864.1, XP_013132956.1, XP_005449813.1, XP_013121702.1, XP_003445343.1, XP_003440891.1, XP_003440736.1, XP_005448663.1, NP_001266556.1,…
GO:0048738	cardiac muscle tissue development	P	9.45358e-10	2.80816e-12	23	72	1527	36876	OVER	XP_013119636.1, XP_013119637.1, XP_013119634.1, XP_005474269.1, XP_013119635.1, XP_013119632.1, XP_013119633.1, XP_013119630.1, XP_013119641.1, XP_013119631.1, XP_013119640.1, XP_005447981.1, XP_005447982.1, XP_005447980.1, XP_005447978.1, XP_005447979.1, XP_005447977.1, XP_005449336.1, XP_005474270.1, XP_013119638.1, XP_013119639.1, XP_013119629.1, XP_003450498.1	XP_005451349.1, XP_003442988.1, XP_003446139.1, XP_003440828.1, XP_005475377.1, XP_005451343.1, XP_005455413.1, XP_005475375.1, XP_013123790.1, XP_005461885.1, XP_003439892.1, XP_003439894.1, XP_005477240.1, XP_005450160.1, XP_005462817.1, XP_003443830.1, XP_003449214.1, XP_003439926.1, XP_003451813.1, XP_005449813.1, XP_003454002.2, XP_003458302.2, XP_003453873.2, XP_003457244.2, XP_003460654.1,…
GO:0001568	blood vessel development	P	4.45959e-09	1.38708e-11	49	361	1501	36587	OVER	XP_005458045.1, XP_005464639.1, XP_005471717.1, XP_005449997.1, XP_005472211.1, XP_013124411.1, XP_003444614.1, XP_013126132.1, XP_013126130.1, XP_005473683.1, XP_005473685.1, XP_005472207.1, XP_005451670.1, XP_003437837.1, XP_005451672.1, XP_005472209.1, XP_005464640.1, XP_003449738.1, XP_005474270.1, XP_005474269.1, XP_005477437.1, XP_003446763.1, XP_005474939.1, XP_005458046.1, XP_003459837.1,…	XP_013124422.1, XP_005451761.1, XP_003451639.1, XP_013123792.1, XP_003439961.1, XP_005449667.1, XP_013127670.1, XP_003456610.1, XP_013124566.1, XP_005470263.1, XP_003454973.1, XP_013125704.1, XP_005462077.1, XP_005471873.1, XP_003458780.1, XP_013130764.1, XP_005460371.1, XP_005472443.1, XP_005476513.1, XP_005451264.1, XP_003454728.1, XP_013131188.1, XP_005453018.1, XP_003447843.1, XP_013121476.1,…
GO:0035051	cardiocyte differentiation	P	4.45959e-09	1.40263e-11	20	56	1530	36892	OVER	XP_013119636.1, XP_013119637.1, XP_013119634.1, XP_013119635.1, XP_013119632.1, XP_013119633.1, XP_013119630.1, XP_013119641.1, XP_013119631.1, XP_013119640.1, XP_005447981.1, XP_005447982.1, XP_005447980.1, XP_005447978.1, XP_005447979.1, XP_005447977.1, XP_013119638.1, XP_013119639.1, XP_013119629.1, XP_003450498.1	XP_005451349.1, XP_003446139.1, XP_013131979.1, XP_005455413.1, XP_013123790.1, XP_013131980.1, XP_005461885.1, XP_013131982.1, XP_003439892.1, XP_003439894.1, XP_005462817.1, XP_003440624.1, XP_003439926.1, XP_005449813.1, XP_003453873.2, XP_013119680.1, XP_003460654.1, XP_005460113.1, XP_003448532.1, XP_003439270.1, XP_005476341.1, XP_003453568.1, XP_003453566.1, XP_005450465.1, XP_013131978.1,…
GO:0003993	acid phosphatase activity	F	2.58274e-08	8.3489e-11	16	35	1534	36913	OVER	XP_013120613.1, XP_013120612.1, XP_013120611.1, XP_013120610.1, XP_013120609.1, XP_013120619.1, XP_013120608.1, XP_013120618.1, XP_013120620.1, XP_013120607.1, XP_013120621.1, XP_013120617.1, XP_013120616.1, XP_013120615.1, XP_013120614.1, XP_005461696.1	XP_005458627.1, XP_005474268.1, XP_013119652.1, XP_013119653.1, XP_005454746.1, XP_013119650.1, XP_005454747.1, XP_013119651.1, XP_005448344.1, XP_005448347.1, XP_005448346.1, XP_003438416.1, XP_013119690.1, XP_013119691.1, XP_013119692.1, XP_005460068.1, XP_013119693.1, XP_005460046.1, XP_013119694.1, XP_005460047.1, XP_003456987.1, XP_003447855.1, XP_003457561.1, XP_005461768.1, XP_003453802.1,…
GO:0001944	vasculature development	P	4.72573e-08	1.63364e-10	50	404	1500	36544	OVER	XP_005458045.1, XP_005464639.1, XP_005471717.1, XP_005449997.1, XP_005472211.1, XP_013124411.1, XP_003444614.1, XP_013126132.1, XP_013126130.1, XP_005473683.1, XP_005473685.1, XP_005472207.1, XP_005451670.1, XP_003437837.1, XP_005451672.1, XP_005472209.1, XP_005464640.1, XP_003449738.1, XP_005474270.1, XP_005474269.1, XP_005477437.1, XP_003446763.1, XP_005474939.1, XP_005458046.1, XP_003459837.1,…	XP_013124422.1, XP_005476382.1, XP_013124566.1, XP_003440912.1, XP_003454973.1, XP_013125704.1, XP_005460371.1, XP_005476513.1, XP_005451264.1, XP_013131188.1, XP_003450285.1, XP_005453018.1, XP_013121476.1, XP_013127667.1, XP_003448243.1, XP_013125509.1, XP_005478137.1, XP_005466945.1, XP_013121586.1, XP_005450233.2, XP_003448233.1, XP_003450941.1, NP_001266666.1, XP_013124567.1, XP_003446174.1,…
GO:2000725	regulation of cardiac muscle cell differentiation	P	4.72573e-08	1.69278e-10	7	0	1543	36948	OVER	XP_005447978.1, XP_005447979.1, XP_005447977.1, XP_005447981.1, XP_005447982.1, XP_005447980.1, XP_003450498.1
GO:1905207	regulation of cardiocyte differentiation	P	4.72573e-08	1.69278e-10	7	0	1543	36948	OVER	XP_005447978.1, XP_005447979.1, XP_005447977.1, XP_005447981.1, XP_005447982.1, XP_005447980.1, XP_003450498.1
GO:0033596	TSC1-TSC2 complex	C	4.72573e-08	1.69278e-10	7	0	1543	36948	OVER	XP_005460589.1, XP_013119872.1, XP_013119873.1, XP_005460592.1, XP_013119870.1, XP_013119869.1, XP_013119871.1
GO:0016776	phosphotransferase activity, phosphate group as acceptor	F	5.96785e-08	2.18984e-10	16	38	1534	36910	OVER	XP_013120613.1, XP_013120612.1, XP_013120611.1, XP_013120610.1, XP_013120609.1, XP_013120619.1, XP_013120608.1, XP_013120618.1, XP_013120620.1, XP_013120607.1, XP_013120621.1, XP_013120617.1, XP_013120616.1, XP_013120615.1, XP_013120614.1, XP_005461696.1	XP_013124901.1, XP_003444458.1, XP_003446993.1, XP_003457612.1, XP_003437843.1, XP_003437907.2, XP_003444269.1, XP_013124904.1, XP_005452643.1, XP_003457078.1, XP_003454054.1, XP_013124907.1, XP_005478832.1, XP_003454031.2, XP_013126185.1, XP_003455014.1, XP_003455015.1, XP_005468362.1, XP_005468363.1, XP_013123109.1, XP_005462416.1, XP_005468361.1, XP_003455648.1, XP_005450558.1, XP_005461888.1,…
GO:0072358	cardiovascular system development	P	6.38482e-08	2.39863e-10	50	409	1500	36539	OVER	XP_005458045.1, XP_005464639.1, XP_005471717.1, XP_005449997.1, XP_005472211.1, XP_013124411.1, XP_003444614.1, XP_013126132.1, XP_013126130.1, XP_005473683.1, XP_005473685.1, XP_005472207.1, XP_005451670.1, XP_003437837.1, XP_005451672.1, XP_005472209.1, XP_005464640.1, XP_003449738.1, XP_005474270.1, XP_005474269.1, XP_005477437.1, XP_003446763.1, XP_005474939.1, XP_005458046.1, XP_003459837.1,…	XP_013124422.1, XP_005476382.1, XP_013124566.1, XP_003440912.1, XP_003454973.1, XP_003455359.1, XP_013125704.1, XP_005460371.1, XP_005476513.1, XP_005451264.1, XP_013131188.1, XP_003450285.1, XP_005453018.1, XP_013121476.1, XP_013127667.1, XP_003448243.1, XP_013125509.1, XP_005478137.1, XP_005466945.1, XP_013121586.1, XP_005450233.2, XP_003448233.1, XP_003450941.1, NP_001266666.1, XP_013124567.1,…
GO:0007507	heart development	P	6.90927e-08	2.65602e-10	51	424	1499	36524	OVER	XP_013119636.1, XP_013119634.1, XP_013119632.1, XP_005477229.1, XP_013119630.1, XP_005452608.1, XP_005458045.1, XP_005452606.1, XP_005447982.1, XP_005447980.1, XP_005475183.1, XP_003451706.1, XP_003454348.1, XP_013119638.1, XP_005449997.1, XP_013124411.1, XP_013119640.1, XP_005447978.1, XP_003437837.1, XP_005474270.1, XP_013119629.1, XP_013119637.1, XP_005474269.1, XP_013119635.1, XP_013119633.1,…	XP_005473929.1, XP_003452224.1, XP_005471979.1, XP_005475375.1, XP_003456464.1, XP_005463058.1, XP_013133093.1, XP_003448800.1, XP_003449209.1, XP_003454950.1, XP_003454973.1, XP_005466377.1, XP_005448468.1, XP_003442633.2, XP_003441505.1, XP_005476513.1, XP_003454536.1, XP_013131188.1, XP_005449279.1, XP_003454296.1, XP_005449813.1, XP_013127109.1, XP_005449617.1, XP_005472831.1, NP_001266556.1,…
GO:0019497	hexachlorocyclohexane metabolic process	P	1.01912e-07	4.00667e-10	16	40	1534	36908	OVER	XP_013120613.1, XP_013120612.1, XP_013120611.1, XP_013120610.1, XP_013120609.1, XP_013120619.1, XP_013120608.1, XP_013120618.1, XP_013120620.1, XP_013120607.1, XP_013120621.1, XP_013120617.1, XP_013120616.1, XP_013120615.1, XP_013120614.1, XP_005461696.1	XP_005458627.1, XP_005474268.1, XP_013119652.1, XP_013119653.1, XP_005454746.1, XP_013119650.1, XP_005454747.1, XP_013119651.1, XP_005448344.1, XP_005448347.1, XP_005448346.1, XP_003438416.1, XP_013119690.1, XP_013119691.1, XP_013119692.1, XP_005460068.1, XP_013119693.1, XP_005460046.1, XP_013119694.1, XP_003456357.1, XP_005460047.1, XP_003456987.1, XP_003447855.1, XP_003457561.1, XP_005461768.1,…
GO:0006771	riboflavin metabolic process	P	1.30589e-07	5.36228e-10	16	41	1534	36907	OVER	XP_013120613.1, XP_013120612.1, XP_013120611.1, XP_013120610.1, XP_013120609.1, XP_013120619.1, XP_013120608.1, XP_013120618.1, XP_013120620.1, XP_013120607.1, XP_013120621.1, XP_013120617.1, XP_013120616.1, XP_013120615.1, XP_013120614.1, XP_005461696.1	XP_005458627.1, XP_005474268.1, XP_013119652.1, XP_013119653.1, XP_005454746.1, XP_013119650.1, XP_005454747.1, XP_013130308.1, XP_013119651.1, XP_005448344.1, XP_005448347.1, XP_005448346.1, XP_003438416.1, XP_013130860.1, XP_013130309.1, XP_013119690.1, XP_013119691.1, XP_013119692.1, XP_005460068.1, XP_013119693.1, XP_005460046.1, XP_013119694.1, XP_005460047.1, XP_003456987.1, XP_003447855.1,…
GO:0042726	flavin-containing compound metabolic process	P	1.30589e-07	5.36228e-10	16	41	1534	36907	OVER	XP_013120613.1, XP_013120612.1, XP_013120611.1, XP_013120610.1, XP_013120609.1, XP_013120619.1, XP_013120608.1, XP_013120618.1, XP_013120620.1, XP_013120607.1, XP_013120621.1, XP_013120617.1, XP_013120616.1, XP_013120615.1, XP_013120614.1, XP_005461696.1	XP_005458627.1, XP_005474268.1, XP_013119652.1, XP_013119653.1, XP_005454746.1, XP_013119650.1, XP_005454747.1, XP_013130308.1, XP_013119651.1, XP_005448344.1, XP_005448347.1, XP_005448346.1, XP_003438416.1, XP_013130860.1, XP_013130309.1, XP_013119690.1, XP_013119691.1, XP_013119692.1, XP_005460068.1, XP_013119693.1, XP_005460046.1, XP_013119694.1, XP_005460047.1, XP_003456987.1, XP_003447855.1,…
GO:0065007	biological regulation	P	1.73126e-07	7.26024e-10	580	11101	970	25847	OVER	XP_003455641.1, XP_013131142.1, XP_013119630.1, XP_005456861.1, XP_005478509.1, XP_005469248.1, XP_003450756.1, XP_013121901.1, XP_003449078.1, XP_005463288.1, XP_005448193.1, XP_003452838.1, XP_003457976.1, XP_005465708.1, XP_005471330.1, XP_003454329.1, XP_005460962.1, XP_013132270.1, XP_005475920.2, XP_005463144.1, XP_013123908.1, XP_005456293.1, XP_013124411.1, XP_013127873.1, XP_013131866.1,…	XP_003450274.1, XP_013125222.1, XP_003448278.1, XP_005478837.1, XP_005467987.1, XP_005453214.1, XP_013127632.1, XP_005454474.1, XP_005478441.1, XP_005448170.1, XP_003444629.1, XP_005476427.1, XP_003448800.1, XP_005458529.1, XP_005456119.1, XP_003456080.2, XP_005470990.1, XP_003445889.1, XP_003458490.2, XP_003443226.1, XP_003445373.1, XP_013129014.1, XP_003442219.1, XP_003459903.1, XP_005456631.1,…
GO:0005515	protein binding	F	1.78007e-07	7.62042e-10	683	13448	867	23500	OVER	XP_005467734.1, XP_005467711.1, XP_005465301.1, XP_013119630.1, XP_013126396.1, XP_005456861.1, XP_003454261.1, XP_005458024.1, XP_013126418.1, XP_013121901.1, XP_005448927.1, XP_003449078.1, XP_005463288.1, XP_013130749.1, XP_013125159.1, XP_005465708.1, XP_005471330.1, XP_005471812.1, XP_013132861.1, XP_003454329.1, XP_013128530.1, XP_005468787.1, XP_005475920.2, XP_013122419.1, XP_005463144.1,…	XP_013124468.1, XP_013126878.1, XP_005467987.1, XP_013126625.1, XP_005454474.1, XP_005476427.1, XP_013132929.1, XP_005474017.1, XP_005471628.1, XP_013130519.1, XP_003456080.2, XP_013129267.1, XP_003445889.1, XP_003445373.1, XP_013121706.1, XP_005459393.1, XP_013130123.1, XP_005454354.1, XP_005470870.1, XP_003439465.1, XP_003456343.1, XP_013130256.1, XP_013128902.1, XP_005473522.1, NP_001266510.1,…
GO:0050789	regulation of biological process	P	2.0582e-07	8.9909e-10	552	10488	998	26460	OVER	XP_003455641.1, XP_013131142.1, XP_013119630.1, XP_005456861.1, XP_005478509.1, XP_003450756.1, XP_013121901.1, XP_003449078.1, XP_005463288.1, XP_005448193.1, XP_003452838.1, XP_003457976.1, XP_005465708.1, XP_005471330.1, XP_003454329.1, XP_005460962.1, XP_013132270.1, XP_005475920.2, XP_005463144.1, XP_013123908.1, XP_005456293.1, XP_013124411.1, XP_013127873.1, XP_013131866.1, XP_013126132.1,…	XP_003450274.1, XP_013125222.1, XP_003448278.1, XP_005478837.1, XP_005467987.1, XP_005453214.1, XP_013127632.1, XP_005454474.1, XP_005478441.1, XP_005448170.1, XP_005476427.1, XP_003448800.1, XP_005458529.1, XP_005456119.1, XP_003456080.2, XP_005470990.1, XP_003445889.1, XP_003458490.2, XP_003443226.1, XP_003445373.1, XP_013129014.1, XP_003442219.1, XP_003459903.1, XP_005456631.1, XP_005477687.1,…
GO:0051348	negative regulation of transferase activity	P	2.53012e-07	1.12735e-09	17	51	1533	36897	OVER	XP_005474269.1, XP_003445921.1, XP_003447199.1, XP_005453794.1, XP_005477975.1, XP_003457098.1, XP_003446097.1, XP_005477977.1, XP_003438222.1, XP_003449078.1, XP_005477978.1, XP_005471103.1, XP_005471102.1, XP_005471101.1, XP_003445592.1, XP_005474826.1, XP_005474270.1	XP_003441434.1, XP_003448257.1, XP_005474788.1, XP_005449876.1, XP_005449878.1, XP_003449209.1, XP_003446402.1, XP_003444475.1, XP_003455668.1, XP_005476110.1, XP_003450848.1, XP_005475045.1, XP_003451148.1, XP_003439030.1, XP_003450744.1, XP_013131592.1, XP_003448850.1, XP_005449886.1, XP_005457697.1, XP_003444743.1, XP_005473239.1, XP_003444293.1, XP_005469631.1, XP_013125946.1, XP_003443967.1,…
GO:0051146	striated muscle cell differentiation	P	2.62005e-07	1.21092e-09	30	176	1520	36772	OVER	XP_013119636.1, XP_013119637.1, XP_013119634.1, XP_013119635.1, XP_013119632.1, XP_013119633.1, XP_013119630.1, XP_013119631.1, XP_005447981.1, XP_005447982.1, XP_005447980.1, XP_005469819.1, XP_005469818.1, XP_005469817.1, XP_005459290.1, XP_005459291.1, XP_003457464.1, XP_013119638.1, XP_013119639.1, XP_003438778.1, XP_013132701.1, XP_013119641.1, XP_013119640.1, XP_005447978.1, XP_005447979.1,…	XP_003446139.1, XP_013130885.1, XP_005455413.1, XP_003456464.1, XP_013120296.1, XP_013131010.1, XP_005448305.1, XP_005455221.1, XP_005448309.1, XP_003439894.1, XP_013128749.1, XP_003454536.1, XP_005472232.1, XP_003444406.1, XP_005478559.1, XP_005472553.1, XP_013124973.1, XP_013132956.1, XP_005449813.1, XP_013121702.1, XP_005472557.1, XP_005456608.1, XP_003445343.1, XP_005476778.1, XP_003440736.1,…
GO:0042196	chlorinated hydrocarbon metabolic process	P	2.62005e-07	1.23609e-09	16	44	1534	36904	OVER	XP_013120613.1, XP_013120612.1, XP_013120611.1, XP_013120610.1, XP_013120609.1, XP_013120619.1, XP_013120608.1, XP_013120618.1, XP_013120620.1, XP_013120607.1, XP_013120621.1, XP_013120617.1, XP_013120616.1, XP_013120615.1, XP_013120614.1, XP_005461696.1	XP_005458627.1, XP_005474268.1, XP_013119652.1, XP_013119653.1, XP_005454746.1, XP_013119650.1, XP_005454747.1, XP_013119651.1, XP_005448344.1, XP_005448347.1, XP_005448346.1, XP_003438416.1, XP_013119690.1, XP_013119691.1, XP_013119692.1, XP_005460068.1, XP_013119693.1, XP_005460046.1, XP_013119694.1, XP_003456357.1, XP_005460047.1, XP_005477013.1, XP_003456987.1, XP_003447855.1, XP_003457561.1,…
GO:0042197	halogenated hydrocarbon metabolic process	P	2.62005e-07	1.23609e-09	16	44	1534	36904	OVER	XP_013120613.1, XP_013120612.1, XP_013120611.1, XP_013120610.1, XP_013120609.1, XP_013120619.1, XP_013120608.1, XP_013120618.1, XP_013120620.1, XP_013120607.1, XP_013120621.1, XP_013120617.1, XP_013120616.1, XP_013120615.1, XP_013120614.1, XP_005461696.1	XP_005458627.1, XP_005474268.1, XP_013119652.1, XP_013119653.1, XP_005454746.1, XP_013119650.1, XP_005454747.1, XP_013119651.1, XP_005448344.1, XP_005448347.1, XP_005448346.1, XP_003438416.1, XP_013119690.1, XP_013119691.1, XP_013119692.1, XP_005460068.1, XP_013119693.1, XP_005460046.1, XP_013119694.1, XP_003456357.1, XP_005460047.1, XP_005477013.1, XP_003456987.1, XP_003447855.1, XP_003457561.1,…
GO:0006469	negative regulation of protein kinase activity	P	3.29699e-07	1.61306e-09	16	45	1534	36903	OVER	XP_005474269.1, XP_003445921.1, XP_003447199.1, XP_005453794.1, XP_005477975.1, XP_003457098.1, XP_003446097.1, XP_005477977.1, XP_003438222.1, XP_005477978.1, XP_005471103.1, XP_005471102.1, XP_005471101.1, XP_003445592.1, XP_005474826.1, XP_005474270.1	XP_005475044.1, XP_003458188.2, XP_005478047.1, XP_003441434.1, XP_003448257.1, XP_005474788.1, XP_005449876.1, XP_005451457.1, XP_005449878.1, XP_003449209.1, XP_003446402.1, XP_005449877.1, XP_003454226.1, XP_005449879.1, XP_003442179.1, XP_003444475.1, XP_003450009.1, XP_003451519.1, XP_003446343.1, XP_003443975.1, XP_013132427.1, XP_003454598.1, XP_003450848.1, XP_005475045.1, XP_003451148.1,…
GO:0033673	negative regulation of kinase activity	P	3.29699e-07	1.61306e-09	16	45	1534	36903	OVER	XP_005474269.1, XP_003445921.1, XP_003447199.1, XP_005453794.1, XP_005477975.1, XP_003457098.1, XP_003446097.1, XP_005477977.1, XP_003438222.1, XP_005477978.1, XP_005471103.1, XP_005471102.1, XP_005471101.1, XP_003445592.1, XP_005474826.1, XP_005474270.1	XP_005475044.1, XP_003458188.2, XP_005478047.1, XP_003441434.1, XP_003448257.1, XP_005474788.1, XP_005449876.1, XP_005451457.1, XP_005449878.1, XP_003449209.1, XP_003446402.1, XP_005449877.1, XP_003454226.1, XP_005449879.1, XP_003442179.1, XP_003444475.1, XP_003450009.1, XP_003451519.1, XP_003446343.1, XP_003443975.1, XP_013132427.1, XP_003454598.1, XP_003450848.1, XP_005475045.1, XP_003451148.1,…
GO:0042692	muscle cell differentiation	P	4.34856e-07	2.16554e-09	33	216	1517	36732	OVER	XP_013119636.1, XP_013119637.1, XP_013119634.1, XP_013119635.1, XP_003448713.1, XP_013119632.1, XP_013119633.1, XP_013119630.1, XP_013119631.1, XP_005447981.1, XP_005447982.1, XP_005447980.1, XP_005469819.1, XP_005469818.1, XP_005469817.1, XP_005459290.1, XP_005459291.1, XP_003457464.1, XP_003449844.1, XP_013119638.1, XP_013119639.1, XP_013129321.1, XP_003438778.1, XP_013132701.1, XP_013119641.1,…	XP_013130885.1, XP_003456464.1, XP_013131010.1, XP_005448309.1, XP_003454536.1, XP_005478559.1, XP_005472553.1, XP_013132956.1, XP_005449813.1, XP_003440891.1, XP_005476778.1, XP_013125186.1, XP_003453688.1, XP_005472831.1, XP_005448686.1, XP_005448663.1, XP_013128312.1, XP_005456691.1, XP_005477458.1, XP_003457300.2, XP_013130343.1, XP_003452370.1, XP_003450548.1, XP_003454466.2, XP_003441243.1,…
GO:0051336	regulation of hydrolase activity	P	7.47402e-07	3.78729e-09	79	895	1471	36053	OVER	XP_005454990.1, XP_003455641.1, XP_013124900.1, XP_003449554.1, XP_013127966.1, XP_005448573.1, XP_005448571.1, XP_013121905.1, XP_013121903.1, XP_005455499.1, XP_003443631.1, XP_013121901.1, XP_005453380.1, XP_005448193.1, XP_005452298.1, XP_013122707.1, XP_013123900.1, XP_013126266.1, XP_005471330.1, XP_005448823.1, XP_005471165.1, XP_005472025.1, XP_005471163.1, XP_005472023.1, XP_013123908.1,…	XP_013127218.1, XP_013121005.1, XP_013123622.1, XP_013127632.1, XP_005463012.1, XP_013128071.1, XP_005467843.1, XP_003439683.1, XP_005470990.1, XP_013119774.1, XP_013124773.1, XP_003445889.1, XP_005455986.1, XP_005466377.1, XP_013123524.1, XP_003447839.1, XP_005479121.1, XP_003448289.2, XP_013120883.1, XP_013128817.1, XP_005456183.1, XP_005452558.1, XP_013131274.1, XP_005456315.1, XP_003453593.3,…
GO:2000727	positive regulation of cardiac muscle cell differentiation	P	8.05054e-07	4.2201e-09	6	0	1544	36948	OVER	XP_005447978.1, XP_005447979.1, XP_005447977.1, XP_005447981.1, XP_005447982.1, XP_005447980.1
GO:1905209	positive regulation of cardiocyte differentiation	P	8.05054e-07	4.2201e-09	6	0	1544	36948	OVER	XP_005447978.1, XP_005447979.1, XP_005447977.1, XP_005447981.1, XP_005447982.1, XP_005447980.1
GO:0019751	polyol metabolic process	P	8.1048e-07	4.34693e-09	18	65	1532	36883	OVER	XP_013120613.1, XP_013120612.1, XP_005474269.1, XP_013120611.1, XP_013120610.1, XP_013120609.1, XP_013120619.1, XP_013120608.1, XP_013120618.1, XP_013120620.1, XP_013120607.1, XP_013120621.1, XP_013120617.1, XP_013120616.1, XP_013120615.1, XP_013120614.1, XP_005461696.1, XP_005474270.1	XP_003445488.1, XP_003439317.1, XP_005467521.1, XP_003453149.1, XP_005474811.1, XP_003450633.1, XP_003442861.1, XP_003440173.1, XP_005476952.1, XP_003441716.1, XP_003448986.2, XP_003457392.1, XP_003452735.1, XP_005472383.1, XP_003448663.1, XP_003455966.1, XP_013132092.1, XP_005449080.1, XP_003440736.1, XP_005454396.1, XP_005474889.1, XP_003444749.1, XP_013129633.1, XP_005476948.1, XP_005474885.1,…
GO:0005488	binding	F	8.1048e-07	4.39016e-09	1120	24109	430	12839	OVER	XP_005467734.1, XP_003455641.1, XP_005473884.1, XP_005472319.1, XP_013119630.1, XP_003445177.1, XP_005473677.1, XP_005458024.1, XP_013126418.1, XP_005448927.1, XP_003449078.1, XP_003446380.1, XP_013125159.1, XP_005471330.1, XP_003454329.1, XP_013128530.1, XP_013131831.1, XP_005468787.1, XP_013132270.1, XP_013122419.1, XP_013120928.1, XP_013124411.1, XP_005450499.1, XP_013130354.1, XP_005451505.1,…	XP_013124468.1, XP_005465324.1, XP_013126878.1, XP_005467987.1, XP_013126625.1, XP_005454474.1, XP_003451677.1, XP_005476427.1, XP_013132929.1, XP_003439332.1, XP_005476284.1, XP_005474017.1, XP_005471628.1, XP_013130519.1, XP_003456080.2, XP_013129267.1, XP_003445889.1, XP_003445373.1, XP_003448025.2, XP_005456631.1, XP_005463167.1, XP_013121706.1, XP_003445769.1, XP_005459393.1, XP_013130123.1,…
GO:0055024	regulation of cardiac muscle tissue development	P	1.03088e-06	5.67409e-09	7	2	1543	36946	OVER	XP_005447978.1, XP_005447979.1, XP_005447977.1, XP_005447981.1, XP_005447982.1, XP_005447980.1, XP_003450498.1	XP_003446723.1, XP_013120478.1
GO:0048514	blood vessel morphogenesis	P	1.05926e-06	5.92284e-09	41	329	1509	36619	OVER	XP_005474269.1, XP_005477437.1, XP_003446763.1, XP_005474939.1, XP_005458045.1, XP_005458046.1, XP_003459837.1, XP_005453322.1, XP_005464638.1, XP_005464639.1, XP_003451538.1, XP_013124480.1, XP_005472210.1, XP_013126664.1, XP_005471717.1, XP_005472212.1, XP_005472211.1, XP_003444614.1, XP_013126132.1, XP_013126131.1, XP_013126130.1, XP_005473684.1, XP_003442915.1, XP_003439906.1, XP_005473683.1,…	XP_013124422.1, XP_005451761.1, XP_003451639.1, XP_013123792.1, XP_005449667.1, XP_013127670.1, XP_003456610.1, XP_013124566.1, XP_013125704.1, XP_005462077.1, XP_005471873.1, XP_003458780.1, XP_013130764.1, XP_005460371.1, XP_005472443.1, XP_005476513.1, XP_005451264.1, XP_013131188.1, XP_005453018.1, XP_003447843.1, XP_013121476.1, XP_013127667.1, XP_003448243.1, XP_005458905.1, XP_013125509.1,…
GO:0032007	negative regulation of TOR signaling	P	1.28309e-06	7.28646e-09	8	5	1542	36943	OVER	XP_005460589.1, XP_013119872.1, XP_013119873.1, XP_003449554.1, XP_005460592.1, XP_013119870.1, XP_013119869.1, XP_013119871.1	XP_003442571.1, XP_003439954.1, XP_013133045.1, XP_003445730.1, XP_005449160.1
GO:0071901	negative regulation of protein serine/threonine kinase activity	P	1.53724e-06	8.86406e-09	12	24	1538	36924	OVER	XP_005471103.1, XP_005471102.1, XP_005474269.1, XP_005471101.1, XP_003445921.1, XP_003447199.1, XP_005474826.1, XP_005474270.1, XP_005477975.1, XP_003457098.1, XP_005477977.1, XP_005477978.1	XP_003451148.1, XP_005475044.1, XP_003439030.1, XP_003458188.2, XP_003450744.1, XP_013131592.1, XP_003448850.1, XP_005457697.1, XP_005457696.1, XP_005455619.1, XP_005451457.1, XP_003449209.1, XP_003446402.1, XP_003442179.1, XP_003444475.1, XP_003450009.1, XP_005473239.1, XP_003446343.1, XP_003443975.1, XP_003454598.1, XP_005469631.1, XP_005475045.1, XP_003443967.1, XP_005469632.1
GO:0099504	synaptic vesicle cycle	P	4.70086e-06	2.75168e-08	15	49	1535	36899	OVER	XP_005474269.1, XP_013128700.1, XP_013128701.1, XP_003443044.1, XP_013128697.1, XP_013128698.1, XP_013128699.1, XP_005453615.1, XP_005474270.1, XP_013128702.1, XP_005453613.1, XP_013128703.1, XP_013128704.1, XP_003448390.1, XP_005453610.1	XP_013132046.1, XP_005454868.1, XP_005467651.1, XP_005454866.1, XP_003444629.1, XP_005452020.1, XP_003439476.1, XP_005449915.1, XP_005468747.1, XP_003457855.2, XP_005453164.1, XP_013122738.1, XP_013131920.1, XP_005454672.1, XP_005472597.1, XP_003439997.3, XP_005454870.1, XP_003438146.1, XP_013127599.1, XP_005452244.1, XP_005452019.1, XP_005466518.1, XP_013125543.1, XP_013132047.1, XP_005454869.1,…
GO:0055025	positive regulation of cardiac muscle tissue development	P	4.80143e-06	2.8525e-08	6	1	1544	36947	OVER	XP_005447978.1, XP_005447979.1, XP_005447977.1, XP_005447981.1, XP_005447982.1, XP_005447980.1	XP_003446723.1
GO:0001525	angiogenesis	P	5.66227e-06	3.41339e-08	34	258	1516	36690	OVER	XP_005474269.1, XP_005477437.1, XP_003446763.1, XP_005458045.1, XP_005458046.1, XP_003459837.1, XP_005453322.1, XP_005464638.1, XP_005464639.1, XP_003451538.1, XP_013124480.1, XP_005472210.1, XP_005471717.1, XP_005472212.1, XP_005472211.1, XP_003444614.1, XP_013126132.1, XP_013126131.1, XP_013126130.1, XP_005473684.1, XP_003442915.1, XP_003439906.1, XP_005473683.1, XP_005452447.1, XP_005473685.1,…	XP_013124422.1, XP_005451761.1, XP_005449667.1, XP_003456610.1, XP_013124566.1, XP_013125704.1, XP_005462077.1, XP_003458780.1, XP_005472443.1, XP_005451264.1, XP_013131188.1, XP_005453018.1, XP_003447843.1, XP_013121476.1, XP_003448243.1, XP_005458905.1, XP_013125509.1, XP_013130897.1, XP_013129510.1, XP_003438375.1, XP_013121586.1, XP_013124570.1, XP_005460344.1, XP_003447274.1, XP_005468738.1,…
GO:0050794	regulation of cellular process	P	9.91968e-06	6.06656e-08	519	10054	1031	26894	OVER	XP_003455641.1, XP_013131142.1, XP_005456861.1, XP_003450756.1, XP_013121901.1, XP_003449078.1, XP_005463288.1, XP_005448193.1, XP_003452838.1, XP_003457976.1, XP_005465708.1, XP_005471330.1, XP_003454329.1, XP_005460962.1, XP_013132270.1, XP_005475920.2, XP_005463144.1, XP_013123908.1, XP_005456293.1, XP_013124411.1, XP_013127873.1, XP_013131866.1, XP_013130354.1, XP_013132391.1, XP_005451505.1,…	XP_003450274.1, XP_013125222.1, XP_003448278.1, XP_005478837.1, XP_005467987.1, XP_013127632.1, XP_005454474.1, XP_005478441.1, XP_005476427.1, XP_003448800.1, XP_005458529.1, XP_005456119.1, XP_003456080.2, XP_005470990.1, XP_003445889.1, XP_003458490.2, XP_003443226.1, XP_003445373.1, XP_003442219.1, XP_003459903.1, XP_005456631.1, XP_005477687.1, XP_013122058.1, XP_005472635.1, XP_005459393.1,…
GO:0044700	single organism signaling	P	1.15408e-05	7.15881e-08	359	6550	1191	30398	OVER	XP_005448132.1, XP_013126542.1, XP_005457537.1, XP_013124505.1, XP_005458797.1, XP_005472104.1, XP_005454862.1, XP_013126772.1, XP_013121901.1, XP_003449078.1, XP_005448193.1, XP_003452838.1, XP_003457976.1, XP_005465708.1, XP_005475183.1, XP_013123900.1, XP_005471330.1, XP_005454150.1, XP_013128820.1, XP_003454329.1, XP_005460962.1, XP_005453613.1, XP_013123908.1, XP_005456293.1, XP_013124411.1,…	XP_003448278.1, XP_005467987.1, XP_005454474.1, XP_005478441.1, XP_003444629.1, XP_005476427.1, XP_005458529.1, XP_005470990.1, XP_003445373.1, XP_003442219.1, XP_003459903.1, XP_013122058.1, XP_005472635.1, XP_005459393.1, XP_003443106.1, XP_005462815.2, XP_003439465.1, XP_005459669.1, XP_005473522.1, NP_001266510.1, XP_005467079.1, XP_013121430.1, XP_005461545.1, XP_013129147.1, XP_013123853.1,…
GO:0097479	synaptic vesicle localization	P	1.28666e-05	8.09359e-08	15	54	1535	36894	OVER	XP_005474269.1, XP_013128700.1, XP_013128701.1, XP_003443044.1, XP_013128697.1, XP_013128698.1, XP_013128699.1, XP_005453615.1, XP_005474270.1, XP_013128702.1, XP_005453613.1, XP_013128703.1, XP_013128704.1, XP_003448390.1, XP_005453610.1	XP_005479093.1, XP_013132046.1, XP_005454868.1, XP_005479091.1, XP_005467651.1, XP_005454866.1, XP_003444629.1, XP_005452020.1, XP_003439476.1, XP_005449915.1, XP_005468747.1, XP_003457855.2, XP_005453164.1, XP_013122738.1, XP_013131920.1, XP_005454672.1, XP_005472597.1, XP_003439997.3, XP_005454870.1, XP_003438146.1, XP_013127599.1, XP_005452244.1, XP_005452019.1, XP_005466518.1, XP_013125543.1,…
GO:0032011	ARF protein signal transduction	P	1.57402e-05	1.01763e-07	13	39	1537	36909	OVER	XP_005454990.1, XP_005454991.1, XP_005448192.1, XP_005448573.1, XP_005448571.1, XP_005448572.1, XP_005448193.1, XP_005452299.1, XP_005452297.1, XP_005448569.1, XP_005452298.1, XP_005454988.1, XP_005454992.1	XP_013119820.1, XP_005460269.1, XP_013123794.1, XP_013123795.1, XP_005460268.1, XP_005477997.1, XP_003456612.1, XP_013128919.1, XP_005477859.1, XP_005451688.1, XP_003455053.1, XP_013119774.1, XP_013120983.1, XP_013131562.1, XP_005471525.1, XP_005471524.1, XP_003455624.1, XP_005477860.1, XP_013130083.1, XP_005448726.1, XP_003442556.1, XP_005448727.1, XP_005456376.1, XP_013124142.1, XP_005456377.1,…
GO:0032012	regulation of ARF protein signal transduction	P	1.57402e-05	1.01763e-07	13	39	1537	36909	OVER	XP_005454990.1, XP_005454991.1, XP_005448192.1, XP_005448573.1, XP_005448571.1, XP_005448572.1, XP_005448193.1, XP_005452299.1, XP_005452297.1, XP_005448569.1, XP_005452298.1, XP_005454988.1, XP_005454992.1	XP_013119820.1, XP_005460269.1, XP_013123794.1, XP_013123795.1, XP_005460268.1, XP_005477997.1, XP_003456612.1, XP_013128919.1, XP_005477859.1, XP_005451688.1, XP_003455053.1, XP_013119774.1, XP_013120983.1, XP_013131562.1, XP_005471525.1, XP_005471524.1, XP_003455624.1, XP_005477860.1, XP_013130083.1, XP_005448726.1, XP_003442556.1, XP_005448727.1, XP_005456376.1, XP_013124142.1, XP_005456377.1,…
GO:0006805	xenobiotic metabolic process	P	1.59046e-05	1.04215e-07	16	64	1534	36884	OVER	XP_013120613.1, XP_013120612.1, XP_013120611.1, XP_013120610.1, XP_013120609.1, XP_013120619.1, XP_013120608.1, XP_013120618.1, XP_013120620.1, XP_013120607.1, XP_013120621.1, XP_013120617.1, XP_013120616.1, XP_013120615.1, XP_013120614.1, XP_005461696.1	XP_013122010.1, XP_005479159.1, XP_005458627.1, XP_005474268.1, XP_013119653.1, XP_005454747.1, XP_013119651.1, XP_005448347.1, XP_005473848.1, XP_013119691.1, XP_005460068.1, XP_013119693.1, XP_003456357.1, XP_005460047.1, XP_013122014.1, XP_003447622.1, XP_003454728.1, XP_013123384.1, XP_013122063.1, XP_003460001.1, XP_003453802.1, XP_005450012.1, XP_003449900.1, XP_003446212.1, XP_013129703.1,…
GO:0023052	signaling	P	1.67682e-05	1.11339e-07	359	6579	1191	30369	OVER	XP_005448132.1, XP_013126542.1, XP_005457537.1, XP_013124505.1, XP_005458797.1, XP_005472104.1, XP_005454862.1, XP_013126772.1, XP_013121901.1, XP_003449078.1, XP_005448193.1, XP_003452838.1, XP_003457976.1, XP_005465708.1, XP_005475183.1, XP_013123900.1, XP_005471330.1, XP_005454150.1, XP_013128820.1, XP_003454329.1, XP_005460962.1, XP_005453613.1, XP_013123908.1, XP_005456293.1, XP_013124411.1,…	XP_003448278.1, XP_005467987.1, XP_005454474.1, XP_005478441.1, XP_003444629.1, XP_005476427.1, XP_005458529.1, XP_005470990.1, XP_003445373.1, XP_003442219.1, XP_003459903.1, XP_013122058.1, XP_005472635.1, XP_005459393.1, XP_003443106.1, XP_005462815.2, XP_003439465.1, XP_005459669.1, XP_005473522.1, NP_001266510.1, XP_005467079.1, XP_013121430.1, XP_005461545.1, XP_013129147.1, XP_013123853.1,…
GO:0007154	cell communication	P	2.03928e-05	1.37187e-07	361	6636	1189	30312	OVER	XP_005448132.1, XP_013126542.1, XP_005457537.1, XP_013124505.1, XP_005458797.1, XP_005472104.1, XP_005454862.1, XP_013126772.1, XP_013121901.1, XP_003449078.1, XP_005448193.1, XP_003452838.1, XP_003457976.1, XP_005465708.1, XP_005475183.1, XP_013123900.1, XP_005471330.1, XP_005454150.1, XP_013128820.1, XP_003454329.1, XP_005460962.1, XP_005453613.1, XP_013123908.1, XP_005456293.1, XP_013124411.1,…	XP_003448278.1, XP_005467987.1, XP_005454474.1, XP_005478441.1, XP_003444629.1, XP_005476427.1, XP_005458529.1, XP_005470990.1, XP_003445373.1, XP_003442219.1, XP_003459903.1, XP_013122058.1, XP_005472635.1, XP_005459393.1, XP_003443106.1, XP_005462815.2, XP_003439465.1, XP_005459669.1, XP_005473522.1, NP_001266510.1, XP_005467079.1, XP_013121430.1, XP_005461545.1, XP_013129147.1, XP_013123853.1,…
GO:0051153	regulation of striated muscle cell differentiation	P	3.03436e-05	2.0678e-07	8	10	1542	36938	OVER	XP_003438778.1, XP_005447978.1, XP_005447979.1, XP_005447977.1, XP_005447981.1, XP_005447982.1, XP_005447980.1, XP_003450498.1	XP_005455220.1, XP_003456409.1, XP_005455221.1, XP_003457457.1, NP_001266649.1, XP_003456404.1, XP_005449194.1, XP_003457640.1, XP_003454536.1, XP_003444119.1
GO:0061061	muscle structure development	P	3.19391e-05	2.20443e-07	37	323	1513	36625	OVER	XP_013119636.1, XP_013119637.1, XP_013119634.1, XP_013119635.1, XP_003448713.1, XP_013119632.1, XP_013119633.1, XP_013119630.1, XP_013122241.1, XP_013119631.1, XP_005447981.1, XP_005447982.1, XP_005447980.1, XP_013129912.1, XP_013129915.1, XP_005469819.1, XP_005469818.1, XP_005469817.1, XP_005459290.1, XP_005459291.1, XP_003457464.1, XP_003449844.1, XP_013119638.1, XP_013119639.1, XP_013129321.1,…	XP_013123080.1, XP_005455082.1, XP_005468741.1, XP_013130885.1, XP_005475375.1, XP_003456464.1, XP_013131010.1, XP_005448309.1, XP_005454703.2, XP_005470553.1, XP_005476306.1, XP_005478004.1, XP_003454536.1, XP_005478559.1, XP_005466197.1, XP_005472553.1, XP_013132956.1, XP_005449813.1, XP_003440891.1, XP_005476778.1, XP_013125186.1, XP_003453688.1, XP_005472831.1, XP_003449717.1, XP_005448686.1,…
GO:0004114	3',5'-cyclic-nucleotide phosphodiesterase activity	F	3.29239e-05	2.30116e-07	17	78	1533	36870	OVER	XP_005452165.1, XP_005452166.1, XP_003443606.1, XP_005452169.1, XP_013123801.1, XP_005471898.1, XP_005471899.1, XP_005452171.1, XP_005460962.1, XP_005471894.1, XP_005452170.1, XP_005471892.1, XP_005471893.1, XP_005452174.1, XP_005452173.1, XP_003446184.2, XP_005452172.1	XP_013125059.1, XP_003452205.2, XP_013120629.1, XP_005458122.1, XP_013129146.1, XP_005459755.1, XP_005474744.1, XP_003447916.1, XP_003441206.1, XP_005455004.1, XP_003441984.1, XP_013124821.1, XP_005476150.1, XP_013124483.1, XP_013124481.1, XP_005455871.1, XP_005454079.1, XP_005476146.1, XP_005476148.1, XP_005450975.1, XP_013125065.1, XP_003445162.1, XP_005454080.1, XP_005449634.1, XP_013126722.1,…
GO:0048646	anatomical structure formation involved in morphogenesis	P	3.47042e-05	2.51308e-07	70	843	1480	36105	OVER	XP_003458917.1, XP_005477229.1, XP_005458045.1, XP_003437717.1, XP_003452838.1, XP_005464639.1, XP_005459290.1, XP_013132675.1, XP_005471717.1, XP_013132677.1, XP_005449997.1, XP_005472211.1, XP_013124411.1, XP_003438778.1, XP_003444614.1, XP_013126132.1, XP_013126130.1, XP_005473683.1, XP_005453788.1, XP_005473685.1, XP_005472207.1, XP_005450837.1, XP_005472209.1, XP_005464640.1, XP_003448534.1,…	XP_013124422.1, XP_005473929.1, XP_003452224.1, XP_005459382.1, XP_005457368.1, XP_005460830.1, XP_005468885.1, XP_005472372.1, XP_005463058.1, XP_003448800.1, XP_013124566.1, XP_013131010.1, XP_013130933.1, XP_005456326.1, XP_013129737.1, XP_013125113.1, XP_003444475.1, XP_003445275.1, XP_003442633.2, XP_005451264.1, XP_003454536.1, XP_005453018.1, XP_013121476.1, XP_005452380.1, XP_013120883.1,…
GO:0042326	negative regulation of phosphorylation	P	3.47042e-05	2.51656e-07	16	69	1534	36879	OVER	XP_005474269.1, XP_003445921.1, XP_003447199.1, XP_005453794.1, XP_005477975.1, XP_003457098.1, XP_003446097.1, XP_005477977.1, XP_003438222.1, XP_005477978.1, XP_005471103.1, XP_005471102.1, XP_005471101.1, XP_003445592.1, XP_005474826.1, XP_005474270.1	XP_013124422.1, XP_003445488.1, XP_003441434.1, XP_003448257.1, XP_013127190.1, XP_005460418.1, XP_005474788.1, XP_005449876.1, XP_005449878.1, XP_003449209.1, XP_003446402.1, XP_003444475.1, XP_005450061.1, XP_003450848.1, XP_005475045.1, XP_003451148.1, XP_003439030.1, XP_003450744.1, XP_013131592.1, XP_003448850.1, XP_013127189.1, XP_005449886.1, XP_005457697.1, XP_013127187.1, XP_005452633.1,…
GO:0001933	negative regulation of protein phosphorylation	P	3.47042e-05	2.51656e-07	16	69	1534	36879	OVER	XP_005474269.1, XP_003445921.1, XP_003447199.1, XP_005453794.1, XP_005477975.1, XP_003457098.1, XP_003446097.1, XP_005477977.1, XP_003438222.1, XP_005477978.1, XP_005471103.1, XP_005471102.1, XP_005471101.1, XP_003445592.1, XP_005474826.1, XP_005474270.1	XP_013124422.1, XP_003445488.1, XP_003441434.1, XP_003448257.1, XP_013127190.1, XP_005460418.1, XP_005474788.1, XP_005449876.1, XP_005449878.1, XP_003449209.1, XP_003446402.1, XP_003444475.1, XP_005450061.1, XP_003450848.1, XP_005475045.1, XP_003451148.1, XP_003439030.1, XP_003450744.1, XP_013131592.1, XP_003448850.1, XP_013127189.1, XP_005449886.1, XP_005457697.1, XP_013127187.1, XP_005452633.1,…
GO:0016079	synaptic vesicle exocytosis	P	3.55219e-05	2.60688e-07	13	43	1537	36905	OVER	XP_013128700.1, XP_013128701.1, XP_003443044.1, XP_013128697.1, XP_013128698.1, XP_013128699.1, XP_005453615.1, XP_013128702.1, XP_005453613.1, XP_013128703.1, XP_013128704.1, XP_003448390.1, XP_005453610.1	XP_013132046.1, XP_013132047.1, XP_005454869.1, XP_005454868.1, XP_005454867.1, XP_003437735.1, XP_005467651.1, XP_005454866.1, XP_003444629.1, XP_005452020.1, XP_003448691.1, XP_005477352.1, XP_003448128.1, XP_003439476.1, XP_005449915.1, XP_013132045.1, XP_005468747.1, XP_005468746.1, XP_005470686.1, XP_003445412.1, XP_005453164.1, XP_013122738.1, XP_005453163.1, XP_013122739.1, XP_005472594.2,…
GO:1902532	negative regulation of intracellular signal transduction	P	3.63961e-05	2.70284e-07	18	89	1532	36859	OVER	XP_005474269.1, XP_003445921.1, XP_003447199.1, XP_013119872.1, XP_013119873.1, XP_003449554.1, XP_013119870.1, XP_005453788.1, XP_013119871.1, XP_005453794.1, XP_005471103.1, XP_005460589.1, XP_005471102.1, XP_005471101.1, XP_005474826.1, XP_005460592.1, XP_013119869.1, XP_005474270.1	XP_003456025.1, XP_013124422.1, XP_003445488.1, XP_003448257.1, XP_013127190.1, XP_003443115.1, XP_005449829.1, XP_005460418.1, XP_005474788.1, XP_005477996.1, XP_003452700.1, XP_005449876.1, XP_005449878.1, XP_005465019.2, XP_003449209.1, XP_003446402.1, XP_003439954.1, NP_001297020.1, XP_003444475.1, XP_005450061.1, XP_003454975.1, XP_003445730.1, XP_003448796.1, XP_003450848.1, XP_005475045.1,…
GO:0032006	regulation of TOR signaling	P	4.11586e-05	3.09247e-07	9	16	1541	36932	OVER	XP_003452838.1, XP_005460589.1, XP_013119872.1, XP_013119873.1, XP_003449554.1, XP_005460592.1, XP_013119870.1, XP_013119869.1, XP_013119871.1	XP_003458198.1, XP_003450569.1, XP_003449305.1, XP_013128507.1, XP_003456747.1, XP_013133045.1, XP_003448643.1, XP_003456844.1, XP_003458197.1, XP_003442571.1, XP_003439954.1, XP_003451266.1, XP_005454412.1, XP_003446103.1, XP_003445730.1, XP_005449160.1
GO:0004112	cyclic-nucleotide phosphodiesterase activity	F	4.13436e-05	3.14249e-07	17	80	1533	36868	OVER	XP_005452165.1, XP_005452166.1, XP_003443606.1, XP_005452169.1, XP_013123801.1, XP_005471898.1, XP_005471899.1, XP_005452171.1, XP_005460962.1, XP_005471894.1, XP_005452170.1, XP_005471892.1, XP_005471893.1, XP_005452174.1, XP_005452173.1, XP_003446184.2, XP_005452172.1	XP_013125059.1, XP_003452205.2, XP_013120629.1, XP_005458122.1, XP_013129146.1, XP_005459755.1, XP_005474744.1, XP_003447916.1, XP_003441206.1, XP_005455004.1, XP_003441984.1, XP_013124821.1, XP_005476150.1, XP_013124483.1, XP_013124481.1, XP_005455871.1, XP_005454079.1, XP_005476146.1, XP_005476148.1, XP_005450975.1, XP_013125065.1, XP_003445162.1, XP_005454080.1, XP_005449634.1, XP_013126722.1,…
GO:0006767	water-soluble vitamin metabolic process	P	5.08448e-05	3.90909e-07	21	124	1529	36824	OVER	XP_013120613.1, XP_013120612.1, XP_013120611.1, XP_013120610.1, XP_005476640.1, XP_005476641.1, XP_013120609.1, XP_013120619.1, XP_005476642.1, XP_013120608.1, XP_013120618.1, XP_013120620.1, XP_013120607.1, XP_013120621.1, XP_013120617.1, XP_013120616.1, XP_005476639.1, XP_013120615.1, XP_013120614.1, XP_003448541.1, XP_005461696.1	XP_005458627.1, XP_013133078.1, XP_003441875.1, XP_013132048.1, XP_013119653.1, XP_013130308.1, XP_005448347.1, XP_013119691.1, XP_005460047.1, XP_003439491.1, XP_013119807.1, XP_003440208.1, XP_005449487.1, XP_005459916.1, XP_003453684.1, XP_005450012.1, XP_005474710.1, XP_005469710.1, XP_013129703.1, XP_013132145.1, XP_013128392.1, XP_003439197.1, XP_003450933.1, XP_003449899.1, XP_005454006.2,…
GO:0005086	ARF guanyl-nucleotide exchange factor activity	F	5.19375e-05	4.03847e-07	13	45	1537	36903	OVER	XP_005454990.1, XP_005454991.1, XP_005448192.1, XP_005448573.1, XP_005448571.1, XP_005448572.1, XP_005448193.1, XP_005452299.1, XP_005452297.1, XP_005448569.1, XP_005452298.1, XP_005454988.1, XP_005454992.1	XP_013119820.1, XP_003453000.1, XP_005460269.1, XP_013123794.1, XP_013123795.1, XP_005448942.1, XP_005460268.1, XP_005477997.1, XP_003456612.1, XP_013128919.1, XP_005477859.1, XP_005451688.1, XP_003455053.1, XP_013119774.1, XP_013120983.1, XP_013131562.1, XP_005471525.1, XP_005471524.1, XP_003455624.1, XP_005477860.1, XP_013120883.1, XP_013130083.1, XP_005448726.1, XP_003442556.1, XP_005448727.1,…
GO:0007165	signal transduction	P	5.40427e-05	4.24939e-07	344	6346	1206	30602	OVER	XP_005448132.1, XP_013126542.1, XP_005457537.1, XP_013124505.1, XP_005458797.1, XP_005472104.1, XP_005454862.1, XP_013126772.1, XP_013121901.1, XP_003449078.1, XP_005448193.1, XP_003452838.1, XP_003457976.1, XP_005465708.1, XP_013123900.1, XP_005471330.1, XP_005454150.1, XP_013128820.1, XP_003454329.1, XP_005460962.1, XP_013123908.1, XP_005456293.1, XP_013124411.1, XP_003447199.1, XP_013127873.1,…	XP_003448278.1, XP_005467987.1, XP_005454474.1, XP_005478441.1, XP_005476427.1, XP_005470990.1, XP_003445373.1, XP_003442219.1, XP_003459903.1, XP_013122058.1, XP_005472635.1, XP_005459393.1, XP_003443106.1, XP_005462815.2, XP_003439465.1, XP_005459669.1, XP_005473522.1, NP_001266510.1, XP_005467079.1, XP_013121430.1, XP_005461545.1, XP_013129147.1, XP_013123853.1, XP_005448949.1, XP_003440957.2,…
GO:0031400	negative regulation of protein modification process	P	7.18525e-05	5.71255e-07	17	84	1533	36864	OVER	XP_005474269.1, XP_003445921.1, XP_003447199.1, XP_005453794.1, XP_005477975.1, XP_003457098.1, XP_003446097.1, XP_005477977.1, XP_003438222.1, XP_003449078.1, XP_005477978.1, XP_005471103.1, XP_005471102.1, XP_005471101.1, XP_003445592.1, XP_005474826.1, XP_005474270.1	XP_013124422.1, XP_003445488.1, XP_005467941.1, XP_003441434.1, XP_003448257.1, XP_013127190.1, XP_005449829.1, XP_005460418.1, XP_005474788.1, XP_005449876.1, XP_005449878.1, XP_003449209.1, XP_003446402.1, XP_013121803.1, XP_003444475.1, XP_005450061.1, XP_003450848.1, XP_005475045.1, XP_003451148.1, XP_003439030.1, XP_003450744.1, XP_013131592.1, XP_003439057.1, XP_003448850.1, XP_013127189.1,…
GO:0099003	vesicle-mediated transport in synapse	P	7.63315e-05	6.13533e-07	13	47	1537	36901	OVER	XP_013128700.1, XP_013128701.1, XP_003443044.1, XP_013128697.1, XP_013128698.1, XP_013128699.1, XP_005453615.1, XP_013128702.1, XP_005453613.1, XP_013128703.1, XP_013128704.1, XP_003448390.1, XP_005453610.1	XP_013132046.1, XP_013132047.1, XP_005454869.1, XP_005454868.1, XP_005454867.1, XP_003437735.1, XP_005467651.1, XP_005454866.1, XP_003444629.1, XP_005478876.2, XP_005452020.1, XP_003448691.1, XP_005477352.1, XP_003448128.1, XP_003439476.1, XP_005449915.1, XP_013132045.1, XP_005468747.1, XP_005468746.1, XP_005470686.1, XP_013121269.1, XP_003445412.1, XP_003457855.2, XP_005453164.1, XP_013122738.1,…
GO:0061311	cell surface receptor signaling pathway involved in heart development	P	8.11734e-05	6.59543e-07	9	18	1541	36930	OVER	XP_013124411.1, XP_003440932.2, XP_003442703.1, XP_005457400.1, XP_003443743.1, XP_013124412.1, XP_005449996.1, XP_005449997.1, XP_003450498.1	XP_003447887.1, XP_003442987.1, XP_003451854.1, XP_005458581.1, XP_003441854.1, XP_005461064.1, XP_005474937.2, XP_005456394.1, XP_013130897.1, XP_003443800.3, XP_003451759.1, XP_005468893.1, XP_005450666.1, XP_005461063.1, XP_013127006.1, XP_013127007.1, XP_003439270.1, XP_003443542.1
GO:0051155	positive regulation of striated muscle cell differentiation	P	9.38332e-05	7.70603e-07	6	4	1544	36944	OVER	XP_005447978.1, XP_005447979.1, XP_005447977.1, XP_005447981.1, XP_005447982.1, XP_005447980.1	XP_005455220.1, XP_005455221.1, NP_001266649.1, XP_005449194.1
GO:0005540	hyaluronic acid binding	F	0.000127681	1.05973e-06	10	26	1540	36922	OVER	XP_013120299.1, XP_005471038.1, XP_005471040.1, XP_013124146.1, XP_013124147.1, XP_013124144.1, XP_005461697.1, XP_013124145.1, XP_005472835.1, XP_003455453.2	XP_005457326.1, XP_005476239.1, XP_003439915.1, XP_003438010.1, XP_005468073.1, XP_003456122.1, XP_003449207.2, XP_003442330.1, XP_005460045.1, XP_005478636.1, XP_003439666.2, XP_003439667.1, XP_003455454.1, XP_005475277.1, XP_013120141.1, XP_003456308.1, XP_003445959.1, XP_005475768.1, XP_005479042.1, XP_005479041.2, XP_003456824.2, XP_005469753.1, XP_013130712.1, XP_005461629.1, XP_005454233.1,…
GO:0051338	regulation of transferase activity	P	0.000170642	1.43121e-06	29	238	1521	36710	OVER	XP_005474269.1, XP_003445921.1, XP_005458120.1, XP_003438804.1, XP_005453794.1, XP_005477975.1, XP_003457098.1, XP_003446097.1, XP_005477977.1, XP_003438222.1, XP_003449078.1, XP_005477978.1, XP_005471103.1, XP_005471102.1, XP_005471101.1, XP_005450041.1, XP_005448257.1, XP_005448256.1, XP_005448255.1, XP_003438778.1, XP_003447199.1, XP_005477364.1, XP_005477368.1, XP_005477367.1, XP_005477366.1,…	XP_003441434.1, XP_013123898.1, XP_005458857.1, XP_003450176.1, XP_003449209.1, XP_003446402.1, XP_003440152.1, XP_003444475.1, XP_003443226.1, XP_005451602.1, XP_005449099.1, XP_005448675.1, XP_005476175.1, XP_005454522.1, XP_003444656.1, XP_003439030.1, XP_003450744.1, XP_003449235.1, XP_003448850.1, XP_005476250.1, XP_005449886.1, XP_005476223.1, XP_005475688.1, XP_005449102.1, XP_003451485.1,…
GO:0051716	cellular response to stimulus	P	0.000201598	1.70846e-06	367	6945	1183	30003	OVER	XP_003455641.1, XP_005448132.1, XP_013126542.1, XP_005457537.1, XP_013124505.1, XP_005458797.1, XP_005472104.1, XP_005454862.1, XP_013126772.1, XP_013121901.1, XP_003449078.1, XP_005448193.1, XP_003452838.1, XP_003457976.1, XP_005465708.1, XP_013123900.1, XP_005471330.1, XP_005454150.1, XP_013128820.1, XP_003454329.1, XP_005460962.1, XP_003456140.1, XP_013123908.1, XP_005456293.1, XP_013124411.1,…	XP_003448278.1, XP_005467987.1, XP_005454474.1, XP_005478441.1, XP_005476427.1, XP_005470990.1, XP_003445373.1, XP_003442219.1, XP_005470478.1, XP_003459903.1, XP_013122058.1, XP_005472635.1, XP_005459393.1, XP_003443106.1, XP_005462815.2, XP_013120280.1, XP_003439465.1, XP_005459669.1, XP_005473522.1, NP_001266510.1, XP_005467079.1, XP_013121430.1, XP_005461545.1, XP_013129147.1, XP_013123853.1,…
GO:0017053	transcriptional repressor complex	C	0.00022597	1.93474e-06	8	15	1542	36933	OVER	XP_013129356.1, XP_013129354.1, XP_013129355.1, XP_005454476.1, XP_005454475.1, XP_005454769.1, XP_005454771.1, XP_005454770.1	XP_005472564.1, XP_005460931.1, XP_003454459.1, XP_005452479.1, XP_005458097.1, XP_003458547.1, XP_003447777.3, XP_013125110.1, XP_003453354.1, XP_005478697.2, XP_003452263.2, XP_013120348.1, XP_005457018.1, XP_003446723.1, XP_005449797.1
GO:0090545	CHD-type complex	C	0.000234673	2.06282e-06	5	2	1545	36946	OVER	XP_013129356.1, XP_013129354.1, XP_013129355.1, XP_005454476.1, XP_005454475.1	XP_013125110.1, XP_003458547.1
GO:0016581	NuRD complex	C	0.000234673	2.06282e-06	5	2	1545	36946	OVER	XP_013129356.1, XP_013129354.1, XP_013129355.1, XP_005454476.1, XP_005454475.1	XP_013125110.1, XP_003458547.1
GO:0050896	response to stimulus	P	0.000234673	2.07076e-06	399	7662	1151	29286	OVER	XP_003455641.1, XP_013131142.1, XP_013121901.1, XP_003449078.1, XP_005448193.1, XP_003452838.1, XP_003457976.1, XP_005465708.1, XP_005471330.1, XP_003454329.1, XP_005460962.1, XP_013123908.1, XP_005456293.1, XP_013124411.1, XP_013127873.1, XP_013131866.1, XP_013130354.1, XP_013132391.1, XP_005451505.1, XP_013119871.1, XP_003440900.1, XP_005450837.1, XP_003439028.1, XP_005474826.1, XP_003452321.2,…	XP_003448278.1, XP_005467987.1, XP_005454474.1, XP_005478441.1, XP_005476427.1, XP_005470990.1, XP_003445373.1, XP_003442219.1, XP_005470478.1, XP_003459903.1, XP_013122058.1, XP_005472635.1, XP_005459393.1, XP_003443106.1, XP_005462815.2, XP_013120280.1, XP_003439465.1, XP_005459669.1, XP_005473522.1, NP_001266510.1, XP_005467079.1, XP_013121430.1, XP_013121946.1, XP_005461545.1, XP_013129147.1,…
GO:0048489	synaptic vesicle transport	P	0.000255185	2.31864e-06	13	54	1537	36894	OVER	XP_013128700.1, XP_013128701.1, XP_003443044.1, XP_013128697.1, XP_013128698.1, XP_013128699.1, XP_005453615.1, XP_013128702.1, XP_005453613.1, XP_013128703.1, XP_013128704.1, XP_003448390.1, XP_005453610.1	XP_005479093.1, XP_013132046.1, XP_005454868.1, XP_005479091.1, XP_005467651.1, XP_005454866.1, XP_003444629.1, XP_005452020.1, XP_003439476.1, XP_005449915.1, XP_005468747.1, XP_003457855.2, XP_005453164.1, XP_013122738.1, XP_013131920.1, XP_005454672.1, XP_005472597.1, XP_003439997.3, XP_005454870.1, XP_003438146.1, XP_013127599.1, XP_005452244.1, XP_005452019.1, XP_005466518.1, XP_013125543.1,…
GO:0017156	calcium ion regulated exocytosis	P	0.000255185	2.31864e-06	13	54	1537	36894	OVER	XP_013128700.1, XP_013128701.1, XP_003443044.1, XP_013128697.1, XP_013128698.1, XP_013128699.1, XP_005453615.1, XP_013128702.1, XP_005453613.1, XP_013128703.1, XP_013128704.1, XP_003448390.1, XP_005453610.1	XP_013132046.1, XP_005454868.1, XP_005467651.1, XP_005454866.1, XP_003444629.1, XP_005452020.1, XP_003443913.1, XP_003439476.1, XP_005449915.1, XP_005469050.1, XP_005468747.1, XP_005453164.1, XP_013122738.1, XP_013131920.1, XP_005454672.1, XP_005472597.1, XP_013131045.1, XP_005454870.1, XP_003438146.1, XP_013131043.1, XP_013127599.1, XP_005452244.1, XP_005452019.1, XP_005466518.1, XP_013125543.1,…
GO:0097480	establishment of synaptic vesicle localization	P	0.000255185	2.31864e-06	13	54	1537	36894	OVER	XP_013128700.1, XP_013128701.1, XP_003443044.1, XP_013128697.1, XP_013128698.1, XP_013128699.1, XP_005453615.1, XP_013128702.1, XP_005453613.1, XP_013128703.1, XP_013128704.1, XP_003448390.1, XP_005453610.1	XP_005479093.1, XP_013132046.1, XP_005454868.1, XP_005479091.1, XP_005467651.1, XP_005454866.1, XP_003444629.1, XP_005452020.1, XP_003439476.1, XP_005449915.1, XP_005468747.1, XP_003457855.2, XP_005453164.1, XP_013122738.1, XP_013131920.1, XP_005454672.1, XP_005472597.1, XP_003439997.3, XP_005454870.1, XP_003438146.1, XP_013127599.1, XP_005452244.1, XP_005452019.1, XP_005466518.1, XP_013125543.1,…
GO:0004707	MAP kinase activity	F	0.000270039	2.48766e-06	11	37	1539	36911	OVER	XP_005448132.1, XP_003438594.1, XP_013124508.1, XP_013128820.1, XP_003441115.2, XP_013124505.1, XP_013128825.1, XP_013124506.1, XP_013128824.1, XP_013124507.1, XP_003441114.2	XP_013121217.1, XP_003445194.1, XP_003445193.1, XP_005466183.2, XP_003454034.1, XP_003444206.1, XP_003449202.1, XP_003454012.1, XP_003442153.1, XP_005467842.1, XP_005467841.1, XP_003449155.1, XP_005465454.2, XP_003456888.1, XP_003444522.1, XP_003451537.2, XP_003439529.1, XP_005478584.1, XP_013133015.1, XP_003446179.1, XP_005452154.1, XP_003458239.1, XP_005469179.1, XP_003448266.1, XP_003447116.1,…
GO:0005829	cytosol	C	0.000270039	2.5008e-06	43	453	1507	36495	OVER	XP_003458917.1, XP_005477437.1, XP_005449828.1, XP_013120609.1, XP_013120608.1, XP_013120620.1, XP_013120607.1, XP_013120621.1, XP_003447702.1, XP_003446097.1, XP_003449078.1, XP_005460589.1, XP_003451510.1, XP_005461696.1, XP_013119869.1, XP_005463144.1, XP_003451511.1, XP_013120613.1, XP_013120612.1, XP_003438778.1, XP_013120611.1, XP_013120610.1, XP_013119872.1, XP_013119873.1, XP_003447157.2,…	XP_005476864.1, XP_005471726.1, XP_005467941.1, XP_003444147.1, XP_003450940.1, XP_005468402.1, XP_003449130.1, XP_003455280.2, XP_005476513.1, XP_003443520.1, XP_003458402.2, XP_003453702.1, XP_003457855.2, XP_003457069.1, XP_005447887.1, XP_005459852.1, XP_003451108.1, XP_005459559.1, XP_003443697.1, XP_003446218.1, XP_003456137.1, XP_005451407.1, XP_003457471.1, XP_003452138.1, XP_005476865.1,…
GO:0048513	animal organ development	P	0.000271742	2.54031e-06	130	2020	1420	34928	OVER	XP_005478524.1, XP_013119634.1, XP_013131142.1, XP_013119630.1, XP_005452606.1, XP_003450756.1, XP_005447980.1, XP_003449078.1, XP_003452838.1, XP_005475183.1, XP_003457464.1, XP_003451706.1, XP_003454348.1, XP_003441909.2, XP_013119638.1, XP_013132677.1, XP_013124411.1, XP_003438778.1, XP_005454275.1, XP_013130339.1, XP_005448185.1, XP_005473685.1, XP_003453209.1, XP_005450837.1, XP_003437837.1,…	XP_005476382.1, XP_013125222.1, XP_005471979.1, XP_003458851.1, XP_005475375.1, XP_013124927.1, XP_005472372.1, XP_003448800.1, XP_013130933.1, XP_005474586.1, XP_003439269.1, XP_005459732.1, XP_003445275.1, XP_005448468.1, XP_003442633.2, XP_005449279.1, XP_005453018.1, XP_003445769.1, XP_005452380.1, XP_003448243.1, XP_003452488.1, XP_003443697.1, XP_005476778.1, XP_005479265.1, XP_003445591.2,…
GO:0035441	cell migration involved in vasculogenesis	P	0.000272408	2.61794e-06	4	0	1546	36948	OVER	XP_005451670.1, XP_005451671.1, XP_005451672.1, XP_013126664.1
GO:0071800	podosome assembly	P	0.000272408	2.61794e-06	4	0	1546	36948	OVER	XP_005452608.1, XP_005452606.1, XP_005452607.1, XP_005452605.1
GO:0007256	activation of JNKK activity	P	0.000272408	2.61794e-06	4	0	1546	36948	OVER	XP_005477368.1, XP_005477367.1, XP_005477366.1, XP_005477364.1
GO:0071900	regulation of protein serine/threonine kinase activity	P	0.000290342	2.81565e-06	18	107	1532	36841	OVER	XP_005474269.1, XP_003445921.1, XP_003447199.1, XP_005477975.1, XP_003457098.1, XP_005477364.1, XP_005477977.1, XP_003449078.1, XP_005477978.1, XP_005471103.1, XP_005477368.1, XP_005471102.1, XP_005477367.1, XP_005471101.1, XP_005477366.1, XP_005474826.1, XP_005450041.1, XP_005474270.1	XP_013125057.1, XP_013123898.1, XP_005471722.1, XP_003442773.1, XP_005456756.1, XP_003449209.1, XP_003446402.1, XP_003444475.1, XP_005451602.1, XP_003454883.1, XP_005467294.1, XP_013123894.1, XP_005448675.1, XP_005476175.1, XP_003442954.1, XP_003439030.1, XP_003450744.1, XP_013128507.1, XP_003449235.1, XP_003448850.1, XP_003443464.1, XP_005453835.1, XP_003440736.1, XP_013130948.1, XP_005473239.1,…
GO:0016202	regulation of striated muscle tissue development	P	0.000368004	3.64139e-06	7	11	1543	36937	OVER	XP_005447978.1, XP_005447979.1, XP_005447977.1, XP_005447981.1, XP_005447982.1, XP_005447980.1, XP_003450498.1	XP_003454605.1, XP_003458880.1, XP_003453873.2, XP_003457457.1, NP_001266649.1, XP_003456719.1, XP_005450666.1, XP_003446723.1, XP_013120478.1, XP_005449194.1, XP_005447939.1
GO:1901861	regulation of muscle tissue development	P	0.000368004	3.64139e-06	7	11	1543	36937	OVER	XP_005447978.1, XP_005447979.1, XP_005447977.1, XP_005447981.1, XP_005447982.1, XP_005447980.1, XP_003450498.1	XP_003454605.1, XP_003458880.1, XP_003453873.2, XP_003457457.1, NP_001266649.1, XP_003456719.1, XP_005450666.1, XP_003446723.1, XP_013120478.1, XP_005449194.1, XP_005447939.1
GO:0006766	vitamin metabolic process	P	0.000368004	3.66525e-06	21	145	1529	36803	OVER	XP_013120613.1, XP_013120612.1, XP_013120611.1, XP_013120610.1, XP_005476640.1, XP_005476641.1, XP_013120609.1, XP_013120619.1, XP_005476642.1, XP_013120608.1, XP_013120618.1, XP_013120620.1, XP_013120607.1, XP_013120621.1, XP_013120617.1, XP_013120616.1, XP_005476639.1, XP_013120615.1, XP_013120614.1, XP_003448541.1, XP_005461696.1	XP_005458627.1, XP_013133078.1, XP_003441875.1, XP_013132048.1, XP_013119653.1, XP_013130308.1, XP_005448347.1, XP_013124193.1, XP_013119691.1, XP_013122626.1, XP_005460047.1, XP_003455359.1, XP_003439491.1, XP_013119807.1, XP_003440208.1, XP_005449487.1, XP_005459916.1, XP_003453684.1, XP_013124189.1, XP_005450012.1, XP_005474710.1, XP_005469710.1, XP_013129703.1, XP_013122630.1, XP_013132145.1,…
GO:0009888	tissue development	P	0.000371313	3.73065e-06	84	1166	1466	35782	OVER	XP_005478524.1, XP_013119636.1, XP_013119634.1, XP_003458917.1, XP_013131142.1, XP_013119632.1, XP_005477229.1, XP_013119630.1, XP_005451341.1, XP_005447982.1, XP_005447980.1, XP_005456904.1, XP_013129912.1, XP_013126772.1, XP_003449057.1, XP_003449078.1, XP_005469818.1, XP_005475183.1, XP_005459290.1, XP_003457464.1, XP_003451706.1, XP_003454348.1, XP_013119638.1, XP_003459502.1, XP_005449997.1,…	XP_005473929.1, XP_005471979.1, XP_005468741.1, XP_005459382.1, XP_005451723.1, XP_005475375.1, XP_005472372.1, XP_003448800.1, XP_005465019.2, XP_013130933.1, XP_003454950.1, XP_005456326.1, XP_013125113.1, XP_003438883.2, XP_003444475.1, XP_003439269.1, XP_003445275.1, XP_005456424.1, XP_003442633.2, XP_005451264.1, XP_003454536.1, XP_005449279.1, XP_005453018.1, XP_005452380.1, XP_005456228.1,…
GO:0071466	cellular response to xenobiotic stimulus	P	0.000408168	4.1366e-06	16	88	1534	36860	OVER	XP_013120613.1, XP_013120612.1, XP_013120611.1, XP_013120610.1, XP_013120609.1, XP_013120619.1, XP_013120608.1, XP_013120618.1, XP_013120620.1, XP_013120607.1, XP_013120621.1, XP_013120617.1, XP_013120616.1, XP_013120615.1, XP_013120614.1, XP_005461696.1	XP_013122010.1, XP_005479159.1, XP_005458627.1, XP_003452412.1, XP_003454092.1, XP_005474268.1, XP_013119653.1, XP_005454747.1, XP_013119651.1, XP_003455998.1, XP_005448347.1, XP_005473848.1, XP_005451366.1, XP_005476210.1, XP_003444972.1, XP_013119691.1, XP_005460068.1, XP_013119693.1, XP_003460145.1, XP_003456357.1, XP_005460047.1, XP_013132272.1, XP_013122014.1, XP_003447622.1, XP_003454728.1,…
GO:0043086	negative regulation of catalytic activity	P	0.000447478	4.57408e-06	25	199	1525	36749	OVER	XP_005474269.1, XP_003445921.1, XP_003449554.1, XP_005453794.1, XP_005477975.1, XP_003443631.1, XP_003457098.1, XP_003446097.1, XP_005477977.1, XP_003438222.1, XP_003449078.1, XP_005477978.1, XP_005471103.1, XP_005471102.1, XP_005471101.1, XP_005447851.1, XP_005447850.1, XP_003447199.1, XP_003437643.1, XP_003445093.3, XP_003445592.1, XP_005474826.1, XP_005468920.2, XP_003445574.1, XP_005474270.1	XP_003457821.1, XP_013123622.1, XP_003441434.1, XP_003443686.1, XP_003449209.1, XP_003446402.1, XP_013121803.1, XP_003440912.1, XP_003444475.1, XP_005466799.1, XP_013123430.1, XP_013123524.1, XP_005450558.1, XP_005472530.1, XP_003439030.1, XP_003450744.1, XP_005479121.1, XP_003437935.2, XP_003448850.1, XP_005449886.1, XP_003453593.3, XP_013122988.1, XP_005473239.1, XP_003460369.2, XP_013124472.1,…
GO:0004180	carboxypeptidase activity	F	0.000455243	4.69323e-06	11	40	1539	36908	OVER	XP_013127948.1, XP_013127949.1, XP_013121424.1, XP_003438793.1, XP_013121417.1, XP_013127951.1, XP_013121407.1, XP_003452166.2, XP_013121419.1, XP_013127952.1, XP_013121409.1	XP_005465409.1, XP_005467251.1, XP_003441899.1, XP_013128452.1, XP_005471457.1, XP_003454424.1, XP_003443611.1, XP_005463809.1, XP_005467159.1, XP_013127315.1, XP_013129227.1, XP_005471876.1, XP_003443015.1, XP_005463810.1, XP_013124428.1, XP_013124257.1, XP_013127047.1, XP_005463547.1, XP_003459736.1, XP_005463549.1, XP_013124433.1, XP_005452111.1, XP_005464518.1, XP_005452112.1, XP_005450019.2,…
GO:0006066	alcohol metabolic process	P	0.000477917	4.96873e-06	18	112	1532	36836	OVER	XP_013120613.1, XP_013120612.1, XP_005474269.1, XP_013120611.1, XP_013120610.1, XP_013120609.1, XP_013120619.1, XP_013120608.1, XP_013120618.1, XP_013120620.1, XP_013120607.1, XP_013120621.1, XP_013120617.1, XP_013120616.1, XP_013120615.1, XP_013120614.1, XP_005461696.1, XP_005474270.1	XP_003456777.1, XP_003439317.1, XP_003453149.1, XP_003442313.1, XP_005474811.1, XP_003441716.1, XP_005459258.1, XP_003448986.2, XP_013132702.1, XP_005448977.1, XP_003457392.1, XP_005472383.1, XP_003455966.1, XP_013120974.1, XP_005463991.1, XP_005449080.1, XP_003440736.1, XP_005454396.1, XP_005463995.2, XP_003444749.1, XP_003439253.1, XP_003449356.1, XP_013129631.1, XP_013126820.1, XP_005471769.1,…
GO:1901863	positive regulation of muscle tissue development	P	0.000532118	5.67171e-06	6	7	1544	36941	OVER	XP_005447978.1, XP_005447979.1, XP_005447977.1, XP_005447981.1, XP_005447982.1, XP_005447980.1	XP_003453873.2, NP_001266649.1, XP_003456719.1, XP_005450666.1, XP_003446723.1, XP_013120478.1, XP_005449194.1
GO:0045844	positive regulation of striated muscle tissue development	P	0.000532118	5.67171e-06	6	7	1544	36941	OVER	XP_005447978.1, XP_005447979.1, XP_005447977.1, XP_005447981.1, XP_005447982.1, XP_005447980.1	XP_003453873.2, NP_001266649.1, XP_003456719.1, XP_005450666.1, XP_003446723.1, XP_013120478.1, XP_005449194.1
GO:0048636	positive regulation of muscle organ development	P	0.000532118	5.67171e-06	6	7	1544	36941	OVER	XP_005447978.1, XP_005447979.1, XP_005447977.1, XP_005447981.1, XP_005447982.1, XP_005447980.1	XP_003453873.2, NP_001266649.1, XP_003456719.1, XP_005450666.1, XP_003446723.1, XP_013120478.1, XP_005449194.1
GO:0031929	TOR signaling	P	0.000532354	5.72073e-06	9	25	1541	36923	OVER	XP_003452838.1, XP_005460589.1, XP_013119872.1, XP_013119873.1, XP_003449554.1, XP_005460592.1, XP_013119870.1, XP_013119869.1, XP_013119871.1	XP_003450569.1, XP_005470154.1, XP_003449305.1, XP_005470156.1, XP_003439954.1, XP_003451266.1, XP_005454412.1, XP_005473193.1, XP_003445730.1, XP_003445658.1, XP_003448027.2, XP_005473192.1, XP_013128503.1, XP_003458198.1, XP_013128505.1, XP_013128506.1, XP_013128507.1, XP_003456747.1, XP_013133045.1, XP_003448643.1, XP_003456844.1, XP_003458197.1, XP_003442571.1, XP_003446103.1, XP_005449160.1
GO:0051239	regulation of multicellular organismal process	P	0.000548185	5.93875e-06	58	719	1492	36229	OVER	XP_013119636.1, XP_013119634.1, XP_003458917.1, XP_013119632.1, XP_013119630.1, XP_005458045.1, XP_005447982.1, XP_005447980.1, XP_003455745.1, XP_003449078.1, XP_013119638.1, XP_005449997.1, XP_013124411.1, XP_003438778.1, XP_013126132.1, XP_013126130.1, XP_005477155.1, XP_013119640.1, XP_005477367.1, XP_005447978.1, XP_003447236.1, XP_003445574.1, XP_003448534.1, XP_005474270.1, XP_013119629.1,…	XP_003450274.1, XP_005453421.1, XP_005467941.1, XP_003457821.1, XP_005471979.1, XP_003453736.2, XP_005475375.1, XP_005463058.1, XP_005450900.1, XP_005466934.1, XP_005456545.1, XP_003448800.1, XP_013124566.1, XP_003447564.1, XP_005465019.2, XP_003458339.2, XP_003449209.1, XP_003446402.1, XP_013126527.1, XP_003456618.1, XP_003454720.1, XP_003451970.1, XP_005465784.1, XP_003452149.1, XP_005476513.1,…
GO:0048731	system development	P	0.000553415	6.04376e-06	168	2816	1382	34132	OVER	XP_003455641.1, XP_005478524.1, XP_013119634.1, XP_013131142.1, XP_013119630.1, XP_005452606.1, XP_003437717.1, XP_003450756.1, XP_005447980.1, XP_005478291.1, XP_003449078.1, XP_003452838.1, XP_005475183.1, XP_003457464.1, XP_003451706.1, XP_003454348.1, XP_003441909.2, XP_005469624.1, XP_013119638.1, XP_013132677.1, XP_013124411.1, XP_003438778.1, XP_003444614.1, XP_005454275.1, XP_013126132.1,…	XP_003453024.1, XP_005476382.1, XP_013125222.1, XP_005471979.1, XP_003458851.1, XP_005475375.1, XP_013124927.1, XP_005472372.1, XP_003448800.1, XP_013124566.1, XP_005458529.1, XP_013130933.1, XP_005474586.1, XP_003439269.1, XP_005459732.1, XP_003442219.1, XP_013120009.1, XP_003445275.1, XP_005448468.1, XP_003442633.2, XP_005449279.1, XP_005453018.1, XP_003445769.1, XP_013127667.1, XP_005452380.1,…
GO:0007167	enzyme linked receptor protein signaling pathway	P	0.000600628	6.6958e-06	50	587	1500	36361	OVER	XP_005448132.1, XP_003444586.1, XP_013124505.1, XP_005458045.1, XP_013128824.1, XP_013124507.1, XP_003454216.1, XP_003449078.1, XP_005447681.1, XP_013128820.1, XP_005471717.1, XP_005449997.1, XP_013124411.1, XP_003438778.1, XP_005451505.1, XP_005451507.1, XP_005477367.1, XP_003437837.1, XP_003441115.2, XP_003449738.1, XP_003437698.2, XP_003443139.1, XP_013124508.1, XP_005477437.1, XP_013128825.1,…	XP_013124422.1, XP_005473929.1, XP_005453444.1, XP_005467941.1, XP_013123898.1, XP_005474706.1, XP_005468402.1, XP_005467820.1, XP_005453060.1, XP_003449209.1, XP_005452316.1, XP_013126287.1, XP_003451970.1, XP_003443019.1, XP_005448675.1, XP_005476175.1, XP_005454836.1, XP_013122231.1, XP_005463943.1, XP_003448266.1, XP_005448181.1, XP_005478137.1, XP_005478114.1, XP_003448220.1, XP_003447323.1,…
GO:0008270	zinc ion binding	F	0.000600628	6.80624e-06	155	2560	1395	34388	OVER	XP_003445922.1, XP_005473884.1, XP_003451345.1, XP_013127949.1, XP_003437717.1, XP_003450756.1, XP_005452836.1, XP_013128613.1, XP_013130225.1, XP_013125159.1, XP_005471812.1, XP_005465132.1, XP_003448798.1, XP_013122720.1, XP_005465102.1, XP_013126057.1, XP_013121419.1, XP_005471402.1, XP_005451547.1, XP_013125080.1, XP_005448769.1, XP_005471217.1, XP_005477340.1, XP_003442939.1, XP_005465008.1,…	XP_013127173.1, XP_005447875.1, XP_013122517.1, XP_005477336.1, XP_005449320.1, XP_005461883.1, XP_013121114.1, XP_013120160.1, XP_013126166.1, XP_013132631.1, XP_013127983.1, XP_005450268.2, XP_003443106.1, XP_005478245.1, XP_005447995.1, XP_003459640.1, XP_003456890.1, XP_013123261.1, XP_005476088.1, XP_013126429.1, XP_005455406.1, XP_003458272.1, XP_013124784.1, XP_003445591.2, XP_005458747.2,…
GO:0045936	negative regulation of phosphate metabolic process	P	0.000600628	6.82174e-06	16	92	1534	36856	OVER	XP_005474269.1, XP_003445921.1, XP_003447199.1, XP_005453794.1, XP_005477975.1, XP_003457098.1, XP_003446097.1, XP_005477977.1, XP_003438222.1, XP_005477978.1, XP_005471103.1, XP_005471102.1, XP_005471101.1, XP_003445592.1, XP_005474826.1, XP_005474270.1	XP_013124422.1, XP_003445488.1, XP_003441434.1, XP_003448257.1, XP_013127190.1, XP_003454843.1, XP_005449829.1, XP_005460418.1, XP_005474788.1, XP_013120606.1, XP_005449876.1, XP_005456756.1, XP_013128031.1, XP_005449878.1, XP_003443686.1, XP_003449209.1, XP_003446402.1, XP_013121803.1, XP_003444475.1, XP_005450061.1, XP_005450558.1, XP_003450848.1, XP_005475045.1, XP_003451148.1, XP_003439030.1,…
GO:0009410	response to xenobiotic stimulus	P	0.000600628	6.82174e-06	16	92	1534	36856	OVER	XP_013120613.1, XP_013120612.1, XP_013120611.1, XP_013120610.1, XP_013120609.1, XP_013120619.1, XP_013120608.1, XP_013120618.1, XP_013120620.1, XP_013120607.1, XP_013120621.1, XP_013120617.1, XP_013120616.1, XP_013120615.1, XP_013120614.1, XP_005461696.1	XP_013122010.1, XP_005479159.1, XP_005458627.1, XP_003452412.1, XP_013120855.1, XP_003454092.1, XP_005474268.1, XP_013119653.1, XP_005454747.1, XP_013119651.1, XP_003455998.1, XP_005448347.1, XP_005473848.1, XP_005451366.1, XP_005476210.1, XP_003444972.1, XP_013119691.1, XP_005460068.1, XP_013119693.1, XP_003460145.1, XP_003456357.1, XP_005460047.1, XP_013132272.1, XP_013122014.1, XP_003447622.1,…
GO:0010563	negative regulation of phosphorus metabolic process	P	0.000600628	6.82174e-06	16	92	1534	36856	OVER	XP_005474269.1, XP_003445921.1, XP_003447199.1, XP_005453794.1, XP_005477975.1, XP_003457098.1, XP_003446097.1, XP_005477977.1, XP_003438222.1, XP_005477978.1, XP_005471103.1, XP_005471102.1, XP_005471101.1, XP_003445592.1, XP_005474826.1, XP_005474270.1	XP_013124422.1, XP_003445488.1, XP_003441434.1, XP_003448257.1, XP_013127190.1, XP_003454843.1, XP_005449829.1, XP_005460418.1, XP_005474788.1, XP_013120606.1, XP_005449876.1, XP_005456756.1, XP_013128031.1, XP_005449878.1, XP_003443686.1, XP_003449209.1, XP_003446402.1, XP_013121803.1, XP_003444475.1, XP_005450061.1, XP_005450558.1, XP_003450848.1, XP_005475045.1, XP_003451148.1, XP_003439030.1,…
GO:0045055	regulated exocytosis	P	0.000633099	7.24585e-06	14	71	1536	36877	OVER	XP_003438778.1, XP_013128700.1, XP_013128701.1, XP_003443044.1, XP_013128697.1, XP_013128698.1, XP_013128699.1, XP_005453615.1, XP_013128702.1, XP_005453613.1, XP_013128703.1, XP_013128704.1, XP_003448390.1, XP_005453610.1	XP_003445488.1, XP_013132046.1, XP_005454868.1, XP_005467651.1, XP_005454866.1, XP_003444629.1, XP_005452020.1, XP_003443913.1, XP_003439476.1, XP_003456409.1, XP_013132771.1, XP_003437803.1, XP_005449915.1, XP_005469050.1, XP_005468747.1, XP_005453164.1, XP_013122738.1, XP_013131920.1, XP_005454672.1, XP_005472597.1, XP_003441278.1, XP_013131045.1, XP_005454870.1, XP_003438146.1, XP_005467112.1,…
GO:0031398	positive regulation of protein ubiquitination	P	0.000643936	7.42613e-06	9	26	1541	36922	OVER	XP_005474269.1, XP_003453415.1, XP_005458120.1, XP_003438804.1, XP_005448257.1, XP_005448256.1, XP_005474270.1, XP_005448255.1, XP_003449078.1	XP_003454098.1, XP_003454097.1, XP_003452954.2, XP_005479211.1, XP_005476516.1, XP_003438340.1, XP_005479212.1, XP_005476513.1, XP_005476514.1, XP_005476515.1, XP_003445019.1, XP_003440565.1, XP_003438238.1, XP_003455526.1, XP_005476225.1, XP_005476224.1, XP_003437850.1, XP_005448312.1, XP_005476223.1, XP_003458719.1, XP_003451485.1, XP_003438188.2, XP_005459877.1, XP_005459878.1, XP_005459879.1,…
GO:0022603	regulation of anatomical structure morphogenesis	P	0.000687149	7.98452e-06	32	306	1518	36642	OVER	XP_005474269.1, XP_003458917.1, XP_003446763.1, XP_003449078.1, XP_005453322.1, XP_003440932.2, XP_013124480.1, XP_003449844.1, XP_003443743.1, XP_005449996.1, XP_005449997.1, XP_013124411.1, XP_003438778.1, XP_003442703.1, XP_013126132.1, XP_013126131.1, XP_013126130.1, XP_013123054.1, XP_003442915.1, XP_003439906.1, XP_003453662.1, XP_005452447.1, XP_005453745.1, XP_005477364.1, XP_005477368.1,…	XP_013123080.1, XP_003450274.1, XP_005478837.1, XP_005466162.1, XP_005451471.1, XP_005456714.1, XP_003457238.2, XP_013125260.1, XP_005456545.1, XP_003448800.1, XP_013124566.1, XP_003449209.1, XP_003447470.1, XP_005457959.1, XP_003451970.1, XP_005463505.1, XP_013124023.1, XP_005472443.1, XP_005448806.1, XP_003459312.1, XP_003454536.1, XP_003447843.1, XP_005478260.1, XP_003448243.1, XP_013123219.1,…
GO:0044092	negative regulation of molecular function	P	0.000738559	8.64642e-06	26	221	1524	36727	OVER	XP_005474269.1, XP_003445921.1, XP_003449554.1, XP_005453794.1, XP_005477975.1, XP_003443631.1, XP_003457098.1, XP_003446097.1, XP_005477977.1, XP_003438222.1, XP_003449078.1, XP_005477978.1, XP_005471103.1, XP_005471102.1, XP_005471101.1, XP_005447851.1, XP_005447850.1, XP_003451706.1, XP_003447199.1, XP_003437643.1, XP_003445093.3, XP_003445592.1, XP_005474826.1, XP_005468920.2, XP_003445574.1,…	XP_005471244.1, XP_003457821.1, XP_013123622.1, XP_003441434.1, XP_003443686.1, XP_003449209.1, XP_003446402.1, XP_013121803.1, XP_003440912.1, XP_005451193.1, XP_003444475.1, XP_005466799.1, XP_013123430.1, XP_013123524.1, XP_005450558.1, XP_005472530.1, XP_003439030.1, XP_003450744.1, XP_005479121.1, XP_003437935.2, XP_003448850.1, XP_005449886.1, NP_001266628.1, XP_003453593.3, XP_013122988.1,…
GO:0051147	regulation of muscle cell differentiation	P	0.000868668	1.02455e-05	8	20	1542	36928	OVER	XP_003438778.1, XP_005447978.1, XP_005447979.1, XP_005447977.1, XP_005447981.1, XP_005447982.1, XP_005447980.1, XP_003450498.1	XP_013129846.1, XP_005448611.1, XP_005471932.1, XP_005450160.1, XP_003438991.1, XP_005455220.1, XP_003456409.1, XP_003449862.1, XP_003442834.1, XP_005455221.1, XP_003457457.1, NP_001266649.1, XP_003456404.1, XP_005455151.1, XP_005454618.1, XP_005449194.1, XP_003457640.1, XP_003454536.1, XP_003443585.2, XP_003444119.1
GO:0090568	nuclear transcriptional repressor complex	C	0.000973308	1.15647e-05	5	4	1545	36944	OVER	XP_013129356.1, XP_013129354.1, XP_013129355.1, XP_005454476.1, XP_005454475.1	XP_003447777.3, XP_013125110.1, XP_005449797.1, XP_003458547.1
GO:0030033	microvillus assembly	P	0.00105847	1.26691e-05	4	1	1546	36947	OVER	XP_005477368.1, XP_005477367.1, XP_005477366.1, XP_005477364.1	XP_003447337.1
GO:0000165	MAPK cascade	P	0.0010982	1.32405e-05	25	213	1525	36735	OVER	XP_005448132.1, XP_005474269.1, XP_003445921.1, XP_003443139.1, XP_013124508.1, XP_003444586.1, XP_013124505.1, XP_013124506.1, XP_013124507.1, XP_003449078.1, XP_005471103.1, XP_005471102.1, XP_005471101.1, XP_003457334.1, XP_003442703.1, XP_003447199.1, XP_005477364.1, XP_005477368.1, XP_005477367.1, XP_005477366.1, XP_005474826.1, XP_005449336.1, XP_003441115.2, XP_005474270.1, XP_003441114.2	XP_013124422.1, XP_013123898.1, XP_003456464.1, XP_005470843.1, XP_013120062.1, XP_003449209.1, XP_003438593.1, XP_003446402.1, XP_003444475.1, XP_005451602.1, XP_005449512.1, XP_005457322.1, XP_005448675.1, XP_005476175.1, XP_013132232.1, XP_003439030.1, XP_005478077.1, XP_005449509.1, XP_003448266.1, XP_003449235.1, XP_013120074.1, XP_003448850.1, XP_003447323.1, XP_005456303.1, XP_005452633.1,…
GO:1903322	positive regulation of protein modification by small protein conjugation or removal	P	0.00126607	1.53752e-05	9	29	1541	36919	OVER	XP_005474269.1, XP_003453415.1, XP_005458120.1, XP_003438804.1, XP_005448257.1, XP_005448256.1, XP_005474270.1, XP_005448255.1, XP_003449078.1	XP_003454098.1, XP_003454097.1, XP_003452954.2, XP_005479211.1, XP_005476516.1, XP_003438340.1, XP_005479212.1, XP_005448279.1, XP_005476513.1, XP_005476514.1, XP_005476515.1, XP_003445019.1, XP_003440565.1, XP_003438238.1, XP_003455526.1, XP_005476225.1, XP_005476224.1, XP_003437850.1, XP_005448312.1, XP_005476223.1, XP_003458719.1, XP_003438817.1, XP_003451485.1, XP_003438188.2, XP_005459877.1,…
GO:0023014	signal transduction by protein phosphorylation	P	0.00127178	1.55556e-05	28	258	1522	36690	OVER	XP_005448132.1, XP_005474269.1, XP_003445921.1, XP_003443139.1, XP_013124508.1, XP_003444586.1, XP_013124505.1, XP_013124506.1, XP_013124507.1, XP_003454216.1, XP_003449078.1, XP_005471103.1, XP_005471102.1, XP_005471101.1, XP_003457334.1, XP_003442703.1, XP_003447199.1, XP_005458054.1, XP_005477364.1, XP_005477368.1, XP_005477367.1, XP_005477366.1, XP_013131806.1, XP_005474826.1, XP_005449336.1,…	XP_013124422.1, XP_005452101.1, XP_013123898.1, XP_003439961.1, XP_003456464.1, XP_005470843.1, XP_013120062.1, XP_005453060.1, XP_003449209.1, XP_003438593.1, XP_003446402.1, XP_003444475.1, XP_005451602.1, XP_005449512.1, XP_005457322.1, XP_005448675.1, XP_005476175.1, XP_013120736.1, XP_013132232.1, XP_003439030.1, XP_005478077.1, XP_005449509.1, XP_003448266.1, XP_003449235.1, XP_013120074.1,…
GO:0042578	phosphoric ester hydrolase activity	F	0.00131299	1.61744e-05	60	781	1490	36167	OVER	XP_005452166.1, XP_005472319.1, XP_005477229.1, XP_013120608.1, XP_003449932.1, XP_013120621.1, XP_005471102.1, XP_013127826.1, XP_005471898.1, XP_005460962.1, XP_003456923.1, XP_005471894.1, XP_005471892.1, XP_005450519.1, XP_013120612.1, XP_013120610.1, XP_003447199.1, XP_013127873.1, XP_013123801.1, XP_013120618.1, XP_005472322.1, XP_013120616.1, XP_013120614.1, XP_005474826.1, XP_005458421.1,…	XP_003446327.1, XP_005458627.1, XP_005453421.1, XP_005458122.1, XP_005475231.1, XP_013128783.1, XP_005452207.1, XP_013120205.1, XP_005472986.1, XP_013122472.1, XP_005452271.1, XP_003444475.1, XP_005463472.1, XP_005448061.1, XP_005468271.1, XP_013132971.1, XP_005457379.1, XP_003452213.1, XP_003442370.1, XP_003441868.1, XP_013129922.1, XP_005450814.1, XP_005451965.1, XP_003449899.1, XP_013131722.1,…
GO:1901213	regulation of transcription from RNA polymerase II promoter involved in heart development	P	0.00133678	1.69346e-05	7	15	1543	36933	OVER	XP_013124411.1, XP_003440932.2, XP_003442703.1, XP_003443743.1, XP_013124412.1, XP_005449996.1, XP_005449997.1	XP_003447887.1, XP_003442987.1, XP_003451854.1, XP_003441854.1, XP_005461064.1, XP_005474937.2, XP_005456394.1, XP_013130897.1, XP_003443800.3, XP_003451759.1, XP_005461063.1, XP_013127006.1, XP_013127007.1, XP_003439270.1, XP_003443542.1
GO:0003154	BMP signaling pathway involved in determination of left/right symmetry	P	0.00133678	1.69346e-05	7	15	1543	36933	OVER	XP_013124411.1, XP_003440932.2, XP_003442703.1, XP_003443743.1, XP_013124412.1, XP_005449996.1, XP_005449997.1	XP_003447887.1, XP_003442987.1, XP_003451854.1, XP_003441854.1, XP_005461064.1, XP_005474937.2, XP_005456394.1, XP_013130897.1, XP_003443800.3, XP_003451759.1, XP_005461063.1, XP_013127006.1, XP_013127007.1, XP_003439270.1, XP_003443542.1
GO:0003303	BMP signaling pathway involved in heart jogging	P	0.00133678	1.69346e-05	7	15	1543	36933	OVER	XP_013124411.1, XP_003440932.2, XP_003442703.1, XP_003443743.1, XP_013124412.1, XP_005449996.1, XP_005449997.1	XP_003447887.1, XP_003442987.1, XP_003451854.1, XP_003441854.1, XP_005461064.1, XP_005474937.2, XP_005456394.1, XP_013130897.1, XP_003443800.3, XP_003451759.1, XP_005461063.1, XP_013127006.1, XP_013127007.1, XP_003439270.1, XP_003443542.1
GO:0061312	BMP signaling pathway involved in heart development	P	0.00133678	1.69346e-05	7	15	1543	36933	OVER	XP_013124411.1, XP_003440932.2, XP_003442703.1, XP_003443743.1, XP_013124412.1, XP_005449996.1, XP_005449997.1	XP_003447887.1, XP_003442987.1, XP_003451854.1, XP_003441854.1, XP_005461064.1, XP_005474937.2, XP_005456394.1, XP_013130897.1, XP_003443800.3, XP_003451759.1, XP_005461063.1, XP_013127006.1, XP_013127007.1, XP_003439270.1, XP_003443542.1
GO:0007166	cell surface receptor signaling pathway	P	0.00140883	1.79703e-05	104	1600	1446	35348	OVER	XP_005448132.1, XP_013124505.1, XP_013128824.1, XP_003442193.2, XP_003454216.1, XP_003449078.1, XP_013130225.1, XP_005454150.1, XP_013128820.1, XP_005469338.1, XP_013124411.1, XP_003438778.1, XP_013130354.1, XP_005451505.1, XP_003448262.1, XP_013131217.1, XP_005477367.1, XP_005450837.1, XP_003437837.1, XP_003452321.2, XP_003456207.1, XP_005474270.1, XP_005474269.1, XP_003443139.1, XP_013128825.1,…	XP_003456027.1, XP_013124927.1, XP_013124566.1, XP_003445373.1, XP_003442219.1, XP_003459903.1, XP_005478027.1, XP_005472635.1, XP_005457838.1, XP_003450470.2, XP_003448243.1, XP_013125836.1, XP_005476645.1, XP_005467538.2, XP_005476778.1, XP_003452115.1, XP_003448604.1, XP_013120195.1, XP_005478935.1, XP_005467079.1, XP_003458206.1, XP_013126397.1, XP_013125849.1, XP_003441047.1, XP_005475967.1,…
GO:0045859	regulation of protein kinase activity	P	0.00144377	1.85423e-05	23	190	1527	36758	OVER	XP_003438778.1, XP_005474269.1, XP_003445921.1, XP_003447199.1, XP_005453794.1, XP_005477975.1, XP_003457098.1, XP_005477364.1, XP_003446097.1, XP_005477977.1, XP_003438222.1, XP_003449078.1, XP_005477978.1, XP_005471103.1, XP_005477368.1, XP_005471102.1, XP_005477367.1, XP_005471101.1, XP_005477366.1, XP_003445592.1, XP_005474826.1, XP_005450041.1, XP_005474270.1	XP_013125057.1, XP_003441434.1, XP_013123898.1, XP_005458857.1, XP_005471722.1, XP_003442773.1, XP_005473070.1, XP_005456756.1, XP_003454012.1, XP_005449878.1, XP_003450176.1, XP_003449209.1, XP_003446402.1, XP_003440152.1, XP_003444475.1, XP_005451602.1, XP_003454883.1, XP_005449099.1, XP_005467294.1, XP_013123894.1, XP_003452496.1, XP_003439664.1, XP_003451552.1, XP_005448675.1, XP_005476175.1,…
GO:0046914	transition metal ion binding	F	0.00172466	2.23003e-05	169	2908	1381	34040	OVER	XP_003445922.1, XP_005473884.1, XP_003451345.1, XP_013127949.1, XP_003437717.1, XP_003450756.1, XP_005452836.1, XP_013128613.1, XP_013130225.1, XP_013125159.1, XP_005471812.1, XP_005465132.1, XP_003448798.1, XP_013130206.1, XP_013122720.1, XP_005465102.1, XP_013126057.1, XP_013121419.1, XP_005471402.1, XP_005451547.1, XP_013125080.1, XP_005448769.1, XP_005471217.1, XP_005477340.1, XP_003442939.1,…	XP_013127173.1, XP_005468282.1, XP_005447875.1, XP_013122517.1, XP_005477336.1, XP_005449320.1, XP_005461883.1, XP_013121114.1, XP_013120160.1, XP_013126166.1, XP_013132631.1, XP_013127983.1, XP_013128937.1, XP_005450268.2, XP_003446545.1, XP_003443106.1, XP_005478245.1, XP_005447995.1, XP_003459640.1, XP_003456890.1, XP_013123261.1, XP_003451108.1, XP_005476088.1, XP_013126429.1, XP_005455406.1,…
GO:0044262	cellular carbohydrate metabolic process	P	0.00179835	2.34103e-05	21	166	1529	36782	OVER	XP_013120613.1, XP_013120612.1, XP_005474269.1, XP_013120611.1, XP_013120610.1, XP_013120609.1, XP_013120619.1, XP_013120608.1, XP_013120618.1, XP_013120620.1, XP_013120607.1, XP_013120621.1, XP_013120617.1, XP_013120616.1, XP_013120615.1, XP_013120614.1, XP_003449078.1, XP_005463288.1, XP_005461696.1, XP_005474270.1, XP_003443743.1	XP_003459757.1, XP_005467941.1, XP_013119845.1, XP_003452224.1, XP_003439317.1, XP_003439088.1, XP_013121152.1, XP_003446809.1, XP_013127294.1, XP_005474811.1, XP_013121156.1, XP_013121841.1, XP_003441716.1, XP_003448986.2, XP_013132251.1, XP_003444406.1, XP_013121160.1, XP_003448519.1, XP_013121164.1, XP_013131885.1, XP_003457392.1, XP_005450287.1, XP_005472383.1, XP_003459455.1, XP_005449080.1,…
GO:0002040	sprouting angiogenesis	P	0.00184898	2.42309e-05	11	49	1539	36899	OVER	XP_005472207.1, XP_003444614.1, XP_005477437.1, XP_005472208.1, XP_005472209.1, XP_005472210.1, XP_003442915.1, XP_003439906.1, XP_005472212.1, XP_003459837.1, XP_005472211.1	XP_005451761.1, XP_005462346.1, XP_005475711.1, XP_003441453.1, XP_005449667.1, XP_005456320.1, XP_003456610.1, XP_003446404.1, XP_005456322.1, XP_005456324.1, XP_003440685.1, XP_013131188.1, XP_005453018.1, XP_005470897.1, XP_005450160.1, NP_001266656.1, XP_005454811.1, XP_005478112.1, XP_003458710.1, XP_005452783.1, XP_005451426.1, XP_003447442.1, XP_003439085.1, XP_005448611.1, XP_003438289.2,…
GO:0007178	transmembrane receptor protein serine/threonine kinase signaling pathway	P	0.00185384	2.44565e-05	29	280	1521	36668	OVER	XP_005448132.1, XP_013124508.1, XP_003444586.1, XP_013124505.1, XP_013128825.1, XP_013124506.1, XP_013128824.1, XP_013124507.1, XP_003454216.1, XP_003449078.1, XP_003440932.2, XP_003438594.1, XP_013128820.1, XP_003443743.1, XP_005449996.1, XP_005449997.1, XP_003457334.1, XP_013124411.1, XP_003442703.1, XP_013129570.1, XP_005477364.1, XP_005477368.1, XP_005477367.1, XP_005477366.1, XP_003437837.1,…	XP_005452101.1, XP_013123898.1, XP_013130862.1, XP_003439961.1, XP_013125260.1, XP_005453060.1, XP_003438593.1, XP_013121066.1, XP_013126287.1, XP_003451970.1, XP_003453062.1, XP_003443019.1, XP_005448675.1, XP_005476175.1, XP_005451479.1, XP_013125501.1, XP_005454836.1, XP_003448266.1, XP_005478137.1, XP_003448220.1, XP_003447323.1, XP_013130897.1, XP_005449813.1, XP_005476645.1, XP_005456303.1,…
GO:0043484	regulation of RNA splicing	P	0.00193026	2.56333e-05	10	40	1540	36908	OVER	XP_013128613.1, XP_013132268.1, XP_005478052.1, XP_005478051.1, XP_005471260.1, XP_013128410.1, XP_005471261.1, XP_013132270.1, XP_013128614.1, XP_013128615.1	XP_003442507.1, XP_003446785.1, XP_005454532.1, XP_013124695.1, XP_005454530.1, XP_005462909.1, XP_013125266.1, XP_003459692.1, XP_013125269.1, XP_013125268.1, XP_003453716.1, XP_005455413.1, XP_005455414.1, XP_013125612.1, XP_013125611.1, XP_005472881.1, XP_005448044.1, XP_005478377.1, XP_005454667.1, XP_005462910.1, XP_003444830.1, XP_003447474.1, XP_005469601.1, XP_005468521.1, XP_005454529.1,…
GO:0007224	smoothened signaling pathway	P	0.00199082	2.66115e-05	13	70	1537	36878	OVER	XP_013124411.1, XP_003442193.2, XP_013125090.1, XP_003440932.2, XP_005450837.1, XP_005469337.1, XP_005469336.1, XP_005450292.1, XP_005469338.1, XP_013125469.1, XP_013124412.1, XP_005449996.1, XP_005449997.1	XP_013123792.1, XP_003452224.1, XP_005459382.1, XP_005461968.1, XP_013121981.1, XP_005461966.1, XP_005475379.1, XP_003445379.1, XP_003456633.1, XP_005449072.1, XP_005449938.1, XP_013130971.1, XP_005471873.1, XP_013121979.1, XP_005469928.1, XP_005449940.1, XP_005474446.1, XP_003458590.1, XP_005474448.1, XP_003451872.1, XP_003450303.1, XP_003440891.1, XP_005477157.1, XP_003443505.1, XP_005455151.1,…
GO:0004702	receptor signaling protein serine/threonine kinase activity	F	0.00214558	2.89006e-05	17	117	1533	36831	OVER	XP_005448132.1, XP_013124508.1, XP_013124505.1, XP_013128825.1, XP_013124506.1, XP_013128824.1, XP_013124507.1, XP_003454216.1, XP_005477364.1, XP_005477368.1, XP_005477367.1, XP_003438594.1, XP_005477366.1, XP_003437837.1, XP_013128820.1, XP_003441115.2, XP_003441114.2	XP_005452101.1, XP_013123898.1, XP_003439961.1, XP_003454012.1, XP_005453060.1, XP_005465911.1, XP_003451537.2, XP_003454883.1, XP_013123894.1, XP_005448675.1, XP_005476175.1, XP_013125501.1, XP_003448266.1, XP_005478137.1, XP_003448220.1, XP_005457231.1, XP_005456303.1, XP_005463427.1, XP_013129467.1, XP_013132168.1, XP_013119680.1, XP_013127835.1, XP_013130948.1, XP_013120269.1, XP_005478190.1,…
GO:0030695	GTPase regulator activity	F	0.00214558	2.90551e-05	33	344	1517	36604	OVER	XP_003449554.1, XP_003450480.1, XP_003446097.1, XP_005460589.1, XP_005464638.1, XP_005464639.1, XP_013126266.1, XP_005448823.1, XP_005472026.1, XP_005472025.1, XP_013119869.1, XP_005472024.1, XP_005472023.1, XP_005472022.1, XP_003459246.1, XP_013119872.1, XP_013119873.1, XP_003444467.1, XP_013119870.1, XP_013119871.1, XP_005464168.1, XP_013130008.1, XP_005464169.1, XP_005451442.1, XP_005451441.1,…	XP_013119615.1, XP_005449038.1, XP_005477954.1, XP_005448592.1, XP_005472127.1, XP_005469417.1, XP_005477144.1, XP_005475506.1, XP_005459480.1, XP_003438868.1, XP_013129522.1, XP_013120688.1, XP_013124773.1, XP_005459540.1, XP_013126949.1, XP_013121634.1, XP_003438348.2, XP_013130741.1, XP_005454605.1, XP_005473978.1, XP_013121864.1, XP_003452901.1, XP_005473375.1, XP_005459393.1, XP_003454065.2,…
GO:0007275	multicellular organism development	P	0.00219326	2.98925e-05	188	3318	1362	33630	OVER	XP_003455641.1, XP_005478524.1, XP_005448132.1, XP_013119634.1, XP_013131142.1, XP_013119630.1, XP_005452606.1, XP_003437717.1, XP_003450756.1, XP_005447980.1, XP_005478291.1, XP_013126772.1, XP_003449078.1, XP_003452838.1, XP_005475183.1, XP_003457464.1, XP_003451510.1, XP_003451706.1, XP_003454348.1, XP_003441909.2, XP_005469624.1, XP_013119638.1, XP_013132677.1, XP_005453885.1, XP_013124411.1,…	XP_003450274.1, XP_013125222.1, XP_005468741.1, XP_013124927.1, XP_005472372.1, XP_003448800.1, XP_005458529.1, XP_005474586.1, XP_003439269.1, XP_005459732.1, XP_003442219.1, XP_005472635.1, XP_005453018.1, XP_003445769.1, XP_005452380.1, XP_003452488.1, XP_005479265.1, XP_013125102.1, XP_013122121.1, XP_003441724.1, XP_005472831.1, XP_005467079.1, XP_005450233.2, XP_003443555.1, XP_005471289.1,…
GO:0007269	neurotransmitter secretion	P	0.00219746	3.03336e-05	13	71	1537	36877	OVER	XP_013128700.1, XP_013128701.1, XP_003443044.1, XP_013128697.1, XP_013128698.1, XP_013128699.1, XP_005453615.1, XP_013128702.1, XP_005453613.1, XP_013128703.1, XP_013128704.1, XP_003448390.1, XP_005453610.1	XP_013132046.1, XP_005456692.1, XP_005454868.1, XP_005467651.1, XP_005454866.1, XP_003444629.1, XP_013129397.1, XP_005448718.1, XP_005452020.1, XP_013129391.1, XP_003439476.1, XP_005451870.1, XP_003452070.2, XP_003445273.1, XP_005449915.1, XP_005468747.1, XP_005467024.1, XP_005453164.1, XP_013122738.1, XP_005449861.1, XP_013131920.1, XP_005454672.1, XP_005472597.1, XP_005449863.1, XP_005454870.1,…
GO:0099643	signal release from synapse	P	0.00219746	3.03336e-05	13	71	1537	36877	OVER	XP_013128700.1, XP_013128701.1, XP_003443044.1, XP_013128697.1, XP_013128698.1, XP_013128699.1, XP_005453615.1, XP_013128702.1, XP_005453613.1, XP_013128703.1, XP_013128704.1, XP_003448390.1, XP_005453610.1	XP_013132046.1, XP_005456692.1, XP_005454868.1, XP_005467651.1, XP_005454866.1, XP_003444629.1, XP_013129397.1, XP_005448718.1, XP_005452020.1, XP_013129391.1, XP_003439476.1, XP_005451870.1, XP_003452070.2, XP_003445273.1, XP_005449915.1, XP_005468747.1, XP_005467024.1, XP_005453164.1, XP_013122738.1, XP_005449861.1, XP_013131920.1, XP_005454672.1, XP_005472597.1, XP_005449863.1, XP_005454870.1,…
GO:0050773	regulation of dendrite development	P	0.00227637	3.20196e-05	7	17	1543	36931	OVER	XP_005477368.1, XP_003438778.1, XP_005477367.1, XP_005474269.1, XP_005477366.1, XP_005474270.1, XP_005477364.1	XP_003445488.1, XP_013125066.1, XP_003447337.1, XP_003452370.1, XP_013120606.1, XP_003438146.1, XP_003456409.1, XP_005453343.1, XP_003450853.1, XP_003440736.1, XP_003460615.3, XP_003456404.1, XP_005475093.1, XP_005475092.1, XP_005449771.1, XP_003442097.1, XP_013119991.1
GO:0051443	positive regulation of ubiquitin-protein transferase activity	P	0.00227637	3.20196e-05	7	17	1543	36931	OVER	XP_003453415.1, XP_005458120.1, XP_003438804.1, XP_005448257.1, XP_005448256.1, XP_005448255.1, XP_003449078.1	XP_003445019.1, XP_003440565.1, XP_003438238.1, XP_003455526.1, XP_005476225.1, XP_005476224.1, XP_003437850.1, XP_003452954.2, XP_005476223.1, XP_003458719.1, XP_005479211.1, XP_003451485.1, XP_005479212.1, XP_003438188.2, XP_005459877.1, XP_005459878.1, XP_005459879.1
GO:0048634	regulation of muscle organ development	P	0.00227637	3.20196e-05	7	17	1543	36931	OVER	XP_005447978.1, XP_005447979.1, XP_005447977.1, XP_005447981.1, XP_005447982.1, XP_005447980.1, XP_003450498.1	XP_005469929.1, XP_003454605.1, XP_005476341.1, XP_013129586.1, XP_005469927.1, XP_003458880.1, XP_005469928.1, XP_013120478.1, XP_003453873.2, XP_003457457.1, NP_001266649.1, XP_003456719.1, XP_005450666.1, XP_003446723.1, XP_005449194.1, XP_003449717.1, XP_005447939.1
GO:0099531	presynaptic process involved in chemical synaptic transmission	P	0.00243773	3.45022e-05	13	72	1537	36876	OVER	XP_013128700.1, XP_013128701.1, XP_003443044.1, XP_013128697.1, XP_013128698.1, XP_013128699.1, XP_005453615.1, XP_013128702.1, XP_005453613.1, XP_013128703.1, XP_013128704.1, XP_003448390.1, XP_005453610.1	XP_013132046.1, XP_005456692.1, XP_005454868.1, XP_005467651.1, XP_005454866.1, XP_003444629.1, XP_013129397.1, XP_005448718.1, XP_005452020.1, XP_013129391.1, XP_003439476.1, XP_005451870.1, XP_003452070.2, XP_003445273.1, XP_005449915.1, XP_005468747.1, XP_005467024.1, XP_005453164.1, XP_013122738.1, XP_005449861.1, XP_013131920.1, XP_005454672.1, XP_005472597.1, XP_005449863.1, XP_005454870.1,…
GO:0005096	GTPase activator activity	F	0.00251999	3.58866e-05	31	317	1519	36631	OVER	XP_003450480.1, XP_003446097.1, XP_005460589.1, XP_005464638.1, XP_005464639.1, XP_013126266.1, XP_005448823.1, XP_005472026.1, XP_005472025.1, XP_013119869.1, XP_005472024.1, XP_005472023.1, XP_005472022.1, XP_003459246.1, XP_013119872.1, XP_013119873.1, XP_003444467.1, XP_013119870.1, XP_013119871.1, XP_005464168.1, XP_013130008.1, XP_005464169.1, XP_005451442.1, XP_005451441.1, XP_005460592.1,…	XP_013119615.1, XP_005449038.1, XP_005477954.1, XP_005448592.1, XP_005472127.1, XP_005469417.1, XP_005477144.1, XP_005475506.1, XP_013129522.1, XP_013120688.1, XP_013124773.1, XP_013126949.1, XP_013121634.1, XP_003438348.2, XP_013130741.1, XP_005454605.1, XP_005473978.1, XP_013121864.1, XP_003452901.1, XP_005473375.1, XP_005459393.1, XP_003454065.2, XP_005470358.1, XP_005472131.1, XP_005471255.1,…
GO:0004862	cAMP-dependent protein kinase inhibitor activity	F	0.00256376	3.67879e-05	4	2	1546	36946	OVER	XP_005477975.1, XP_003457098.1, XP_005477977.1, XP_005477978.1	XP_013125946.1, XP_013125945.1
GO:0001932	regulation of protein phosphorylation	P	0.00256376	3.69579e-05	28	272	1522	36676	OVER	XP_005474269.1, XP_003445921.1, XP_003443139.1, XP_003444586.1, XP_005453794.1, XP_005477975.1, XP_003457098.1, XP_003446097.1, XP_005477977.1, XP_003438222.1, XP_003449078.1, XP_005477978.1, XP_005471103.1, XP_005471102.1, XP_005471101.1, XP_005450041.1, XP_003457334.1, XP_003438778.1, XP_003442703.1, XP_003447199.1, XP_005477364.1, XP_005477368.1, XP_005477367.1, XP_005477366.1, XP_003445592.1,…	XP_013124422.1, XP_003441434.1, XP_013123898.1, XP_005458857.1, XP_003450176.1, XP_003449209.1, XP_003438593.1, XP_003446402.1, XP_003440152.1, XP_003444475.1, XP_005451602.1, XP_005449099.1, XP_005448675.1, XP_005476175.1, XP_013132232.1, XP_003444656.1, XP_003439030.1, XP_003450744.1, XP_003449235.1, XP_003448850.1, XP_003447323.1, XP_005476250.1, XP_005449886.1, XP_005452633.1, XP_005449102.1,…
GO:0006607	NLS-bearing protein import into nucleus	P	0.00272227	3.96269e-05	5	6	1545	36942	OVER	XP_013124411.1, XP_003440932.2, XP_013124412.1, XP_005449996.1, XP_005449997.1	XP_003443579.1, XP_005448911.1, XP_005450829.1, XP_003455929.1, XP_003454907.2, XP_013121631.1
GO:0060589	nucleoside-triphosphatase regulator activity	F	0.00272227	3.97186e-05	33	350	1517	36598	OVER	XP_003449554.1, XP_003450480.1, XP_003446097.1, XP_005460589.1, XP_005464638.1, XP_005464639.1, XP_013126266.1, XP_005448823.1, XP_005472026.1, XP_005472025.1, XP_013119869.1, XP_005472024.1, XP_005472023.1, XP_005472022.1, XP_003459246.1, XP_013119872.1, XP_013119873.1, XP_003444467.1, XP_013119870.1, XP_013119871.1, XP_005464168.1, XP_013130008.1, XP_005464169.1, XP_005451442.1, XP_005451441.1,…	XP_013119615.1, XP_005449038.1, XP_005477954.1, XP_005448592.1, XP_005472127.1, XP_005469417.1, XP_005477144.1, XP_005475506.1, XP_005459480.1, XP_003438868.1, XP_013129522.1, XP_013120688.1, XP_013124773.1, XP_005459540.1, XP_013126949.1, XP_013121634.1, XP_003438348.2, XP_013130741.1, XP_005454605.1, XP_005473978.1, XP_013121864.1, XP_003452901.1, XP_003458219.1, XP_005473375.1, XP_005459393.1,…
GO:0005057	receptor signaling protein activity	F	0.00287722	4.22307e-05	20	160	1530	36788	OVER	XP_005448132.1, XP_013124508.1, XP_005458054.1, XP_013124505.1, XP_013128825.1, XP_013124506.1, XP_013128824.1, XP_013124507.1, XP_003454216.1, XP_005477364.1, XP_005477368.1, XP_005477367.1, XP_003438594.1, XP_005477366.1, XP_013131806.1, XP_003437837.1, XP_013128820.1, XP_013122236.1, XP_003441115.2, XP_003441114.2	XP_005452101.1, XP_013123898.1, XP_003439961.1, XP_003454012.1, XP_005453060.1, XP_005465911.1, XP_003451537.2, XP_003454883.1, XP_013123894.1, XP_005458642.1, XP_005448675.1, XP_005476175.1, XP_003455261.1, XP_013128131.1, XP_013120736.1, XP_013125501.1, XP_005463943.1, XP_003448266.1, XP_005478137.1, XP_005478114.1, XP_003448220.1, XP_005457231.1, XP_005456303.1, XP_013132122.1, XP_005463427.1,…
GO:0051438	regulation of ubiquitin-protein transferase activity	P	0.00290736	4.29272e-05	7	18	1543	36930	OVER	XP_003453415.1, XP_005458120.1, XP_003438804.1, XP_005448257.1, XP_005448256.1, XP_005448255.1, XP_003449078.1	XP_003445019.1, XP_003440565.1, XP_003438238.1, XP_003455526.1, XP_005476225.1, XP_005476224.1, XP_003437850.1, XP_003452954.2, XP_005476223.1, XP_003458719.1, XP_005479211.1, XP_003451485.1, XP_005479212.1, XP_003440205.1, XP_003438188.2, XP_005459877.1, XP_005459878.1, XP_005459879.1
GO:0031401	positive regulation of protein modification process	P	0.00291232	4.32548e-05	19	147	1531	36801	OVER	XP_003457334.1, XP_003438778.1, XP_005474269.1, XP_003442703.1, XP_005458120.1, XP_003444586.1, XP_003438804.1, XP_005477364.1, XP_003449078.1, XP_005477368.1, XP_005477367.1, XP_005477366.1, XP_003453415.1, XP_005450041.1, XP_005449336.1, XP_005448257.1, XP_005448256.1, XP_005474270.1, XP_005448255.1	XP_013125057.1, XP_005467941.1, XP_013123898.1, XP_005458857.1, XP_003442773.1, XP_005456756.1, XP_003447564.1, XP_005479211.1, XP_003438340.1, XP_003438593.1, XP_003454883.1, XP_013123894.1, XP_003439664.1, XP_005448675.1, XP_005476513.1, XP_005476175.1, XP_005471259.1, XP_003442954.1, XP_003444656.1, XP_013128507.1, XP_003449235.1, XP_003447323.1, XP_005476223.1, XP_003451485.1, XP_005453835.1,…
GO:0000978	RNA polymerase II core promoter proximal region sequence-specific DNA binding	F	0.00323036	4.82607e-05	8	26	1542	36922	OVER	XP_013125164.1, XP_005467090.1, XP_005467088.1, XP_005467089.1, XP_005467085.1, XP_003455643.1, XP_005467086.1, XP_005467087.1	XP_003455995.1, XP_005451193.1, XP_003446694.1, XP_003449422.2, XP_005449194.1, XP_013131188.1, XP_005468153.1, XP_005454087.1, XP_003458968.1, XP_003453804.1, XP_005478823.1, XP_005461553.1, XP_003458547.1, XP_003458302.2, XP_013127306.1, XP_005478820.1, XP_013124098.1, XP_013124099.1, XP_013124096.1, NP_001266649.1, XP_005456490.1, XP_013130969.1, XP_005470944.1, XP_003455658.1, XP_013124095.1,…
GO:0031399	regulation of protein modification process	P	0.00341207	5.14942e-05	34	371	1516	36577	OVER	XP_005474269.1, XP_003445921.1, XP_003443139.1, XP_005458120.1, XP_003444586.1, XP_003438804.1, XP_005453794.1, XP_005477975.1, XP_003457098.1, XP_003446097.1, XP_005477977.1, XP_003438222.1, XP_003449078.1, XP_005477978.1, XP_005471103.1, XP_005471102.1, XP_005471101.1, XP_005450041.1, XP_005448257.1, XP_005448256.1, XP_005448255.1, XP_003457334.1, XP_003438778.1, XP_003442703.1, XP_003447199.1,…	XP_013124422.1, XP_003443095.2, XP_005467941.1, XP_013121005.1, XP_003441434.1, XP_013123898.1, XP_005458857.1, XP_003447564.1, XP_003450176.1, XP_003449209.1, XP_003438340.1, XP_003438593.1, XP_003446402.1, XP_013121803.1, XP_003440152.1, XP_003444475.1, XP_003445889.1, XP_005455986.1, XP_005451602.1, XP_005449099.1, XP_005468557.1, XP_005448675.1, XP_005476513.1, XP_005476175.1, XP_013132232.1,…
GO:0048814	regulation of dendrite morphogenesis	P	0.00341207	5.15715e-05	6	12	1544	36936	OVER	XP_005477368.1, XP_005477367.1, XP_005474269.1, XP_005477366.1, XP_005474270.1, XP_005477364.1	XP_003438146.1, XP_005453343.1, XP_003445488.1, XP_003450853.1, XP_003440736.1, XP_013125066.1, XP_003460615.3, XP_005475093.1, XP_005475092.1, XP_003447337.1, XP_003452370.1, XP_013119991.1
GO:0004181	metallocarboxypeptidase activity	F	0.00353894	5.37984e-05	9	35	1541	36913	OVER	XP_013127948.1, XP_013127949.1, XP_013121424.1, XP_013121417.1, XP_013127951.1, XP_013121407.1, XP_013121419.1, XP_013127952.1, XP_013121409.1	XP_005467251.1, XP_003441899.1, XP_013128452.1, XP_005471457.1, XP_003443611.1, XP_005463809.1, XP_013127315.1, XP_013129227.1, XP_005471876.1, XP_003443015.1, XP_005463810.1, XP_013124428.1, XP_013124257.1, XP_013127047.1, XP_005463547.1, XP_005463549.1, XP_013124433.1, XP_005452111.1, XP_005464518.1, XP_005452112.1, XP_005450019.2, XP_005452113.1, XP_003449210.1, XP_003449211.2, XP_013121723.1,…
GO:0008016	regulation of heart contraction	P	0.00368768	5.65844e-05	13	76	1537	36872	OVER	XP_013119636.1, XP_013119637.1, XP_013119634.1, XP_013119635.1, XP_013119632.1, XP_013119633.1, XP_013119630.1, XP_013119641.1, XP_013119631.1, XP_013119640.1, XP_013119638.1, XP_013119639.1, XP_013119629.1	XP_005457490.1, XP_005473364.1, XP_005451078.1, XP_003445488.1, XP_005471979.1, XP_003458640.1, XP_005449829.1, XP_005475377.1, XP_005475375.1, NP_001266433.1, XP_003456650.2, XP_005473013.1, XP_003458339.2, XP_013127828.1, XP_005461885.1, XP_003452262.1, XP_003450863.1, XP_005449554.1, XP_003454308.1, XP_005472677.1, NP_001266586.1, XP_005448372.1, XP_003446069.1, XP_005469007.1, XP_003457048.1,…
GO:0048813	dendrite morphogenesis	P	0.00368768	5.67038e-05	7	19	1543	36929	OVER	XP_005477368.1, XP_003438778.1, XP_005477367.1, XP_005474269.1, XP_005477366.1, XP_005474270.1, XP_005477364.1	XP_003445488.1, XP_013125066.1, XP_003447337.1, XP_005455761.1, XP_005455760.1, XP_003452370.1, XP_003438146.1, XP_013130203.1, XP_013130202.1, XP_003456409.1, XP_005453343.1, XP_013130204.1, XP_003450853.1, XP_003440736.1, XP_003460615.3, XP_003456404.1, XP_005475093.1, XP_005475092.1, XP_013119991.1
GO:1901615	organic hydroxy compound metabolic process	P	0.00395632	6.11802e-05	18	138	1532	36810	OVER	XP_013120613.1, XP_013120612.1, XP_005474269.1, XP_013120611.1, XP_013120610.1, XP_013120609.1, XP_013120619.1, XP_013120608.1, XP_013120618.1, XP_013120620.1, XP_013120607.1, XP_013120621.1, XP_013120617.1, XP_013120616.1, XP_013120615.1, XP_013120614.1, XP_005461696.1, XP_005474270.1	XP_005468282.1, XP_003456777.1, XP_003439317.1, XP_003442671.1, XP_003452209.1, XP_003453149.1, XP_003442313.1, XP_005474811.1, XP_005470267.1, XP_013130511.1, XP_003441716.1, XP_005459258.1, XP_003448986.2, XP_013132702.1, XP_005448977.1, XP_003457392.1, XP_005472383.1, XP_005477773.2, XP_003455966.1, XP_003443897.1, XP_013120974.1, XP_005463991.1, XP_005449080.1, XP_003440736.1, XP_005454396.1,…
GO:0031396	regulation of protein ubiquitination	P	0.00414242	6.48581e-05	9	36	1541	36912	OVER	XP_005474269.1, XP_003453415.1, XP_005458120.1, XP_003438804.1, XP_005448257.1, XP_005448256.1, XP_005474270.1, XP_005448255.1, XP_003449078.1	XP_005467940.1, XP_005467941.1, XP_003448254.1, XP_013127170.1, XP_003454098.1, XP_003454097.1, XP_003452954.2, XP_005479211.1, XP_005476516.1, XP_003438340.1, XP_003451720.1, XP_005479212.1, XP_003445376.1, XP_003440205.1, XP_003439243.1, XP_005476513.1, XP_005476514.1, XP_005476515.1, XP_003445019.1, XP_003440565.1, XP_005452052.1, XP_003438238.1, XP_003455526.1, XP_005476225.1, XP_005476224.1,…
GO:0043567	regulation of insulin-like growth factor receptor signaling pathway	P	0.00414242	6.51439e-05	3	0	1547	36948	OVER	XP_005458045.1, XP_003453223.2, XP_005458046.1
GO:0008336	gamma-butyrobetaine dioxygenase activity	F	0.00414242	6.51439e-05	3	0	1547	36948	OVER	XP_003450819.1, XP_013130207.1, XP_013130206.1
GO:0043408	regulation of MAPK cascade	P	0.00420777	6.65392e-05	18	139	1532	36809	OVER	XP_003457334.1, XP_005474269.1, XP_003442703.1, XP_003445921.1, XP_003447199.1, XP_003443139.1, XP_003444586.1, XP_005477364.1, XP_003449078.1, XP_005471103.1, XP_005477368.1, XP_005471102.1, XP_005477367.1, XP_005471101.1, XP_005477366.1, XP_005474826.1, XP_005449336.1, XP_005474270.1	XP_013124422.1, XP_013125057.1, XP_013132236.1, XP_013123898.1, XP_003442773.1, XP_005456756.1, XP_003449209.1, XP_003438593.1, XP_003446402.1, XP_003444475.1, XP_005450061.1, XP_005451602.1, XP_003454883.1, XP_013123894.1, XP_005448675.1, XP_005476175.1, XP_013132232.1, XP_003442954.1, XP_003439030.1, XP_013132247.1, XP_003449235.1, XP_003448850.1, XP_003447323.1, XP_013127189.1, XP_005452633.1,…
GO:1900094	regulation of transcription from RNA polymerase II promoter involved in determination of left/right symmetry	P	0.00464726	7.3895e-05	7	20	1543	36928	OVER	XP_013124411.1, XP_003440932.2, XP_003442703.1, XP_003443743.1, XP_013124412.1, XP_005449996.1, XP_005449997.1	XP_003447887.1, XP_003442987.1, XP_003451854.1, XP_003440044.1, XP_003441854.1, XP_005461064.1, XP_005474937.2, XP_005479219.1, XP_005456394.1, XP_013130897.1, XP_013121964.1, XP_003443800.3, XP_003451759.1, XP_005475422.1, XP_005479220.1, XP_005461063.1, XP_013127006.1, XP_013127007.1, XP_003439270.1, XP_003443542.1
GO:1905330	regulation of morphogenesis of an epithelium	P	0.00486424	7.77701e-05	9	37	1541	36911	OVER	XP_013124411.1, XP_003440932.2, XP_003438778.1, XP_003458917.1, XP_003443743.1, XP_013124412.1, XP_005449996.1, XP_003449078.1, XP_005449997.1	XP_005448611.1, XP_003441854.1, XP_005461064.1, XP_005474937.2, XP_003438991.1, XP_003443800.3, XP_003448800.1, XP_003453908.1, XP_003456409.1, XP_005475422.1, XP_005461659.1, XP_003456404.1, XP_005461063.1, XP_013127006.1, XP_013127007.1, XP_003447887.1, XP_005461970.1, XP_003451854.1, XP_005450160.1, XP_005456394.1, XP_013130897.1, XP_003455526.1, XP_003458719.1, XP_005476778.1, XP_005476777.1,…
GO:0032528	microvillus organization	P	0.00516861	8.30879e-05	4	3	1546	36945	OVER	XP_005477368.1, XP_005477367.1, XP_005477366.1, XP_005477364.1	XP_013132996.1, XP_003447337.1, XP_005459690.1
GO:0007517	muscle organ development	P	0.00519932	8.40358e-05	20	169	1530	36779	OVER	XP_013132701.1, XP_013122241.1, XP_005447981.1, XP_005447982.1, XP_005447980.1, XP_013129912.1, XP_013129915.1, XP_005469819.1, XP_005447978.1, XP_005469818.1, XP_005469817.1, XP_005447979.1, XP_005447977.1, XP_005459290.1, XP_005459291.1, XP_003457464.1, XP_005469820.1, XP_005465779.1, XP_005459289.1, XP_003450498.1	XP_013123080.1, XP_005461778.1, XP_005455082.1, XP_003442988.1, XP_005455413.1, XP_013121981.1, XP_005475375.1, XP_005461770.1, XP_005454707.1, XP_005448305.1, XP_005448309.1, XP_005454703.2, XP_005449938.1, XP_005457978.1, XP_005470553.1, XP_005476306.1, XP_005478004.1, XP_003454536.1, XP_005472232.1, XP_005478559.1, XP_005472553.1, NP_001266650.1, XP_013120650.1, XP_013132956.1, XP_013121702.1,…
GO:0030234	enzyme regulator activity	F	0.00550755	8.94989e-05	56	761	1494	36187	OVER	XP_005458120.1, XP_003449554.1, XP_003442193.2, XP_005477975.1, XP_003443631.1, XP_005477977.1, XP_005464639.1, XP_013126266.1, XP_005448823.1, XP_005472025.1, XP_005447850.1, XP_005472023.1, XP_005463507.1, XP_003438778.1, XP_013119873.1, XP_003444467.1, XP_013119871.1, XP_005464168.1, XP_013130008.1, XP_003453415.1, XP_005451441.1, XP_003445574.1, XP_005460592.1, XP_005464640.1, XP_005458803.1,…	XP_005449038.1, XP_005467941.1, XP_013121005.1, XP_013123622.1, XP_005475506.1, XP_005459480.1, XP_005466561.2, XP_013120688.1, XP_003450176.1, XP_013121803.1, XP_003440912.1, XP_005453300.1, XP_013124773.1, XP_003445889.1, XP_003443226.1, XP_005451700.1, XP_005455986.1, XP_003438348.2, XP_005454605.1, XP_013123524.1, XP_003452901.1, XP_003458219.1, XP_005453226.1, XP_003450744.1, XP_005479121.1,…
GO:0008589	regulation of smoothened signaling pathway	P	0.00561326	9.21766e-05	8	29	1542	36919	OVER	XP_013124411.1, XP_003440932.2, XP_005450837.1, XP_005450292.1, XP_013125469.1, XP_013124412.1, XP_005449996.1, XP_005449997.1	XP_005476341.1, XP_005464024.2, XP_013129586.1, XP_005456924.1, XP_003452224.1, XP_005459382.1, XP_013121981.1, XP_005475379.1, XP_013127349.1, XP_003456633.1, XP_013121980.1, XP_005457436.1, XP_013121821.1, XP_005469929.1, XP_013131449.1, XP_013121979.1, XP_013121978.1, XP_005469927.1, XP_005469928.1, XP_003451669.1, XP_003458590.1, XP_013127350.1, XP_003450303.1, XP_003442379.1, XP_005450601.1,…
GO:0043549	regulation of kinase activity	P	0.00561326	9.21975e-05	23	213	1527	36735	OVER	XP_003438778.1, XP_005474269.1, XP_003445921.1, XP_003447199.1, XP_005453794.1, XP_005477975.1, XP_003457098.1, XP_005477364.1, XP_003446097.1, XP_005477977.1, XP_003438222.1, XP_003449078.1, XP_005477978.1, XP_005471103.1, XP_005477368.1, XP_005471102.1, XP_005477367.1, XP_005471101.1, XP_005477366.1, XP_003445592.1, XP_005474826.1, XP_005450041.1, XP_005474270.1	XP_003441434.1, XP_013123898.1, XP_005458857.1, XP_003450176.1, XP_003449209.1, XP_003446402.1, XP_003440152.1, XP_003444475.1, XP_003443226.1, XP_005451602.1, XP_005449099.1, XP_005448675.1, XP_005476175.1, XP_005454522.1, XP_003444656.1, XP_003439030.1, XP_003450744.1, XP_003449235.1, XP_003448850.1, XP_005476250.1, XP_005449886.1, XP_005475688.1, XP_005449102.1, XP_005473239.1, XP_013125946.1,…
GO:0019838	growth factor binding	F	0.00588811	9.72264e-05	10	48	1540	36900	OVER	XP_003457351.1, XP_003451538.1, XP_005458045.1, XP_003453223.2, XP_003448004.1, XP_005471717.1, XP_005458046.1, XP_003450286.2, XP_013129867.1, XP_013120837.1	XP_005460161.1, XP_005473929.1, XP_005473928.1, XP_003440827.1, XP_003459047.1, XP_003449473.2, XP_005458047.1, XP_003451887.1, XP_005476848.1, XP_003451888.1, XP_005474357.1, XP_003458319.1, XP_003443749.1, XP_005473930.1, XP_005478698.1, XP_005467541.1, XP_003453062.1, XP_005473933.1, XP_003444664.1, XP_013120713.1, XP_003455094.1, XP_005478940.1, XP_005459046.1, XP_005459045.1, XP_003447863.2,…
GO:0051149	positive regulation of muscle cell differentiation	P	0.00596429	0.000100467	6	14	1544	36934	OVER	XP_005447978.1, XP_005447979.1, XP_005447977.1, XP_005447981.1, XP_005447982.1, XP_005447980.1	XP_013129846.1, XP_005448611.1, XP_005471932.1, XP_005450160.1, XP_003438991.1, XP_005455220.1, XP_003449862.1, XP_003442834.1, XP_005455221.1, NP_001266649.1, XP_005455151.1, XP_005454618.1, XP_005449194.1, XP_003443585.2
GO:0000188	inactivation of MAPK activity	P	0.00596429	0.000100467	6	14	1544	36934	OVER	XP_005471103.1, XP_005471102.1, XP_005471101.1, XP_003445921.1, XP_003447199.1, XP_005474826.1	XP_003451148.1, XP_003439030.1, XP_003458188.2, XP_013131592.1, XP_003448850.1, XP_005457697.1, XP_005457696.1, XP_005451457.1, XP_003449209.1, XP_003444475.1, XP_003450009.1, XP_005473239.1, XP_003446343.1, XP_003454598.1
GO:2000223	regulation of BMP signaling pathway involved in heart jogging	P	0.00596429	0.000100467	6	14	1544	36934	OVER	XP_013124411.1, XP_003440932.2, XP_003443743.1, XP_013124412.1, XP_005449996.1, XP_005449997.1	XP_003447887.1, XP_003451854.1, XP_003441854.1, XP_005461064.1, XP_005474937.2, XP_005456394.1, XP_013130897.1, XP_003443800.3, XP_003451759.1, XP_005461063.1, XP_013127006.1, XP_013127007.1, XP_003439270.1, XP_003443542.1
GO:0044390	ubiquitin-like protein conjugating enzyme binding	F	0.00596429	0.000103174	5	8	1545	36940	OVER	XP_003455047.2, XP_003438804.1, XP_005448257.1, XP_005448256.1, XP_005448255.1	XP_003453286.1, XP_003444980.1, XP_013131963.1, XP_003453560.1, XP_003437850.1, XP_003452954.2, XP_005472586.1, XP_003440490.1
GO:0006741	NADP biosynthetic process	P	0.00596429	0.000103174	5	8	1545	36940	OVER	XP_003448541.1, XP_005476640.1, XP_005476641.1, XP_005476642.1, XP_005476639.1	XP_013133107.1, XP_013133106.1, XP_005449487.1, XP_005449486.1, XP_005459916.1, XP_005459915.1, XP_005459914.1, XP_005459917.1
GO:0046330	positive regulation of JNK cascade	P	0.00596429	0.000103174	5	8	1545	36940	OVER	XP_003457334.1, XP_005477368.1, XP_005477367.1, XP_005477366.1, XP_005477364.1	XP_013125057.1, XP_005448611.1, XP_003442104.2, XP_005462389.1, XP_003442834.1, XP_003440320.1, XP_005450160.1, XP_003438991.1
GO:0032874	positive regulation of stress-activated MAPK cascade	P	0.00596429	0.000103174	5	8	1545	36940	OVER	XP_003457334.1, XP_005477368.1, XP_005477367.1, XP_005477366.1, XP_005477364.1	XP_013125057.1, XP_005448611.1, XP_003442104.2, XP_005462389.1, XP_003442834.1, XP_003440320.1, XP_005450160.1, XP_003438991.1
GO:0070304	positive regulation of stress-activated protein kinase signaling cascade	P	0.00596429	0.000103174	5	8	1545	36940	OVER	XP_003457334.1, XP_005477368.1, XP_005477367.1, XP_005477366.1, XP_005477364.1	XP_013125057.1, XP_005448611.1, XP_003442104.2, XP_005462389.1, XP_003442834.1, XP_003440320.1, XP_005450160.1, XP_003438991.1
GO:0031624	ubiquitin conjugating enzyme binding	F	0.00596429	0.000103174	5	8	1545	36940	OVER	XP_003455047.2, XP_003438804.1, XP_005448257.1, XP_005448256.1, XP_005448255.1	XP_003453286.1, XP_003444980.1, XP_013131963.1, XP_003453560.1, XP_003437850.1, XP_003452954.2, XP_005472586.1, XP_003440490.1
GO:0000118	histone deacetylase complex	C	0.00633447	0.000110131	9	39	1541	36909	OVER	XP_013129356.1, XP_003438778.1, XP_013129354.1, XP_013129355.1, XP_005454476.1, XP_005454475.1, XP_005468646.1, XP_005464697.1, XP_005468647.1	XP_005463140.1, XP_003448670.1, XP_005463142.1, XP_005463141.1, XP_003451863.1, XP_005460931.1, XP_005450501.1, XP_005450500.1, XP_005468428.1, XP_003454215.1, XP_003455510.1, XP_003456409.1, XP_013125110.1, XP_003456404.1, XP_013131988.1, XP_003446723.1, XP_003451831.1, XP_005456391.1, XP_003444342.1, XP_003439057.1, XP_013125694.1, XP_013125693.1, XP_005469366.1, XP_005456392.1, XP_005469365.1,…
GO:0005539	glycosaminoglycan binding	F	0.00691478	0.000120824	11	60	1539	36888	OVER	XP_005453322.1, XP_013120299.1, XP_005471038.1, XP_005471040.1, XP_013124146.1, XP_013124147.1, XP_013124144.1, XP_005461697.1, XP_013124145.1, XP_005472835.1, XP_003455453.2	NP_001266682.1, XP_013132481.1, XP_005457326.1, XP_005476239.1, XP_005449667.1, XP_003438010.1, XP_005468073.1, XP_005474095.1, XP_003449207.2, XP_003440912.1, XP_005474097.1, XP_003448825.1, XP_003442330.1, XP_005460045.1, XP_013122223.1, XP_003439666.2, XP_013122225.1, XP_005457911.1, XP_005475277.1, XP_005448806.1, XP_013120141.1, XP_003453808.1, XP_003439055.1, XP_005479042.1, XP_003440872.1,…
GO:1903320	regulation of protein modification by small protein conjugation or removal	P	0.00740998	0.000130124	9	40	1541	36908	OVER	XP_005474269.1, XP_003453415.1, XP_005458120.1, XP_003438804.1, XP_005448257.1, XP_005448256.1, XP_005474270.1, XP_005448255.1, XP_003449078.1	XP_005467940.1, XP_005467941.1, XP_003448254.1, XP_013127170.1, XP_003454098.1, XP_003454097.1, XP_003452954.2, XP_005479211.1, XP_005476516.1, XP_003438340.1, XP_003451720.1, XP_005479212.1, XP_003445376.1, XP_003440205.1, XP_005448279.1, XP_003439243.1, XP_005476513.1, XP_005476514.1, XP_005476515.1, XP_003445019.1, XP_003440565.1, XP_005452052.1, XP_003438238.1, XP_003455526.1, XP_005476225.1,…
GO:0030163	protein catabolic process	P	0.00808118	0.000142617	30	328	1520	36620	OVER	XP_005474269.1, XP_005448198.1, XP_005448197.1, XP_013121004.1, XP_013121003.1, XP_013121406.1, XP_005449828.1, XP_005448196.1, XP_005448195.1, XP_005462308.1, XP_005448194.1, XP_003449078.1, XP_013132862.1, XP_013132863.1, XP_013132861.1, XP_005459486.1, XP_005454500.1, XP_005454501.1, XP_003458044.1, XP_003458045.1, XP_005448511.1, XP_003451487.1, XP_003445093.3, XP_003458047.1, XP_003455047.2,…	XP_003445252.1, XP_003456065.1, XP_005462284.1, XP_003450127.1, XP_005463419.1, XP_003438340.1, XP_005456270.1, XP_003441750.1, XP_003441495.1, XP_003450236.1, XP_003448330.1, XP_013122980.1, XP_003443520.1, XP_003450285.1, XP_003453763.1, XP_003444388.1, XP_003451086.1, XP_003456890.1, XP_003446859.1, XP_003450164.1, XP_005456725.1, XP_013127109.1, XP_003451485.1, XP_003457456.2, XP_013130424.1,…
GO:0044707	single-multicellular organism process	P	0.00826895	0.000146654	195	3570	1355	33378	OVER	XP_003455641.1, XP_005478524.1, XP_005448132.1, XP_013131142.1, XP_013119630.1, XP_005452606.1, XP_003437717.1, XP_003450756.1, XP_013126772.1, XP_003449078.1, XP_003452838.1, XP_005475183.1, XP_003451510.1, XP_005469624.1, XP_013119638.1, XP_013132677.1, XP_013124411.1, XP_013126132.1, XP_005477155.1, XP_013130339.1, XP_005460465.1, XP_005450837.1, XP_003437837.1, XP_003447236.1, XP_003452321.2,…	XP_003450274.1, XP_003456027.1, XP_013125222.1, XP_005468741.1, XP_013124927.1, XP_005472372.1, XP_003448800.1, XP_005458529.1, XP_005474586.1, XP_003439269.1, XP_005459732.1, XP_003442219.1, XP_005472635.1, XP_005453018.1, XP_003445769.1, XP_005452380.1, XP_003443106.1, XP_003452488.1, XP_005479265.1, XP_013125102.1, XP_003448604.1, XP_013122121.1, XP_003441724.1, XP_005472831.1, XP_005467079.1,…
GO:0050793	regulation of developmental process	P	0.00841033	0.000150387	48	634	1502	36314	OVER	XP_005459946.1, XP_005474269.1, XP_003458917.1, XP_003446763.1, XP_005458045.1, XP_005447981.1, XP_005447982.1, XP_005458046.1, XP_005447980.1, XP_003446097.1, XP_003455745.1, XP_003449078.1, XP_005453322.1, XP_003440932.2, XP_013124480.1, XP_003449844.1, XP_003459754.1, XP_003443743.1, XP_005449996.1, XP_005449997.1, XP_013124411.1, XP_003438778.1, XP_003442703.1, XP_013126132.1, XP_013126131.1,…	XP_013124422.1, XP_003450274.1, XP_005453421.1, XP_005467941.1, XP_003457821.1, XP_005478837.1, XP_005451471.1, XP_005463058.1, XP_005450900.1, XP_005456545.1, XP_003448800.1, XP_013124566.1, XP_003447564.1, XP_005465019.2, XP_003449209.1, XP_003446402.1, XP_005457959.1, XP_003454720.1, XP_003451970.1, XP_005463505.1, XP_005476513.1, XP_005448806.1, XP_003459312.1, XP_003454536.1, XP_005472635.1,…
GO:2000027	regulation of organ morphogenesis	P	0.00841033	0.000150631	10	51	1540	36897	OVER	XP_013124411.1, XP_003440932.2, XP_003438778.1, XP_003458917.1, XP_003448534.1, XP_003443743.1, XP_013124412.1, XP_005449996.1, XP_003449078.1, XP_005449997.1	XP_013121007.1, XP_003441854.1, XP_005461064.1, XP_003443800.3, XP_003448800.1, XP_003458032.1, XP_003456409.1, XP_005461659.1, XP_013127007.1, XP_003447887.1, XP_005450160.1, XP_013130897.1, XP_005476778.1, XP_005476776.1, XP_003451759.1, XP_003449350.1, XP_013120577.1, XP_005461661.1, XP_003446352.1, XP_003439270.1, XP_013121008.1, XP_005448611.1, XP_005474937.2, XP_013123273.1, XP_003438991.1,…
GO:0003951	NAD+ kinase activity	F	0.00862157	0.000155167	5	9	1545	36939	OVER	XP_003448541.1, XP_005476640.1, XP_005476641.1, XP_005476642.1, XP_005476639.1	XP_013133107.1, XP_013133106.1, XP_005449487.1, XP_005449486.1, XP_005459916.1, XP_005459915.1, XP_005459914.1, XP_003447107.1, XP_005459917.1
GO:0001757	somite specification	P	0.00885187	0.000160859	4	4	1546	36944	OVER	XP_005459946.1, XP_005474939.1, XP_005453788.1, XP_005474940.1	XP_005450465.1, XP_003439664.1, XP_003439494.1, XP_013131188.1
GO:0007379	segment specification	P	0.00885187	0.000160859	4	4	1546	36944	OVER	XP_005459946.1, XP_005474939.1, XP_005453788.1, XP_005474940.1	XP_005450465.1, XP_003439664.1, XP_003439494.1, XP_013131188.1
GO:0043405	regulation of MAP kinase activity	P	0.00967615	0.000176683	11	63	1539	36885	OVER	XP_005471103.1, XP_005477368.1, XP_005471102.1, XP_005477367.1, XP_005471101.1, XP_005477366.1, XP_003445921.1, XP_003447199.1, XP_005474826.1, XP_005477364.1, XP_003449078.1	XP_013125057.1, XP_013123898.1, XP_013123896.1, XP_003442773.1, XP_013126913.1, XP_013120606.1, XP_005456756.1, XP_003449209.1, XP_003446402.1, XP_003444475.1, XP_003454883.1, XP_013123894.1, XP_005448675.1, XP_005476175.1, XP_005475045.1, XP_005466677.1, XP_003451148.1, XP_003442954.1, XP_013132996.1, XP_003439030.1, XP_013131592.1, XP_003444195.2, XP_003449235.1, XP_003448850.1, XP_005457697.1,…
GO:0042325	regulation of phosphorylation	P	0.00985872	0.000180878	28	301	1522	36647	OVER	XP_005474269.1, XP_003445921.1, XP_003443139.1, XP_003444586.1, XP_005453794.1, XP_005477975.1, XP_003457098.1, XP_003446097.1, XP_005477977.1, XP_003438222.1, XP_003449078.1, XP_005477978.1, XP_005471103.1, XP_005471102.1, XP_005471101.1, XP_005450041.1, XP_003457334.1, XP_003438778.1, XP_003442703.1, XP_003447199.1, XP_005477364.1, XP_005477368.1, XP_005477367.1, XP_005477366.1, XP_003445592.1,…	XP_013124422.1, XP_005467941.1, XP_003441434.1, XP_013123898.1, XP_005458857.1, XP_003450176.1, XP_003449209.1, XP_003438593.1, XP_003446402.1, XP_003440152.1, XP_003444475.1, XP_003443226.1, XP_005451602.1, XP_005449099.1, XP_005448675.1, XP_005476175.1, XP_013132232.1, XP_005454522.1, XP_003444656.1, XP_003439030.1, XP_003450744.1, XP_003449235.1, XP_003448850.1, XP_003447323.1, XP_005476250.1,…
GO:0001159	core promoter proximal region DNA binding	F	0.0106766	0.00019775	8	33	1542	36915	OVER	XP_013125164.1, XP_005467090.1, XP_005467088.1, XP_005467089.1, XP_005467085.1, XP_003455643.1, XP_005467086.1, XP_005467087.1	XP_003455995.1, XP_013124523.1, XP_013124524.1, XP_003444527.1, XP_005473952.1, XP_005451193.1, XP_003446694.1, XP_003449422.2, XP_005449194.1, XP_005473953.1, XP_013131188.1, XP_005468153.1, XP_005454087.1, XP_003458968.1, XP_003453804.1, XP_005478823.1, XP_003453598.1, XP_005461553.1, XP_003458547.1, XP_003458302.2, XP_013127306.1, XP_005478820.1, XP_013124098.1, XP_013124099.1, XP_013124096.1,…
GO:0000987	core promoter proximal region sequence-specific DNA binding	F	0.0106766	0.00019775	8	33	1542	36915	OVER	XP_013125164.1, XP_005467090.1, XP_005467088.1, XP_005467089.1, XP_005467085.1, XP_003455643.1, XP_005467086.1, XP_005467087.1	XP_003455995.1, XP_013124523.1, XP_013124524.1, XP_003444527.1, XP_005473952.1, XP_005451193.1, XP_003446694.1, XP_003449422.2, XP_005449194.1, XP_005473953.1, XP_013131188.1, XP_005468153.1, XP_005454087.1, XP_003458968.1, XP_003453804.1, XP_005478823.1, XP_003453598.1, XP_005461553.1, XP_003458547.1, XP_003458302.2, XP_013127306.1, XP_005478820.1, XP_013124098.1, XP_013124099.1, XP_013124096.1,…
GO:1903522	regulation of blood circulation	P	0.0118972	0.000221396	14	101	1536	36847	OVER	XP_013119636.1, XP_013119637.1, XP_013119634.1, XP_013119635.1, XP_013119632.1, XP_013119633.1, XP_013119630.1, XP_013119641.1, XP_013119631.1, XP_013119640.1, XP_003447236.1, XP_013119638.1, XP_013119639.1, XP_013119629.1	XP_005474725.1, XP_005473364.1, XP_005471979.1, XP_003458640.1, XP_005449829.1, XP_005475375.1, XP_005473013.1, XP_003458339.2, XP_013127828.1, XP_003452262.1, XP_005452279.1, XP_003456618.1, XP_005449554.1, XP_003452149.1, XP_005472677.1, NP_001266586.1, XP_013120590.1, XP_005469007.1, XP_003441057.1, XP_013126539.1, XP_005471323.1, XP_005470294.1, XP_003440736.1, XP_005467835.1, XP_003447083.1,…
GO:0001505	regulation of neurotransmitter levels	P	0.0124279	0.000232358	13	89	1537	36859	OVER	XP_013128700.1, XP_013128701.1, XP_003443044.1, XP_013128697.1, XP_013128698.1, XP_013128699.1, XP_005453615.1, XP_013128702.1, XP_005453613.1, XP_013128703.1, XP_013128704.1, XP_003448390.1, XP_005453610.1	XP_013132046.1, XP_003437945.1, XP_005456692.1, XP_005454868.1, XP_003442671.1, XP_003444770.1, XP_005467651.1, XP_005454866.1, XP_003444629.1, XP_013126416.1, XP_013129397.1, XP_005448718.1, XP_005452020.1, XP_013129391.1, XP_003453337.1, XP_013121795.1, XP_003439476.1, XP_005451870.1, XP_003452070.2, XP_005458185.1, XP_003445273.1, XP_005449915.1, XP_005468747.1, XP_005467024.1, XP_005453164.1,…
GO:0022625	cytosolic large ribosomal subunit	C	0.0124989	0.00023572	8	34	1542	36914	OVER	XP_013120246.1, XP_003451510.1, XP_003443905.1, XP_013130339.1, XP_013126781.1, XP_003445890.1, XP_003449078.1, XP_003451511.1	XP_003448191.1, XP_003444141.1, XP_005459777.1, XP_003454286.1, XP_003443633.1, NP_001266584.1, XP_003449652.1, XP_003455074.1, XP_003442060.1, XP_003459520.1, XP_003442655.1, XP_003451514.1, XP_003438779.1, XP_003454583.1, XP_003441885.1, XP_003451605.1, XP_003453010.1, XP_003453702.1, XP_003457856.1, XP_003457069.1, XP_003446442.1, XP_013132536.1, XP_003442322.1, XP_003454295.3, XP_003453439.1,…
GO:0043407	negative regulation of MAP kinase activity	P	0.0124989	0.00023587	6	17	1544	36931	OVER	XP_005471103.1, XP_005471102.1, XP_005471101.1, XP_003445921.1, XP_003447199.1, XP_005474826.1	XP_003451148.1, XP_005475044.1, XP_003439030.1, XP_003458188.2, XP_013131592.1, XP_003448850.1, XP_005457697.1, XP_005457696.1, XP_005451457.1, XP_003449209.1, XP_003446402.1, XP_003444475.1, XP_003450009.1, XP_005473239.1, XP_003446343.1, XP_003454598.1, XP_005475045.1
GO:1902580	single-organism cellular localization	P	0.0128309	0.000243256	32	372	1518	36576	OVER	XP_013128700.1, XP_013128701.1, XP_003437717.1, XP_003446097.1, XP_013126772.1, XP_003449078.1, XP_003452838.1, XP_003446937.2, XP_003440932.2, XP_005453615.1, XP_003437639.1, XP_013128702.1, XP_005453613.1, XP_013128703.1, XP_013128704.1, XP_005449996.1, XP_003448390.1, XP_005453610.1, XP_005449997.1, XP_013124411.1, XP_003438778.1, XP_003443044.1, XP_003439906.1, XP_013128697.1, XP_005477364.1,…	XP_005453237.1, XP_003450940.1, XP_005456692.1, XP_005459382.1, XP_005467651.1, XP_003453107.1, XP_003444629.1, XP_003445060.1, XP_003439476.1, XP_003456633.1, XP_003444076.3, XP_013129737.1, XP_005449919.1, XP_003452070.2, XP_003458995.1, XP_003439509.1, XP_003459870.1, XP_003437803.1, XP_003438348.2, XP_005450174.1, XP_005450558.1, XP_013132232.1, XP_013125730.1, XP_003454310.1, XP_013120883.1,…
GO:0045329	carnitine biosynthetic process	P	0.0131484	0.000252722	3	1	1547	36947	OVER	XP_003450819.1, XP_013130207.1, XP_013130206.1	XP_003450529.1
GO:0048009	insulin-like growth factor receptor signaling pathway	P	0.0131484	0.000252722	3	1	1547	36947	OVER	XP_005458045.1, XP_003453223.2, XP_005458046.1	XP_003440646.2
GO:0009437	carnitine metabolic process	P	0.0131484	0.000252722	3	1	1547	36947	OVER	XP_003450819.1, XP_013130207.1, XP_013130206.1	XP_003450529.1
GO:0004859	phospholipase inhibitor activity	F	0.0143867	0.000280294	4	5	1546	36943	OVER	XP_003437643.1, XP_003445574.1, XP_005447851.1, XP_005447850.1	XP_003444396.1, XP_003440478.1, XP_003440479.1, XP_005451560.1, XP_003440126.1
GO:0048755	branching morphogenesis of a nerve	P	0.0143867	0.000280294	4	5	1546	36943	OVER	XP_005451670.1, XP_005451671.1, XP_005451672.1, XP_013126664.1	XP_005477901.1, XP_005477900.1, XP_005456411.1, XP_005477899.1, XP_003446041.2
GO:0055102	lipase inhibitor activity	F	0.0143867	0.000280294	4	5	1546	36943	OVER	XP_003437643.1, XP_003445574.1, XP_005447851.1, XP_005447850.1	XP_003444396.1, XP_003440478.1, XP_003440479.1, XP_005451560.1, XP_003440126.1
GO:0004860	protein kinase inhibitor activity	F	0.0146393	0.000287773	7	26	1543	36922	OVER	XP_003445592.1, XP_005453794.1, XP_005477975.1, XP_003457098.1, XP_005477977.1, XP_003438222.1, XP_005477978.1	XP_005478047.1, XP_003441434.1, XP_003448257.1, XP_005474788.1, XP_005449876.1, XP_005449878.1, XP_005449877.1, XP_003454226.1, XP_005449879.1, XP_003442179.1, XP_003443975.1, XP_003450845.1, XP_003450848.1, XP_005455615.1, XP_003450744.1, XP_005462395.1, XP_005449886.1, XP_005455619.1, XP_003444743.1, XP_003444293.1, XP_003448038.1, XP_005469631.1, XP_013125946.1, XP_003443967.1, XP_005469632.1,…
GO:0019210	kinase inhibitor activity	F	0.0146393	0.000287773	7	26	1543	36922	OVER	XP_003445592.1, XP_005453794.1, XP_005477975.1, XP_003457098.1, XP_005477977.1, XP_003438222.1, XP_005477978.1	XP_005478047.1, XP_003441434.1, XP_003448257.1, XP_005474788.1, XP_005449876.1, XP_005449878.1, XP_005449877.1, XP_003454226.1, XP_005449879.1, XP_003442179.1, XP_003443975.1, XP_003450845.1, XP_003450848.1, XP_005455615.1, XP_003450744.1, XP_005462395.1, XP_005449886.1, XP_005455619.1, XP_003444743.1, XP_003444293.1, XP_003448038.1, XP_005469631.1, XP_013125946.1, XP_003443967.1, XP_005469632.1,…
GO:0098792	xenophagy	P	0.0160287	0.000316486	5	11	1545	36937	OVER	XP_005477368.1, XP_005477367.1, XP_005477366.1, XP_005477364.1, XP_003449078.1	XP_005455907.1, XP_003451202.1, XP_003459144.1, XP_003451214.1, XP_013120692.1, XP_003460246.1, XP_003444116.1, XP_003459573.1, XP_003449076.1, XP_003460381.1, XP_003459141.1
GO:0023061	signal release	P	0.0171165	0.000339459	15	119	1535	36829	OVER	XP_013128700.1, XP_013128701.1, XP_003443044.1, XP_013128697.1, XP_003453662.1, XP_013128698.1, XP_013128699.1, XP_005453615.1, XP_003437639.1, XP_013128702.1, XP_005453613.1, XP_013128703.1, XP_013128704.1, XP_003448390.1, XP_005453610.1	XP_003449281.1, XP_005456692.1, XP_005449829.1, XP_005467651.1, XP_005454866.1, XP_003449594.1, XP_003444629.1, XP_013122841.1, XP_013129391.1, XP_003439476.1, XP_005451870.1, XP_003452070.2, XP_003437803.1, XP_013129896.1, XP_003440720.1, XP_005449915.1, XP_013124080.1, XP_005476171.1, XP_013128507.1, XP_003439174.2, XP_005449840.1, XP_005449863.1, XP_005454870.1, XP_013127599.1, XP_005452244.1,…
GO:0016358	dendrite development	P	0.0174873	0.000349868	7	27	1543	36921	OVER	XP_005477368.1, XP_003438778.1, XP_005477367.1, XP_005474269.1, XP_005477366.1, XP_005474270.1, XP_005477364.1	XP_003445488.1, XP_005469419.1, XP_005469417.1, XP_003447337.1, XP_003452370.1, XP_013120606.1, XP_013130203.1, XP_013130202.1, XP_003456409.1, XP_005453343.1, XP_013130204.1, XP_003456404.1, XP_013124023.1, XP_013128558.1, XP_013125066.1, XP_005455761.1, XP_005455760.1, XP_003438146.1, XP_003450853.1, XP_003440736.1, XP_003460615.3, XP_005475093.1, XP_005475092.1, XP_005449771.1, XP_005475648.1,…
GO:0016324	apical plasma membrane	C	0.0174873	0.000349868	7	27	1543	36921	OVER	XP_005477368.1, XP_005477367.1, XP_005474269.1, XP_005477366.1, XP_005474270.1, XP_003444137.1, XP_005477364.1	XP_003460479.3, XP_013120478.1, XP_003445339.1, XP_003445338.1, XP_013129434.1, XP_005461659.1, XP_013129262.1, XP_003438131.1, XP_003438132.1, XP_003440627.1, XP_005454276.1, XP_003443548.1, XP_003448200.1, XP_003457022.1, XP_003449218.1, XP_013128403.1, XP_003453917.1, XP_003447962.2, XP_003446891.1, XP_013121627.1, XP_005476920.1, XP_013123935.1, XP_005461660.1, XP_013120577.1, XP_003439024.1,…
GO:0008235	metalloexopeptidase activity	F	0.0187384	0.000376536	10	58	1540	36890	OVER	XP_013127948.1, XP_013127949.1, XP_013121424.1, XP_013121417.1, XP_013127951.1, XP_013121407.1, XP_013121419.1, XP_013127952.1, XP_013121409.1, XP_013128555.1	XP_003450046.2, XP_003445484.2, XP_005471457.1, XP_005463809.1, XP_013129227.1, XP_003443015.1, XP_005463810.1, XP_013124428.1, XP_013124257.1, XP_003457880.1, XP_005452185.1, XP_013127047.1, XP_005463547.1, XP_005463549.1, XP_005452111.1, XP_013127141.1, XP_005452113.1, XP_003449210.1, XP_005454855.1, XP_005477754.1, XP_003445328.3, XP_003449770.2, XP_013121723.1, XP_013121721.1, XP_005449844.2,…
GO:0071949	FAD binding	F	0.019054	0.000386208	6	19	1544	36929	OVER	XP_013125163.1, XP_013125159.1, XP_005467071.1, XP_013125162.1, XP_013125161.1, XP_013125160.1	XP_005473852.1, XP_005473853.1, XP_013120832.1, XP_005473851.1, XP_005477017.1, XP_003442921.1, XP_005449411.1, XP_003451695.1, XP_003448690.2, XP_013120825.1, XP_003441289.1, XP_013124573.1, XP_003453101.1, XP_005449409.1, XP_005471153.1, XP_013128968.1, XP_005473390.1, XP_013128966.1, XP_013127960.1
GO:0036064	ciliary basal body	C	0.019054	0.000386208	6	19	1544	36929	OVER	XP_013124411.1, XP_003440932.2, XP_003437717.1, XP_013124412.1, XP_005449996.1, XP_005449997.1	XP_005474474.1, XP_005474473.1, XP_003456747.1, XP_005450173.1, XP_005448310.1, XP_005475379.1, XP_003443622.1, XP_013131992.1, XP_003456633.1, XP_013123777.1, XP_003445566.1, XP_003453612.1, XP_005467292.1, XP_003453859.1, XP_005467293.1, XP_005450174.1, XP_003454532.1, XP_013131729.1, XP_005476525.1
GO:0016055	Wnt signaling pathway	P	0.0194337	0.000395601	27	301	1523	36647	OVER	XP_005474269.1, XP_003458917.1, XP_013130363.1, XP_003449078.1, XP_003443881.1, XP_013131220.1, XP_003437639.1, XP_013130357.1, XP_003438778.1, XP_013131218.1, XP_013131219.1, XP_013130352.1, XP_013130354.1, XP_003442915.1, XP_005451100.1, XP_005457400.1, XP_005477364.1, XP_013131217.1, XP_005454675.1, XP_005477368.1, XP_005477367.1, XP_005477366.1, XP_003452321.2, XP_005476161.1, XP_005474270.1,…	XP_005475819.1, XP_013124942.1, XP_003452224.1, XP_005459382.1, XP_013124927.1, XP_003447722.1, XP_003454950.1, XP_005448460.1, XP_005450656.1, XP_005475966.1, XP_003451970.1, XP_003438348.2, XP_003442219.1, XP_003453062.1, XP_003449368.1, XP_003457690.1, XP_005478027.1, XP_005472635.1, XP_005473955.1, XP_005468063.2, XP_003439618.1, XP_005478077.1, XP_013124931.1, XP_003448243.1, XP_013130620.1,…
GO:0198738	cell-cell signaling by wnt	P	0.0202897	0.000414798	27	302	1523	36646	OVER	XP_005474269.1, XP_003458917.1, XP_013130363.1, XP_003449078.1, XP_003443881.1, XP_013131220.1, XP_003437639.1, XP_013130357.1, XP_003438778.1, XP_013131218.1, XP_013131219.1, XP_013130352.1, XP_013130354.1, XP_003442915.1, XP_005451100.1, XP_005457400.1, XP_005477364.1, XP_013131217.1, XP_005454675.1, XP_005477368.1, XP_005477367.1, XP_005477366.1, XP_003452321.2, XP_005476161.1, XP_005474270.1,…	XP_005475819.1, XP_013124942.1, XP_003452224.1, XP_005459382.1, XP_013124927.1, XP_003447722.1, XP_003454950.1, XP_005448460.1, XP_005450656.1, XP_005475966.1, XP_003451970.1, XP_003438348.2, XP_003442219.1, XP_003453062.1, XP_003449368.1, XP_003457690.1, XP_005478027.1, XP_005472635.1, XP_005473955.1, XP_005468063.2, XP_003439618.1, XP_005478077.1, XP_013124931.1, XP_003448243.1, XP_013130620.1,…
GO:0050691	regulation of defense response to virus by host	P	0.0210259	0.000433523	5	12	1545	36936	OVER	XP_005477368.1, XP_005477367.1, XP_005477366.1, XP_005477364.1, XP_003449078.1	XP_003451821.2, XP_005455907.1, XP_003451202.1, XP_003459144.1, XP_003451214.1, XP_013120692.1, XP_003460246.1, XP_003444116.1, XP_003459573.1, XP_003449076.1, XP_003460381.1, XP_003459141.1
GO:0002230	positive regulation of defense response to virus by host	P	0.0210259	0.000433523	5	12	1545	36936	OVER	XP_005477368.1, XP_005477367.1, XP_005477366.1, XP_005477364.1, XP_003449078.1	XP_003451821.2, XP_005455907.1, XP_003451202.1, XP_003459144.1, XP_003451214.1, XP_013120692.1, XP_003460246.1, XP_003444116.1, XP_003459573.1, XP_003449076.1, XP_003460381.1, XP_003459141.1
GO:0044057	regulation of system process	P	0.0211243	0.000437398	17	150	1533	36798	OVER	XP_013119636.1, XP_013119637.1, XP_013119634.1, XP_005474269.1, XP_013119635.1, XP_013119632.1, XP_013119633.1, XP_013119630.1, XP_013119641.1, XP_013119631.1, XP_013119640.1, XP_003447236.1, XP_003437639.1, XP_005474270.1, XP_013119638.1, XP_013119639.1, XP_013119629.1	XP_005465780.1, XP_005474725.1, XP_005473364.1, XP_005471979.1, XP_003458640.1, XP_005449829.1, XP_003453736.2, XP_005475375.1, XP_005473013.1, XP_003458339.2, XP_013127828.1, XP_003454977.1, XP_003452262.1, XP_005449301.1, XP_005452279.1, XP_003456618.1, XP_005449554.1, XP_005465784.1, XP_003452149.1, XP_005472677.1, NP_001266586.1, XP_013120590.1, XP_005455631.1, XP_005449298.1, XP_005469007.1,…
GO:0043506	regulation of JUN kinase activity	P	0.0216588	0.000452251	4	6	1546	36942	OVER	XP_005477368.1, XP_005477367.1, XP_005477366.1, XP_005477364.1	XP_003446402.1, XP_013125057.1, XP_005475044.1, XP_003442104.2, XP_003446343.1, XP_005475045.1
GO:0097602	cullin family protein binding	F	0.0216588	0.000452251	4	6	1546	36942	OVER	XP_003438804.1, XP_005448257.1, XP_005448256.1, XP_005448255.1	XP_003451485.1, XP_003441673.1, XP_003443168.1, XP_003437850.1, XP_003452954.2, XP_003448029.1
GO:2000826	regulation of heart morphogenesis	P	0.0231333	0.000485059	6	20	1544	36928	OVER	XP_013124411.1, XP_003440932.2, XP_003443743.1, XP_013124412.1, XP_005449996.1, XP_005449997.1	XP_003447887.1, XP_003451854.1, XP_003441854.1, XP_005461064.1, XP_005474937.2, XP_005456394.1, XP_013123273.1, XP_003445893.1, XP_013130897.1, XP_013127306.1, XP_003443800.3, XP_003448800.1, XP_003451759.1, XP_005450666.1, XP_003452624.1, XP_005461063.1, XP_013127006.1, XP_013127007.1, XP_003439270.1, XP_003443542.1
GO:0051347	positive regulation of transferase activity	P	0.0232701	0.000489961	13	97	1537	36851	OVER	XP_003438778.1, XP_005458120.1, XP_003438804.1, XP_005477364.1, XP_003449078.1, XP_005477368.1, XP_005477367.1, XP_005477366.1, XP_003453415.1, XP_005450041.1, XP_005448257.1, XP_005448256.1, XP_005448255.1	XP_013125057.1, XP_013123898.1, XP_005458857.1, XP_003442773.1, XP_005456756.1, XP_005479211.1, XP_003454883.1, XP_013123894.1, XP_003439664.1, XP_005448675.1, XP_005476175.1, XP_003442954.1, XP_013128507.1, XP_003449235.1, XP_005476223.1, XP_003451485.1, XP_005453835.1, XP_003440736.1, XP_013130948.1, XP_003447425.1, XP_005459879.1, XP_003445464.1, XP_005450463.1, XP_003458206.1, XP_003440320.1,…
GO:0003146	heart jogging	P	0.0248588	0.000525583	8	39	1542	36909	OVER	XP_013124411.1, XP_003440932.2, XP_003442703.1, XP_005457400.1, XP_003443743.1, XP_013124412.1, XP_005449996.1, XP_005449997.1	XP_005457010.1, XP_003442987.1, XP_003441854.1, XP_005461064.1, XP_005450465.1, XP_005474937.2, XP_013125202.1, XP_013120683.1, XP_005459690.1, XP_013131649.1, XP_003443800.3, XP_003452262.1, XP_003447991.1, XP_005461063.1, XP_013127006.1, XP_005473345.1, XP_013127007.1, XP_003442615.1, XP_003447887.1, XP_013132996.1, XP_003451854.1, XP_005456394.1, XP_013130897.1, XP_003452943.1, XP_005448958.1,…
GO:0008238	exopeptidase activity	F	0.0251918	0.000534825	13	98	1537	36850	OVER	XP_013127948.1, XP_013127949.1, XP_013121424.1, XP_013121417.1, XP_013121407.1, XP_013121419.1, XP_013121409.1, XP_003438793.1, XP_013127951.1, XP_003448023.1, XP_003452166.2, XP_013127952.1, XP_013128555.1	XP_005452350.1, XP_005450694.1, XP_003437611.1, XP_003447357.1, XP_003446617.1, XP_003449130.1, XP_003447221.1, XP_003443015.1, XP_005463810.1, XP_013124257.1, XP_005452185.1, XP_005463547.1, NP_001266394.1, XP_005452113.1, XP_005454855.1, XP_005477754.1, XP_003445328.3, XP_003439995.1, XP_003449770.2, XP_013121721.1, XP_005449148.1, XP_005449844.2, XP_013127324.1, XP_003439705.2, XP_005458701.1,…
GO:0051648	vesicle localization	P	0.0254656	0.000542862	15	125	1535	36823	OVER	XP_005474269.1, XP_013128700.1, XP_013128701.1, XP_003443044.1, XP_013128697.1, XP_013128698.1, XP_013128699.1, XP_005453615.1, XP_005474270.1, XP_013128702.1, XP_005453613.1, XP_013128703.1, XP_013128704.1, XP_003448390.1, XP_005453610.1	XP_003446511.2, XP_003449827.1, XP_003442069.1, XP_005479091.1, XP_005467651.1, XP_005454866.1, XP_003444629.1, XP_005474013.1, XP_003441649.1, XP_005468636.1, XP_003439476.1, XP_013129737.1, XP_003437803.1, XP_005449915.1, XP_013120883.1, XP_003457855.2, XP_005459559.1, XP_005454870.1, XP_013125655.1, XP_013127599.1, XP_005452244.1, XP_005471575.1, XP_005452019.1, XP_005470711.2, XP_013125543.1,…
GO:0017017	MAP kinase tyrosine/serine/threonine phosphatase activity	F	0.0272923	0.000602534	6	21	1544	36927	OVER	XP_005471103.1, XP_005471102.1, XP_005471101.1, XP_003445921.1, XP_003447199.1, XP_005474826.1	XP_003451148.1, XP_003439030.1, XP_003458188.2, XP_013131592.1, XP_003450491.1, XP_003448850.1, XP_013123839.1, XP_013123838.1, XP_005457697.1, XP_005457696.1, XP_005451457.1, XP_003449209.1, XP_003444475.1, XP_003450009.1, XP_003458561.1, XP_005473239.1, XP_003446343.1, XP_005472416.1, XP_003454598.1, XP_005476906.1, XP_005476907.1
GO:0033549	MAP kinase phosphatase activity	F	0.0272923	0.000602534	6	21	1544	36927	OVER	XP_005471103.1, XP_005471102.1, XP_005471101.1, XP_003445921.1, XP_003447199.1, XP_005474826.1	XP_003451148.1, XP_003439030.1, XP_003458188.2, XP_013131592.1, XP_003450491.1, XP_003448850.1, XP_013123839.1, XP_013123838.1, XP_005457697.1, XP_005457696.1, XP_005451457.1, XP_003449209.1, XP_003444475.1, XP_003450009.1, XP_003458561.1, XP_005473239.1, XP_003446343.1, XP_005472416.1, XP_003454598.1, XP_005476906.1, XP_005476907.1
GO:0005520	insulin-like growth factor binding	F	0.0272923	0.000602673	7	30	1543	36918	OVER	XP_003457351.1, XP_003451538.1, XP_005458045.1, XP_003453223.2, XP_003448004.1, XP_005458046.1, XP_013120837.1	XP_005460161.1, XP_003440827.1, XP_003459047.1, XP_003449473.2, XP_005458047.1, XP_005474357.1, XP_003443749.1, XP_005478698.1, XP_003453062.1, XP_013120713.1, XP_003455094.1, XP_003447863.2, XP_005476419.1, XP_003441385.1, XP_013120821.1, XP_005450934.1, XP_003443298.1, XP_003440646.2, XP_003452383.1, XP_003438169.1, XP_003454681.1, XP_005476527.1, XP_005450541.1, XP_005453359.1, XP_003443214.1,…
GO:0031683	G-protein beta/gamma-subunit complex binding	F	0.0272923	0.000608674	8	40	1542	36908	OVER	XP_005458878.1, XP_013126542.1, XP_005458879.1, XP_003454329.1, XP_013132391.1, XP_003444814.1, XP_013132392.1, XP_003446097.1	XP_013122557.1, XP_005465052.1, XP_005465053.1, XP_003440095.1, XP_005470969.1, XP_003456001.1, XP_003441497.1, XP_003450171.2, XP_005451368.1, XP_013128805.1, XP_003451518.1, XP_005470970.1, XP_003448379.1, XP_003452106.1, XP_013122709.1, XP_005460790.1, XP_003448375.1, XP_003440415.1, XP_013122705.1, XP_013123711.1, XP_003451519.1, XP_003453441.3, XP_003455811.1, XP_013122700.1, XP_013126619.1,…
GO:0090130	tissue migration	P	0.0272923	0.000608674	8	40	1542	36908	OVER	XP_005474269.1, XP_003442915.1, XP_005471717.1, XP_005474270.1, XP_003450286.2, XP_003459837.1, XP_013129867.1, XP_003446313.1	XP_003449827.1, XP_005450465.1, XP_003450941.1, XP_003458518.1, XP_005459690.1, XP_005456320.1, XP_005476848.1, XP_005456322.1, XP_003446197.1, XP_005456323.1, XP_005456324.1, XP_003449862.1, NP_001266561.1, XP_003440685.1, XP_003447204.1, XP_013133037.1, XP_003441168.1, XP_003454155.1, XP_013132996.1, XP_013130646.1, XP_003454414.1, XP_003447786.1, XP_003438297.1, XP_005454392.1, XP_003449459.1,…
GO:0030299	intestinal cholesterol absorption	P	0.0272923	0.0006128	3	2	1547	36946	OVER	XP_003437643.1, XP_005447851.1, XP_005447850.1	XP_003451489.1, XP_003449214.1
GO:0035767	endothelial cell chemotaxis	P	0.0272923	0.0006128	3	2	1547	36946	OVER	XP_005471717.1, XP_003450286.2, XP_013129867.1	XP_003450941.1, XP_005476848.1
GO:0031995	insulin-like growth factor II binding	F	0.0272923	0.0006128	3	2	1547	36946	OVER	XP_005458045.1, XP_003453223.2, XP_005458046.1	XP_003438169.1, XP_013120821.1
GO:0040015	negative regulation of multicellular organism growth	P	0.0272923	0.0006128	3	2	1547	36946	OVER	XP_005458045.1, XP_003453223.2, XP_005458046.1	XP_013127349.1, XP_013127350.1
GO:0044241	lipid digestion	P	0.0272923	0.0006128	3	2	1547	36946	OVER	XP_003437643.1, XP_005447851.1, XP_005447850.1	XP_003451489.1, XP_003449214.1
GO:0098856	intestinal lipid absorption	P	0.0272923	0.0006128	3	2	1547	36946	OVER	XP_003437643.1, XP_005447851.1, XP_005447850.1	XP_003451489.1, XP_003449214.1
GO:0060746	parental behavior	P	0.0272923	0.0006128	3	2	1547	36946	OVER	XP_005474269.1, XP_005474270.1, XP_003446097.1	XP_003451519.1, XP_005456282.1
GO:0042711	maternal behavior	P	0.0272923	0.0006128	3	2	1547	36946	OVER	XP_005474269.1, XP_005474270.1, XP_003446097.1	XP_003451519.1, XP_005456282.1
GO:0007525	somatic muscle development	P	0.0305242	0.000688035	4	7	1546	36941	OVER	XP_013132701.1, XP_005459290.1, XP_005459291.1, XP_005459289.1	XP_003458459.1, XP_013121703.1, XP_013127006.1, XP_013127007.1, XP_003454002.2, XP_005463478.1, XP_013121702.1
GO:0044767	single-organism developmental process	P	0.0315208	0.000713253	197	3732	1353	33216	OVER	XP_003455641.1, XP_005478524.1, XP_005448132.1, XP_013131142.1, XP_013119630.1, XP_005452606.1, XP_003437717.1, XP_003450756.1, XP_013126772.1, XP_003445358.1, XP_003449078.1, XP_003452838.1, XP_005475183.1, XP_003451510.1, XP_005469624.1, XP_013119638.1, XP_013132677.1, XP_013124411.1, XP_013126132.1, XP_005477155.1, XP_013130339.1, XP_005460465.1, XP_005450837.1, XP_003437837.1, XP_003447236.1,…	XP_003450274.1, XP_013125222.1, XP_005478837.1, XP_005468741.1, XP_013124927.1, XP_005472372.1, XP_003448800.1, XP_005458529.1, XP_013131010.1, XP_005474586.1, XP_003439269.1, XP_005459732.1, XP_003442219.1, XP_005472635.1, XP_005453018.1, XP_003445769.1, XP_005452380.1, XP_003452488.1, XP_005479265.1, XP_005453071.1, XP_013125102.1, XP_013122121.1, XP_003441724.1, XP_005472831.1, XP_013128719.1,…
GO:0048856	anatomical structure development	P	0.031808	0.000722529	193	3647	1357	33301	OVER	XP_003455641.1, XP_005478524.1, XP_005448132.1, XP_013131142.1, XP_013119630.1, XP_005452606.1, XP_003437717.1, XP_003450756.1, XP_013126772.1, XP_003449078.1, XP_003452838.1, XP_005475183.1, XP_003451510.1, XP_005469624.1, XP_013119638.1, XP_013132677.1, XP_013124411.1, XP_013126132.1, XP_005477155.1, XP_013130339.1, XP_005460465.1, XP_005450837.1, XP_003437837.1, XP_003447236.1, XP_003452321.2,…	XP_003450274.1, XP_013125222.1, XP_005478837.1, XP_005468741.1, XP_013124927.1, XP_005472372.1, XP_003448800.1, XP_005458529.1, XP_013131010.1, XP_005474586.1, XP_003439269.1, XP_005459732.1, XP_003442219.1, XP_005472635.1, XP_005453018.1, XP_003445769.1, XP_005452380.1, XP_003452488.1, XP_005479265.1, XP_005453071.1, XP_013125102.1, XP_013122121.1, XP_003441724.1, XP_005472831.1, XP_005448686.1,…
GO:0043542	endothelial cell migration	P	0.0324927	0.000740922	6	22	1544	36926	OVER	XP_005474269.1, XP_005471717.1, XP_005474270.1, XP_003450286.2, XP_003459837.1, XP_013129867.1	XP_005450465.1, XP_003450941.1, XP_013130646.1, XP_003454414.1, XP_005456320.1, XP_005476848.1, XP_005456322.1, XP_005456323.1, XP_005456324.1, XP_005456811.1, XP_003449862.1, XP_003440685.1, XP_005456810.1, XP_003437812.1, XP_003452134.1, XP_003447204.1, XP_013133037.1, XP_005454618.1, XP_013119991.1, XP_003441168.1, XP_005473903.1, XP_005448496.1
GO:0016203	muscle attachment	P	0.0332773	0.000761722	5	14	1545	36934	OVER	XP_013132701.1, XP_013122241.1, XP_005459290.1, XP_005459291.1, XP_005459289.1	XP_005455082.1, XP_003455986.1, XP_003449930.1, XP_013132956.1, XP_005455083.1, XP_005454707.1, XP_005454704.2, XP_005454705.2, XP_005454702.2, XP_005454703.2, XP_005457978.1, XP_003439273.2, XP_005478005.1, XP_005478004.1
GO:0061053	somite development	P	0.033902	0.000778982	14	116	1536	36832	OVER	XP_005459946.1, XP_003448713.1, XP_013132701.1, XP_005477229.1, XP_005477228.1, XP_005474939.1, XP_005453788.1, XP_005474940.1, XP_003456141.1, XP_005459290.1, XP_005459291.1, XP_003446121.1, XP_003443743.1, XP_005459289.1	XP_013123080.1, XP_013125057.1, XP_013123792.1, XP_005468741.1, XP_005447649.1, XP_003442313.1, XP_003438348.2, XP_013125704.1, XP_003445275.1, XP_003458625.1, XP_005471873.1, XP_013127007.1, XP_005473195.1, XP_005478004.1, XP_003439664.1, XP_013121691.1, XP_005476513.1, XP_005474450.1, XP_013131188.1, XP_005452380.1, XP_005451738.1, XP_005476778.1, XP_003443505.1, XP_003451948.1, XP_005456090.1,…
GO:1905114	cell surface receptor signaling pathway involved in cell-cell signaling	P	0.0354881	0.000818526	27	317	1523	36631	OVER	XP_005474269.1, XP_003458917.1, XP_013130363.1, XP_003449078.1, XP_003443881.1, XP_013131220.1, XP_003437639.1, XP_013130357.1, XP_003438778.1, XP_013131218.1, XP_013131219.1, XP_013130352.1, XP_013130354.1, XP_003442915.1, XP_005451100.1, XP_005457400.1, XP_005477364.1, XP_013131217.1, XP_005454675.1, XP_005477368.1, XP_005477367.1, XP_005477366.1, XP_003452321.2, XP_005476161.1, XP_005474270.1,…	XP_005475819.1, XP_013124942.1, XP_003452224.1, XP_005459382.1, XP_013124927.1, XP_003447722.1, XP_003454950.1, XP_005448460.1, XP_005450656.1, XP_005475966.1, XP_003451970.1, XP_003438348.2, XP_003442219.1, XP_003453062.1, XP_003449368.1, XP_003457690.1, XP_005478027.1, XP_005472635.1, XP_005473955.1, XP_005468063.2, XP_003439618.1, XP_005478077.1, XP_013124931.1, XP_003450470.2, XP_003448243.1,…
GO:0032270	positive regulation of cellular protein metabolic process	P	0.0381059	0.000882236	20	206	1530	36742	OVER	XP_003457334.1, XP_003438778.1, XP_005474269.1, XP_003442703.1, XP_005458120.1, XP_003444586.1, XP_003438804.1, XP_005477364.1, XP_003449078.1, XP_005477368.1, XP_005477367.1, XP_005477366.1, XP_003453415.1, XP_005450041.1, XP_003455047.2, XP_005449336.1, XP_005448257.1, XP_005448256.1, XP_005474270.1, XP_005448255.1	XP_005467941.1, XP_013123898.1, XP_003456065.1, XP_005458857.1, XP_013130907.1, XP_003447564.1, XP_003438340.1, XP_003438593.1, XP_005466377.1, XP_003447839.1, XP_005448675.1, XP_005476513.1, XP_005476175.1, XP_003444656.1, XP_003449235.1, XP_003447323.1, XP_003450729.1, XP_005476223.1, XP_013128817.1, XP_003451485.1, XP_013130906.1, XP_005450463.1, XP_003458206.1, XP_003440320.1, XP_013130908.1,…
GO:0031513	nonmotile primary cilium	C	0.0386949	0.000902633	6	23	1544	36925	OVER	XP_013124411.1, XP_003440932.2, XP_003446097.1, XP_013124412.1, XP_005449996.1, XP_005449997.1	XP_003439053.1, XP_003439043.1, XP_005450979.1, XP_013121110.1, XP_013121111.1, XP_003442957.1, XP_003442958.1, XP_003458738.1, XP_013127327.1, XP_003445379.1, XP_003457692.3, XP_013122709.1, XP_013124308.1, XP_013121112.1, XP_013122705.1, XP_003451519.1, XP_013122698.1, XP_013121113.1, XP_013132031.1, XP_013127485.1, XP_005475038.1, XP_013122700.1, XP_005456282.1
GO:0060348	bone development	P	0.0386949	0.000902633	6	23	1544	36925	OVER	XP_003447236.1, XP_005452608.1, XP_005452606.1, XP_005452607.1, XP_003454348.1, XP_005452605.1	XP_013132996.1, XP_005459382.1, XP_003437898.1, XP_005474011.1, XP_013125095.1, XP_003445927.1, XP_005459690.1, XP_005451999.1, XP_013130897.1, XP_003459489.1, XP_003458302.2, XP_003451887.1, XP_003451888.1, XP_005455220.1, XP_005452002.1, NP_001269824.1, XP_005452000.1, XP_005455221.1, XP_005470521.1, XP_005449104.1, XP_013126653.1, XP_003455234.1, XP_003438387.2
GO:0043565	sequence-specific DNA binding	F	0.0399958	0.000936475	66	1035	1484	35913	OVER	XP_005478524.1, XP_013122741.1, XP_003441647.1, XP_003455269.2, XP_003449057.1, XP_005465132.1, XP_005448236.1, XP_003449844.1, XP_005467089.1, XP_003438574.2, XP_005458187.1, XP_005467085.1, XP_003455643.1, XP_005453885.1, XP_005467087.1, XP_005462857.1, XP_013129321.1, XP_005448769.1, XP_003454435.1, XP_005459147.1, XP_013124812.1, XP_005448077.1, XP_005458726.1, XP_003457904.2, XP_005467090.1,…	XP_005468327.1, XP_005467275.1, XP_005476382.1, XP_013125222.1, XP_003448232.1, XP_003444124.1, XP_005456217.1, XP_005468632.1, XP_013132775.1, XP_003438687.2, XP_013120062.1, XP_005472526.1, XP_005465170.1, XP_013127271.1, XP_005477336.1, XP_005456119.1, XP_005456326.1, XP_003456080.2, XP_013131470.1, XP_003439269.1, XP_003445275.1, XP_005457322.1, XP_013124061.1, XP_003448702.1, XP_003443335.1,…
GO:0032502	developmental process	P	0.0414979	0.000979286	197	3758	1353	33190	OVER	XP_003455641.1, XP_005478524.1, XP_005448132.1, XP_013131142.1, XP_013119630.1, XP_005452606.1, XP_003437717.1, XP_003450756.1, XP_013126772.1, XP_003445358.1, XP_003449078.1, XP_003452838.1, XP_005475183.1, XP_003451510.1, XP_005469624.1, XP_013119638.1, XP_013132677.1, XP_013124411.1, XP_013126132.1, XP_005477155.1, XP_013130339.1, XP_005460465.1, XP_005450837.1, XP_003437837.1, XP_003447236.1,…	XP_003450274.1, XP_013125222.1, XP_005478837.1, XP_005468741.1, XP_013124927.1, XP_005472372.1, XP_003448800.1, XP_005458529.1, XP_013131010.1, XP_005474586.1, XP_003439269.1, XP_005459732.1, XP_003442219.1, XP_005472635.1, XP_005453018.1, XP_003445769.1, XP_005452380.1, XP_003452488.1, XP_005479265.1, XP_005453071.1, XP_013125102.1, XP_013122121.1, XP_003441724.1, XP_005472831.1, XP_013128719.1,…
GO:0090132	epithelium migration	P	0.0414979	0.000982521	7	33	1543	36915	OVER	XP_005474269.1, XP_003442915.1, XP_005471717.1, XP_005474270.1, XP_003450286.2, XP_003459837.1, XP_013129867.1	XP_003449827.1, XP_005450465.1, XP_003450941.1, XP_003458518.1, XP_005459690.1, XP_005456320.1, XP_005476848.1, XP_005456322.1, XP_005456323.1, XP_005456324.1, XP_003449862.1, NP_001266561.1, XP_003440685.1, XP_003447204.1, XP_013133037.1, XP_003441168.1, XP_013132996.1, XP_013130646.1, XP_003454414.1, XP_003438297.1, XP_005454392.1, XP_005478938.1, XP_005456811.1, XP_005478937.1, XP_013129466.1,…
GO:0010631	epithelial cell migration	P	0.0414979	0.000982521	7	33	1543	36915	OVER	XP_005474269.1, XP_003442915.1, XP_005471717.1, XP_005474270.1, XP_003450286.2, XP_003459837.1, XP_013129867.1	XP_003449827.1, XP_005450465.1, XP_003450941.1, XP_003458518.1, XP_005459690.1, XP_005456320.1, XP_005476848.1, XP_005456322.1, XP_005456323.1, XP_005456324.1, XP_003449862.1, NP_001266561.1, XP_003440685.1, XP_003447204.1, XP_013133037.1, XP_003441168.1, XP_013132996.1, XP_013130646.1, XP_003454414.1, XP_003438297.1, XP_005454392.1, XP_005478938.1, XP_005456811.1, XP_005478937.1, XP_013129466.1,…
GO:0044445	cytosolic part	C	0.042364	0.00100673	16	148	1534	36800	OVER	XP_013119872.1, XP_013119873.1, XP_013119870.1, XP_005453788.1, XP_013119871.1, XP_013130339.1, XP_013126781.1, XP_003445890.1, XP_003449078.1, XP_005460589.1, XP_013120246.1, XP_005460592.1, XP_003451510.1, XP_013119869.1, XP_003443905.1, XP_003451511.1	XP_005476864.1, XP_003448191.1, XP_005471726.1, XP_005448155.1, XP_003450940.1, XP_005468820.1, XP_003456065.1, XP_003443633.1, XP_003460147.1, XP_003441524.1, XP_003455280.2, XP_003450631.1, XP_003449725.1, XP_003452876.1, XP_005449915.1, XP_003445026.1, XP_003451514.1, XP_013125046.1, XP_003451605.1, XP_005478241.1, XP_003453702.1, XP_003457069.1, XP_003440483.1, XP_003450729.1, XP_003437818.1,…
GO:0045926	negative regulation of growth	P	0.0455973	0.00109019	6	24	1544	36924	OVER	XP_005474269.1, XP_003449554.1, XP_005458045.1, XP_003453223.2, XP_005474270.1, XP_005458046.1	XP_003448477.1, XP_003458880.1, XP_013127350.1, XP_005463222.1, XP_005463223.1, XP_003440624.1, XP_005463220.1, XP_013120478.1, XP_005463221.1, XP_005456713.1, XP_005456714.1, XP_013127306.1, XP_005456715.1, XP_013127349.1, XP_003438146.1, XP_005467341.1, XP_013119995.1, XP_005453575.1, XP_003452076.2, XP_005453577.1, XP_005450541.1, XP_013122122.1, XP_013122121.1, XP_005460747.1
GO:0048667	cell morphogenesis involved in neuron differentiation	P	0.0455973	0.00109153	24	274	1526	36674	OVER	XP_013124411.1, XP_003438778.1, XP_005474269.1, XP_013123054.1, XP_003453662.1, XP_005477364.1, XP_005478291.1, XP_003459837.1, XP_003440932.2, XP_005477368.1, XP_005477367.1, XP_005477366.1, XP_005451670.1, XP_005451671.1, XP_005451672.1, XP_013126664.1, XP_005471717.1, XP_005474270.1, XP_003444137.1, XP_013124412.1, XP_003450286.2, XP_013129867.1, XP_005449996.1, XP_005449997.1	XP_013123080.1, XP_003446511.2, XP_013125076.1, XP_005456714.1, XP_003457238.2, XP_005456545.1, XP_005452475.1, XP_003447722.1, XP_003459870.1, XP_005453177.1, XP_005459657.1, XP_013124023.1, XP_005448806.1, XP_003459312.1, XP_005478260.1, XP_013127413.1, XP_005454836.1, XP_003445746.1, XP_005455760.1, XP_005471983.1, XP_005473681.1, XP_005475748.1, XP_013124977.1, XP_005471960.1, XP_005472949.1,…
GO:0048010	vascular endothelial growth factor receptor signaling pathway	P	0.0476192	0.00114409	7	34	1543	36914	OVER	XP_003438778.1, XP_005477437.1, XP_003442915.1, XP_005471717.1, XP_003450286.2, XP_003459837.1, XP_013129867.1	XP_003441415.2, XP_005448611.1, XP_013123813.1, XP_003455995.1, XP_003438991.1, XP_005476848.1, XP_013129509.1, XP_003456409.1, XP_003452050.1, XP_003440685.1, XP_013129508.1, XP_003456404.1, XP_005478940.1, XP_005467980.1, XP_005460198.1, NP_001266506.1, XP_005450160.1, XP_005454585.1, XP_005454588.1, XP_005454587.1, XP_013129512.1, XP_013129511.1, XP_013129510.1, XP_003441513.1, XP_005478939.1,…
GO:0051603	proteolysis involved in cellular protein catabolic process	P	0.0482523	0.00118792	26	309	1524	36639	OVER	XP_005474269.1, XP_005448198.1, XP_005448197.1, XP_013121406.1, XP_005449828.1, XP_005448196.1, XP_005448195.1, XP_005448194.1, XP_003449078.1, XP_013132862.1, XP_013132863.1, XP_013132861.1, XP_005459486.1, XP_005454500.1, XP_005454501.1, XP_003458044.1, XP_003458045.1, XP_005448511.1, XP_003451487.1, XP_003458047.1, XP_003455047.2, XP_003438948.1, XP_003445055.1, XP_005474270.1, XP_005476739.1,…	XP_003445252.1, XP_003456065.1, XP_005462284.1, XP_003450127.1, XP_005463419.1, XP_003438340.1, XP_005456270.1, XP_003441495.1, XP_003450236.1, XP_003448330.1, XP_013122980.1, XP_003443520.1, XP_003450285.1, XP_003453763.1, XP_003444388.1, XP_003451086.1, XP_003456890.1, XP_003446859.1, XP_003450164.1, XP_005456725.1, XP_013127109.1, XP_003451485.1, XP_003457456.2, XP_013130424.1, XP_003458049.1,…
GO:0031994	insulin-like growth factor I binding	F	0.0482523	0.00118881	3	3	1547	36945	OVER	XP_005458045.1, XP_003453223.2, XP_005458046.1	XP_003438169.1, XP_013120821.1, XP_005450541.1
GO:2000060	positive regulation of protein ubiquitination involved in ubiquitin-dependent protein catabolic process	P	0.0482523	0.00118881	3	3	1547	36945	OVER	XP_005474269.1, XP_005474270.1, XP_003449078.1	XP_003451485.1, XP_003455526.1, XP_003458719.1
GO:0050806	positive regulation of synaptic transmission	P	0.0482523	0.00118881	3	3	1547	36945	OVER	XP_005474269.1, XP_003445592.1, XP_005474270.1	XP_005449915.1, XP_005453164.1, XP_005453163.1
GO:0019098	reproductive behavior	P	0.0482523	0.00118881	3	3	1547	36945	OVER	XP_005474269.1, XP_005474270.1, XP_003446097.1	XP_003460615.3, XP_003451519.1, XP_005456282.1
GO:0016519	gastric inhibitory peptide receptor activity	F	0.0482523	0.00118881	3	3	1547	36945	OVER	XP_003450069.1, XP_013129705.1, XP_005454889.1	XP_003459508.1, XP_005468725.1, XP_005468726.1
GO:0038192	gastric inhibitory peptide signaling pathway	P	0.0482523	0.00118881	3	3	1547	36945	OVER	XP_003450069.1, XP_013129705.1, XP_005454889.1	XP_003459508.1, XP_005468725.1, XP_005468726.1
GO:0051247	positive regulation of protein metabolic process	P	0.0491805	0.00121598	20	212	1530	36736	OVER	XP_003457334.1, XP_003438778.1, XP_005474269.1, XP_003442703.1, XP_005458120.1, XP_003444586.1, XP_003438804.1, XP_005477364.1, XP_003449078.1, XP_005477368.1, XP_005477367.1, XP_005477366.1, XP_003453415.1, XP_005450041.1, XP_003455047.2, XP_005449336.1, XP_005448257.1, XP_005448256.1, XP_005474270.1, XP_005448255.1	XP_005467941.1, XP_013123898.1, XP_003456065.1, XP_005458857.1, XP_013130907.1, XP_003447564.1, XP_003438340.1, XP_003438593.1, XP_013126527.1, XP_005466377.1, XP_003447839.1, XP_005448675.1, XP_005476513.1, XP_005476175.1, XP_003444656.1, XP_003449235.1, XP_003447323.1, XP_003450729.1, XP_005476223.1, XP_013128817.1, XP_003451485.1, XP_013130906.1, XP_005450463.1, XP_003458206.1, XP_003440320.1,…
GO:2000026	regulation of multicellular organismal development	P	0.0494752	0.00122759	37	501	1513	36447	OVER	XP_005459946.1, XP_005474269.1, XP_003458917.1, XP_003446763.1, XP_005447981.1, XP_005447982.1, XP_005447980.1, XP_003449078.1, XP_005453322.1, XP_003440932.2, XP_013124480.1, XP_003443743.1, XP_005449996.1, XP_005449997.1, XP_013124411.1, XP_003438778.1, XP_003442703.1, XP_013126132.1, XP_013126131.1, XP_013126130.1, XP_003439906.1, XP_005477155.1, XP_003453662.1, XP_005452447.1, XP_005477364.1,…	XP_003450274.1, XP_005453421.1, XP_005467941.1, XP_003457821.1, XP_005463058.1, XP_005450900.1, XP_005456545.1, XP_003448800.1, XP_013124566.1, XP_003447564.1, XP_005465019.2, XP_003449209.1, XP_003446402.1, XP_003454720.1, XP_003451970.1, XP_005476513.1, XP_005448806.1, XP_003459312.1, XP_005472635.1, XP_003448243.1, XP_013125509.1, XP_005449813.1, XP_005476778.1, XP_013131514.1, XP_013122121.1,…

## Sheet: H24_H48_down_enrich
GO-ID	Term	Category	FDR	P-Value	#Test	#Ref	#notAnnotTest	#notAnnotRef	Over/Under	TestSeqs	RefSeqs
GO:0016477	cell migration	P	1.31561e-31	1.1494e-35	31	502	55	37910	OVER	XP_005469851.1, XP_003456001.1, XP_013129548.1, XP_005478905.1, XP_005451412.1, XP_013126269.1, XP_005451410.1, XP_005478904.1, XP_013126268.1, XP_005451411.1, XP_005469859.1, XP_005469855.1, XP_005469860.1, XP_013129550.1, XP_013129559.1, XP_013129558.1, XP_013129557.1, XP_013129556.1, XP_013123237.1, XP_013129555.1, XP_013129554.1, XP_013129553.1, XP_013129552.1, XP_013126274.1, XP_013126273.1,…	XP_003448255.2, XP_005471979.1, XP_013133093.1, XP_013126964.1, XP_003454950.1, XP_005456326.1, XP_005465708.1, XP_003445373.1, XP_005459657.1, XP_005476306.1, XP_003444508.1, XP_005463144.1, XP_005451264.1, XP_013127413.1, XP_013127667.1, XP_005452380.1, XP_005456228.1, XP_013126132.1, XP_003445515.1, XP_005449813.1, XP_005459559.1, XP_005476778.1, XP_013131514.1, XP_013122121.1, XP_005461434.1,…
GO:0048870	cell motility	P	1.82609e-31	4.78618e-35	31	527	55	37885	OVER	XP_005469851.1, XP_003456001.1, XP_013129548.1, XP_005478905.1, XP_005451412.1, XP_013126269.1, XP_005451410.1, XP_005478904.1, XP_013126268.1, XP_005451411.1, XP_005469859.1, XP_005469855.1, XP_005469860.1, XP_013129550.1, XP_013129559.1, XP_013129558.1, XP_013129557.1, XP_013129556.1, XP_013123237.1, XP_013129555.1, XP_013129554.1, XP_013129553.1, XP_013129552.1, XP_013126274.1, XP_013126273.1,…	XP_003450274.1, XP_003448255.2, XP_005471979.1, XP_013133093.1, XP_013126964.1, XP_003454950.1, XP_005456326.1, XP_005465708.1, XP_003445373.1, XP_005459657.1, XP_005476306.1, XP_003444508.1, XP_005463144.1, XP_005451264.1, XP_013127413.1, XP_013127667.1, XP_005452380.1, XP_005456228.1, XP_013126132.1, XP_003445515.1, XP_005449813.1, XP_005467166.1, XP_005459559.1, XP_005476778.1, XP_013131514.1,…
GO:0051674	localization of cell	P	1.82609e-31	4.78618e-35	31	527	55	37885	OVER	XP_005469851.1, XP_003456001.1, XP_013129548.1, XP_005478905.1, XP_005451412.1, XP_013126269.1, XP_005451410.1, XP_005478904.1, XP_013126268.1, XP_005451411.1, XP_005469859.1, XP_005469855.1, XP_005469860.1, XP_013129550.1, XP_013129559.1, XP_013129558.1, XP_013129557.1, XP_013129556.1, XP_013123237.1, XP_013129555.1, XP_013129554.1, XP_013129553.1, XP_013129552.1, XP_013126274.1, XP_013126273.1,…	XP_003450274.1, XP_003448255.2, XP_005471979.1, XP_013133093.1, XP_013126964.1, XP_003454950.1, XP_005456326.1, XP_005465708.1, XP_003445373.1, XP_005459657.1, XP_005476306.1, XP_003444508.1, XP_005463144.1, XP_005451264.1, XP_013127413.1, XP_013127667.1, XP_005452380.1, XP_005456228.1, XP_013126132.1, XP_003445515.1, XP_005449813.1, XP_005467166.1, XP_005459559.1, XP_005476778.1, XP_013131514.1,…
GO:0040011	locomotion	P	1.25811e-26	4.3967e-30	31	778	55	37634	OVER	XP_005469851.1, XP_003456001.1, XP_013129548.1, XP_005478905.1, XP_005451412.1, XP_013126269.1, XP_005451410.1, XP_005478904.1, XP_013126268.1, XP_005451411.1, XP_005469859.1, XP_005469855.1, XP_005469860.1, XP_013129550.1, XP_013129559.1, XP_013129558.1, XP_013129557.1, XP_013129556.1, XP_013123237.1, XP_013129555.1, XP_013129554.1, XP_013129553.1, XP_013129552.1, XP_013126274.1, XP_013126273.1,…	XP_003450274.1, XP_005471979.1, XP_013128225.1, XP_003454950.1, XP_005456326.1, XP_003445373.1, XP_005451264.1, XP_013124411.1, XP_013127667.1, XP_005452380.1, XP_005456228.1, XP_003456890.1, XP_013125836.1, XP_005467166.1, XP_003439465.1, XP_005476778.1, XP_013122121.1, XP_005461434.1, NP_001266556.1, XP_013124050.1, XP_013132150.1, XP_005460240.1, XP_003446197.1, XP_005477314.1, XP_005459656.1,…
GO:0006928	movement of cell or subcellular component	P	8.52183e-24	3.72263e-27	31	980	55	37432	OVER	XP_005469851.1, XP_003456001.1, XP_013129548.1, XP_005478905.1, XP_005451412.1, XP_013126269.1, XP_005451410.1, XP_005478904.1, XP_013126268.1, XP_005451411.1, XP_005469859.1, XP_005469855.1, XP_005469860.1, XP_013129550.1, XP_013129559.1, XP_013129558.1, XP_013129557.1, XP_013129556.1, XP_013123237.1, XP_013129555.1, XP_013129554.1, XP_013129553.1, XP_013129552.1, XP_013126274.1, XP_013126273.1,…	XP_013124468.1, XP_003450274.1, XP_005471979.1, XP_005459382.1, XP_005463058.1, XP_003452838.1, XP_003454950.1, XP_005456326.1, XP_013126987.1, XP_003445373.1, XP_005451264.1, XP_013132677.1, XP_013124411.1, XP_013127667.1, XP_005452380.1, XP_005472470.1, XP_013120883.1, XP_005456228.1, XP_005463920.1, XP_005467166.1, XP_005476778.1, XP_013122121.1, XP_013132228.1, XP_005461434.1, NP_001266556.1,…
GO:2001222	regulation of neuron migration	P	3.41049e-21	1.78778e-24	10	4	76	38408	OVER	XP_005451412.1, XP_013126269.1, XP_005451410.1, XP_013126268.1, XP_005451411.1, XP_013126274.1, XP_013126273.1, XP_013126272.1, XP_013126271.1, XP_013126270.1	XP_005469419.1, XP_003459045.1, XP_005469417.1, XP_003448121.1
GO:0007010	cytoskeleton organization	P	9.19362e-19	5.62252e-22	27	985	59	37427	OVER	XP_003440844.2, XP_005469851.1, XP_005449809.1, XP_003456001.1, XP_005449807.1, XP_013129548.1, XP_005478905.1, XP_005478904.1, XP_005469859.1, XP_005469855.1, XP_005469860.1, XP_013129550.1, XP_005451565.1, XP_013125067.1, XP_013129559.1, XP_013129558.1, XP_013124330.1, XP_013129557.1, XP_013129556.1, XP_013123237.1, XP_013129555.1, XP_013129554.1, XP_013129553.1, XP_013129552.1, XP_005449810.1,…	XP_013127425.1, XP_003443991.1, XP_005448324.1, XP_005463058.1, XP_005455021.1, XP_003440476.1, XP_005464840.1, XP_005464065.1, XP_005451264.1, XP_003454536.1, XP_013124457.1, XP_013124411.1, XP_003443795.1, XP_003460215.1, XP_005453478.1, XP_013126889.1, XP_013123219.1, XP_005448181.1, XP_013120280.1, XP_005476778.1, XP_005453071.1, XP_005460480.1, XP_005472831.1, XP_005464054.1, XP_013128719.1,…
GO:0007015	actin filament organization	P	1.75715e-17	1.22813e-20	17	236	69	38176	OVER	XP_005469860.1, XP_013129550.1, XP_005469851.1, XP_003456001.1, XP_013129559.1, XP_013129548.1, XP_013129558.1, XP_013129557.1, XP_013129556.1, XP_013129555.1, XP_013129554.1, XP_013129553.1, XP_013129552.1, XP_005469847.1, XP_005469848.1, XP_005469859.1, XP_005469855.1	XP_005448652.1, XP_003455397.1, XP_005468402.1, XP_013126772.1, XP_013127508.1, XP_013125919.1, XP_005463144.1, XP_013127960.1, XP_013126640.1, XP_013129451.1, XP_005467700.1, XP_003456283.2, XP_005448181.1, XP_013131444.1, XP_003441469.1, XP_005452402.1, XP_003440148.1, XP_005453952.1, XP_005457481.1, XP_003441057.1, XP_005476778.1, XP_005454632.1, XP_005459322.1, XP_003458754.1, XP_013127511.1,…
GO:0048168	regulation of neuronal synaptic plasticity	P	4.42861e-17	3.48222e-20	10	19	76	38393	OVER	XP_005451412.1, XP_013126269.1, XP_005451410.1, XP_013126268.1, XP_005451411.1, XP_013126274.1, XP_013126273.1, XP_013126272.1, XP_013126271.1, XP_013126270.1	XP_003438778.1, XP_003459045.1, XP_003458518.1, XP_013123771.1, XP_013124125.1, XP_003456409.1, XP_003438612.1, XP_005462527.1, XP_013124127.1, XP_003457685.1, XP_013124126.1, XP_003457664.2, XP_005471835.1, XP_003460615.3, XP_005471834.1, XP_003456404.1, XP_003440408.1, XP_005470985.1, XP_005475980.1
GO:0001764	neuron migration	P	1.17524e-16	1.11552e-19	10	22	76	38390	OVER	XP_005451412.1, XP_013126269.1, XP_005451410.1, XP_013126268.1, XP_005451411.1, XP_013126274.1, XP_013126273.1, XP_013126272.1, XP_013126271.1, XP_013126270.1	XP_003450047.1, XP_005451060.1, XP_013125026.1, XP_005469419.1, XP_003459045.1, XP_005469417.1, XP_003459085.3, XP_003449017.1, XP_013120478.1, XP_003453662.1, XP_003443958.2, XP_003438146.1, XP_005476778.1, XP_005476777.1, XP_005476776.1, XP_005450666.1, XP_005475431.1, XP_003448121.1, XP_005451059.1, XP_005465111.1, XP_005465110.1, XP_003441168.1
GO:0030036	actin cytoskeleton organization	P	1.17524e-16	1.12945e-19	21	566	65	37846	OVER	XP_005469860.1, XP_013129550.1, XP_005469851.1, XP_013125067.1, XP_003456001.1, XP_013129559.1, XP_013129548.1, XP_013129558.1, XP_013129557.1, XP_013129556.1, XP_013123237.1, XP_013129555.1, XP_013129554.1, XP_013129553.1, XP_013129552.1, XP_005478905.1, XP_005478904.1, XP_005469847.1, XP_005469848.1, XP_005469859.1, XP_005469855.1	XP_005448652.1, XP_003456464.1, XP_005468402.1, XP_005455021.1, XP_013126964.1, XP_003443203.1, XP_005464065.1, XP_005463144.1, XP_005453697.1, XP_013127960.1, XP_005451264.1, XP_013129451.1, XP_003454536.1, XP_005467700.1, XP_013126132.1, XP_013123219.1, XP_005448181.1, XP_005460404.1, XP_005452402.1, XP_003440148.1, XP_013121039.1, XP_003441057.1, XP_005476778.1, XP_005453071.1, XP_003458754.1,…
GO:0030029	actin filament-based process	P	1.52044e-16	1.59403e-19	21	576	65	37836	OVER	XP_005469860.1, XP_013129550.1, XP_005469851.1, XP_013125067.1, XP_003456001.1, XP_013129559.1, XP_013129548.1, XP_013129558.1, XP_013129557.1, XP_013129556.1, XP_013123237.1, XP_013129555.1, XP_013129554.1, XP_013129553.1, XP_013129552.1, XP_005478905.1, XP_005478904.1, XP_005469847.1, XP_005469848.1, XP_005469859.1, XP_005469855.1	XP_005448652.1, XP_003456464.1, XP_005468402.1, XP_005455021.1, XP_013126964.1, XP_003443203.1, XP_005464065.1, XP_005463144.1, XP_005453697.1, XP_013127960.1, XP_005451264.1, XP_013129451.1, XP_003454536.1, XP_005467700.1, XP_013120883.1, XP_013126132.1, XP_013123219.1, XP_005448181.1, XP_005460404.1, XP_005452402.1, XP_003440148.1, XP_013121039.1, XP_003441057.1, XP_005476778.1, XP_005453071.1,…
GO:0048167	regulation of synaptic plasticity	P	1.21348e-14	1.37823e-17	10	39	76	38373	OVER	XP_005451412.1, XP_013126269.1, XP_005451410.1, XP_013126268.1, XP_005451411.1, XP_013126274.1, XP_013126273.1, XP_013126272.1, XP_013126271.1, XP_013126270.1	XP_005474269.1, XP_003459045.1, XP_003458518.1, XP_013123771.1, XP_005458529.1, XP_005458527.1, XP_003456409.1, XP_005458528.1, XP_003438612.1, XP_005458525.1, XP_005458526.1, XP_005471835.1, XP_005458524.1, XP_005471834.1, XP_003456404.1, XP_005449915.1, XP_005475980.1, XP_003438778.1, XP_005458532.1, XP_005458533.1, XP_005453164.1, XP_005458530.1, XP_005453163.1, XP_013124125.1, XP_005458531.1,…
GO:0050804	modulation of synaptic transmission	P	6.08572e-13	7.44365e-16	10	61	76	38351	OVER	XP_005451412.1, XP_013126269.1, XP_005451410.1, XP_013126268.1, XP_005451411.1, XP_013126274.1, XP_013126273.1, XP_013126272.1, XP_013126271.1, XP_013126270.1	XP_003445488.1, XP_003459045.1, XP_003458518.1, XP_013123771.1, XP_005457825.1, XP_013126228.1, XP_005458529.1, XP_005458527.1, XP_003456409.1, XP_005458525.1, XP_005471835.1, XP_005449915.1, XP_005475964.1, XP_013131890.1, XP_003438778.1, XP_005458533.1, XP_005453164.1, XP_005458531.1, XP_003438146.1, XP_013127532.1, XP_003440736.1, XP_003457685.1, XP_013124126.1, XP_003457664.2, XP_003453432.2,…
GO:0006996	organelle organization	P	1.93699e-12	2.53843e-15	27	1835	59	36577	OVER	XP_003440844.2, XP_005469851.1, XP_005449809.1, XP_003456001.1, XP_005449807.1, XP_013129548.1, XP_005478905.1, XP_005478904.1, XP_005469859.1, XP_005469855.1, XP_005469860.1, XP_013129550.1, XP_005451565.1, XP_013125067.1, XP_013129559.1, XP_013129558.1, XP_013124330.1, XP_013129557.1, XP_013129556.1, XP_013123237.1, XP_013129555.1, XP_013129554.1, XP_013129553.1, XP_013129552.1, XP_005449810.1,…	XP_003453024.1, XP_003443991.1, XP_003444629.1, XP_003448800.1, XP_013130933.1, XP_013123777.1, XP_005468380.1, XP_003440476.1, XP_005459732.1, XP_005447777.1, XP_005469685.1, XP_013124411.1, XP_003443795.1, XP_003445952.1, XP_003460215.1, XP_013120280.1, XP_005476778.1, XP_005453071.1, XP_005460480.1, XP_005472831.1, XP_005459950.1, XP_005478343.1, XP_005463363.1, XP_005464054.1, XP_013128719.1,…
GO:0007155	cell adhesion	P	1.72884e-11	2.45986e-14	19	810	67	37602	OVER	XP_005469860.1, XP_013129550.1, XP_005469851.1, XP_003456001.1, XP_013129559.1, XP_013129548.1, XP_013129558.1, XP_013129557.1, XP_013129556.1, XP_013129555.1, XP_013129554.1, XP_013129553.1, XP_013129552.1, XP_005457174.1, XP_005457173.1, XP_005469847.1, XP_005469848.1, XP_005469859.1, XP_005469855.1	XP_003450274.1, XP_005471979.1, XP_005451821.1, XP_013127632.1, XP_003449744.2, XP_005451723.1, XP_005470881.1, XP_003450779.1, XP_005458529.1, XP_005449159.1, XP_005467636.1, XP_003438883.2, XP_005466836.1, XP_003440476.1, XP_005460732.2, XP_005459634.1, XP_005463167.1, XP_013126471.1, XP_005475277.1, XP_005467769.2, XP_013121476.1, XP_003445769.1, XP_003444618.1, XP_005469323.1, XP_013126516.1,…
GO:0022610	biological adhesion	P	1.72884e-11	2.56773e-14	19	812	67	37600	OVER	XP_005469860.1, XP_013129550.1, XP_005469851.1, XP_003456001.1, XP_013129559.1, XP_013129548.1, XP_013129558.1, XP_013129557.1, XP_013129556.1, XP_013129555.1, XP_013129554.1, XP_013129553.1, XP_013129552.1, XP_005457174.1, XP_005457173.1, XP_005469847.1, XP_005469848.1, XP_005469859.1, XP_005469855.1	XP_003450274.1, XP_005471979.1, XP_005451821.1, XP_013127632.1, XP_003449744.2, XP_005451723.1, XP_005470881.1, XP_003450779.1, XP_005458529.1, XP_005449159.1, XP_005467636.1, XP_003438883.2, XP_005466836.1, XP_003440476.1, XP_005460732.2, XP_005459634.1, XP_005463167.1, XP_013126471.1, XP_005475277.1, XP_005467769.2, XP_013121476.1, XP_003445769.1, XP_003444618.1, XP_005469323.1, XP_013126516.1,…
GO:1902589	single-organism organelle organization	P	1.95378e-11	3.07251e-14	22	1220	64	37192	OVER	XP_005469860.1, XP_013129550.1, XP_005469851.1, XP_005451565.1, XP_013125067.1, XP_003456001.1, XP_013129559.1, XP_013129548.1, XP_013129558.1, XP_013129557.1, XP_013129556.1, XP_013123237.1, XP_013129555.1, XP_013129554.1, XP_013129553.1, XP_013129552.1, XP_005478905.1, XP_005478904.1, XP_005469847.1, XP_005469848.1, XP_005469859.1, XP_005469855.1	XP_003453024.1, XP_013127425.1, XP_005473929.1, XP_003450940.1, XP_005459382.1, XP_003443991.1, XP_005460830.1, XP_003444629.1, XP_005463058.1, XP_005455021.1, XP_003448800.1, XP_003452838.1, XP_003439476.1, XP_013129737.1, XP_013123777.1, XP_003440476.1, XP_005464840.1, XP_005466377.1, XP_005464065.1, XP_005457017.1, XP_005451264.1, XP_003454536.1, XP_013124411.1, XP_003443795.1, XP_003445952.1,…
GO:0016043	cellular component organization	P	3.87461e-10	6.43173e-13	32	3388	54	35024	OVER	XP_003440844.2, XP_005469851.1, XP_005449809.1, XP_003456001.1, XP_005449807.1, XP_013129548.1, XP_005478905.1, XP_013130203.1, XP_013130202.1, XP_005478904.1, XP_013130204.1, XP_005469859.1, XP_005469855.1, XP_005469860.1, XP_013129550.1, XP_005451565.1, XP_013125067.1, XP_013129559.1, XP_013129558.1, XP_005455761.1, XP_013124330.1, XP_013129557.1, XP_005455760.1, XP_013129556.1, XP_013123237.1,…	XP_005478837.1, XP_003443991.1, XP_003444629.1, XP_003448800.1, XP_005458529.1, XP_013123777.1, XP_013129014.1, XP_005459732.1, XP_005477687.1, XP_005469685.1, XP_013124411.1, XP_005453018.1, XP_003443795.1, XP_003445952.1, XP_005473206.1, XP_013120280.1, XP_005452656.1, XP_005453071.1, XP_005463230.1, XP_013122121.1, XP_005472831.1, XP_005463363.1, XP_005464054.1, XP_013128719.1, XP_005448686.1,…
GO:0030334	regulation of cell migration	P	8.18021e-10	1.42936e-12	10	138	76	38274	OVER	XP_005451412.1, XP_013126269.1, XP_005451410.1, XP_013126268.1, XP_005451411.1, XP_013126274.1, XP_013126273.1, XP_013126272.1, XP_013126271.1, XP_013126270.1	XP_013123792.1, XP_005464008.1, XP_003459045.1, XP_013127463.1, XP_005469417.1, XP_013130885.1, XP_005463223.1, XP_005456714.1, XP_005452602.1, XP_013125919.1, XP_013129892.1, XP_003445373.1, XP_005457978.1, XP_005471873.1, XP_005463144.1, XP_003456219.1, XP_013123528.1, XP_005476398.1, XP_005451271.1, XP_003444656.1, XP_003438778.1, XP_013121973.1, XP_013130897.1, XP_013127241.1, XP_003449906.1,…
GO:2000145	regulation of cell motility	P	1.16105e-09	2.13017e-12	10	144	76	38268	OVER	XP_005451412.1, XP_013126269.1, XP_005451410.1, XP_013126268.1, XP_005451411.1, XP_013126274.1, XP_013126273.1, XP_013126272.1, XP_013126271.1, XP_013126270.1	XP_003450274.1, XP_013123792.1, XP_005464008.1, XP_003459045.1, XP_013127463.1, XP_005469417.1, XP_013130885.1, XP_005463223.1, XP_005456714.1, XP_005452602.1, XP_013125919.1, XP_013129892.1, XP_003445373.1, XP_005457978.1, XP_003454532.1, XP_005471873.1, XP_005463144.1, XP_003456219.1, XP_013123528.1, XP_005476398.1, XP_005451271.1, XP_003444656.1, XP_003438778.1, XP_013121973.1, XP_013130897.1,…
GO:0040012	regulation of locomotion	P	2.15233e-09	4.24879e-12	10	155	76	38257	OVER	XP_005451412.1, XP_013126269.1, XP_005451410.1, XP_013126268.1, XP_005451411.1, XP_013126274.1, XP_013126273.1, XP_013126272.1, XP_013126271.1, XP_013126270.1	XP_003450274.1, XP_013123792.1, XP_005464008.1, XP_003459045.1, XP_013127463.1, XP_005469417.1, XP_013130885.1, XP_005463223.1, XP_005456714.1, XP_005452602.1, XP_013125919.1, XP_013129892.1, XP_003445373.1, XP_005457978.1, XP_003454532.1, XP_005471873.1, XP_005463144.1, XP_003456219.1, XP_013123528.1, XP_005476398.1, XP_005451271.1, XP_003444656.1, XP_003438778.1, XP_013121973.1, XP_013130897.1,…
GO:0071840	cellular component organization or biogenesis	P	2.15233e-09	4.50697e-12	32	3645	54	34767	OVER	XP_003440844.2, XP_005469851.1, XP_005449809.1, XP_003456001.1, XP_005449807.1, XP_013129548.1, XP_005478905.1, XP_013130203.1, XP_013130202.1, XP_005478904.1, XP_013130204.1, XP_005469859.1, XP_005469855.1, XP_005469860.1, XP_013129550.1, XP_005451565.1, XP_013125067.1, XP_013129559.1, XP_013129558.1, XP_005455761.1, XP_013124330.1, XP_013129557.1, XP_005455760.1, XP_013129556.1, XP_013123237.1,…	XP_005478837.1, XP_003443991.1, XP_003444629.1, XP_003448800.1, XP_005458529.1, XP_013123777.1, XP_013129014.1, XP_005459732.1, XP_005477687.1, XP_005469685.1, XP_013124411.1, XP_005453018.1, XP_003443795.1, XP_003445952.1, XP_005473206.1, XP_013120280.1, XP_005452656.1, XP_003443422.1, XP_005453071.1, XP_005463230.1, XP_013122121.1, XP_005472831.1, XP_005463363.1, XP_005464054.1, XP_013128719.1,…
GO:0051270	regulation of cellular component movement	P	2.15233e-09	4.51302e-12	10	156	76	38256	OVER	XP_005451412.1, XP_013126269.1, XP_005451410.1, XP_013126268.1, XP_005451411.1, XP_013126274.1, XP_013126273.1, XP_013126272.1, XP_013126271.1, XP_013126270.1	XP_003450274.1, XP_013123792.1, XP_005464008.1, XP_003459045.1, XP_013127463.1, XP_005469417.1, XP_013130885.1, XP_005463223.1, XP_005456714.1, XP_005452602.1, XP_013125919.1, XP_013129892.1, XP_003445373.1, XP_005457978.1, XP_003454532.1, XP_005471873.1, XP_005463144.1, XP_003456219.1, XP_013123528.1, XP_005476398.1, XP_005451271.1, XP_003444656.1, XP_003438778.1, XP_013121973.1, XP_013130897.1,…
GO:0050767	regulation of neurogenesis	P	7.12492e-09	1.5562e-11	10	178	76	38234	OVER	XP_005451412.1, XP_013126269.1, XP_005451410.1, XP_013126268.1, XP_005451411.1, XP_013126274.1, XP_013126273.1, XP_013126272.1, XP_013126271.1, XP_013126270.1	XP_003459003.1, XP_003459045.1, XP_013122031.1, XP_005469417.1, XP_013125076.1, XP_003441393.1, XP_003455016.1, XP_005463223.1, XP_005456714.1, XP_005452602.1, XP_003457238.2, XP_005456545.1, XP_005455221.1, XP_005451193.1, XP_013120492.1, XP_013128572.1, XP_005449915.1, XP_003442698.1, XP_005476348.1, XP_013124023.1, XP_005476513.1, XP_005448806.1, XP_003459312.1, XP_005474009.1, XP_003438778.1,…
GO:0060284	regulation of cell development	P	1.77371e-08	4.02904e-11	10	197	76	38215	OVER	XP_005451412.1, XP_013126269.1, XP_005451410.1, XP_013126268.1, XP_005451411.1, XP_013126274.1, XP_013126273.1, XP_013126272.1, XP_013126271.1, XP_013126270.1	XP_003459045.1, XP_005469417.1, XP_013125076.1, XP_005456714.1, XP_003457238.2, XP_005456545.1, XP_005451193.1, XP_013124023.1, XP_005476513.1, XP_005448806.1, XP_003459312.1, XP_003454536.1, XP_005478260.1, XP_005477155.1, XP_003457772.1, XP_005468921.1, XP_013122121.1, XP_003446283.1, XP_005474269.1, XP_003441412.1, XP_013130030.1, XP_003447588.1, XP_003445319.1, XP_003452370.1, XP_005456713.1,…
GO:0051960	regulation of nervous system development	P	2.06221e-08	4.86455e-11	10	201	76	38211	OVER	XP_005451412.1, XP_013126269.1, XP_005451410.1, XP_013126268.1, XP_005451411.1, XP_013126274.1, XP_013126273.1, XP_013126272.1, XP_013126271.1, XP_013126270.1	XP_003459045.1, XP_005469417.1, XP_013125076.1, XP_005456714.1, XP_003457238.2, XP_005456545.1, XP_005451193.1, XP_013124023.1, XP_005476513.1, XP_005448806.1, XP_003459312.1, XP_005478260.1, XP_005477155.1, XP_005449863.1, XP_005468921.1, XP_013122121.1, XP_003446283.1, XP_005474269.1, XP_003441412.1, XP_005454869.1, XP_013130030.1, XP_003447588.1, XP_003445319.1, XP_003452370.1, XP_005456713.1,…
GO:0051179	localization	P	4.7026e-08	1.15038e-10	35	4930	51	33482	OVER	XP_005464985.2, XP_005469851.1, XP_003456001.1, XP_013129548.1, XP_005478905.1, XP_005451412.1, XP_013126269.1, XP_005451410.1, XP_005478904.1, XP_013126268.1, XP_005451411.1, XP_005469859.1, XP_005469855.1, XP_005469860.1, XP_013129550.1, XP_005451565.1, XP_013129559.1, XP_013129558.1, XP_013129557.1, XP_013129556.1, XP_013123237.1, XP_013129555.1, XP_013132181.1, XP_013129554.1, XP_013129553.1,…	XP_003450274.1, XP_003456027.1, XP_005465577.1, XP_003450733.1, XP_005468741.1, XP_005454221.1, XP_005453214.1, XP_005470421.1, XP_005448170.1, XP_003451424.3, XP_003444629.1, XP_013125475.1, XP_003449997.1, XP_013120819.1, XP_005456172.1, XP_003448800.1, XP_013127316.1, XP_003443938.1, XP_003445373.1, XP_005468229.1, XP_013129014.1, XP_003450021.1, XP_013124411.1, XP_013127436.1, XP_005452380.1,…
GO:0048699	generation of neurons	P	7.1028e-08	1.79959e-10	15	759	71	37653	OVER	XP_005455761.1, XP_005455760.1, XP_013130203.1, XP_005451412.1, XP_013126269.1, XP_013130202.1, XP_005451410.1, XP_013126268.1, XP_005451411.1, XP_013130204.1, XP_013126274.1, XP_013126273.1, XP_013126272.1, XP_013126271.1, XP_013126270.1	XP_003452706.1, XP_003453024.1, XP_003446511.2, XP_005448652.1, XP_013131142.1, XP_013125222.1, XP_005471979.1, XP_005469104.1, XP_003450779.1, XP_005456545.1, XP_005458529.1, XP_013130933.1, XP_003452838.1, XP_005458289.1, XP_005464840.1, XP_003459870.1, XP_003442219.1, XP_013120009.1, XP_005459657.1, XP_005476513.1, XP_005448806.1, XP_003459312.1, XP_013132677.1, XP_005476853.1, XP_013124411.1,…
GO:0022008	neurogenesis	P	1.62189e-07	4.25097e-10	15	809	71	37603	OVER	XP_005455761.1, XP_005455760.1, XP_013130203.1, XP_005451412.1, XP_013126269.1, XP_013130202.1, XP_005451410.1, XP_013126268.1, XP_005451411.1, XP_013130204.1, XP_013126274.1, XP_013126273.1, XP_013126272.1, XP_013126271.1, XP_013126270.1	XP_003439792.1, XP_003455641.1, XP_003453024.1, XP_013125222.1, XP_005471979.1, XP_003450779.1, XP_005458529.1, XP_013130933.1, XP_003452838.1, XP_005464840.1, XP_003442219.1, XP_013120009.1, XP_013132677.1, XP_013124411.1, XP_003445769.1, XP_003448243.1, XP_013126889.1, XP_005476778.1, XP_003445591.2, XP_013122121.1, XP_003444847.1, XP_005448651.1, XP_013126142.1, XP_013127349.1, XP_005477314.1,…
GO:0045595	regulation of cell differentiation	P	3.04414e-07	8.24467e-10	11	364	75	38048	OVER	XP_005451412.1, XP_013126269.1, XP_005451410.1, XP_013126268.1, XP_005451411.1, XP_005448338.1, XP_013126274.1, XP_013126273.1, XP_013126272.1, XP_013126271.1, XP_013126270.1	XP_013124422.1, XP_005467941.1, XP_003457821.1, XP_003459045.1, XP_005455914.1, XP_005469417.1, XP_013125076.1, XP_005450900.1, XP_005456714.1, XP_003457238.2, XP_013125260.1, XP_005456545.1, XP_003447564.1, XP_005465019.2, XP_003449209.1, XP_003459580.1, XP_005451193.1, XP_003454720.1, XP_013124023.1, XP_005476513.1, XP_005448806.1, XP_003459312.1, XP_003454536.1, XP_005478260.1, XP_005467432.1,…
GO:0048813	dendrite morphogenesis	P	1.121e-06	3.13402e-09	5	21	81	38391	OVER	XP_013130203.1, XP_013130202.1, XP_013130204.1, XP_005455761.1, XP_005455760.1	XP_003438778.1, XP_005474269.1, XP_003445488.1, XP_013125066.1, XP_003447337.1, XP_003452370.1, XP_005477364.1, XP_003438146.1, XP_005477368.1, XP_005477367.1, XP_003456409.1, XP_005453343.1, XP_005477366.1, XP_003450853.1, XP_003440736.1, XP_003460615.3, XP_003456404.1, XP_005475093.1, XP_005475092.1, XP_005474270.1, XP_013119991.1
GO:0017069	snRNA binding	F	1.33175e-06	3.83956e-09	5	22	81	38390	OVER	XP_013130203.1, XP_013130202.1, XP_013130204.1, XP_005455761.1, XP_005455760.1	XP_005459411.1, XP_005459412.1, XP_005451272.1, XP_003444394.1, XP_003458656.1, XP_005459413.1, XP_003453716.1, XP_003444619.1, XP_003447702.1, XP_003449076.1, XP_003454859.1, XP_003450383.1, XP_003442179.1, XP_005472248.1, XP_003458995.1, XP_005468309.1, XP_003456542.1, XP_005451407.1, XP_005468308.1, XP_003453628.1, XP_013120380.1, XP_005468307.1
GO:0007399	nervous system development	P	2.21158e-06	6.56943e-09	17	1331	69	37081	OVER	XP_005455761.1, XP_005455760.1, XP_013130203.1, XP_005451412.1, XP_013126269.1, XP_013130202.1, XP_005451410.1, XP_013126268.1, XP_005451411.1, XP_013130204.1, XP_005448338.1, XP_013126274.1, XP_013126273.1, XP_013126272.1, XP_013126271.1, XP_013126270.1, XP_013120321.1	XP_003439792.1, XP_003455641.1, XP_003453024.1, XP_005473929.1, XP_013125222.1, XP_005471979.1, XP_003458851.1, XP_005468885.1, XP_013124927.1, XP_003450779.1, XP_005458529.1, XP_013130933.1, XP_003452838.1, XP_005474586.1, XP_005456326.1, XP_005451976.1, XP_005464840.1, XP_003439269.1, XP_003442219.1, XP_013120009.1, XP_003445275.1, XP_003448330.1, XP_013132677.1, XP_013124411.1, XP_003445769.1,…
GO:0038193	thromboxane A2 signaling pathway	P	3.4219e-06	1.07626e-08	3	0	83	38412	OVER	XP_013129165.1, XP_005454023.2, XP_005454024.1
GO:0004961	thromboxane A2 receptor activity	F	3.4219e-06	1.07626e-08	3	0	83	38412	OVER	XP_013129165.1, XP_005454023.2, XP_005454024.1
GO:0048468	cell development	P	3.93758e-06	1.27876e-08	15	1046	71	37366	OVER	XP_005455761.1, XP_005455760.1, XP_013130203.1, XP_005451412.1, XP_013126269.1, XP_013130202.1, XP_005451410.1, XP_013126268.1, XP_005451411.1, XP_013130204.1, XP_013126274.1, XP_013126273.1, XP_013126272.1, XP_013126271.1, XP_013126270.1	XP_003455641.1, XP_003453024.1, XP_005471979.1, XP_003450779.1, XP_003448800.1, XP_005458529.1, XP_013130933.1, XP_003452838.1, XP_003440683.1, XP_005456326.1, XP_005464840.1, XP_005460732.2, XP_013120009.1, XP_005456424.1, XP_003454536.1, XP_013132677.1, XP_013124411.1, XP_005453018.1, XP_005452380.1, XP_013126889.1, XP_003437898.1, XP_003447323.1, XP_005476778.1, XP_003445591.2, XP_013123995.1,…
GO:0016358	dendrite development	P	3.93758e-06	1.30725e-08	5	29	81	38383	OVER	XP_013130203.1, XP_013130202.1, XP_013130204.1, XP_005455761.1, XP_005455760.1	XP_005474269.1, XP_003445488.1, XP_005469419.1, XP_005469417.1, XP_003447337.1, XP_003452370.1, XP_013120606.1, XP_003456409.1, XP_005453343.1, XP_003456404.1, XP_013124023.1, XP_013128558.1, XP_003438778.1, XP_013125066.1, XP_005477364.1, XP_003438146.1, XP_005477368.1, XP_005477367.1, XP_005477366.1, XP_003450853.1, XP_003440736.1, XP_003460615.3, XP_005475093.1, XP_005475092.1, XP_005449771.1,…
GO:0007275	multicellular organism development	P	7.37084e-06	2.51147e-08	26	3480	60	34932	OVER	XP_003456001.1, XP_003456650.2, XP_013130203.1, XP_005451412.1, XP_013126269.1, XP_013130202.1, XP_005451410.1, XP_005457174.1, XP_013126268.1, XP_005457173.1, XP_005451411.1, XP_013130204.1, XP_005460790.1, XP_003438327.1, XP_005455761.1, XP_005455760.1, XP_013127106.1, XP_005474293.1, XP_005448338.1, XP_005474294.1, XP_013126274.1, XP_013126273.1, XP_013126272.1, XP_013126271.1, XP_013126270.1,…	XP_003450274.1, XP_013125222.1, XP_013119630.1, XP_005468741.1, XP_013124927.1, XP_005472372.1, XP_003448800.1, XP_005458529.1, XP_005474586.1, XP_003439269.1, XP_005459732.1, XP_003442219.1, XP_005472635.1, XP_013124411.1, XP_005453018.1, XP_003445769.1, XP_005452380.1, XP_003452488.1, XP_005479265.1, XP_013125102.1, XP_013122121.1, XP_003441724.1, XP_005472831.1, XP_005467079.1, XP_005450233.2,…
GO:0048869	cellular developmental process	P	1.03696e-05	3.62383e-08	19	1899	67	36513	OVER	XP_013125067.1, XP_003456001.1, XP_005455761.1, XP_005455760.1, XP_003456650.2, XP_013130203.1, XP_005451412.1, XP_013126269.1, XP_013130202.1, XP_005451410.1, XP_013126268.1, XP_005451411.1, XP_013130204.1, XP_005448338.1, XP_013126274.1, XP_013126273.1, XP_013126272.1, XP_013126271.1, XP_013126270.1	XP_003453024.1, XP_005476382.1, XP_013125222.1, XP_005478837.1, XP_005471979.1, XP_013119630.1, XP_005451471.1, XP_003448800.1, XP_005458529.1, XP_013131010.1, XP_013130933.1, XP_003439269.1, XP_005447777.1, XP_003442219.1, XP_013120009.1, XP_003445275.1, XP_013124411.1, XP_005453018.1, XP_003445769.1, XP_005452380.1, XP_003448243.1, XP_003452849.1, XP_005476778.1, XP_005453071.1, XP_003445591.2,…
GO:0048856	anatomical structure development	P	1.05122e-05	3.76551e-08	27	3813	59	34599	OVER	XP_003456001.1, XP_003456650.2, XP_013130203.1, XP_005451412.1, XP_013126269.1, XP_013130202.1, XP_005451410.1, XP_005457174.1, XP_013126268.1, XP_005457173.1, XP_005451411.1, XP_013130204.1, XP_005460790.1, XP_003438327.1, XP_013125067.1, XP_005455761.1, XP_005455760.1, XP_013127106.1, XP_005474293.1, XP_005448338.1, XP_005474294.1, XP_013126274.1, XP_013126273.1, XP_013126272.1, XP_013126271.1,…	XP_003450274.1, XP_013125222.1, XP_005478837.1, XP_013119630.1, XP_005468741.1, XP_013124927.1, XP_005472372.1, XP_003448800.1, XP_005458529.1, XP_013131010.1, XP_005474586.1, XP_003439269.1, XP_005459732.1, XP_003442219.1, XP_005472635.1, XP_013124411.1, XP_005453018.1, XP_003445769.1, XP_005452380.1, XP_003452488.1, XP_005479265.1, XP_005453071.1, XP_013125102.1, XP_013122121.1, XP_003441724.1,…
GO:0050793	regulation of developmental process	P	1.09473e-05	4.01702e-08	12	670	74	37742	OVER	XP_005451412.1, XP_013126269.1, XP_005451410.1, XP_013126268.1, XP_005451411.1, XP_005448338.1, XP_013125067.1, XP_013126274.1, XP_013126273.1, XP_013126272.1, XP_013126271.1, XP_013126270.1	XP_013124422.1, XP_003450274.1, XP_005453421.1, XP_005467941.1, XP_003457821.1, XP_005478837.1, XP_005451471.1, XP_005463058.1, XP_005450900.1, XP_005456545.1, XP_003448800.1, XP_003449078.1, XP_013124566.1, XP_003447564.1, XP_005465019.2, XP_003449209.1, XP_003446402.1, XP_005457959.1, XP_003454720.1, XP_003451970.1, XP_005463505.1, XP_005476513.1, XP_005448806.1, XP_003459312.1, XP_003454536.1,…
GO:0044699	single-organism process	P	1.2817e-05	4.92127e-08	61	16081	25	22331	OVER	XP_013121194.1, XP_013129165.1, XP_003450988.1, XP_003456650.2, XP_005451412.1, XP_013130202.1, XP_005451410.1, XP_005457174.1, XP_005478904.1, XP_013126268.1, XP_013130204.1, XP_003438327.1, XP_005469860.1, XP_013129550.1, XP_013125067.1, XP_013129558.1, XP_013124330.1, XP_005455760.1, XP_013129556.1, XP_013129554.1, XP_013129552.1, XP_005474293.1, XP_005462697.1, XP_005448338.1, XP_013126274.1,…	XP_013124468.1, XP_005465577.1, XP_003448278.1, XP_005478837.1, XP_005467987.1, XP_005452207.1, XP_005454474.1, XP_005478441.1, XP_003451677.1, XP_005476427.1, XP_005476031.1, XP_005470990.1, XP_003443226.1, XP_003445373.1, XP_013129014.1, XP_003454329.1, XP_013122058.1, XP_003445769.1, XP_005459393.1, XP_003456476.1, XP_003443106.1, XP_005457379.1, XP_005451832.1, XP_005462815.2, XP_003440717.1,…
GO:0099537	trans-synaptic signaling	P	1.2817e-05	5.26297e-08	10	427	76	37985	OVER	XP_005451412.1, XP_013126269.1, XP_005451410.1, XP_013126268.1, XP_005451411.1, XP_013126274.1, XP_013126273.1, XP_013126272.1, XP_013126271.1, XP_013126270.1	XP_005458375.1, XP_003444629.1, XP_003453759.1, XP_005458529.1, XP_003443686.1, XP_003458339.2, XP_005453323.1, XP_003439476.1, XP_003452070.2, XP_013123491.1, XP_005471835.1, XP_005451602.1, XP_005447777.1, XP_005467022.1, XP_005460164.1, XP_005467975.1, XP_003450470.2, XP_013125607.1, XP_013128697.1, XP_013130210.1, XP_005455251.1, XP_003445877.1, XP_003437744.1, XP_005451867.1, XP_005452151.1,…
GO:0098916	anterograde trans-synaptic signaling	P	1.2817e-05	5.26297e-08	10	427	76	37985	OVER	XP_005451412.1, XP_013126269.1, XP_005451410.1, XP_013126268.1, XP_005451411.1, XP_013126274.1, XP_013126273.1, XP_013126272.1, XP_013126271.1, XP_013126270.1	XP_005458375.1, XP_003444629.1, XP_003453759.1, XP_005458529.1, XP_003443686.1, XP_003458339.2, XP_005453323.1, XP_003439476.1, XP_003452070.2, XP_013123491.1, XP_005471835.1, XP_005451602.1, XP_005447777.1, XP_005467022.1, XP_005460164.1, XP_005467975.1, XP_003450470.2, XP_013125607.1, XP_013128697.1, XP_013130210.1, XP_005455251.1, XP_003445877.1, XP_003437744.1, XP_005451867.1, XP_005452151.1,…
GO:0099536	synaptic signaling	P	1.2817e-05	5.26297e-08	10	427	76	37985	OVER	XP_005451412.1, XP_013126269.1, XP_005451410.1, XP_013126268.1, XP_005451411.1, XP_013126274.1, XP_013126273.1, XP_013126272.1, XP_013126271.1, XP_013126270.1	XP_005458375.1, XP_003444629.1, XP_003453759.1, XP_005458529.1, XP_003443686.1, XP_003458339.2, XP_005453323.1, XP_003439476.1, XP_003452070.2, XP_013123491.1, XP_005471835.1, XP_005451602.1, XP_005447777.1, XP_005467022.1, XP_005460164.1, XP_005467975.1, XP_003450470.2, XP_013125607.1, XP_013128697.1, XP_013130210.1, XP_005455251.1, XP_003445877.1, XP_003437744.1, XP_005451867.1, XP_005452151.1,…
GO:0007268	chemical synaptic transmission	P	1.2817e-05	5.26297e-08	10	427	76	37985	OVER	XP_005451412.1, XP_013126269.1, XP_005451410.1, XP_013126268.1, XP_005451411.1, XP_013126274.1, XP_013126273.1, XP_013126272.1, XP_013126271.1, XP_013126270.1	XP_005458375.1, XP_003444629.1, XP_003453759.1, XP_005458529.1, XP_003443686.1, XP_003458339.2, XP_005453323.1, XP_003439476.1, XP_003452070.2, XP_013123491.1, XP_005471835.1, XP_005451602.1, XP_005447777.1, XP_005467022.1, XP_005460164.1, XP_005467975.1, XP_003450470.2, XP_013125607.1, XP_013128697.1, XP_013130210.1, XP_005455251.1, XP_003445877.1, XP_003437744.1, XP_005451867.1, XP_005452151.1,…
GO:0044767	single-organism developmental process	P	1.44601e-05	6.06398e-08	27	3902	59	34510	OVER	XP_003456001.1, XP_003456650.2, XP_013130203.1, XP_005451412.1, XP_013126269.1, XP_013130202.1, XP_005451410.1, XP_005457174.1, XP_013126268.1, XP_005457173.1, XP_005451411.1, XP_013130204.1, XP_005460790.1, XP_003438327.1, XP_013125067.1, XP_005455761.1, XP_005455760.1, XP_013127106.1, XP_005474293.1, XP_005448338.1, XP_005474294.1, XP_013126274.1, XP_013126273.1, XP_013126272.1, XP_013126271.1,…	XP_003450274.1, XP_013125222.1, XP_005478837.1, XP_013119630.1, XP_005468741.1, XP_013124927.1, XP_005472372.1, XP_003448800.1, XP_005458529.1, XP_013131010.1, XP_005474586.1, XP_003439269.1, XP_005459732.1, XP_003442219.1, XP_005472635.1, XP_013124411.1, XP_005453018.1, XP_003445769.1, XP_005452380.1, XP_003452488.1, XP_005479265.1, XP_005453071.1, XP_013125102.1, XP_013122121.1, XP_003441724.1,…
GO:0032502	developmental process	P	1.62363e-05	6.95071e-08	27	3928	59	34484	OVER	XP_003456001.1, XP_003456650.2, XP_013130203.1, XP_005451412.1, XP_013126269.1, XP_013130202.1, XP_005451410.1, XP_005457174.1, XP_013126268.1, XP_005457173.1, XP_005451411.1, XP_013130204.1, XP_005460790.1, XP_003438327.1, XP_013125067.1, XP_005455761.1, XP_005455760.1, XP_013127106.1, XP_005474293.1, XP_005448338.1, XP_005474294.1, XP_013126274.1, XP_013126273.1, XP_013126272.1, XP_013126271.1,…	XP_003450274.1, XP_013125222.1, XP_005478837.1, XP_013119630.1, XP_005468741.1, XP_013124927.1, XP_005472372.1, XP_003448800.1, XP_005458529.1, XP_013131010.1, XP_005474586.1, XP_003439269.1, XP_005459732.1, XP_003442219.1, XP_005472635.1, XP_013124411.1, XP_005453018.1, XP_003445769.1, XP_005452380.1, XP_003452488.1, XP_005479265.1, XP_005453071.1, XP_013125102.1, XP_013122121.1, XP_003441724.1,…
GO:0044707	single-multicellular organism process	P	2.41737e-05	1.05599e-07	26	3739	60	34673	OVER	XP_003456001.1, XP_003456650.2, XP_013130203.1, XP_005451412.1, XP_013126269.1, XP_013130202.1, XP_005451410.1, XP_005457174.1, XP_013126268.1, XP_005457173.1, XP_005451411.1, XP_013130204.1, XP_005460790.1, XP_003438327.1, XP_005455761.1, XP_005455760.1, XP_013127106.1, XP_005474293.1, XP_005448338.1, XP_005474294.1, XP_013126274.1, XP_013126273.1, XP_013126272.1, XP_013126271.1, XP_013126270.1,…	XP_003450274.1, XP_003456027.1, XP_013125222.1, XP_013119630.1, XP_005468741.1, XP_013124927.1, XP_005472372.1, XP_003448800.1, XP_005458529.1, XP_005474586.1, XP_003439269.1, XP_005459732.1, XP_003442219.1, XP_005472635.1, XP_013124411.1, XP_005453018.1, XP_003445769.1, XP_005452380.1, XP_003443106.1, XP_003452488.1, XP_005479265.1, XP_013125102.1, XP_003448604.1, XP_013122121.1, XP_003441724.1,…
GO:0030154	cell differentiation	P	2.92921e-05	1.30517e-07	17	1640	69	36772	OVER	XP_005455761.1, XP_005455760.1, XP_003456650.2, XP_013130203.1, XP_005451412.1, XP_013126269.1, XP_013130202.1, XP_005451410.1, XP_013126268.1, XP_005451411.1, XP_013130204.1, XP_005448338.1, XP_013126274.1, XP_013126273.1, XP_013126272.1, XP_013126271.1, XP_013126270.1	XP_003453024.1, XP_005476382.1, XP_013125222.1, XP_005471979.1, XP_013119630.1, XP_003448800.1, XP_005458529.1, XP_013131010.1, XP_013130933.1, XP_003439269.1, XP_003442219.1, XP_013120009.1, XP_003445275.1, XP_013124411.1, XP_005453018.1, XP_003445769.1, XP_005452380.1, XP_003448243.1, XP_005476778.1, XP_003445591.2, XP_013125102.1, XP_003447236.1, XP_013123995.1, XP_013122121.1, XP_005472831.1,…
GO:0044763	single-organism cellular process	P	4.13842e-05	1.88011e-07	54	13533	32	24879	OVER	XP_013121194.1, XP_013129165.1, XP_003450988.1, XP_003456650.2, XP_005451412.1, XP_013130202.1, XP_005451410.1, XP_005478904.1, XP_013126268.1, XP_013130204.1, XP_005469860.1, XP_013129550.1, XP_013125067.1, XP_013129558.1, XP_013124330.1, XP_005455760.1, XP_013129556.1, XP_013129554.1, XP_013129552.1, XP_005462697.1, XP_005448338.1, XP_013126274.1, XP_005469847.1, XP_013126272.1, XP_013126270.1,…	XP_013124468.1, XP_003448278.1, XP_005478837.1, XP_005467987.1, XP_005452207.1, XP_005454474.1, XP_005478441.1, XP_003451677.1, XP_005476427.1, XP_005476031.1, XP_005470990.1, XP_003443226.1, XP_003445373.1, XP_013129014.1, XP_003454329.1, XP_013122058.1, XP_003445769.1, XP_005459393.1, XP_003443106.1, XP_005462815.2, XP_003440717.1, XP_003439465.1, XP_005451965.1, XP_003456606.1, XP_005459669.1,…
GO:0032501	multicellular organismal process	P	7.12707e-05	3.30014e-07	27	4242	59	34170	OVER	XP_003439337.1, XP_003456001.1, XP_003456650.2, XP_013130203.1, XP_005451412.1, XP_013126269.1, XP_013130202.1, XP_005451410.1, XP_005457174.1, XP_013126268.1, XP_005457173.1, XP_005451411.1, XP_013130204.1, XP_005460790.1, XP_003438327.1, XP_005455761.1, XP_005455760.1, XP_013127106.1, XP_005474293.1, XP_005448338.1, XP_005474294.1, XP_013126274.1, XP_013126273.1, XP_013126272.1, XP_013126271.1,…	XP_003450274.1, XP_003456027.1, XP_013125222.1, XP_013119630.1, XP_005468741.1, XP_013124927.1, XP_005472372.1, XP_003448800.1, XP_005458529.1, XP_005474586.1, XP_003439269.1, XP_005459732.1, XP_003442219.1, XP_005472635.1, XP_013124411.1, XP_005453018.1, XP_003445769.1, XP_005452380.1, XP_003443106.1, XP_005462815.2, XP_003452488.1, XP_005479265.1, XP_013125102.1, XP_003448604.1, XP_013122121.1,…
GO:2000026	regulation of multicellular organismal development	P	7.58416e-05	3.57806e-07	10	528	76	37884	OVER	XP_005451412.1, XP_013126269.1, XP_005451410.1, XP_013126268.1, XP_005451411.1, XP_013126274.1, XP_013126273.1, XP_013126272.1, XP_013126271.1, XP_013126270.1	XP_003450274.1, XP_005453421.1, XP_005467941.1, XP_003457821.1, XP_005463058.1, XP_005450900.1, XP_005456545.1, XP_003448800.1, XP_003449078.1, XP_013124566.1, XP_003447564.1, XP_005465019.2, XP_003449209.1, XP_003446402.1, XP_003454720.1, XP_003451970.1, XP_005476513.1, XP_005448806.1, XP_003459312.1, XP_005472635.1, XP_013124411.1, XP_003448243.1, XP_013126132.1, XP_013125509.1, XP_005449813.1,…
GO:0003729	mRNA binding	F	0.000111095	5.33831e-07	5	65	81	38347	OVER	XP_013130203.1, XP_013130202.1, XP_013130204.1, XP_005455761.1, XP_005455760.1	XP_003446785.1, XP_013126296.1, XP_005462304.1, XP_003446434.1, XP_013129935.1, XP_003438807.1, XP_005472880.1, XP_013129933.1, XP_005453868.1, XP_003437730.1, XP_003458995.1, XP_013120682.1, XP_013124460.1, XP_003458454.1, XP_003447474.1, XP_005468302.1, XP_003458153.1, XP_005463172.1, XP_003442309.1, XP_005479021.1, XP_005451188.1, XP_013121018.1, XP_005453094.1, XP_005451443.1, XP_003452868.1,…
GO:0004960	thromboxane receptor activity	F	0.000122196	5.97847e-07	3	5	83	38407	OVER	XP_013129165.1, XP_005454023.2, XP_005454024.1	XP_013125022.1, XP_003439858.1, XP_013132115.1, XP_005455812.1, XP_005458630.1
GO:0032879	regulation of localization	P	0.000181633	9.04517e-07	10	586	76	37826	OVER	XP_005451412.1, XP_013126269.1, XP_005451410.1, XP_013126268.1, XP_005451411.1, XP_013126274.1, XP_013126273.1, XP_013126272.1, XP_013126271.1, XP_013126270.1	XP_003450274.1, XP_003456027.1, XP_005448652.1, XP_005453214.1, XP_005448170.1, XP_003447541.1, XP_003439476.1, XP_005457959.1, XP_003445613.1, XP_013126527.1, XP_003458995.1, XP_003445373.1, XP_013129014.1, XP_013130726.1, XP_013128139.1, XP_003438348.2, XP_005451418.1, XP_005463144.1, XP_005476513.1, XP_005469007.1, XP_003456453.1, XP_003456825.1, XP_005459559.1, XP_013125441.1, XP_013131045.1,…
GO:0051239	regulation of multicellular organismal process	P	0.000257711	1.30589e-06	11	766	75	37646	OVER	XP_005451412.1, XP_013126269.1, XP_005451410.1, XP_013126268.1, XP_005451411.1, XP_013126274.1, XP_013126273.1, XP_013126272.1, XP_013126271.1, XP_013126270.1, XP_003456650.2	XP_003450274.1, XP_005453421.1, XP_005467941.1, XP_003457821.1, XP_005471979.1, XP_013119630.1, XP_003453736.2, XP_005475375.1, XP_005463058.1, XP_005450900.1, XP_005466934.1, XP_005456545.1, XP_003448800.1, XP_003449078.1, XP_013124566.1, XP_003447564.1, XP_005465019.2, XP_003458339.2, XP_003449209.1, XP_003446402.1, XP_013126527.1, XP_003456618.1, XP_003454720.1, XP_003451970.1, XP_005465784.1,…
GO:0048731	system development	P	0.000356702	1.83867e-06	21	2963	65	35449	OVER	XP_003456001.1, XP_005455761.1, XP_005455760.1, XP_003456650.2, XP_013130203.1, XP_005451412.1, XP_013126269.1, XP_013130202.1, XP_005451410.1, XP_005457174.1, XP_013126268.1, XP_005457173.1, XP_005451411.1, XP_013130204.1, XP_005448338.1, XP_013126274.1, XP_013126273.1, XP_013126272.1, XP_013126271.1, XP_013126270.1, XP_013120321.1	XP_003453024.1, XP_005476382.1, XP_013125222.1, XP_005471979.1, XP_003458851.1, XP_013119630.1, XP_005475375.1, XP_013124927.1, XP_005472372.1, XP_003448800.1, XP_013124566.1, XP_005458529.1, XP_013130933.1, XP_005474586.1, XP_003439269.1, XP_005459732.1, XP_003442219.1, XP_013120009.1, XP_003445275.1, XP_005448468.1, XP_003442633.2, XP_013124411.1, XP_005449279.1, XP_005453018.1, XP_003445769.1,…
GO:0016049	cell growth	P	0.000652622	3.42105e-06	6	175	80	38237	OVER	XP_005449810.1, XP_003440844.2, XP_005449809.1, XP_003456001.1, XP_005449807.1, XP_013124330.1	XP_005453738.1, XP_003459003.1, XP_013128681.1, XP_003449473.2, XP_013130885.1, XP_005466976.1, XP_005463223.1, XP_005458047.1, XP_005456714.1, XP_005456545.1, XP_003438593.1, XP_005476701.1, XP_003451266.1, XP_005478698.1, XP_003453062.1, XP_005476709.1, XP_013124023.1, XP_013120713.1, XP_005448806.1, XP_003459312.1, XP_005476705.1, XP_003449774.1, XP_005474009.1, XP_005478260.1, XP_005477901.1,…
GO:0071603	endothelial cell-cell adhesion	P	0.000896119	4.93233e-06	2	0	84	38412	OVER	XP_005457174.1, XP_005457173.1
GO:0004096	catalase activity	F	0.000896119	4.93233e-06	2	0	84	38412	OVER	XP_003447569.1, XP_005453165.1
GO:0042744	hydrogen peroxide catabolic process	P	0.000896119	4.93233e-06	2	0	84	38412	OVER	XP_003447569.1, XP_005453165.1
GO:0004954	prostanoid receptor activity	F	0.00105547	5.90162e-06	3	13	83	38399	OVER	XP_013129165.1, XP_005454023.2, XP_005454024.1	XP_013125023.1, XP_013125022.1, XP_003439858.1, XP_005459965.1, XP_005468571.1, XP_005455812.1, XP_003438063.2, XP_005452223.1, XP_013132115.1, XP_003440945.2, XP_005458630.1, XP_005454049.2, XP_003449690.1
GO:0009987	cellular process	P	0.00174329	9.89987e-06	63	19221	23	19191	OVER	XP_013121194.1, XP_013129165.1, XP_003450988.1, XP_003456650.2, XP_005451412.1, XP_013130202.1, XP_005451410.1, XP_005457174.1, XP_005478904.1, XP_013126268.1, XP_013130204.1, XP_003438327.1, XP_005469860.1, XP_013129550.1, XP_013125067.1, XP_013129558.1, XP_013124330.1, XP_005455760.1, XP_013129556.1, XP_013129554.1, XP_013129552.1, XP_005474293.1, XP_005462697.1, XP_005448338.1, XP_005474295.1,…	XP_013124468.1, XP_003448278.1, XP_005478837.1, XP_005467987.1, XP_005452207.1, XP_005454474.1, XP_005478441.1, XP_003451677.1, XP_005476427.1, XP_005476284.1, XP_005476031.1, XP_003456080.2, XP_005470990.1, XP_003445889.1, XP_003458490.2, XP_003443226.1, XP_003445373.1, XP_013129014.1, XP_003454329.1, XP_013132270.1, XP_005456631.1, XP_013122058.1, XP_003445769.1, XP_005459393.1, XP_003456476.1,…
GO:0004953	icosanoid receptor activity	F	0.00241121	1.39035e-05	3	18	83	38394	OVER	XP_013129165.1, XP_005454023.2, XP_005454024.1	XP_013125023.1, XP_013125022.1, XP_003439858.1, XP_005459965.1, XP_005468571.1, XP_003454831.1, XP_005455812.1, XP_003438063.2, XP_013132738.1, XP_005452223.1, XP_013132737.1, XP_005460554.1, XP_005460553.1, XP_013132115.1, XP_003440945.2, XP_005458630.1, XP_005454049.2, XP_003449690.1
GO:0031752	D5 dopamine receptor binding	F	0.00246576	1.47755e-05	2	1	84	38411	OVER	XP_005460790.1, XP_003456001.1	XP_003456917.1
GO:0000375	RNA splicing, via transesterification reactions	P	0.00246576	1.51783e-05	5	133	81	38279	OVER	XP_013130203.1, XP_013130202.1, XP_013130204.1, XP_005455761.1, XP_005455760.1	XP_005463664.1, XP_005454530.1, XP_005462909.1, XP_013122789.1, XP_003438807.1, XP_003440728.1, XP_013128613.1, XP_003458995.1, XP_003443418.1, XP_005468308.1, XP_005473195.1, XP_003447474.1, XP_005469601.1, XP_005477238.1, XP_005459411.1, XP_003458656.1, XP_003451770.1, XP_003441488.1, XP_003459829.1, XP_003460429.3, XP_005453584.1, XP_003450383.1, XP_003444346.1, XP_005451407.1, XP_003440023.1,…
GO:0000398	mRNA splicing, via spliceosome	P	0.00246576	1.51783e-05	5	133	81	38279	OVER	XP_013130203.1, XP_013130202.1, XP_013130204.1, XP_005455761.1, XP_005455760.1	XP_005463664.1, XP_005454530.1, XP_005462909.1, XP_013122789.1, XP_003438807.1, XP_003440728.1, XP_013128613.1, XP_003458995.1, XP_003443418.1, XP_005468308.1, XP_005473195.1, XP_003447474.1, XP_005469601.1, XP_005477238.1, XP_005459411.1, XP_003458656.1, XP_003451770.1, XP_003441488.1, XP_003459829.1, XP_003460429.3, XP_005453584.1, XP_003450383.1, XP_003444346.1, XP_005451407.1, XP_003440023.1,…
GO:0000377	RNA splicing, via transesterification reactions with bulged adenosine as nucleophile	P	0.00246576	1.51783e-05	5	133	81	38279	OVER	XP_013130203.1, XP_013130202.1, XP_013130204.1, XP_005455761.1, XP_005455760.1	XP_005463664.1, XP_005454530.1, XP_005462909.1, XP_013122789.1, XP_003438807.1, XP_003440728.1, XP_013128613.1, XP_003458995.1, XP_003443418.1, XP_005468308.1, XP_005473195.1, XP_003447474.1, XP_005469601.1, XP_005477238.1, XP_005459411.1, XP_003458656.1, XP_003451770.1, XP_003441488.1, XP_003459829.1, XP_003460429.3, XP_005453584.1, XP_003450383.1, XP_003444346.1, XP_005451407.1, XP_003440023.1,…
GO:0007267	cell-cell signaling	P	0.00246576	1.52952e-05	10	812	76	37600	OVER	XP_005451412.1, XP_013126269.1, XP_005451410.1, XP_013126268.1, XP_005451411.1, XP_013126274.1, XP_013126273.1, XP_013126272.1, XP_013126271.1, XP_013126270.1	XP_003452224.1, XP_005459382.1, XP_005458375.1, XP_003444629.1, XP_013124927.1, XP_003449078.1, XP_005458529.1, XP_003443686.1, XP_003458339.2, XP_005453323.1, XP_003439476.1, XP_003454950.1, XP_003452070.2, XP_005471835.1, XP_005447777.1, XP_003442219.1, XP_003457690.1, XP_005467022.1, XP_005460164.1, XP_005478027.1, XP_005472635.1, XP_003450470.2, XP_003448243.1, XP_013130354.1, XP_013125607.1,…
GO:0015947	methane metabolic process	P	0.00462669	2.9508e-05	2	2	84	38410	OVER	XP_003447569.1, XP_005453165.1	XP_005475330.1, XP_003449550.1
GO:0043446	cellular alkane metabolic process	P	0.00462669	2.9508e-05	2	2	84	38410	OVER	XP_003447569.1, XP_005453165.1	XP_005475330.1, XP_003449550.1
GO:0044822	poly(A) RNA binding	F	0.00603619	3.90248e-05	5	163	81	38249	OVER	XP_013130203.1, XP_013130202.1, XP_013130204.1, XP_005455761.1, XP_005455760.1	XP_005461318.1, XP_003450940.1, XP_003451199.1, XP_005455914.1, XP_003456291.1, XP_013132176.1, XP_003438807.1, XP_003460147.1, XP_005472880.1, XP_013129933.1, XP_003459580.1, XP_003458995.1, XP_003454720.1, XP_013124460.1, XP_005463144.1, XP_005476916.1, XP_005477472.1, XP_003447474.1, XP_003448684.1, XP_005455907.1, XP_005458909.1, XP_003442309.1, XP_005458905.1, XP_003440483.1, XP_003437818.1,…
GO:0065008	regulation of biological quality	P	0.0106899	7.00459e-05	12	1399	74	37013	OVER	XP_005451412.1, XP_013126269.1, XP_005451410.1, XP_013126268.1, XP_005451411.1, XP_013125067.1, XP_013126274.1, XP_013126273.1, XP_013126272.1, XP_013126271.1, XP_013126270.1, XP_013120321.1	XP_013127425.1, XP_005467941.1, XP_005478837.1, XP_003450940.1, XP_003445987.1, XP_005451471.1, XP_003444629.1, XP_003454077.1, XP_013124927.1, XP_005466934.1, XP_005452271.1, XP_013121924.1, XP_003449078.1, XP_005458529.1, XP_003443686.1, XP_003452838.1, XP_003449176.2, XP_003439476.1, XP_003444268.1, XP_003452070.2, XP_005462728.1, XP_013122626.1, XP_003440476.1, XP_005471835.1, XP_013128937.1,…
GO:0008380	RNA splicing	P	0.0140617	9.33681e-05	5	197	81	38215	OVER	XP_013130203.1, XP_013130202.1, XP_013130204.1, XP_005455761.1, XP_005455760.1	XP_005463664.1, XP_005462909.1, XP_013125268.1, XP_005467588.1, XP_013128990.1, XP_003438807.1, XP_003440728.1, XP_005472880.1, XP_013128613.1, XP_003448790.1, XP_013121137.1, XP_003458995.1, XP_003443418.1, XP_013132270.1, XP_005473195.1, XP_005469601.1, XP_005477238.1, XP_003458656.1, XP_003459829.1, XP_005473681.1, XP_003460429.3, XP_003450383.1, XP_003440426.1, XP_005451407.1, XP_003456320.1,…
GO:0050780	dopamine receptor binding	F	0.0152853	0.000102828	2	5	84	38407	OVER	XP_005460790.1, XP_003456001.1	XP_013132996.1, XP_003456917.1, XP_003440903.1, XP_005450045.1, XP_005459690.1
GO:0090136	epithelial cell-cell adhesion	P	0.0195877	0.000136905	2	6	84	38406	OVER	XP_005457174.1, XP_005457173.1	XP_005448611.1, XP_003442834.1, XP_005450160.1, XP_003445902.1, XP_003454901.1, XP_003438991.1
GO:0042743	hydrogen peroxide metabolic process	P	0.0195877	0.000136905	2	6	84	38406	OVER	XP_003447569.1, XP_005453165.1	XP_005450920.1, XP_003438778.1, XP_003456409.1, XP_005450919.1, XP_003456404.1, XP_003444005.1
GO:0031526	brush border membrane	C	0.0195877	0.000136905	2	6	84	38406	OVER	XP_005460790.1, XP_003456001.1	XP_003450370.1, XP_003456917.1, XP_003447366.1, XP_003438762.1, XP_003438131.1, XP_003438132.1
GO:0010646	regulation of cell communication	P	0.0216765	0.000153398	11	1292	75	37120	OVER	XP_005451412.1, XP_013126269.1, XP_005451410.1, XP_013126268.1, XP_005451411.1, XP_005448338.1, XP_013126274.1, XP_013126273.1, XP_013126272.1, XP_013126271.1, XP_013126270.1	XP_013127218.1, XP_013124422.1, XP_003456027.1, XP_005467941.1, XP_003452224.1, XP_013126120.1, XP_005459382.1, XP_013124927.1, XP_003449078.1, XP_005458529.1, XP_005465019.2, XP_003452838.1, XP_003439476.1, XP_003454950.1, XP_005470990.1, XP_013119774.1, XP_003444475.1, XP_005471330.1, XP_005471835.1, XP_013120521.1, XP_003447839.1, XP_003443019.1, XP_003442633.2, XP_003457690.1, XP_005448675.1,…
GO:0005903	brush border	C	0.0245342	0.000175765	2	7	84	38405	OVER	XP_005460790.1, XP_003456001.1	XP_003450370.1, XP_003441481.1, XP_003456917.1, XP_003447366.1, XP_003438762.1, XP_003438131.1, XP_003438132.1
GO:0023051	regulation of signaling	P	0.0285524	0.000207046	11	1338	75	37074	OVER	XP_005451412.1, XP_013126269.1, XP_005451410.1, XP_013126268.1, XP_005451411.1, XP_005448338.1, XP_013126274.1, XP_013126273.1, XP_013126272.1, XP_013126271.1, XP_013126270.1	XP_013127218.1, XP_013124422.1, XP_003456027.1, XP_005467941.1, XP_003452224.1, XP_013126120.1, XP_005459382.1, XP_013124927.1, XP_003449078.1, XP_005458529.1, XP_005465019.2, XP_003452838.1, XP_003439476.1, XP_003454950.1, XP_005470990.1, XP_013119774.1, XP_003444475.1, XP_005471330.1, XP_005471835.1, XP_013120521.1, XP_003447839.1, XP_003443019.1, XP_003442633.2, XP_003457690.1, XP_005448675.1,…
GO:0006397	mRNA processing	P	0.0336777	0.000247154	5	244	81	38168	OVER	XP_013130203.1, XP_013130202.1, XP_013130204.1, XP_005455761.1, XP_005455760.1	XP_003446327.1, XP_005463664.1, XP_005462909.1, XP_013128990.1, XP_005466911.1, XP_013123415.1, XP_003438807.1, XP_003440728.1, XP_005472880.1, XP_003449199.1, XP_013128613.1, XP_013120024.1, XP_013129910.1, XP_003458995.1, XP_003443418.1, XP_005473195.1, XP_005469601.1, XP_005477238.1, XP_003458656.1, XP_005454753.1, XP_005465626.1, XP_005475220.1, XP_003453220.1, XP_003459829.1, XP_005466741.1,…

## Sheet: H24_H48_up_enrich
GO-ID	Term	Category	FDR	P-Value	#Test	#Ref	#notAnnotTest	#notAnnotRef	Over/Under	TestSeqs	RefSeqs
GO:0022402	cell cycle process	P	1.00852e-14	8.81109e-19	21	435	98	37944	OVER	XP_013129418.1, XP_005472997.1, XP_005472996.1, XP_013132381.1, XP_005472166.1, XP_005456704.1, XP_005452503.1, XP_013120528.1, XP_005471572.1, XP_005452504.1, XP_005471571.1, XP_005467385.1, XP_013120526.1, XP_005467386.1, XP_013120527.1, XP_005471573.1, XP_005464075.1, XP_003446721.2, XP_003446157.1, XP_013127791.1, XP_003454525.2	XP_005453421.1, XP_005468098.1, XP_003457821.1, XP_003450940.1, XP_005458857.1, XP_013127632.1, XP_003443991.1, XP_003449078.1, XP_005447908.1, XP_005466377.1, XP_003451763.1, XP_003450744.1, XP_003460215.1, XP_003445515.1, XP_005467831.1, XP_005476778.1, XP_003450623.1, XP_013125148.1, XP_005456338.1, XP_005476984.1, XP_005453357.1, XP_005461096.1, XP_005459996.1, XP_013128104.1, XP_003446929.1,…
GO:0007067	mitotic nuclear division	P	1.19183e-14	2.08253e-18	15	142	104	38237	OVER	XP_013129418.1, XP_005472997.1, XP_005472996.1, XP_013132381.1, XP_005452503.1, XP_005471572.1, XP_005452504.1, XP_005471571.1, XP_005467385.1, XP_005467386.1, XP_005471573.1, XP_005464075.1, XP_003446721.2, XP_003446157.1, XP_003454525.2	XP_003454344.1, XP_005454327.1, XP_005454783.1, XP_003457821.1, XP_005449686.1, XP_005453799.1, XP_005456925.1, XP_003450236.1, XP_003440110.1, XP_003446365.1, XP_003455430.1, XP_005455507.1, XP_003448029.1, XP_013122273.1, XP_005475536.1, XP_003452130.1, XP_003460215.1, XP_005474024.1, XP_005477735.1, XP_003450623.1, XP_013125148.1, XP_005459996.1, XP_005474631.1, XP_005463789.1, XP_003453039.1,…
GO:0007049	cell cycle	P	3.97366e-14	1.0415e-17	23	646	96	37733	OVER	XP_013121206.1, XP_013129418.1, XP_005472997.1, XP_005472996.1, XP_013132381.1, XP_005472166.1, XP_005456704.1, XP_005452503.1, XP_013120528.1, XP_005471572.1, XP_005452504.1, XP_005471571.1, XP_005467385.1, XP_013120526.1, XP_005467386.1, XP_013120527.1, XP_005471573.1, XP_005464075.1, XP_003446721.2, XP_003452496.1, XP_003446157.1, XP_013127791.1, XP_003454525.2	XP_005476634.1, XP_005453421.1, XP_005468098.1, XP_003457821.1, XP_003450940.1, XP_005458857.1, XP_013127632.1, XP_003443991.1, XP_005476031.1, XP_003449078.1, XP_013124301.1, XP_005465019.2, XP_005447908.1, XP_005466377.1, XP_003451763.1, XP_003450744.1, XP_003460215.1, XP_003455215.1, XP_003445515.1, XP_005459559.1, XP_005467831.1, XP_005476778.1, XP_003450623.1, XP_013125148.1, XP_003440235.1,…
GO:0000280	nuclear division	P	7.69989e-14	7.61054e-17	15	184	104	38195	OVER	XP_013129418.1, XP_005472997.1, XP_005472996.1, XP_013132381.1, XP_005452503.1, XP_005471572.1, XP_005452504.1, XP_005471571.1, XP_005467385.1, XP_005467386.1, XP_005471573.1, XP_005464075.1, XP_003446721.2, XP_003446157.1, XP_003454525.2	XP_003454344.1, XP_005454327.1, XP_005454783.1, XP_005468098.1, XP_003457821.1, XP_005449686.1, XP_005453799.1, XP_005456925.1, XP_005468094.1, NP_001266379.1, XP_003450236.1, XP_003440110.1, XP_003446365.1, XP_013131714.1, XP_003455430.1, XP_005455507.1, XP_003448029.1, XP_013122273.1, XP_005475536.1, XP_003452130.1, XP_003460215.1, XP_005474024.1, XP_005477735.1, XP_003450623.1, XP_005467621.1,…
GO:0002456	T cell mediated immunity	P	7.69989e-14	8.07257e-17	7	2	112	38377	OVER	XP_005448371.1, XP_005448372.1, XP_013127815.1, XP_013127817.1, XP_013127813.1, XP_013127819.1, XP_005448373.1	XP_013127828.1, XP_013127827.1
GO:0002724	regulation of T cell cytokine production	P	7.69989e-14	8.07257e-17	7	2	112	38377	OVER	XP_005448371.1, XP_005448372.1, XP_013127815.1, XP_013127817.1, XP_013127813.1, XP_013127819.1, XP_005448373.1	XP_013127828.1, XP_013127827.1
GO:0002718	regulation of cytokine production involved in immune response	P	7.69989e-14	8.07257e-17	7	2	112	38377	OVER	XP_005448371.1, XP_005448372.1, XP_013127815.1, XP_013127817.1, XP_013127813.1, XP_013127819.1, XP_005448373.1	XP_013127828.1, XP_013127827.1
GO:0002369	T cell cytokine production	P	7.69989e-14	8.07257e-17	7	2	112	38377	OVER	XP_005448371.1, XP_005448372.1, XP_013127815.1, XP_013127817.1, XP_013127813.1, XP_013127819.1, XP_005448373.1	XP_013127828.1, XP_013127827.1
GO:0002822	regulation of adaptive immune response based on somatic recombination of immune receptors built from immunoglobulin superfamily domains	P	7.69989e-14	8.07257e-17	7	2	112	38377	OVER	XP_005448371.1, XP_005448372.1, XP_013127815.1, XP_013127817.1, XP_013127813.1, XP_013127819.1, XP_005448373.1	XP_013127828.1, XP_013127827.1
GO:0002819	regulation of adaptive immune response	P	7.69989e-14	8.07257e-17	7	2	112	38377	OVER	XP_005448371.1, XP_005448372.1, XP_013127815.1, XP_013127817.1, XP_013127813.1, XP_013127819.1, XP_005448373.1	XP_013127828.1, XP_013127827.1
GO:0002709	regulation of T cell mediated immunity	P	7.69989e-14	8.07257e-17	7	2	112	38377	OVER	XP_005448371.1, XP_005448372.1, XP_013127815.1, XP_013127817.1, XP_013127813.1, XP_013127819.1, XP_005448373.1	XP_013127828.1, XP_013127827.1
GO:0002367	cytokine production involved in immune response	P	7.69989e-14	8.07257e-17	7	2	112	38377	OVER	XP_005448371.1, XP_005448372.1, XP_013127815.1, XP_013127817.1, XP_013127813.1, XP_013127819.1, XP_005448373.1	XP_013127828.1, XP_013127827.1
GO:0000278	mitotic cell cycle	P	8.46465e-14	9.61387e-17	17	288	102	38091	OVER	XP_013121206.1, XP_013129418.1, XP_005472997.1, XP_005472996.1, XP_013132381.1, XP_005452503.1, XP_005471572.1, XP_005452504.1, XP_005471571.1, XP_005467385.1, XP_005467386.1, XP_005471573.1, XP_005464075.1, XP_003446721.2, XP_003452496.1, XP_003446157.1, XP_003454525.2	XP_003454344.1, XP_005454327.1, XP_005453421.1, XP_003457821.1, XP_005458857.1, XP_003439961.1, XP_003437717.1, XP_003447142.1, XP_013126772.1, XP_003449078.1, XP_005465019.2, XP_003456633.1, XP_005451193.1, XP_003450236.1, XP_005447908.1, XP_003446365.1, XP_005466377.1, XP_005455127.1, XP_003452130.1, XP_003460215.1, XP_005477155.1, XP_003440250.2, XP_003445515.1, XP_005477735.1, XP_005460070.1,…
GO:0048285	organelle fission	P	1.98583e-13	2.42893e-16	15	200	104	38179	OVER	XP_013129418.1, XP_005472997.1, XP_005472996.1, XP_013132381.1, XP_005452503.1, XP_005471572.1, XP_005452504.1, XP_005471571.1, XP_005467385.1, XP_005467386.1, XP_005471573.1, XP_005464075.1, XP_003446721.2, XP_003446157.1, XP_003454525.2	XP_003454344.1, XP_005454327.1, XP_005468098.1, XP_003457821.1, XP_003450236.1, XP_003446365.1, XP_005455635.1, XP_003452130.1, XP_003460215.1, XP_005477735.1, XP_003450623.1, XP_013125148.1, XP_005476984.1, XP_005459996.1, XP_005468097.1, XP_003443555.1, XP_005447838.1, XP_003450318.2, XP_003452188.1, XP_005471934.1, XP_005457990.1, XP_013130030.1, XP_005452643.1, XP_005473801.1, XP_013127317.1,…
GO:0002700	regulation of production of molecular mediator of immune response	P	2.04808e-13	2.68401e-16	7	3	112	38376	OVER	XP_005448371.1, XP_005448372.1, XP_013127815.1, XP_013127817.1, XP_013127813.1, XP_013127819.1, XP_005448373.1	XP_013127828.1, XP_013127827.1, NP_001284555.1
GO:0002706	regulation of lymphocyte mediated immunity	P	5.26675e-13	7.36223e-16	7	4	112	38375	OVER	XP_005448371.1, XP_005448372.1, XP_013127815.1, XP_013127817.1, XP_013127813.1, XP_013127819.1, XP_005448373.1	XP_013127828.1, XP_005467112.1, XP_013127827.1, XP_003445830.1
GO:0002440	production of molecular mediator of immune response	P	1.18664e-12	1.76244e-15	7	5	112	38374	OVER	XP_005448371.1, XP_005448372.1, XP_013127815.1, XP_013127817.1, XP_013127813.1, XP_013127819.1, XP_005448373.1	XP_013127828.1, XP_013127827.1, XP_003441937.1, NP_001284555.1, XP_003455658.1
GO:1903047	mitotic cell cycle process	P	1.84336e-12	2.89887e-15	15	239	104	38140	OVER	XP_013129418.1, XP_005472997.1, XP_005472996.1, XP_013132381.1, XP_005452503.1, XP_005471572.1, XP_005452504.1, XP_005471571.1, XP_005467385.1, XP_005467386.1, XP_005471573.1, XP_005464075.1, XP_003446721.2, XP_003446157.1, XP_003454525.2	XP_003454344.1, XP_005454327.1, XP_005453421.1, XP_003457821.1, XP_005458857.1, XP_003437717.1, XP_013126772.1, XP_003449078.1, XP_003456633.1, XP_005451193.1, XP_003450236.1, XP_005447908.1, XP_003446365.1, XP_005455127.1, XP_003452130.1, XP_003460215.1, XP_005477155.1, XP_003440250.2, XP_003445515.1, XP_005477735.1, XP_003438375.1, XP_003451485.1, XP_005476778.1, XP_003450623.1, XP_013125148.1,…
GO:0002703	regulation of leukocyte mediated immunity	P	4.20147e-11	6.9743e-14	7	11	112	38368	OVER	XP_005448371.1, XP_005448372.1, XP_013127815.1, XP_013127817.1, XP_013127813.1, XP_013127819.1, XP_005448373.1	XP_013127828.1, XP_005467112.1, XP_003438778.1, XP_003456409.1, XP_003456613.1, XP_013127827.1, XP_003453625.1, XP_005473014.1, XP_003456404.1, XP_003445830.1, XP_013120241.1
GO:0005874	microtubule	C	6.70368e-11	1.17136e-13	15	312	104	38067	OVER	XP_013129418.1, XP_005472166.1, XP_013120528.1, XP_005471572.1, XP_005471571.1, XP_005467385.1, XP_013120526.1, XP_005448527.1, XP_005467386.1, XP_013120527.1, XP_005471573.1, XP_005476338.1, XP_013127791.1, XP_005477080.1, XP_003437970.1	XP_013124468.1, XP_013126878.1, XP_013131892.1, XP_013126565.1, XP_005468741.1, XP_005458857.1, XP_005449897.1, XP_005477555.1, XP_013126987.1, XP_005464840.1, XP_003438348.2, XP_013126870.1, XP_013132447.1, XP_003438171.1, XP_003450493.1, XP_005472470.1, XP_003460215.1, XP_005450513.1, XP_003450018.1, XP_003460588.1, XP_013128290.1, XP_013120280.1, XP_005463920.1, XP_003445515.1, XP_005454874.1,…
GO:0002449	lymphocyte mediated immunity	P	8.79381e-11	1.69023e-13	7	13	112	38366	OVER	XP_005448371.1, XP_005448372.1, XP_013127815.1, XP_013127817.1, XP_013127813.1, XP_013127819.1, XP_005448373.1	XP_003448411.1, XP_003441937.1, XP_005455560.1, XP_003454643.3, XP_003445830.1, XP_013127828.1, XP_005467112.1, NP_001269827.1, XP_013127827.1, XP_003449697.2, XP_003455658.1, XP_005453665.1, XP_003448409.1
GO:0002460	adaptive immune response based on somatic recombination of immune receptors built from immunoglobulin superfamily domains	P	8.79381e-11	1.69023e-13	7	13	112	38366	OVER	XP_005448371.1, XP_005448372.1, XP_013127815.1, XP_013127817.1, XP_013127813.1, XP_013127819.1, XP_005448373.1	XP_013131449.1, XP_003448411.1, XP_003441937.1, XP_003455507.1, XP_013127828.1, NP_001269827.1, XP_013127827.1, XP_013126527.1, XP_003449697.2, XP_005457436.1, XP_003455658.1, XP_005453665.1, XP_003448409.1
GO:0002250	adaptive immune response	P	1.20607e-10	2.52889e-13	7	14	112	38365	OVER	XP_005448371.1, XP_005448372.1, XP_013127815.1, XP_013127817.1, XP_013127813.1, XP_013127819.1, XP_005448373.1	XP_013131449.1, XP_003448411.1, XP_003441937.1, XP_003451629.1, XP_003455507.1, XP_013127828.1, NP_001269827.1, XP_013127827.1, XP_013126527.1, XP_003449697.2, XP_005457436.1, XP_003455658.1, XP_005453665.1, XP_003448409.1
GO:0061337	cardiac conduction	P	1.20607e-10	2.52889e-13	7	14	112	38365	OVER	XP_005448371.1, XP_005448372.1, XP_013127815.1, XP_013127817.1, XP_013127813.1, XP_013127819.1, XP_005448373.1	XP_003445488.1, XP_003458640.1, XP_013120478.1, XP_003445893.1, XP_003452370.1, XP_003456650.2, XP_013127828.1, XP_013127827.1, XP_003450853.1, XP_003440736.1, XP_005471290.2, XP_005463713.2, XP_003454308.1, XP_013132260.1
GO:0003777	microtubule motor activity	F	2.58121e-10	5.6378e-13	12	171	107	38208	OVER	XP_013120528.1, XP_005471572.1, XP_005471571.1, XP_013120526.1, XP_013120527.1, XP_013129418.1, XP_005471573.1, XP_005476338.1, XP_013127791.1, XP_005472166.1, XP_005477080.1, XP_003437970.1	XP_013124468.1, XP_003444166.1, XP_005451825.1, XP_013131892.1, XP_013126565.1, XP_005453500.1, XP_005449897.1, XP_003449097.1, XP_005477555.1, XP_013121118.1, XP_013126987.1, XP_013126569.1, XP_013132447.1, XP_003445753.1, XP_003450493.1, XP_005453497.1, XP_003455739.1, XP_013126573.1, XP_005447762.1, XP_005472470.1, XP_005450513.1, XP_013128290.1, XP_005463920.1, XP_013125878.1, XP_013124536.1,…
GO:0031577	spindle checkpoint	P	3.07612e-10	6.98752e-13	6	6	113	38373	OVER	XP_005452503.1, XP_005452504.1, XP_005467385.1, XP_005467386.1, XP_005464075.1, XP_003446721.2	XP_003454344.1, XP_003449304.1, XP_003457821.1, XP_003441831.1, XP_005462696.1, XP_005453383.1
GO:0007088	regulation of mitotic nuclear division	P	5.44991e-10	1.28558e-12	8	37	111	38342	OVER	XP_005452503.1, XP_005471572.1, XP_005452504.1, XP_005471571.1, XP_013129418.1, XP_005471573.1, XP_005464075.1, XP_003446721.2	XP_005448611.1, XP_003449304.1, XP_003457821.1, XP_003441831.1, XP_003449300.1, XP_013130030.1, XP_013130093.1, XP_005453383.1, XP_005458414.1, XP_003438991.1, XP_005456925.1, XP_005473801.1, XP_005473802.1, XP_005478906.1, XP_005448279.1, XP_005455507.1, XP_003448029.1, XP_005455506.1, XP_013122273.1, XP_003456494.1, XP_005450160.1, XP_005461269.1, XP_013122275.1, XP_013122274.1, XP_003455429.1,…
GO:0051783	regulation of nuclear division	P	6.34534e-10	1.55224e-12	8	38	111	38341	OVER	XP_005452503.1, XP_005471572.1, XP_005452504.1, XP_005471571.1, XP_013129418.1, XP_005471573.1, XP_005464075.1, XP_003446721.2	XP_005448611.1, XP_003449304.1, XP_003457821.1, XP_003441831.1, XP_003441937.1, XP_003449300.1, XP_013130030.1, XP_013130093.1, XP_005453383.1, XP_005458414.1, XP_003438991.1, XP_005456925.1, XP_005473801.1, XP_005473802.1, XP_005478906.1, XP_005448279.1, XP_005455507.1, XP_003448029.1, XP_005455506.1, XP_013122273.1, XP_003456494.1, XP_005450160.1, XP_005461269.1, XP_013122275.1, XP_013122274.1,…
GO:0002443	leukocyte mediated immunity	P	1.31271e-09	3.32593e-12	7	22	112	38357	OVER	XP_005448371.1, XP_005448372.1, XP_013127815.1, XP_013127817.1, XP_013127813.1, XP_013127819.1, XP_005448373.1	XP_003438778.1, XP_003448411.1, XP_003441937.1, XP_005455560.1, XP_013132772.1, XP_003454643.3, XP_003445830.1, XP_013120241.1, XP_013127828.1, XP_005467112.1, XP_003456409.1, NP_001269827.1, XP_003456613.1, XP_013127827.1, XP_003453625.1, XP_003449697.2, XP_013132771.1, XP_005473014.1, XP_003456404.1, XP_003455658.1, XP_005453665.1, XP_003448409.1
GO:0035637	multicellular organismal signaling	P	1.65094e-09	4.32712e-12	7	23	112	38356	OVER	XP_005448371.1, XP_005448372.1, XP_013127815.1, XP_013127817.1, XP_013127813.1, XP_013127819.1, XP_005448373.1	XP_003456027.1, XP_003445488.1, XP_003458640.1, XP_005449829.1, XP_013120411.1, XP_003456890.1, XP_003452765.1, XP_003454992.2, XP_013120478.1, XP_003445893.1, XP_005457614.1, XP_003452370.1, XP_003456650.2, XP_013127828.1, XP_013127827.1, XP_003450853.1, XP_003440736.1, XP_005471290.2, XP_003459390.1, XP_005463713.2, XP_013131597.1, XP_003454308.1, XP_013132260.1
GO:0099081	supramolecular polymer	C	1.99491e-09	5.92581e-12	15	415	104	37964	OVER	XP_013129418.1, XP_005472166.1, XP_013120528.1, XP_005471572.1, XP_005471571.1, XP_005467385.1, XP_013120526.1, XP_005448527.1, XP_005467386.1, XP_013120527.1, XP_005471573.1, XP_005476338.1, XP_013127791.1, XP_005477080.1, XP_003437970.1	XP_013124468.1, XP_013126878.1, XP_005468741.1, XP_005458857.1, XP_005469225.2, XP_005469357.1, XP_005477555.1, XP_013126987.1, XP_005464840.1, XP_003438348.2, XP_013132447.1, XP_003438171.1, XP_003450493.1, XP_005472470.1, XP_003460215.1, XP_003460588.1, XP_013128290.1, XP_013120280.1, XP_005463920.1, XP_003445515.1, XP_013130967.1, XP_003449188.1, XP_005454967.1, XP_013127511.1, XP_013132665.1,…
GO:0099080	supramolecular complex	C	1.99491e-09	5.92581e-12	15	415	104	37964	OVER	XP_013129418.1, XP_005472166.1, XP_013120528.1, XP_005471572.1, XP_005471571.1, XP_005467385.1, XP_013120526.1, XP_005448527.1, XP_005467386.1, XP_013120527.1, XP_005471573.1, XP_005476338.1, XP_013127791.1, XP_005477080.1, XP_003437970.1	XP_013124468.1, XP_013126878.1, XP_005468741.1, XP_005458857.1, XP_005469225.2, XP_005469357.1, XP_005477555.1, XP_013126987.1, XP_005464840.1, XP_003438348.2, XP_013132447.1, XP_003438171.1, XP_003450493.1, XP_005472470.1, XP_003460215.1, XP_003460588.1, XP_013128290.1, XP_013120280.1, XP_005463920.1, XP_003445515.1, XP_013130967.1, XP_003449188.1, XP_005454967.1, XP_013127511.1, XP_013132665.1,…
GO:0099512	supramolecular fiber	C	1.99491e-09	5.92581e-12	15	415	104	37964	OVER	XP_013129418.1, XP_005472166.1, XP_013120528.1, XP_005471572.1, XP_005471571.1, XP_005467385.1, XP_013120526.1, XP_005448527.1, XP_005467386.1, XP_013120527.1, XP_005471573.1, XP_005476338.1, XP_013127791.1, XP_005477080.1, XP_003437970.1	XP_013124468.1, XP_013126878.1, XP_005468741.1, XP_005458857.1, XP_005469225.2, XP_005469357.1, XP_005477555.1, XP_013126987.1, XP_005464840.1, XP_003438348.2, XP_013132447.1, XP_003438171.1, XP_003450493.1, XP_005472470.1, XP_003460215.1, XP_003460588.1, XP_013128290.1, XP_013120280.1, XP_005463920.1, XP_003445515.1, XP_013130967.1, XP_003449188.1, XP_005454967.1, XP_013127511.1, XP_013132665.1,…
GO:0099513	polymeric cytoskeletal fiber	C	1.99491e-09	5.92581e-12	15	415	104	37964	OVER	XP_013129418.1, XP_005472166.1, XP_013120528.1, XP_005471572.1, XP_005471571.1, XP_005467385.1, XP_013120526.1, XP_005448527.1, XP_005467386.1, XP_013120527.1, XP_005471573.1, XP_005476338.1, XP_013127791.1, XP_005477080.1, XP_003437970.1	XP_013124468.1, XP_013126878.1, XP_005468741.1, XP_005458857.1, XP_005469225.2, XP_005469357.1, XP_005477555.1, XP_013126987.1, XP_005464840.1, XP_003438348.2, XP_013132447.1, XP_003438171.1, XP_003450493.1, XP_005472470.1, XP_003460215.1, XP_003460588.1, XP_013128290.1, XP_013120280.1, XP_005463920.1, XP_003445515.1, XP_013130967.1, XP_003449188.1, XP_005454967.1, XP_013127511.1, XP_013132665.1,…
GO:0010564	regulation of cell cycle process	P	2.95806e-09	9.04525e-12	10	118	109	38261	OVER	XP_005452503.1, XP_005471572.1, XP_005452504.1, XP_005471571.1, XP_005467385.1, XP_005467386.1, XP_013129418.1, XP_005471573.1, XP_005464075.1, XP_003446721.2	XP_005456420.1, XP_003439106.1, XP_005453421.1, XP_003457821.1, XP_003446308.1, XP_003448718.1, XP_005458857.1, XP_013127632.1, XP_005452479.1, XP_005453049.1, XP_005456925.1, XP_003449078.1, XP_005451193.1, XP_013121578.1, XP_013123796.1, XP_005467294.1, XP_013127636.1, XP_013122996.1, XP_005471338.1, XP_005455507.1, XP_003448029.1, XP_013122273.1, XP_005469402.1, XP_005472800.1, XP_003440483.1,…
GO:0007017	microtubule-based process	P	1.94747e-08	6.96487e-11	17	688	102	37691	OVER	XP_013129418.1, XP_013132381.1, XP_005472166.1, XP_013120528.1, XP_005471572.1, XP_005471571.1, XP_005467385.1, XP_013120526.1, XP_005448527.1, XP_005467386.1, XP_013120527.1, XP_005471573.1, XP_003446157.1, XP_005476338.1, XP_013127791.1, XP_005477080.1, XP_003437970.1	XP_013124468.1, XP_003449514.1, XP_005459382.1, XP_003443991.1, XP_005463058.1, XP_005470651.1, XP_005477555.1, XP_003452838.1, XP_013126987.1, XP_003439509.1, XP_005464840.1, XP_003459870.1, XP_013132447.1, XP_003438171.1, XP_013120797.1, XP_013132677.1, XP_013124411.1, XP_003443795.1, XP_003450493.1, XP_005472470.1, XP_003460215.1, XP_005453478.1, XP_013126889.1, XP_005455843.1, XP_003460588.1,…
GO:0042310	vasoconstriction	P	1.94747e-08	7.85967e-11	7	37	112	38342	OVER	XP_005448371.1, XP_005448372.1, XP_013127815.1, XP_013127817.1, XP_013127813.1, XP_013127819.1, XP_005448373.1	XP_005477183.1, XP_013132257.1, XP_005459943.1, XP_005473803.1, XP_013120478.1, XP_005478292.1, XP_005477162.1, XP_005448949.1, XP_005448948.1, XP_003453339.1, XP_013127828.1, XP_005452491.1, XP_013127827.1, XP_013123989.1, XP_005452279.1, XP_003452149.1, XP_003455495.1, XP_005464515.1, XP_005450766.1, XP_013120590.1, XP_013119897.1, XP_005452280.1, XP_005461701.1, XP_005473082.1, XP_013125485.1,…
GO:0007346	regulation of mitotic cell cycle	P	1.94747e-08	7.97077e-11	9	103	110	38276	OVER	XP_005452503.1, XP_005471572.1, XP_005452504.1, XP_005471571.1, XP_013129418.1, XP_005471573.1, XP_005464075.1, XP_003446721.2, XP_003452496.1	XP_005453421.1, XP_003457821.1, XP_003448718.1, XP_005458857.1, XP_003455016.1, XP_005456925.1, XP_003449078.1, XP_005451193.1, XP_005467294.1, XP_003454532.1, XP_003448771.1, XP_005455507.1, XP_003448029.1, XP_013122273.1, XP_005450517.1, XP_005470727.1, XP_005477155.1, XP_003440483.1, XP_005474024.1, XP_003443464.1, XP_005459559.1, XP_003451485.1, XP_005473235.1, XP_003453201.1, XP_005474270.1,…
GO:0016297	acyl-[acyl-carrier-protein] hydrolase activity	F	1.94747e-08	8.67736e-11	4	0	115	38379	OVER	XP_003454104.1, XP_013132261.1, XP_013132263.1, XP_013132262.1
GO:0031177	phosphopantetheine binding	F	1.94747e-08	8.67736e-11	4	0	115	38379	OVER	XP_003454104.1, XP_013132261.1, XP_013132263.1, XP_013132262.1
GO:0004315	3-oxoacyl-[acyl-carrier-protein] synthase activity	F	1.94747e-08	8.67736e-11	4	0	115	38379	OVER	XP_003454104.1, XP_013132261.1, XP_013132263.1, XP_013132262.1
GO:0016295	myristoyl-[acyl-carrier-protein] hydrolase activity	F	1.94747e-08	8.67736e-11	4	0	115	38379	OVER	XP_003454104.1, XP_013132261.1, XP_013132263.1, XP_013132262.1
GO:0004313	[acyl-carrier-protein] S-acetyltransferase activity	F	1.94747e-08	8.67736e-11	4	0	115	38379	OVER	XP_003454104.1, XP_013132261.1, XP_013132263.1, XP_013132262.1
GO:0005835	fatty acid synthase complex	C	1.94747e-08	8.67736e-11	4	0	115	38379	OVER	XP_003454104.1, XP_013132261.1, XP_013132263.1, XP_013132262.1
GO:0004316	3-oxoacyl-[acyl-carrier-protein] reductase (NADPH) activity	F	1.94747e-08	8.67736e-11	4	0	115	38379	OVER	XP_003454104.1, XP_013132261.1, XP_013132263.1, XP_013132262.1
GO:0019171	3-hydroxyacyl-[acyl-carrier-protein] dehydratase activity	F	1.94747e-08	8.67736e-11	4	0	115	38379	OVER	XP_003454104.1, XP_013132261.1, XP_013132263.1, XP_013132262.1
GO:0004319	enoyl-[acyl-carrier-protein] reductase (NADPH, B-specific) activity	F	1.94747e-08	8.67736e-11	4	0	115	38379	OVER	XP_003454104.1, XP_013132261.1, XP_013132263.1, XP_013132262.1
GO:0016296	palmitoyl-[acyl-carrier-protein] hydrolase activity	F	1.94747e-08	8.67736e-11	4	0	115	38379	OVER	XP_003454104.1, XP_013132261.1, XP_013132263.1, XP_013132262.1
GO:0004320	oleoyl-[acyl-carrier-protein] hydrolase activity	F	1.94747e-08	8.67736e-11	4	0	115	38379	OVER	XP_003454104.1, XP_013132261.1, XP_013132263.1, XP_013132262.1
GO:0004314	[acyl-carrier-protein] S-malonyltransferase activity	F	1.94747e-08	8.67736e-11	4	0	115	38379	OVER	XP_003454104.1, XP_013132261.1, XP_013132263.1, XP_013132262.1
GO:0004317	3-hydroxypalmitoyl-[acyl-carrier-protein] dehydratase activity	F	1.94747e-08	8.67736e-11	4	0	115	38379	OVER	XP_003454104.1, XP_013132261.1, XP_013132263.1, XP_013132262.1
GO:0000070	mitotic sister chromatid segregation	P	2.40416e-08	1.09223e-10	7	39	112	38340	OVER	XP_005452503.1, XP_005452504.1, XP_005472997.1, XP_005464075.1, XP_003446721.2, XP_005472996.1, XP_003446157.1	XP_003448214.1, XP_005456945.1, XP_005454327.1, XP_003443555.1, XP_003449304.1, XP_003457821.1, XP_003441831.1, XP_003452188.1, XP_013132900.1, XP_003449300.1, XP_005453383.1, XP_005458414.1, XP_003458518.1, XP_005476238.1, XP_013132177.1, XP_013127319.1, XP_013127317.1, XP_005478906.1, XP_003450008.1, XP_005452793.1, XP_005471929.1, XP_003448218.1, XP_013125150.1, XP_003448029.1, XP_013122273.1,…
GO:0051301	cell division	P	4.11969e-08	1.9076e-10	10	164	109	38215	OVER	XP_013120528.1, XP_005467385.1, XP_013120526.1, XP_005467386.1, XP_013120527.1, XP_005472997.1, XP_005472996.1, XP_003452496.1, XP_013127791.1, XP_005472166.1	XP_005456420.1, XP_003439106.1, XP_003454344.1, XP_005461318.1, XP_005454783.1, XP_005455560.1, XP_013131896.1, XP_013127632.1, XP_003443991.1, XP_005453049.1, XP_005456925.1, XP_005476073.1, XP_003450236.1, XP_003440110.1, XP_005449915.1, XP_013123796.1, XP_013127636.1, XP_013125761.1, XP_013122996.1, XP_003451552.1, XP_005473571.1, XP_003455261.1, XP_005471338.1, XP_013122273.1, XP_005473123.1,…
GO:0042391	regulation of membrane potential	P	4.27653e-08	2.01758e-10	7	43	112	38336	OVER	XP_005448371.1, XP_005448372.1, XP_013127815.1, XP_013127817.1, XP_013127813.1, XP_013127819.1, XP_005448373.1	XP_005474269.1, XP_003445488.1, XP_003443012.1, XP_013120129.1, XP_005449829.1, XP_013120411.1, XP_013120478.1, XP_003452370.1, XP_003446097.1, XP_003454469.1, XP_013127828.1, XP_013127827.1, XP_013128138.1, XP_003444268.1, XP_003437565.1, XP_003458722.1, XP_003451539.1, XP_003451519.1, XP_013128139.1, XP_005471393.1, XP_005475964.1, XP_005463713.2, XP_013124405.1, XP_005475215.1, XP_003438387.2,…
GO:0002697	regulation of immune effector process	P	4.85438e-08	2.33261e-10	7	44	112	38335	OVER	XP_005448371.1, XP_005448372.1, XP_013127815.1, XP_013127817.1, XP_013127813.1, XP_013127819.1, XP_005448373.1	XP_003451821.2, XP_003460246.1, XP_003458330.1, XP_003449076.1, XP_003449078.1, XP_013127828.1, XP_003456409.1, XP_003456613.1, XP_003451202.1, XP_003459144.1, XP_013127827.1, XP_005461659.1, XP_003460314.1, XP_005473014.1, XP_003456404.1, NP_001284555.1, XP_013120772.1, XP_003459141.1, XP_003438778.1, XP_005455907.1, XP_003448187.1, XP_005457336.1, XP_003449214.1, XP_003445830.1, XP_005477364.1,…
GO:0008017	microtubule binding	F	7.76477e-08	3.79894e-10	12	308	107	38071	OVER	XP_013120528.1, XP_005471572.1, XP_005471571.1, XP_013120526.1, XP_013120527.1, XP_013129418.1, XP_005471573.1, XP_005476338.1, XP_013127791.1, XP_005472166.1, XP_005477080.1, XP_003437970.1	XP_013124468.1, XP_013126878.1, XP_013131892.1, XP_013126565.1, XP_013128975.1, XP_003443991.1, XP_005449897.1, XP_005453772.1, XP_005477555.1, XP_003445358.1, XP_013127508.1, XP_013126987.1, XP_005477313.1, XP_005450886.1, XP_013126870.1, XP_013132447.1, XP_003451763.1, XP_013126893.1, XP_003450493.1, XP_005472470.1, XP_003460215.1, XP_005453769.1, XP_013126889.1, XP_005455843.1, XP_013127147.1,…
GO:0000075	cell cycle checkpoint	P	8.04807e-08	4.0471e-10	7	48	112	38331	OVER	XP_005452503.1, XP_005452504.1, XP_005467385.1, XP_005467386.1, XP_005464075.1, XP_003446721.2, XP_005456704.1	XP_005478775.1, XP_003454344.1, XP_003449304.1, XP_005462389.1, XP_003457821.1, XP_005478776.1, XP_003441831.1, XP_003441937.1, XP_003457090.1, XP_003454821.1, XP_005453383.1, XP_013130654.1, XP_005459690.1, XP_013128823.1, XP_003449078.1, XP_005473012.1, XP_005474607.1, XP_003440110.1, XP_013128368.1, XP_013130570.1, XP_005463105.1, XP_005461887.1, XP_013132996.1, XP_005450517.1, XP_005470727.1,…
GO:0007018	microtubule-based movement	P	8.04807e-08	4.07818e-10	12	310	107	38069	OVER	XP_013120528.1, XP_005471572.1, XP_005471571.1, XP_013120526.1, XP_013120527.1, XP_013129418.1, XP_005471573.1, XP_005476338.1, XP_013127791.1, XP_005472166.1, XP_005477080.1, XP_003437970.1	XP_013124468.1, XP_013131892.1, XP_013126565.1, XP_005459382.1, XP_005449897.1, XP_005463058.1, XP_005470651.1, XP_005477555.1, XP_003452838.1, XP_003456633.1, XP_013126987.1, XP_003439509.1, XP_003459870.1, XP_005450174.1, XP_013132447.1, XP_013120797.1, XP_013132677.1, XP_013132232.1, XP_003450493.1, XP_005472470.1, XP_005450513.1, XP_013128290.1, XP_005463920.1, XP_013120807.1, XP_005477544.1,…
GO:0001817	regulation of cytokine production	P	8.95018e-08	4.6135e-10	7	49	112	38330	OVER	XP_005448371.1, XP_005448372.1, XP_013127815.1, XP_013127817.1, XP_013127813.1, XP_013127819.1, XP_005448373.1	XP_013128971.1, XP_003451821.2, XP_005461318.1, XP_013130866.1, XP_013128975.1, XP_013128973.1, XP_013120606.1, XP_003449078.1, XP_005476265.1, XP_003443913.1, XP_013127828.1, XP_005460813.2, XP_003456409.1, XP_013129505.1, XP_013126527.1, XP_013125134.1, XP_005466857.2, XP_013120772.1, XP_003460642.3, XP_003438778.1, XP_005470979.2, XP_003449776.2, XP_005471427.1, XP_013119684.1, XP_013128969.1,…
GO:0000819	sister chromatid segregation	P	1.11662e-07	5.95087e-10	7	51	112	38328	OVER	XP_005452503.1, XP_005452504.1, XP_005472997.1, XP_005464075.1, XP_003446721.2, XP_005472996.1, XP_003446157.1	XP_005454327.1, XP_003457821.1, XP_003441831.1, XP_003450940.1, XP_013132900.1, XP_005466375.1, XP_005458414.1, XP_003458518.1, XP_005449030.1, XP_005478906.1, XP_003450008.1, XP_005452793.1, XP_005466377.1, XP_003439411.1, XP_003448029.1, XP_013122273.1, XP_003452130.1, XP_013122275.1, XP_003448189.1, XP_003450623.1, XP_013125148.1, XP_003446895.1, XP_005475249.1, XP_003460329.2, XP_005475247.1,…
GO:0001816	cytokine production	P	1.11662e-07	5.95087e-10	7	51	112	38328	OVER	XP_005448371.1, XP_005448372.1, XP_013127815.1, XP_013127817.1, XP_013127813.1, XP_013127819.1, XP_005448373.1	XP_013128971.1, XP_003451821.2, XP_005461318.1, XP_013130866.1, XP_013128975.1, XP_013128973.1, XP_013120606.1, XP_003449078.1, XP_005476265.1, XP_003443913.1, XP_013127828.1, XP_005460813.2, XP_003456409.1, XP_013129505.1, XP_013126527.1, XP_013125134.1, XP_005466857.2, XP_013120772.1, XP_003460642.3, XP_003438778.1, XP_005470979.2, XP_003449776.2, XP_005471427.1, XP_013119684.1, XP_013128969.1,…
GO:0015630	microtubule cytoskeleton	C	1.17769e-07	6.37921e-10	15	587	104	37792	OVER	XP_013129418.1, XP_005472166.1, XP_013120528.1, XP_005471572.1, XP_005471571.1, XP_005467385.1, XP_013120526.1, XP_005448527.1, XP_005467386.1, XP_013120527.1, XP_005471573.1, XP_005476338.1, XP_013127791.1, XP_005477080.1, XP_003437970.1	XP_013124468.1, XP_013126878.1, XP_005460439.1, XP_005468741.1, XP_005458857.1, XP_005459382.1, XP_005477555.1, XP_005463288.1, XP_013126987.1, XP_013123777.1, XP_003454973.1, XP_005464840.1, XP_005447777.1, XP_003438348.2, XP_013132447.1, XP_003438171.1, XP_013120797.1, XP_005476513.1, XP_005472635.1, XP_013124411.1, XP_003450493.1, XP_005472470.1, XP_003460215.1, XP_003460588.1, XP_013128290.1,…
GO:0035150	regulation of tube size	P	1.36008e-07	7.60488e-10	7	53	112	38326	OVER	XP_005448371.1, XP_005448372.1, XP_013127815.1, XP_013127817.1, XP_013127813.1, XP_013127819.1, XP_005448373.1	XP_005474725.1, XP_003449055.1, XP_013132257.1, XP_005459943.1, XP_005452688.1, XP_005448948.1, XP_003453339.1, XP_013127828.1, XP_005452279.1, XP_003456618.1, XP_003452149.1, XP_003455495.1, XP_005464515.1, XP_003438734.1, XP_003454290.3, XP_013120590.1, XP_005452280.1, XP_005473082.1, XP_013125485.1, XP_003457048.1, XP_005461700.1, XP_003450623.1, XP_013126539.1, XP_005467835.1, XP_003447236.1,…
GO:0050880	regulation of blood vessel size	P	1.36008e-07	7.60488e-10	7	53	112	38326	OVER	XP_005448371.1, XP_005448372.1, XP_013127815.1, XP_013127817.1, XP_013127813.1, XP_013127819.1, XP_005448373.1	XP_005474725.1, XP_003449055.1, XP_013132257.1, XP_005459943.1, XP_005452688.1, XP_005448948.1, XP_003453339.1, XP_013127828.1, XP_005452279.1, XP_003456618.1, XP_003452149.1, XP_003455495.1, XP_005464515.1, XP_003438734.1, XP_003454290.3, XP_013120590.1, XP_005452280.1, XP_005473082.1, XP_013125485.1, XP_003457048.1, XP_005461700.1, XP_003450623.1, XP_013126539.1, XP_005467835.1, XP_003447236.1,…
GO:0015631	tubulin binding	F	1.57075e-07	8.92004e-10	12	333	107	38046	OVER	XP_013120528.1, XP_005471572.1, XP_005471571.1, XP_013120526.1, XP_013120527.1, XP_013129418.1, XP_005471573.1, XP_005476338.1, XP_013127791.1, XP_005472166.1, XP_005477080.1, XP_003437970.1	XP_013124468.1, XP_013126878.1, XP_013131892.1, XP_013126565.1, XP_013128975.1, XP_003443991.1, XP_005449897.1, XP_005453772.1, XP_005477555.1, XP_003445358.1, XP_013127508.1, XP_013126987.1, XP_005477313.1, XP_005450886.1, XP_013126870.1, XP_013132447.1, XP_003451763.1, XP_013126893.1, XP_003450493.1, XP_003455155.1, XP_005472470.1, XP_003460215.1, XP_005453769.1, XP_013126889.1, XP_005455843.1,…
GO:0003018	vascular process in circulatory system	P	1.67092e-07	9.63485e-10	7	55	112	38324	OVER	XP_005448371.1, XP_005448372.1, XP_013127815.1, XP_013127817.1, XP_013127813.1, XP_013127819.1, XP_005448373.1	XP_005474725.1, XP_003449055.1, XP_013132257.1, XP_005459943.1, XP_005452688.1, XP_005448948.1, XP_003453339.1, XP_013127828.1, XP_005452279.1, XP_003456618.1, XP_003452149.1, XP_003455495.1, XP_005464515.1, XP_003438734.1, XP_003454290.3, XP_013120590.1, XP_005452280.1, XP_005473082.1, XP_013125485.1, XP_003457048.1, XP_005461700.1, XP_003450623.1, XP_013126539.1, XP_005467835.1, XP_003447236.1,…
GO:0045298	tubulin complex	C	2.03819e-07	1.19307e-09	12	342	107	38037	OVER	XP_013120528.1, XP_005471572.1, XP_005471571.1, XP_013120526.1, XP_013120527.1, XP_013129418.1, XP_005471573.1, XP_005476338.1, XP_013127791.1, XP_005472166.1, XP_005477080.1, XP_003437970.1	XP_013124468.1, XP_013126878.1, XP_013131892.1, XP_013126565.1, XP_013128975.1, XP_003443991.1, XP_005449897.1, XP_005453772.1, XP_005477555.1, XP_003445358.1, XP_013127508.1, XP_013126987.1, XP_005477313.1, XP_005450886.1, XP_005464840.1, XP_013126870.1, XP_013132447.1, XP_003451763.1, XP_013126893.1, XP_003450493.1, XP_003455155.1, XP_005472470.1, XP_003460215.1, XP_005453769.1, XP_013126889.1,…
GO:0003774	motor activity	F	2.74835e-07	1.63278e-09	12	352	107	38027	OVER	XP_013120528.1, XP_005471572.1, XP_005471571.1, XP_013120526.1, XP_013120527.1, XP_013129418.1, XP_005471573.1, XP_005476338.1, XP_013127791.1, XP_005472166.1, XP_005477080.1, XP_003437970.1	XP_013124468.1, XP_013131892.1, XP_013130282.1, XP_013126565.1, XP_013128760.1, XP_013120228.1, XP_003460577.2, XP_013127670.1, XP_005449897.1, XP_005477555.1, XP_013126987.1, XP_005469010.1, XP_005468519.1, XP_005470248.1, XP_003459542.1, XP_013132447.1, XP_013121864.1, XP_003450493.1, XP_013127667.1, XP_013125256.1, XP_005472470.1, XP_003453281.1, XP_005450513.1, XP_013126072.1, XP_013128290.1,…
GO:0016420	malonyltransferase activity	F	4.93054e-07	3.01536e-09	4	3	115	38376	OVER	XP_003454104.1, XP_013132261.1, XP_013132263.1, XP_013132262.1	XP_003443555.1, XP_005471929.1, XP_003452450.1
GO:0016419	S-malonyltransferase activity	F	4.93054e-07	3.01536e-09	4	3	115	38376	OVER	XP_003454104.1, XP_013132261.1, XP_013132263.1, XP_013132262.1	XP_003443555.1, XP_005471929.1, XP_003452450.1
GO:0051726	regulation of cell cycle	P	5.67925e-07	3.52286e-09	11	297	108	38082	OVER	XP_005452503.1, XP_005471572.1, XP_005452504.1, XP_005471571.1, XP_005467385.1, XP_005467386.1, XP_013129418.1, XP_005471573.1, XP_005464075.1, XP_003446721.2, XP_003452496.1	XP_005476634.1, XP_005478777.1, XP_005453421.1, XP_003457821.1, XP_003448424.1, XP_003457301.1, XP_005458857.1, XP_013127632.1, XP_003449078.1, XP_013124301.1, XP_005451193.1, XP_005450886.1, XP_003437826.1, XP_005468670.1, XP_003450236.1, XP_005447908.1, XP_003452600.1, XP_013129666.1, XP_003451763.1, XP_005471338.1, XP_003450744.1, XP_003455215.1, XP_005477155.1, XP_005459559.1, XP_003451485.1,…
GO:0098813	nuclear chromosome segregation	P	5.98036e-07	3.76189e-09	7	68	112	38311	OVER	XP_005452503.1, XP_005452504.1, XP_005472997.1, XP_005464075.1, XP_003446721.2, XP_005472996.1, XP_003446157.1	XP_005454327.1, XP_003457821.1, XP_003450483.1, XP_003446308.1, XP_003441831.1, XP_003450940.1, XP_013132900.1, XP_005466375.1, XP_005458414.1, XP_003458518.1, XP_003444205.1, XP_005449030.1, XP_005478906.1, XP_005458452.1, XP_005478612.1, XP_003450008.1, XP_005452793.1, XP_005466377.1, XP_003439411.1, XP_003448029.1, XP_013122273.1, XP_003438757.1, XP_003452130.1, XP_005450160.1, XP_013122275.1,…
GO:0005524	ATP binding	F	6.96258e-07	4.44057e-09	31	3107	88	35272	OVER	XP_005472795.1, XP_013129418.1, XP_013129608.1, XP_013132381.1, XP_005472166.1, XP_005452503.1, XP_013120528.1, XP_005452504.1, XP_003455546.1, XP_013120526.1, XP_013120527.1, XP_003446721.2, XP_013127791.1, XP_005461809.2, XP_013131173.1, XP_013131172.1, XP_013121206.1, XP_005469322.1, XP_005469321.1, XP_005471572.1, XP_005471571.1, XP_005467385.1, XP_005467386.1, XP_005475602.1, XP_005471573.1,…	XP_013124468.1, XP_003441581.1, XP_005470421.1, XP_003451677.1, XP_005476427.1, XP_005476284.1, XP_003448790.1, XP_005470225.1, XP_005455165.1, XP_005449573.1, XP_005478900.1, XP_005473206.1, XP_013133104.1, XP_005459852.1, XP_005463047.1, XP_005452972.1, XP_013124784.1, XP_013128127.1, XP_013128902.1, XP_005456688.2, XP_013121430.1, XP_005449497.1, XP_005468349.1, XP_003452248.1, XP_005463350.1,…
GO:0032559	adenyl ribonucleotide binding	F	8.19052e-07	5.39685e-09	31	3133	88	35246	OVER	XP_005472795.1, XP_013129418.1, XP_013129608.1, XP_013132381.1, XP_005472166.1, XP_005452503.1, XP_013120528.1, XP_005452504.1, XP_003455546.1, XP_013120526.1, XP_013120527.1, XP_003446721.2, XP_013127791.1, XP_005461809.2, XP_013131173.1, XP_013131172.1, XP_013121206.1, XP_005469322.1, XP_005469321.1, XP_005471572.1, XP_005471571.1, XP_005467385.1, XP_005467386.1, XP_005475602.1, XP_005471573.1,…	XP_013124468.1, XP_003441581.1, XP_005470421.1, XP_003451677.1, XP_005476427.1, XP_005476284.1, XP_003448790.1, XP_005470225.1, XP_005455165.1, XP_005449573.1, XP_005478900.1, XP_005473206.1, XP_013133104.1, XP_005459852.1, XP_005463047.1, XP_005452972.1, XP_013124784.1, XP_013128127.1, XP_013128902.1, XP_005456688.2, XP_013121430.1, XP_005449497.1, XP_005468349.1, XP_003452248.1, XP_005463350.1,…
GO:0030554	adenyl nucleotide binding	F	8.19052e-07	5.43725e-09	31	3134	88	35245	OVER	XP_005472795.1, XP_013129418.1, XP_013129608.1, XP_013132381.1, XP_005472166.1, XP_005452503.1, XP_013120528.1, XP_005452504.1, XP_003455546.1, XP_013120526.1, XP_013120527.1, XP_003446721.2, XP_013127791.1, XP_005461809.2, XP_013131173.1, XP_013131172.1, XP_013121206.1, XP_005469322.1, XP_005469321.1, XP_005471572.1, XP_005471571.1, XP_005467385.1, XP_005467386.1, XP_005475602.1, XP_005471573.1,…	XP_013124468.1, XP_003441581.1, XP_005470421.1, XP_003451677.1, XP_005476427.1, XP_005476284.1, XP_003448790.1, XP_005470225.1, XP_005455165.1, XP_005449573.1, XP_005478900.1, XP_005473206.1, XP_013133104.1, XP_005459852.1, XP_005463047.1, XP_005452972.1, XP_013124784.1, XP_013128127.1, XP_013128902.1, XP_005456688.2, XP_013121430.1, XP_005449497.1, XP_005468349.1, XP_003452248.1, XP_005463350.1,…
GO:0005227	calcium activated cation channel activity	F	8.19052e-07	5.4384e-09	7	72	112	38307	OVER	XP_005448371.1, XP_005448372.1, XP_013127815.1, XP_013127817.1, XP_013127813.1, XP_013127819.1, XP_005448373.1	XP_013121738.1, XP_003444371.2, XP_003438056.2, XP_005456257.1, XP_005471411.1, XP_013126101.1, XP_005451362.1, XP_013129121.1, XP_005471413.1, XP_013131033.1, XP_013127828.1, XP_003452055.1, XP_013130707.1, XP_005476039.1, XP_013125019.1, XP_013131509.1, XP_005456658.1, XP_013125017.1, XP_013131507.1, XP_005456661.1, XP_003452698.1, XP_013124956.1, XP_013124954.1, XP_005457279.1, XP_013124952.1,…
GO:0016418	S-acetyltransferase activity	F	8.94319e-07	6.0163e-09	4	4	115	38375	OVER	XP_003454104.1, XP_013132261.1, XP_013132263.1, XP_013132262.1	XP_003446805.1, XP_003443555.1, XP_005471929.1, XP_003452450.1
GO:0000910	cytokinesis	P	1.21561e-06	8.39014e-09	7	77	112	38302	OVER	XP_013120528.1, XP_005467385.1, XP_013120526.1, XP_005467386.1, XP_013120527.1, XP_013127791.1, XP_005472166.1	XP_005456420.1, XP_003441896.1, XP_003439106.1, XP_005461318.1, XP_005454783.1, XP_003445488.1, XP_013127634.1, XP_003443368.1, XP_013127632.1, XP_003443991.1, XP_003458518.1, XP_003453693.1, XP_005453049.1, XP_005456925.1, XP_005451176.1, XP_005471879.1, XP_013131031.1, XP_005460618.1, XP_005452066.1, XP_005449915.1, XP_013123796.1, XP_013122998.1, XP_013127636.1, XP_013122996.1, XP_005471338.1,…
GO:0022839	ion gated channel activity	F	1.21561e-06	8.39014e-09	7	77	112	38302	OVER	XP_005448371.1, XP_005448372.1, XP_013127815.1, XP_013127817.1, XP_013127813.1, XP_013127819.1, XP_005448373.1	XP_013121738.1, XP_003444371.2, XP_003438056.2, XP_005456257.1, XP_005471411.1, XP_013126101.1, XP_005451362.1, XP_013129121.1, XP_005471413.1, XP_013131033.1, XP_013127828.1, XP_003452055.1, XP_013130707.1, XP_005476039.1, XP_013125019.1, XP_013131509.1, XP_005456658.1, XP_013125017.1, XP_013131507.1, XP_005456661.1, XP_003452698.1, XP_013124956.1, XP_005460469.1, XP_013124954.1, XP_005457279.1,…
GO:0071174	mitotic spindle checkpoint	P	1.40519e-06	1.08035e-08	4	5	115	38374	OVER	XP_005452503.1, XP_005452504.1, XP_005464075.1, XP_003446721.2	XP_003449304.1, XP_003457821.1, XP_003441831.1, XP_005462696.1, XP_005453383.1
GO:0033048	negative regulation of mitotic sister chromatid segregation	P	1.40519e-06	1.08035e-08	4	5	115	38374	OVER	XP_005452503.1, XP_005452504.1, XP_005464075.1, XP_003446721.2	XP_003449304.1, XP_003457821.1, XP_003441831.1, XP_005462696.1, XP_005453383.1
GO:2000816	negative regulation of mitotic sister chromatid separation	P	1.40519e-06	1.08035e-08	4	5	115	38374	OVER	XP_005452503.1, XP_005452504.1, XP_005464075.1, XP_003446721.2	XP_003449304.1, XP_003457821.1, XP_003441831.1, XP_005462696.1, XP_005453383.1
GO:1902100	negative regulation of metaphase/anaphase transition of cell cycle	P	1.40519e-06	1.08035e-08	4	5	115	38374	OVER	XP_005452503.1, XP_005452504.1, XP_005464075.1, XP_003446721.2	XP_003449304.1, XP_003457821.1, XP_003441831.1, XP_005462696.1, XP_005453383.1
GO:0051985	negative regulation of chromosome segregation	P	1.40519e-06	1.08035e-08	4	5	115	38374	OVER	XP_005452503.1, XP_005452504.1, XP_005464075.1, XP_003446721.2	XP_003449304.1, XP_003457821.1, XP_003441831.1, XP_005462696.1, XP_005453383.1
GO:0045841	negative regulation of mitotic metaphase/anaphase transition	P	1.40519e-06	1.08035e-08	4	5	115	38374	OVER	XP_005452503.1, XP_005452504.1, XP_005464075.1, XP_003446721.2	XP_003449304.1, XP_003457821.1, XP_003441831.1, XP_005462696.1, XP_005453383.1
GO:0033046	negative regulation of sister chromatid segregation	P	1.40519e-06	1.08035e-08	4	5	115	38374	OVER	XP_005452503.1, XP_005452504.1, XP_005464075.1, XP_003446721.2	XP_003449304.1, XP_003457821.1, XP_003441831.1, XP_005462696.1, XP_005453383.1
GO:0007094	mitotic spindle assembly checkpoint	P	1.40519e-06	1.08035e-08	4	5	115	38374	OVER	XP_005452503.1, XP_005452504.1, XP_005464075.1, XP_003446721.2	XP_003449304.1, XP_003457821.1, XP_003441831.1, XP_005462696.1, XP_005453383.1
GO:0071173	spindle assembly checkpoint	P	1.40519e-06	1.08035e-08	4	5	115	38374	OVER	XP_005452503.1, XP_005452504.1, XP_005464075.1, XP_003446721.2	XP_003449304.1, XP_003457821.1, XP_003441831.1, XP_005462696.1, XP_005453383.1
GO:0008016	regulation of heart contraction	P	1.6207e-06	1.2602e-08	7	82	112	38297	OVER	XP_005448371.1, XP_005448372.1, XP_013127815.1, XP_013127817.1, XP_013127813.1, XP_013127819.1, XP_005448373.1	XP_005457490.1, XP_013119636.1, XP_005473364.1, XP_005451078.1, XP_013119634.1, XP_003445488.1, XP_013119632.1, XP_005471979.1, XP_003458640.1, XP_013119630.1, XP_005449829.1, XP_005475377.1, XP_005475375.1, NP_001266433.1, XP_003456650.2, XP_005473013.1, XP_003458339.2, XP_013127828.1, XP_005461885.1, XP_003452262.1, XP_003450863.1, XP_005449554.1, XP_003454308.1, XP_005472677.1, XP_013119638.1,…
GO:0061640	cytoskeleton-dependent cytokinesis	P	2.05908e-06	1.61905e-08	5	21	114	38358	OVER	XP_013120528.1, XP_005467385.1, XP_013120526.1, XP_005467386.1, XP_013120527.1	XP_013124183.1, XP_013124182.1, XP_005461318.1, XP_005454783.1, XP_005454784.1, XP_003437735.1, XP_003451065.1, XP_003445515.1, XP_005465109.1, XP_005452066.1, XP_003445340.1, XP_003440758.1, XP_005449915.1, XP_005447744.1, XP_005458400.1, XP_005470711.2, XP_013132012.1, XP_013132011.1, XP_003447610.1, XP_005454782.1, XP_013132010.1
GO:0007059	chromosome segregation	P	2.89567e-06	2.30217e-08	7	90	112	38289	OVER	XP_005452503.1, XP_005452504.1, XP_005472997.1, XP_005464075.1, XP_003446721.2, XP_005472996.1, XP_003446157.1	XP_005454327.1, XP_005449220.1, XP_003457821.1, XP_003450483.1, XP_003446308.1, XP_003441831.1, XP_003450940.1, XP_013132900.1, XP_005466375.1, XP_005458414.1, XP_003458518.1, XP_003444205.1, XP_005449030.1, XP_005448251.1, XP_005478906.1, XP_005458452.1, XP_003442368.1, XP_005478612.1, XP_003450008.1, XP_005473301.1, XP_005452793.1, XP_005466377.1, XP_003439411.1, XP_003448029.1, XP_005466176.1,…
GO:0000780	condensed nuclear chromosome, centromeric region	C	3.58262e-06	2.87961e-08	3	0	116	38379	OVER	XP_005467385.1, XP_005467386.1, XP_003446157.1
GO:0072341	modified amino acid binding	F	5.18624e-06	4.21388e-08	4	8	115	38371	OVER	XP_003454104.1, XP_013132261.1, XP_013132263.1, XP_013132262.1	XP_003458425.1, XP_003458021.1, XP_005463391.1, XP_003449303.1, XP_003460514.3, XP_003460515.2, XP_005454114.2, XP_003455485.1
GO:0002252	immune effector process	P	5.54722e-06	4.55564e-08	7	100	112	38279	OVER	XP_005448371.1, XP_005448372.1, XP_013127815.1, XP_013127817.1, XP_013127813.1, XP_013127819.1, XP_005448373.1	XP_005455560.1, XP_003449078.1, XP_013127828.1, XP_013132771.1, NP_001284555.1, XP_003448409.1, XP_003453285.1, XP_003438778.1, XP_003447885.1, XP_005455907.1, XP_005475827.1, XP_005466716.2, XP_003448187.1, XP_005470979.2, XP_005459559.1, XP_005467112.1, XP_005477367.1, XP_013120692.1, XP_013119684.1, XP_005461661.1, XP_005461434.1, XP_003460246.1, XP_003453420.1, XP_013131878.1, XP_003448868.1,…
GO:0016628	oxidoreductase activity, acting on the CH-CH group of donors, NAD or NADP as acceptor	F	7.2398e-06	6.07217e-08	4	9	115	38370	OVER	XP_003454104.1, XP_013132261.1, XP_013132263.1, XP_013132262.1	XP_003437630.1, XP_013120974.1, XP_003456769.1, XP_003445192.1, XP_003450518.1, XP_003453074.1, XP_003439958.1, XP_005447809.1, XP_005472010.1
GO:0045839	negative regulation of mitotic nuclear division	P	7.2398e-06	6.07217e-08	4	9	115	38370	OVER	XP_005452503.1, XP_005452504.1, XP_005464075.1, XP_003446721.2	XP_003449304.1, XP_003457821.1, XP_003441831.1, XP_005462696.1, XP_013130093.1, XP_005453383.1, XP_003450628.1, XP_005455507.1, XP_005455506.1
GO:1903522	regulation of blood circulation	P	8.85037e-06	7.50031e-08	7	108	112	38271	OVER	XP_005448371.1, XP_005448372.1, XP_013127815.1, XP_013127817.1, XP_013127813.1, XP_013127819.1, XP_005448373.1	XP_005474725.1, XP_005473364.1, XP_013119634.1, XP_005471979.1, XP_003458640.1, XP_013119630.1, XP_005449829.1, XP_005475375.1, XP_005473013.1, XP_003458339.2, XP_013127828.1, XP_003452262.1, XP_005452279.1, XP_003456618.1, XP_005449554.1, XP_003452149.1, XP_005472677.1, XP_013119638.1, NP_001266586.1, XP_013120590.1, XP_005469007.1, XP_003441057.1, XP_013126539.1, XP_005471323.1, XP_005470294.1,…
GO:0051784	negative regulation of nuclear division	P	9.90515e-06	8.48074e-08	4	10	115	38369	OVER	XP_005452503.1, XP_005452504.1, XP_005464075.1, XP_003446721.2	XP_003449304.1, XP_003457821.1, XP_003441831.1, XP_005462696.1, XP_003441937.1, XP_013130093.1, XP_005453383.1, XP_003450628.1, XP_005455507.1, XP_005455506.1
GO:0050776	regulation of immune response	P	1.23074e-05	1.0645e-07	7	114	112	38265	OVER	XP_005448371.1, XP_005448372.1, XP_013127815.1, XP_013127817.1, XP_013127813.1, XP_013127819.1, XP_005448373.1	XP_003451428.1, XP_013130866.1, XP_005447645.1, XP_003442904.1, XP_003449078.1, XP_013127828.1, NP_001297020.1, XP_013126527.1, XP_003448409.1, XP_003438939.1, XP_003438778.1, XP_005470979.2, XP_005460841.1, XP_013127189.1, XP_003451485.1, XP_005467112.1, XP_003440736.1, XP_013119684.1, XP_005456854.1, XP_003458850.1, XP_005447646.1, XP_003452370.1, XP_003456613.1, XP_005466585.2, XP_005453305.1,…
GO:0004312	fatty acid synthase activity	F	1.32053e-05	1.1537e-07	4	11	115	38368	OVER	XP_003454104.1, XP_013132261.1, XP_013132263.1, XP_013132262.1	XP_003443447.1, NP_001266389.1, XP_003438189.1, XP_003457542.1, XP_005479161.1, XP_003440669.1, XP_003443720.1, XP_003439861.1, XP_003448760.1, XP_013124435.1, XP_003446185.1
GO:0097367	carbohydrate derivative binding	F	1.5934e-05	1.40602e-07	34	4237	85	34142	OVER	XP_005472795.1, XP_013129418.1, XP_013129608.1, XP_013132381.1, XP_005472166.1, XP_005468073.1, XP_005452503.1, XP_013120528.1, XP_005452504.1, XP_003455546.1, XP_013120526.1, XP_013120527.1, XP_003446721.2, XP_013127791.1, XP_005461809.2, XP_013131173.1, XP_013131172.1, XP_003445959.1, XP_013121206.1, XP_005469322.1, XP_005469321.1, XP_005471572.1, XP_005471571.1, XP_005467385.1, XP_005448527.1,…	XP_013124468.1, XP_003441581.1, XP_005468741.1, XP_005470421.1, XP_003451677.1, XP_005476427.1, XP_005476284.1, XP_003448790.1, XP_003454329.1, XP_005470225.1, XP_005457575.1, XP_005455165.1, XP_005475277.1, XP_005449573.1, XP_005478900.1, XP_005455820.1, XP_005473206.1, XP_013133104.1, XP_005459852.1, XP_013120280.1, XP_005463047.1, XP_003440900.1, XP_005452972.1, XP_013124784.1, XP_013128127.1,…
GO:1902099	regulation of metaphase/anaphase transition of cell cycle	P	2.12174e-05	2.00199e-07	4	13	115	38366	OVER	XP_005452503.1, XP_005452504.1, XP_005464075.1, XP_003446721.2	XP_003456494.1, XP_003449304.1, XP_003457821.1, XP_003441831.1, XP_005461269.1, XP_003449300.1, XP_003448189.1, XP_005453383.1, XP_005458414.1, XP_005478906.1, XP_005462696.1, XP_003446895.1, XP_003448029.1
GO:0010965	regulation of mitotic sister chromatid separation	P	2.12174e-05	2.00199e-07	4	13	115	38366	OVER	XP_005452503.1, XP_005452504.1, XP_005464075.1, XP_003446721.2	XP_003456494.1, XP_003449304.1, XP_003457821.1, XP_003441831.1, XP_005461269.1, XP_003449300.1, XP_003448189.1, XP_005453383.1, XP_005458414.1, XP_005478906.1, XP_005462696.1, XP_003446895.1, XP_003448029.1
GO:0007091	metaphase/anaphase transition of mitotic cell cycle	P	2.12174e-05	2.00199e-07	4	13	115	38366	OVER	XP_005452503.1, XP_005452504.1, XP_005464075.1, XP_003446721.2	XP_003456494.1, XP_003449304.1, XP_003457821.1, XP_003441831.1, XP_005461269.1, XP_003449300.1, XP_003448189.1, XP_005453383.1, XP_005458414.1, XP_005478906.1, XP_005462696.1, XP_003446895.1, XP_003448029.1
GO:0030071	regulation of mitotic metaphase/anaphase transition	P	2.12174e-05	2.00199e-07	4	13	115	38366	OVER	XP_005452503.1, XP_005452504.1, XP_005464075.1, XP_003446721.2	XP_003456494.1, XP_003449304.1, XP_003457821.1, XP_003441831.1, XP_005461269.1, XP_003449300.1, XP_003448189.1, XP_005453383.1, XP_005458414.1, XP_005478906.1, XP_005462696.1, XP_003446895.1, XP_003448029.1
GO:0051306	mitotic sister chromatid separation	P	2.12174e-05	2.00199e-07	4	13	115	38366	OVER	XP_005452503.1, XP_005452504.1, XP_005464075.1, XP_003446721.2	XP_003456494.1, XP_003449304.1, XP_003457821.1, XP_003441831.1, XP_005461269.1, XP_003449300.1, XP_003448189.1, XP_005453383.1, XP_005458414.1, XP_005478906.1, XP_005462696.1, XP_003446895.1, XP_003448029.1
GO:0044784	metaphase/anaphase transition of cell cycle	P	2.12174e-05	2.00199e-07	4	13	115	38366	OVER	XP_005452503.1, XP_005452504.1, XP_005464075.1, XP_003446721.2	XP_003456494.1, XP_003449304.1, XP_003457821.1, XP_003441831.1, XP_005461269.1, XP_003449300.1, XP_003448189.1, XP_005453383.1, XP_005458414.1, XP_005478906.1, XP_005462696.1, XP_003446895.1, XP_003448029.1
GO:0033047	regulation of mitotic sister chromatid segregation	P	2.12174e-05	2.00199e-07	4	13	115	38366	OVER	XP_005452503.1, XP_005452504.1, XP_005464075.1, XP_003446721.2	XP_003456494.1, XP_003449304.1, XP_003457821.1, XP_003441831.1, XP_005461269.1, XP_003449300.1, XP_003448189.1, XP_005453383.1, XP_005458414.1, XP_005478906.1, XP_005462696.1, XP_003446895.1, XP_003448029.1
GO:0033045	regulation of sister chromatid segregation	P	2.69647e-05	2.56784e-07	4	14	115	38365	OVER	XP_005452503.1, XP_005452504.1, XP_005464075.1, XP_003446721.2	XP_003456494.1, XP_003449304.1, XP_003457821.1, XP_003441831.1, XP_005461269.1, XP_003449300.1, XP_003448189.1, XP_005453383.1, XP_005458414.1, XP_005478906.1, XP_005462696.1, XP_003446895.1, XP_005450666.1, XP_003448029.1
GO:0051304	chromosome separation	P	3.3764e-05	3.24483e-07	4	15	115	38364	OVER	XP_005452503.1, XP_005452504.1, XP_005464075.1, XP_003446721.2	XP_003456494.1, XP_003438757.1, XP_003449304.1, XP_003457821.1, XP_003441831.1, XP_005461269.1, XP_003449300.1, XP_003448189.1, XP_005453383.1, XP_005458414.1, XP_003453539.2, XP_005478906.1, XP_005462696.1, XP_003446895.1, XP_003448029.1
GO:0000793	condensed chromosome	C	4.57276e-05	4.43453e-07	5	44	114	38335	OVER	XP_005467385.1, XP_005467386.1, XP_005472997.1, XP_005472996.1, XP_003446157.1	XP_013125536.1, XP_003448214.1, XP_003454344.1, XP_005456945.1, XP_003443032.1, XP_003452188.1, XP_005452810.1, XP_005454744.1, XP_003446993.1, XP_013132900.1, XP_005474034.1, XP_003444205.1, XP_005474036.1, XP_005474035.1, XP_013128823.1, XP_003456630.2, XP_005452643.1, XP_013132081.1, NP_001266379.1, XP_005473012.1, XP_013129714.1, XP_005458452.1, XP_005448279.1, XP_005475161.1, XP_003450008.1,…
GO:0007052	mitotic spindle organization	P	5.09603e-05	4.98651e-07	4	17	115	38362	OVER	XP_005467385.1, XP_005467386.1, XP_013132381.1, XP_003446157.1	XP_013122273.1, XP_013129849.1, XP_005475710.1, XP_013122275.1, XP_005458857.1, XP_013122274.1, XP_003448887.1, XP_003440250.2, XP_003459489.1, XP_005475709.1, XP_013129016.1, XP_005473301.1, XP_005455128.1, XP_005455127.1, XP_013130793.1, XP_003454322.2, XP_013130792.1
GO:0035639	purine ribonucleoside triphosphate binding	F	5.42964e-05	5.43635e-07	32	4057	87	34322	OVER	XP_005472795.1, XP_013129418.1, XP_013129608.1, XP_013132381.1, XP_005472166.1, XP_005452503.1, XP_013120528.1, XP_005452504.1, XP_003455546.1, XP_013120526.1, XP_013120527.1, XP_003446721.2, XP_013127791.1, XP_005461809.2, XP_013131173.1, XP_013131172.1, XP_013121206.1, XP_005469322.1, XP_005469321.1, XP_005471572.1, XP_005471571.1, XP_005467385.1, XP_005448527.1, XP_005467386.1, XP_005475602.1,…	XP_013124468.1, XP_003441581.1, XP_005468741.1, XP_005470421.1, XP_003451677.1, XP_005476427.1, XP_005476284.1, XP_003448790.1, XP_003454329.1, XP_005470225.1, XP_005457575.1, XP_005455165.1, XP_005449573.1, XP_005478900.1, XP_005455820.1, XP_005473206.1, XP_013133104.1, XP_005459852.1, XP_013120280.1, XP_005463047.1, XP_003440900.1, XP_005452972.1, XP_013124784.1, XP_013128127.1, XP_013128902.1,…
GO:0032550	purine ribonucleoside binding	F	5.42964e-05	5.52579e-07	32	4060	87	34319	OVER	XP_005472795.1, XP_013129418.1, XP_013129608.1, XP_013132381.1, XP_005472166.1, XP_005452503.1, XP_013120528.1, XP_005452504.1, XP_003455546.1, XP_013120526.1, XP_013120527.1, XP_003446721.2, XP_013127791.1, XP_005461809.2, XP_013131173.1, XP_013131172.1, XP_013121206.1, XP_005469322.1, XP_005469321.1, XP_005471572.1, XP_005471571.1, XP_005467385.1, XP_005448527.1, XP_005467386.1, XP_005475602.1,…	XP_013124468.1, XP_003441581.1, XP_005468741.1, XP_005470421.1, XP_003451677.1, XP_005476427.1, XP_005476284.1, XP_003448790.1, XP_003454329.1, XP_005470225.1, XP_005457575.1, XP_005455165.1, XP_005449573.1, XP_005478900.1, XP_005455820.1, XP_005473206.1, XP_013133104.1, XP_005459852.1, XP_013120280.1, XP_005463047.1, XP_003440900.1, XP_005452972.1, XP_013124784.1, XP_013128127.1, XP_013128902.1,…
GO:0001883	purine nucleoside binding	F	5.42964e-05	5.52579e-07	32	4060	87	34319	OVER	XP_005472795.1, XP_013129418.1, XP_013129608.1, XP_013132381.1, XP_005472166.1, XP_005452503.1, XP_013120528.1, XP_005452504.1, XP_003455546.1, XP_013120526.1, XP_013120527.1, XP_003446721.2, XP_013127791.1, XP_005461809.2, XP_013131173.1, XP_013131172.1, XP_013121206.1, XP_005469322.1, XP_005469321.1, XP_005471572.1, XP_005471571.1, XP_005467385.1, XP_005448527.1, XP_005467386.1, XP_005475602.1,…	XP_013124468.1, XP_003441581.1, XP_005468741.1, XP_005470421.1, XP_003451677.1, XP_005476427.1, XP_005476284.1, XP_003448790.1, XP_003454329.1, XP_005470225.1, XP_005457575.1, XP_005455165.1, XP_005449573.1, XP_005478900.1, XP_005455820.1, XP_005473206.1, XP_013133104.1, XP_005459852.1, XP_013120280.1, XP_005463047.1, XP_003440900.1, XP_005452972.1, XP_013124784.1, XP_013128127.1, XP_013128902.1,…
GO:0032549	ribonucleoside binding	F	5.42964e-05	5.67793e-07	32	4065	87	34314	OVER	XP_005472795.1, XP_013129418.1, XP_013129608.1, XP_013132381.1, XP_005472166.1, XP_005452503.1, XP_013120528.1, XP_005452504.1, XP_003455546.1, XP_013120526.1, XP_013120527.1, XP_003446721.2, XP_013127791.1, XP_005461809.2, XP_013131173.1, XP_013131172.1, XP_013121206.1, XP_005469322.1, XP_005469321.1, XP_005471572.1, XP_005471571.1, XP_005467385.1, XP_005448527.1, XP_005467386.1, XP_005475602.1,…	XP_013124468.1, XP_003441581.1, XP_005468741.1, XP_005470421.1, XP_003451677.1, XP_005476427.1, XP_005476284.1, XP_003448790.1, XP_003454329.1, XP_005470225.1, XP_005457575.1, XP_005455165.1, XP_005449573.1, XP_005478900.1, XP_005455820.1, XP_005473206.1, XP_013133104.1, XP_005459852.1, XP_013120280.1, XP_005463047.1, XP_003440900.1, XP_005452972.1, XP_013124784.1, XP_013128127.1, XP_013128902.1,…
GO:0008119	thiopurine S-methyltransferase activity	F	5.42964e-05	5.72027e-07	3	3	116	38376	OVER	XP_003447216.1, XP_005452784.1, XP_013128033.1	XP_013128034.1, XP_005452785.1, XP_005452786.1
GO:0000912	assembly of actomyosin apparatus involved in cytokinesis	P	5.42964e-05	5.72027e-07	3	3	116	38376	OVER	XP_013120528.1, XP_013120526.1, XP_013120527.1	XP_013124183.1, XP_013124182.1, XP_005470711.2
GO:0044837	actomyosin contractile ring organization	P	5.42964e-05	5.72027e-07	3	3	116	38376	OVER	XP_013120528.1, XP_013120526.1, XP_013120527.1	XP_013124183.1, XP_013124182.1, XP_005470711.2
GO:0000915	actomyosin contractile ring assembly	P	5.42964e-05	5.72027e-07	3	3	116	38376	OVER	XP_013120528.1, XP_013120526.1, XP_013120527.1	XP_013124183.1, XP_013124182.1, XP_005470711.2
GO:0001882	nucleoside binding	F	5.42964e-05	5.73988e-07	32	4067	87	34312	OVER	XP_005472795.1, XP_013129418.1, XP_013129608.1, XP_013132381.1, XP_005472166.1, XP_005452503.1, XP_013120528.1, XP_005452504.1, XP_003455546.1, XP_013120526.1, XP_013120527.1, XP_003446721.2, XP_013127791.1, XP_005461809.2, XP_013131173.1, XP_013131172.1, XP_013121206.1, XP_005469322.1, XP_005469321.1, XP_005471572.1, XP_005471571.1, XP_005467385.1, XP_005448527.1, XP_005467386.1, XP_005475602.1,…	XP_013124468.1, XP_003441581.1, XP_005468741.1, XP_005470421.1, XP_003451677.1, XP_005476427.1, XP_005476284.1, XP_003448790.1, XP_003454329.1, XP_005470225.1, XP_005457575.1, XP_005455165.1, XP_005449573.1, XP_005478900.1, XP_005455820.1, XP_005473206.1, XP_013133104.1, XP_005459852.1, XP_013120280.1, XP_005463047.1, XP_003440900.1, XP_005452972.1, XP_013124784.1, XP_013128127.1, XP_005471824.1,…
GO:0060047	heart contraction	P	5.58578e-05	6.00254e-07	7	149	112	38230	OVER	XP_005448371.1, XP_005448372.1, XP_013127815.1, XP_013127817.1, XP_013127813.1, XP_013127819.1, XP_005448373.1	XP_005473364.1, XP_013119634.1, XP_003439589.1, XP_005462909.1, XP_005471979.1, XP_003458640.1, XP_013119630.1, XP_005449829.1, XP_005475375.1, XP_005473013.1, XP_003458339.2, XP_013127828.1, XP_003439434.1, XP_003452262.1, XP_005460375.1, XP_005449554.1, XP_003439894.1, XP_005472677.1, XP_003454536.1, XP_013119638.1, XP_005472232.1, XP_003441317.1, NP_001266586.1, XP_003453804.1, XP_003454296.1,…
GO:0003015	heart process	P	5.58578e-05	6.00254e-07	7	149	112	38230	OVER	XP_005448371.1, XP_005448372.1, XP_013127815.1, XP_013127817.1, XP_013127813.1, XP_013127819.1, XP_005448373.1	XP_005473364.1, XP_013119634.1, XP_003439589.1, XP_005462909.1, XP_005471979.1, XP_003458640.1, XP_013119630.1, XP_005449829.1, XP_005475375.1, XP_005473013.1, XP_003458339.2, XP_013127828.1, XP_003439434.1, XP_003452262.1, XP_005460375.1, XP_005449554.1, XP_003439894.1, XP_005472677.1, XP_003454536.1, XP_013119638.1, XP_005472232.1, XP_003441317.1, NP_001266586.1, XP_003453804.1, XP_003454296.1,…
GO:0032555	purine ribonucleotide binding	F	6.03135e-05	6.53405e-07	32	4091	87	34288	OVER	XP_005472795.1, XP_013129418.1, XP_013129608.1, XP_013132381.1, XP_005472166.1, XP_005452503.1, XP_013120528.1, XP_005452504.1, XP_003455546.1, XP_013120526.1, XP_013120527.1, XP_003446721.2, XP_013127791.1, XP_005461809.2, XP_013131173.1, XP_013131172.1, XP_013121206.1, XP_005469322.1, XP_005469321.1, XP_005471572.1, XP_005471571.1, XP_005467385.1, XP_005448527.1, XP_005467386.1, XP_005475602.1,…	XP_013124468.1, XP_003441581.1, XP_005468741.1, XP_005470421.1, XP_003451677.1, XP_005476427.1, XP_005476284.1, XP_003448790.1, XP_003454329.1, XP_005470225.1, XP_005457575.1, XP_005455165.1, XP_005449573.1, XP_005478900.1, XP_005455820.1, XP_005473206.1, XP_013133104.1, XP_005459852.1, XP_013120280.1, XP_005463047.1, XP_003440900.1, XP_005452972.1, XP_013124784.1, XP_013128127.1, XP_013128902.1,…
GO:0017076	purine nucleotide binding	F	6.08033e-05	6.64023e-07	32	4094	87	34285	OVER	XP_005472795.1, XP_013129418.1, XP_013129608.1, XP_013132381.1, XP_005472166.1, XP_005452503.1, XP_013120528.1, XP_005452504.1, XP_003455546.1, XP_013120526.1, XP_013120527.1, XP_003446721.2, XP_013127791.1, XP_005461809.2, XP_013131173.1, XP_013131172.1, XP_013121206.1, XP_005469322.1, XP_005469321.1, XP_005471572.1, XP_005471571.1, XP_005467385.1, XP_005448527.1, XP_005467386.1, XP_005475602.1,…	XP_013124468.1, XP_003441581.1, XP_005468741.1, XP_005470421.1, XP_003451677.1, XP_005476427.1, XP_005476284.1, XP_003448790.1, XP_003454329.1, XP_005470225.1, XP_005457575.1, XP_005455165.1, XP_005449573.1, XP_005478900.1, XP_005455820.1, XP_005473206.1, XP_013133104.1, XP_005459852.1, XP_013120280.1, XP_005463047.1, XP_003440900.1, XP_005452972.1, XP_013124784.1, XP_013128127.1, XP_013128902.1,…
GO:0032553	ribonucleotide binding	F	6.51493e-05	7.27293e-07	32	4111	87	34268	OVER	XP_005472795.1, XP_013129418.1, XP_013129608.1, XP_013132381.1, XP_005472166.1, XP_005452503.1, XP_013120528.1, XP_005452504.1, XP_003455546.1, XP_013120526.1, XP_013120527.1, XP_003446721.2, XP_013127791.1, XP_005461809.2, XP_013131173.1, XP_013131172.1, XP_013121206.1, XP_005469322.1, XP_005469321.1, XP_005471572.1, XP_005471571.1, XP_005467385.1, XP_005448527.1, XP_005467386.1, XP_005475602.1,…	XP_013124468.1, XP_003441581.1, XP_005468741.1, XP_005470421.1, XP_003451677.1, XP_005476427.1, XP_005476284.1, XP_003448790.1, XP_003454329.1, XP_005470225.1, XP_005457575.1, XP_005455165.1, XP_005449573.1, XP_005478900.1, XP_005455820.1, XP_005473206.1, XP_013133104.1, XP_005459852.1, XP_013120280.1, XP_005463047.1, XP_003440900.1, XP_005452972.1, XP_013124784.1, XP_013128127.1, XP_013128902.1,…
GO:1901988	negative regulation of cell cycle phase transition	P	6.51493e-05	7.34253e-07	4	19	115	38360	OVER	XP_005452503.1, XP_005452504.1, XP_005464075.1, XP_003446721.2	XP_005474269.1, XP_003449304.1, XP_003457821.1, XP_003441831.1, XP_005453383.1, XP_003456858.1, XP_003440483.1, XP_003455526.1, XP_003459633.1, XP_003449078.1, XP_005470981.1, XP_005470980.1, XP_005462696.1, XP_005460037.1, XP_005460038.1, XP_013131325.1, XP_005474270.1, XP_005463105.1, XP_005475037.1
GO:0051983	regulation of chromosome segregation	P	6.51493e-05	7.34253e-07	4	19	115	38360	OVER	XP_005452503.1, XP_005452504.1, XP_005464075.1, XP_003446721.2	XP_003456494.1, XP_005448611.1, XP_003449304.1, XP_003457821.1, XP_003446308.1, XP_003441831.1, XP_005450160.1, XP_005461269.1, XP_003449300.1, XP_003448189.1, XP_005453383.1, XP_005458414.1, XP_003438991.1, XP_005478906.1, XP_003442834.1, XP_005462696.1, XP_003446895.1, XP_005450666.1, XP_003448029.1
GO:1901991	negative regulation of mitotic cell cycle phase transition	P	6.51493e-05	7.34253e-07	4	19	115	38360	OVER	XP_005452503.1, XP_005452504.1, XP_005464075.1, XP_003446721.2	XP_005474269.1, XP_003449304.1, XP_003457821.1, XP_003441831.1, XP_005453383.1, XP_003456858.1, XP_003440483.1, XP_003455526.1, XP_003459633.1, XP_003449078.1, XP_005470981.1, XP_005470980.1, XP_005462696.1, XP_005460037.1, XP_005460038.1, XP_013131325.1, XP_005474270.1, XP_005463105.1, XP_005475037.1
GO:0036094	small molecule binding	F	6.63435e-05	7.53508e-07	37	5226	82	33153	OVER	XP_005472795.1, XP_013129418.1, XP_013129608.1, XP_013132381.1, XP_005472166.1, XP_005452503.1, XP_013120528.1, XP_005452504.1, XP_003455546.1, XP_013120526.1, XP_013120527.1, XP_003446721.2, XP_013127791.1, XP_005461809.2, XP_003454104.1, XP_013131173.1, XP_013131172.1, XP_013121206.1, XP_013125084.1, XP_005469322.1, XP_005469321.1, XP_005471572.1, XP_005471571.1, XP_005467385.1, XP_005448527.1,…	XP_013124468.1, XP_005465324.1, XP_005472319.1, XP_003441581.1, XP_013127885.1, XP_005468741.1, XP_005470421.1, XP_003451677.1, XP_003450986.2, XP_005476427.1, XP_005476284.1, XP_003446380.1, XP_003448790.1, XP_013125159.1, XP_003454329.1, XP_005470225.1, XP_005457575.1, XP_013132270.1, XP_005455165.1, XP_005449573.1, XP_005478900.1, XP_013128323.1, XP_005455820.1, XP_005473206.1, XP_013133104.1,…
GO:2001251	negative regulation of chromosome organization	P	7.68018e-05	8.79001e-07	4	20	115	38359	OVER	XP_005452503.1, XP_005452504.1, XP_005464075.1, XP_003446721.2	XP_013129321.1, XP_003449304.1, XP_003457821.1, XP_003441831.1, XP_013128318.1, XP_013123371.1, XP_003438064.1, XP_005453383.1, XP_013123390.1, XP_013123263.1, XP_013129320.1, XP_005471629.1, XP_013123450.1, XP_013122372.1, XP_005448024.1, XP_003438823.1, XP_005462696.1, XP_003449844.1, XP_005476110.1, XP_013128312.1
GO:0003824	catalytic activity	F	7.9463e-05	9.164e-07	57	10346	62	28033	OVER	XP_005462369.1, XP_005470864.1, XP_003443740.1, XP_013132381.1, XP_013128033.1, XP_005468617.1, XP_005452504.1, XP_013120527.1, XP_003442861.1, XP_003452496.1, XP_013127791.1, XP_005461809.2, XP_003454104.1, XP_013131172.1, XP_005462373.1, XP_003446462.1, XP_013125084.1, XP_005469321.1, XP_005471571.1, XP_005467385.1, XP_013121052.1, XP_005448527.1, XP_005469556.1, XP_003442873.1, XP_005471573.1,…	XP_013124468.1, XP_003441581.1, XP_003454841.1, XP_003442984.2, XP_005468741.1, XP_005452207.1, XP_013126625.1, XP_003451677.1, XP_005476427.1, XP_005476284.1, XP_005476031.1, XP_003448800.1, XP_003448790.1, XP_003454329.1, XP_005470225.1, XP_005470478.1, XP_005477687.1, XP_005449573.1, XP_003450021.1, XP_005465061.1, XP_003448933.1, XP_013129134.1, XP_005457379.1, XP_005451832.1, XP_013120423.1,…
GO:0044057	regulation of system process	P	8.16761e-05	9.49059e-07	7	160	112	38219	OVER	XP_005448371.1, XP_005448372.1, XP_013127815.1, XP_013127817.1, XP_013127813.1, XP_013127819.1, XP_005448373.1	XP_005465780.1, XP_005474725.1, XP_005473364.1, XP_013119634.1, XP_005471979.1, XP_003458640.1, XP_013119630.1, XP_005449829.1, XP_003453736.2, XP_005475375.1, XP_005473013.1, XP_003458339.2, XP_013127828.1, XP_003454977.1, XP_003452262.1, XP_005449301.1, XP_005452279.1, XP_003456618.1, XP_005449554.1, XP_005465784.1, XP_003452149.1, XP_005472677.1, XP_013119638.1, NP_001266586.1, XP_013120590.1,…
GO:0072386	plus-end-directed organelle transport along microtubule	P	8.46823e-05	9.98786e-07	3	4	116	38375	OVER	XP_013120528.1, XP_013120526.1, XP_013120527.1	XP_013124183.1, XP_013124182.1, XP_013132448.1, XP_005470711.2
GO:0072383	plus-end-directed vesicle transport along microtubule	P	8.46823e-05	9.98786e-07	3	4	116	38375	OVER	XP_013120528.1, XP_013120526.1, XP_013120527.1	XP_013124183.1, XP_013124182.1, XP_013132448.1, XP_005470711.2
GO:0008168	methyltransferase activity	F	9.26206e-05	1.10051e-06	9	327	110	38052	OVER	XP_005462369.1, XP_013121052.1, XP_005462373.1, XP_003447216.1, XP_005462370.1, XP_005462372.1, XP_005462371.1, XP_005452784.1, XP_013128033.1	XP_013124652.1, XP_005478777.1, XP_005471244.1, XP_003459527.1, XP_003459007.1, XP_003449721.2, XP_003442671.1, XP_013120085.1, XP_005475145.1, XP_003447372.1, XP_013132387.1, XP_003447079.1, XP_013125113.1, XP_003445350.1, XP_005454342.1, XP_013125550.1, XP_003457690.1, XP_003441528.1, XP_003454536.1, XP_005475216.1, XP_005454753.1, XP_005451290.1, XP_005470335.1, XP_005463592.1, XP_013132160.1,…
GO:0007093	mitotic cell cycle checkpoint	P	0.00010283	1.23079e-06	4	22	115	38357	OVER	XP_005452503.1, XP_005452504.1, XP_005464075.1, XP_003446721.2	XP_003449304.1, XP_005450517.1, XP_003457821.1, XP_003441831.1, XP_003441937.1, XP_005470727.1, XP_005453383.1, XP_005470728.1, XP_005477155.1, XP_003440483.1, XP_003455526.1, XP_003453539.2, XP_003449078.1, XP_005470981.1, XP_005470980.1, XP_005462696.1, XP_003451003.1, XP_005460037.1, XP_005460038.1, XP_013131325.1, XP_005463105.1, XP_005475037.1
GO:0016741	transferase activity, transferring one-carbon groups	F	0.000127698	1.5396e-06	9	341	110	38038	OVER	XP_005462369.1, XP_013121052.1, XP_005462373.1, XP_003447216.1, XP_005462370.1, XP_005462372.1, XP_005462371.1, XP_005452784.1, XP_013128033.1	XP_013124652.1, XP_005478777.1, XP_005471244.1, XP_003459527.1, XP_003459007.1, XP_003449721.2, XP_003442671.1, XP_013120085.1, XP_005475145.1, XP_003447372.1, XP_013132387.1, XP_003447079.1, XP_013125113.1, XP_003445350.1, XP_005454342.1, XP_013125550.1, XP_003457690.1, XP_003441528.1, XP_003454536.1, XP_005475216.1, XP_005454753.1, XP_005451290.1, XP_005470335.1, XP_005463592.1, XP_013132160.1,…
GO:0032506	cytokinetic process	P	0.000131295	1.59445e-06	3	5	116	38374	OVER	XP_013120528.1, XP_013120526.1, XP_013120527.1	XP_013124183.1, XP_013124182.1, XP_005452066.1, XP_003445340.1, XP_005470711.2
GO:0044430	cytoskeletal part	C	0.000140756	1.72164e-06	15	1090	104	37289	OVER	XP_013129418.1, XP_005472166.1, XP_013120528.1, XP_005471572.1, XP_005471571.1, XP_005467385.1, XP_013120526.1, XP_005448527.1, XP_005467386.1, XP_013120527.1, XP_005471573.1, XP_005476338.1, XP_013127791.1, XP_005477080.1, XP_003437970.1	XP_013124468.1, XP_013126878.1, XP_005468741.1, XP_005459382.1, XP_005469225.2, XP_003443991.1, XP_003460577.2, XP_003453736.2, XP_005453772.1, XP_013126987.1, XP_013123777.1, XP_005464840.1, XP_005447777.1, XP_003459542.1, XP_003438171.1, XP_005465784.1, XP_005472635.1, XP_013124411.1, XP_013127667.1, XP_005472470.1, XP_003460215.1, XP_013126889.1, XP_003460588.1, XP_013126011.1, XP_005456786.1,…
GO:0016740	transferase activity	F	0.000179894	2.21606e-06	32	4328	87	34051	OVER	XP_005462369.1, XP_005470864.1, XP_013132381.1, XP_013128033.1, XP_013131669.1, XP_005452503.1, XP_005452504.1, XP_005477264.1, XP_003446721.2, XP_003452496.1, XP_005461809.2, XP_003454104.1, XP_013131173.1, XP_013131172.1, XP_005462373.1, XP_013121206.1, XP_005469322.1, XP_005469321.1, XP_003451255.2, XP_005467385.1, XP_013121052.1, XP_005467386.1, XP_003442873.1, XP_003447216.1, XP_005462370.1,…	XP_003446327.1, XP_013120872.1, XP_003451677.1, XP_013122517.1, XP_005476427.1, XP_005476284.1, XP_003443675.1, XP_003453375.1, XP_005470225.1, XP_013128576.1, XP_005455165.1, XP_003441528.1, XP_003447071.1, XP_005478900.1, XP_005465061.1, XP_003448933.1, XP_005473206.1, XP_013133104.1, XP_005459852.1, XP_005464909.1, XP_013124784.1, XP_003456343.1, XP_005471824.1, XP_003438129.1, XP_003447467.2,…
GO:0006633	fatty acid biosynthetic process	P	0.00026539	3.29245e-06	5	68	114	38311	OVER	XP_003454104.1, XP_013132261.1, XP_013132263.1, XP_013132262.1, XP_013130004.1	XP_005468139.1, XP_005449435.1, XP_005462304.1, XP_003460573.2, XP_003456635.1, XP_003454212.1, XP_013132389.1, XP_003449518.2, XP_005455182.1, XP_003456712.2, XP_005479178.1, XP_003447476.1, XP_003447092.1, XP_003452463.2, XP_003441845.1, XP_005458924.1, XP_013121018.1, XP_005459559.1, XP_013120465.1, XP_003443447.1, XP_003455295.1, XP_005459786.1, XP_005479161.1, XP_003448669.1, XP_003449736.1,…
GO:0000779	condensed chromosome, centromeric region	C	0.000272243	3.40126e-06	3	7	116	38372	OVER	XP_005467385.1, XP_005467386.1, XP_003446157.1	XP_005466176.1, XP_003454344.1, XP_005452810.1, XP_003460215.1, XP_003448647.1, XP_005458893.1, XP_003456630.2
GO:0033044	regulation of chromosome organization	P	0.000297737	3.74577e-06	4	30	115	38349	OVER	XP_005452503.1, XP_005452504.1, XP_005464075.1, XP_003446721.2	XP_003449304.1, XP_003457821.1, XP_003441831.1, XP_003449300.1, XP_013123371.1, XP_005453383.1, XP_013123390.1, XP_005458414.1, XP_013123450.1, XP_005478906.1, XP_005448024.1, XP_005451454.1, XP_003438823.1, XP_003449844.1, XP_005476110.1, XP_003448029.1, XP_003456494.1, XP_013129321.1, XP_005461269.1, XP_013128318.1, XP_003448189.1, XP_003438064.1, XP_013123263.1, XP_013129320.1, XP_005471629.1,…
GO:0010948	negative regulation of cell cycle process	P	0.000570464	7.27658e-06	4	36	115	38343	OVER	XP_005452503.1, XP_005452504.1, XP_005464075.1, XP_003446721.2	XP_005474269.1, XP_003449304.1, XP_003457821.1, XP_003441831.1, XP_003441937.1, XP_013130093.1, XP_005453383.1, XP_003456858.1, XP_005472799.1, XP_003459633.1, XP_003449078.1, XP_005463105.1, XP_005455507.1, XP_005455506.1, XP_005469404.1, XP_005469402.1, XP_005469403.1, XP_005475849.1, XP_005472800.1, XP_003440483.1, XP_003455526.1, XP_005470981.1, XP_005475850.1, XP_005470980.1, XP_005475872.1,…
GO:0000775	chromosome, centromeric region	C	0.000570464	7.27658e-06	4	36	115	38343	OVER	XP_005467385.1, XP_005467386.1, XP_003446157.1, XP_003454525.2	XP_003454344.1, XP_005453716.1, XP_005467487.1, XP_003446308.1, XP_003441831.1, XP_005452810.1, XP_003445198.1, XP_003456337.1, XP_003456630.2, XP_003442368.1, XP_005478612.1, XP_005458893.1, XP_005477417.1, XP_005473301.1, XP_003453848.1, XP_005452793.1, XP_005466176.1, XP_013125230.1, XP_003452130.1, XP_003460215.1, XP_005470727.1, XP_003451436.1, XP_005470728.1, XP_003444192.1, XP_003442167.1,…
GO:0033043	regulation of organelle organization	P	0.000599708	7.70199e-06	8	314	111	38065	OVER	XP_005452503.1, XP_005471572.1, XP_005452504.1, XP_005471571.1, XP_013129418.1, XP_005471573.1, XP_005464075.1, XP_003446721.2	XP_013123080.1, XP_003457821.1, XP_003455397.1, XP_003444207.1, XP_005468402.1, XP_005455021.1, XP_013127508.1, XP_003448800.1, XP_013125919.1, XP_013126964.1, XP_005457959.1, XP_005464840.1, XP_003447839.1, XP_005453697.1, XP_013126640.1, XP_003454536.1, XP_003443795.1, XP_013128734.1, XP_003460215.1, XP_005448181.1, XP_005447887.1, XP_003441469.1, XP_003440148.1, XP_005453700.1, XP_005458701.1,…
GO:0032259	methylation	P	0.000609223	7.87743e-06	8	315	111	38064	OVER	XP_005462369.1, XP_013121052.1, XP_005462373.1, XP_003447216.1, XP_005462370.1, XP_005462372.1, XP_005462371.1, XP_005452784.1	XP_013124652.1, XP_005473387.1, XP_003443095.2, XP_005478777.1, XP_005471244.1, XP_003459527.1, XP_005467941.1, XP_003459007.1, XP_003449721.2, XP_003442671.1, XP_013120085.1, XP_005475145.1, XP_003447372.1, XP_003447564.1, XP_013132387.1, XP_003447079.1, XP_013125113.1, XP_003445350.1, XP_005454342.1, XP_013125550.1, XP_005468557.1, XP_003457690.1, XP_003441528.1, XP_003454536.1, XP_005475216.1,…
GO:0003013	circulatory system process	P	0.00067212	8.80815e-06	7	227	112	38152	OVER	XP_005448371.1, XP_005448372.1, XP_013127815.1, XP_013127817.1, XP_013127813.1, XP_013127819.1, XP_005448373.1	XP_003449055.1, XP_005473364.1, XP_005462909.1, XP_013123792.1, XP_005471979.1, XP_013119630.1, XP_005475375.1, XP_003454212.1, XP_005473013.1, XP_003458339.2, XP_003452262.1, XP_005452279.1, XP_003456618.1, XP_005471873.1, XP_003452149.1, XP_003454536.1, XP_013119638.1, XP_003455495.1, XP_003454296.1, XP_013126011.1, XP_013130897.1, XP_005469007.1, XP_003441057.1, XP_003440891.1, XP_003450623.1,…
GO:0008015	blood circulation	P	0.00067212	8.80815e-06	7	227	112	38152	OVER	XP_005448371.1, XP_005448372.1, XP_013127815.1, XP_013127817.1, XP_013127813.1, XP_013127819.1, XP_005448373.1	XP_003449055.1, XP_005473364.1, XP_005462909.1, XP_013123792.1, XP_005471979.1, XP_013119630.1, XP_005475375.1, XP_003454212.1, XP_005473013.1, XP_003458339.2, XP_003452262.1, XP_005452279.1, XP_003456618.1, XP_005471873.1, XP_003452149.1, XP_003454536.1, XP_013119638.1, XP_003455495.1, XP_003454296.1, XP_013126011.1, XP_013130897.1, XP_005469007.1, XP_003441057.1, XP_003440891.1, XP_003450623.1,…
GO:0090066	regulation of anatomical structure size	P	0.000686424	9.05556e-06	7	228	112	38151	OVER	XP_005448371.1, XP_005448372.1, XP_013127815.1, XP_013127817.1, XP_013127813.1, XP_013127819.1, XP_005448373.1	XP_003449055.1, XP_003455397.1, XP_005468402.1, XP_005456714.1, XP_013127508.1, XP_005456545.1, XP_013125919.1, XP_005452279.1, XP_003456618.1, XP_013124023.1, XP_003452149.1, XP_013126640.1, XP_003438133.1, XP_003459312.1, XP_003455495.1, XP_005478260.1, XP_005471677.1, XP_005448181.1, XP_003441469.1, XP_003440148.1, XP_003460429.3, XP_003450623.1, XP_013126539.1, XP_003447236.1, XP_003458754.1,…
GO:0006955	immune response	P	0.000690745	9.4391e-06	9	429	110	37950	OVER	XP_005448371.1, XP_005448372.1, XP_013127815.1, XP_013127817.1, XP_005469407.1, XP_013127813.1, XP_013127819.1, XP_005469410.1, XP_005448373.1	XP_005467964.1, XP_013132338.1, XP_005454474.1, XP_013128225.1, XP_005447645.1, XP_003449078.1, XP_003458512.1, XP_003460095.1, XP_005465708.1, XP_013126527.1, XP_003444508.1, XP_003448409.1, XP_005453674.1, XP_005460502.1, XP_003438939.1, XP_005460841.1, XP_005459559.1, XP_013129726.1, XP_003439465.1, XP_013122398.1, XP_003459301.2, XP_005461434.1, XP_003458850.1, XP_013130091.1, XP_005447646.1,…
GO:0004512	inositol-3-phosphate synthase activity	F	0.000690745	9.47467e-06	2	0	117	38379	OVER	XP_005477290.1, XP_003442861.1
GO:0043988	histone H3-S28 phosphorylation	P	0.000690745	9.47467e-06	2	0	117	38379	OVER	XP_005467385.1, XP_005467386.1
GO:0016872	intramolecular lyase activity	F	0.000690745	9.47467e-06	2	0	117	38379	OVER	XP_005477290.1, XP_003442861.1
GO:0031616	spindle pole centrosome	C	0.000690745	9.47467e-06	2	0	117	38379	OVER	XP_005467385.1, XP_005467386.1
GO:0006021	inositol biosynthetic process	P	0.000690745	9.47467e-06	2	0	117	38379	OVER	XP_005477290.1, XP_003442861.1
GO:0002682	regulation of immune system process	P	0.000836962	1.15534e-05	7	237	112	38142	OVER	XP_005448371.1, XP_005448372.1, XP_013127815.1, XP_013127817.1, XP_013127813.1, XP_013127819.1, XP_005448373.1	XP_005467941.1, XP_003457821.1, XP_013126143.1, XP_005455914.1, XP_005447645.1, XP_005450900.1, XP_003449078.1, XP_003447564.1, XP_003459580.1, XP_013126527.1, XP_003454720.1, XP_013124460.1, XP_003448409.1, XP_003456219.1, XP_003438939.1, XP_005467432.1, XP_003442682.1, XP_005460841.1, XP_013121973.1, XP_003451485.1, XP_013131514.1, XP_005450898.1, XP_013120692.1, XP_005460344.1, XP_005479094.1,…
GO:0045930	negative regulation of mitotic cell cycle	P	0.000922039	1.28083e-05	4	42	115	38337	OVER	XP_005452503.1, XP_005452504.1, XP_005464075.1, XP_003446721.2	XP_005458331.1, XP_005474269.1, XP_003449304.1, XP_003457821.1, XP_003441831.1, XP_003441937.1, XP_013130093.1, XP_003455016.1, XP_005453383.1, XP_003456858.1, XP_005458022.1, XP_003453589.1, XP_003459633.1, XP_003449078.1, XP_013123109.1, XP_003454532.1, XP_005463105.1, XP_005455507.1, XP_005455506.1, XP_013122273.1, XP_005450517.1, XP_013122275.1, XP_013122274.1, XP_005470727.1, XP_005470728.1,…
GO:0005856	cytoskeleton	C	0.00102817	1.43725e-05	16	1471	103	36908	OVER	XP_013129418.1, XP_005472166.1, XP_013120528.1, XP_005471572.1, XP_005471571.1, XP_005467385.1, XP_013120526.1, XP_005448527.1, XP_005467386.1, XP_013120527.1, XP_005471573.1, XP_003446157.1, XP_005476338.1, XP_013127791.1, XP_005477080.1, XP_003437970.1	XP_005467734.1, XP_013124468.1, XP_013126878.1, XP_005473884.1, XP_013126120.1, XP_005468741.1, XP_005459382.1, XP_005469225.2, XP_003443991.1, XP_003460577.2, XP_003453736.2, XP_005453772.1, XP_013130681.1, XP_013126987.1, XP_013123777.1, XP_003440476.1, XP_005464840.1, XP_005447777.1, XP_003459542.1, XP_003438171.1, XP_005465784.1, XP_005472635.1, XP_013124411.1, XP_013127667.1, XP_005472470.1,…
GO:0008172	S-methyltransferase activity	F	0.00111323	1.56588e-05	3	13	116	38366	OVER	XP_003447216.1, XP_005452784.1, XP_013128033.1	XP_013128034.1, XP_013130336.1, XP_013120377.1, XP_013130337.1, XP_003454107.1, XP_003451105.1, XP_003438427.1, XP_005479272.1, XP_005474296.1, XP_003458616.1, XP_005452785.1, XP_013132276.1, XP_005452786.1
GO:1901990	regulation of mitotic cell cycle phase transition	P	0.00116259	1.65115e-05	4	45	115	38334	OVER	XP_005452503.1, XP_005452504.1, XP_005464075.1, XP_003446721.2	XP_005474269.1, XP_003449304.1, XP_005453421.1, XP_003457821.1, XP_003441831.1, XP_003449300.1, XP_003448718.1, XP_013130030.1, XP_005453383.1, XP_005458414.1, XP_003458518.1, XP_003456858.1, XP_003459633.1, XP_003449078.1, XP_005478906.1, XP_005451193.1, XP_005467294.1, XP_005463105.1, XP_003448029.1, XP_013122273.1, XP_003456494.1, XP_003453972.1, XP_005458659.1, XP_005461269.1, XP_013122275.1,…
GO:0051276	chromosome organization	P	0.00116259	1.65561e-05	7	251	112	38128	OVER	XP_005452503.1, XP_005452504.1, XP_005472997.1, XP_005464075.1, XP_003446721.2, XP_005472996.1, XP_003446157.1	XP_005454327.1, XP_013130595.1, XP_003457821.1, XP_003450940.1, XP_005455914.1, XP_005449030.1, XP_005463058.1, XP_003449078.1, XP_005475168.1, XP_003459580.1, XP_003454720.1, XP_005466377.1, XP_003445659.1, XP_005469685.1, XP_003446112.1, XP_003454562.2, XP_003452130.1, XP_005467432.1, XP_005471402.1, XP_005459378.1, XP_013132595.1, XP_003450623.1, XP_003460384.1, XP_013125148.1, XP_013120692.1,…
GO:0006996	organelle organization	P	0.00118191	1.69345e-05	18	1844	101	36535	OVER	XP_013129418.1, XP_005472997.1, XP_005472996.1, XP_013132381.1, XP_005452503.1, XP_013120528.1, XP_005471572.1, XP_005452504.1, XP_005471571.1, XP_005467385.1, XP_013120526.1, XP_005467386.1, XP_013120527.1, XP_005471573.1, XP_005464075.1, XP_003446721.2, XP_003446157.1, XP_003454525.2	XP_003453024.1, XP_003443991.1, XP_003444629.1, XP_003448800.1, XP_013130933.1, XP_013123777.1, XP_005468380.1, XP_003440476.1, XP_005459732.1, XP_005447777.1, XP_005469685.1, XP_013124411.1, XP_003443795.1, XP_003445952.1, XP_003460215.1, XP_013120280.1, XP_005476778.1, XP_005453071.1, XP_005460480.1, XP_005472831.1, XP_005459950.1, XP_005478343.1, XP_005463363.1, XP_005464054.1, XP_013128719.1,…
GO:1901987	regulation of cell cycle phase transition	P	0.00124203	1.79046e-05	4	46	115	38333	OVER	XP_005452503.1, XP_005452504.1, XP_005464075.1, XP_003446721.2	XP_005474269.1, XP_003449304.1, XP_005453421.1, XP_003457821.1, XP_003441831.1, XP_003449300.1, XP_003448718.1, XP_013130030.1, XP_005453383.1, XP_005458414.1, XP_003458518.1, XP_003456858.1, XP_003459633.1, XP_003449078.1, XP_005478906.1, XP_005451193.1, XP_005467294.1, XP_005463105.1, XP_003448029.1, XP_013122273.1, XP_003456494.1, XP_003453972.1, XP_005458659.1, XP_005461269.1, XP_013122275.1,…
GO:0047496	vesicle transport along microtubule	P	0.00130811	1.89713e-05	3	14	116	38365	OVER	XP_013120528.1, XP_013120526.1, XP_013120527.1	XP_013124183.1, XP_005479092.1, XP_013124182.1, XP_005479093.1, XP_003456529.1, XP_005479094.1, XP_003437610.1, XP_005479091.1, XP_003442167.1, XP_005452721.1, XP_003453848.1, XP_003447020.1, XP_013132448.1, XP_005470711.2
GO:0008610	lipid biosynthetic process	P	0.00138038	2.01401e-05	7	259	112	38120	OVER	XP_003454104.1, XP_005477290.1, XP_003442861.1, XP_013132261.1, XP_013132263.1, XP_013132262.1, XP_013130004.1	XP_003456777.1, XP_003437924.1, XP_003445987.1, XP_003445192.1, XP_003439547.1, XP_013123668.1, XP_013124193.1, XP_003454212.1, XP_003453905.2, XP_003441242.1, XP_013122626.1, XP_003439950.1, XP_013128553.1, XP_005474492.1, XP_005479178.1, XP_013121201.1, XP_005469153.1, XP_005451129.1, XP_003441845.1, XP_005449655.1, XP_013124189.1, XP_005459559.1, XP_005469733.1, XP_013122630.1, XP_003438520.1,…
GO:0099518	vesicle cytoskeletal trafficking	P	0.00154754	2.27143e-05	3	15	116	38364	OVER	XP_013120528.1, XP_013120526.1, XP_013120527.1	XP_013124183.1, XP_005479092.1, XP_013124182.1, XP_005479093.1, XP_003456529.1, XP_005479094.1, XP_003437610.1, XP_013120883.1, XP_005479091.1, XP_003442167.1, XP_005452721.1, XP_003453848.1, XP_003447020.1, XP_013132448.1, XP_005470711.2
GO:1901265	nucleoside phosphate binding	F	0.00185435	2.75415e-05	33	5126	86	33253	OVER	XP_005472795.1, XP_013129418.1, XP_013129608.1, XP_013132381.1, XP_005472166.1, XP_005452503.1, XP_013120528.1, XP_005452504.1, XP_003455546.1, XP_013120526.1, XP_013120527.1, XP_003446721.2, XP_013127791.1, XP_005461809.2, XP_013131173.1, XP_013131172.1, XP_013121206.1, XP_013125084.1, XP_005469322.1, XP_005469321.1, XP_005471572.1, XP_005471571.1, XP_005467385.1, XP_005448527.1, XP_005467386.1,…	XP_013124468.1, XP_005465324.1, XP_005472319.1, XP_003441581.1, XP_013127885.1, XP_005468741.1, XP_005470421.1, XP_003451677.1, XP_003450986.2, XP_005476427.1, XP_005476284.1, XP_003446380.1, XP_003448790.1, XP_013125159.1, XP_003454329.1, XP_005470225.1, XP_005457575.1, XP_013132270.1, XP_005455165.1, XP_005449573.1, XP_005478900.1, XP_013128323.1, XP_005455820.1, XP_005473206.1, XP_013133104.1,…
GO:0000166	nucleotide binding	F	0.00185435	2.75415e-05	33	5126	86	33253	OVER	XP_005472795.1, XP_013129418.1, XP_013129608.1, XP_013132381.1, XP_005472166.1, XP_005452503.1, XP_013120528.1, XP_005452504.1, XP_003455546.1, XP_013120526.1, XP_013120527.1, XP_003446721.2, XP_013127791.1, XP_005461809.2, XP_013131173.1, XP_013131172.1, XP_013121206.1, XP_013125084.1, XP_005469322.1, XP_005469321.1, XP_005471572.1, XP_005471571.1, XP_005467385.1, XP_005448527.1, XP_005467386.1,…	XP_013124468.1, XP_005465324.1, XP_005472319.1, XP_003441581.1, XP_013127885.1, XP_005468741.1, XP_005470421.1, XP_003451677.1, XP_003450986.2, XP_005476427.1, XP_005476284.1, XP_003446380.1, XP_003448790.1, XP_013125159.1, XP_003454329.1, XP_005470225.1, XP_005457575.1, XP_013132270.1, XP_005455165.1, XP_005449573.1, XP_005478900.1, XP_013128323.1, XP_005455820.1, XP_005473206.1, XP_013133104.1,…
GO:0016790	thiolester hydrolase activity	F	0.00186599	2.81493e-05	4	52	115	38327	OVER	XP_003454104.1, XP_013132261.1, XP_013132263.1, XP_013132262.1	XP_013128204.1, XP_003447229.1, XP_003449550.1, XP_005476824.1, XP_013128010.1, XP_005463524.1, XP_005461152.1, XP_005454267.2, XP_005464086.1, XP_003451305.1, XP_013123589.1, XP_003439288.1, XP_013128150.1, XP_013128152.1, XP_005463528.1, XP_003442744.2, XP_003448166.2, XP_003447535.1, XP_005476817.1, XP_005466787.1, XP_003456417.1, XP_003458502.1, XP_005475894.1, XP_005475898.1, XP_005475896.1,…
GO:0035174	histone serine kinase activity	F	0.00186599	2.83664e-05	2	1	117	38378	OVER	XP_005467385.1, XP_005467386.1	XP_003439954.1
GO:0035404	histone-serine phosphorylation	P	0.00186599	2.83664e-05	2	1	117	38378	OVER	XP_005467385.1, XP_005467386.1	XP_003439954.1
GO:0032133	chromosome passenger complex	C	0.00186599	2.83664e-05	2	1	117	38378	OVER	XP_005467385.1, XP_005467386.1	XP_005452793.1
GO:0000794	condensed nuclear chromosome	C	0.00206618	3.15902e-05	3	17	116	38362	OVER	XP_005467385.1, XP_005467386.1, XP_003446157.1	XP_003446993.1, XP_013132900.1, XP_005467663.1, XP_003457669.1, XP_003444205.1, XP_013128823.1, XP_005452643.1, XP_003438817.1, XP_003448607.1, XP_013132081.1, NP_001266379.1, XP_005473012.1, XP_005458452.1, XP_005448279.1, XP_005475161.1, NP_001266382.1, XP_013131325.1
GO:0072330	monocarboxylic acid biosynthetic process	P	0.00214347	3.29592e-05	5	112	114	38267	OVER	XP_003454104.1, XP_013132261.1, XP_013132263.1, XP_013132262.1, XP_013130004.1	XP_003456777.1, XP_003441875.1, XP_005468139.1, XP_003445192.1, XP_013123668.1, XP_003460573.2, XP_013124193.1, XP_005450844.1, XP_003454212.1, XP_013122626.1, XP_003449518.2, XP_003456543.1, XP_003456712.2, XP_005479178.1, XP_003441845.1, XP_013124189.1, XP_005458924.1, XP_003441076.1, XP_005474710.1, XP_005469710.1, XP_005459559.1, XP_013120465.1, XP_013123690.1, XP_003455295.1, XP_013122630.1,…
GO:0016836	hydro-lyase activity	F	0.00223958	3.46327e-05	4	55	115	38324	OVER	XP_003454104.1, XP_013132261.1, XP_013132263.1, XP_013132262.1	XP_013127901.1, XP_003457343.1, XP_005448368.1, XP_003440135.1, XP_013131647.1, XP_003451492.1, XP_005459569.1, XP_003450631.1, XP_013129039.1, XP_005457917.1, XP_005449439.1, XP_003445807.1, XP_013127983.1, XP_003454576.1, XP_005460906.1, XP_003439323.1, XP_005478241.1, XP_005473893.1, XP_005471467.1, XP_005473895.1, XP_005470339.1, XP_003455966.1, XP_005470753.1, XP_003453209.1, XP_005455512.1,…
GO:0016627	oxidoreductase activity, acting on the CH-CH group of donors	F	0.00307218	4.77763e-05	4	60	115	38319	OVER	XP_003454104.1, XP_013132261.1, XP_013132263.1, XP_013132262.1	XP_003453799.1, XP_003437630.1, XP_003439562.1, XP_013120379.1, XP_003441833.1, XP_003445192.1, XP_003441476.1, XP_003447958.1, XP_003455102.1, XP_003439958.1, XP_005450844.1, XP_003445795.1, XP_005473349.1, XP_003456543.1, XP_013120795.1, XP_003440016.1, XP_005473350.1, XP_003441677.1, XP_003456769.1, XP_003448493.1, XP_003446483.1, XP_003441076.1, XP_005447809.1, XP_013131329.1, XP_013120974.1,…
GO:0017111	nucleoside-triphosphatase activity	F	0.00339629	5.31133e-05	13	1125	106	37254	OVER	XP_013129418.1, XP_005472166.1, XP_013120528.1, XP_005471572.1, XP_005471571.1, XP_013120526.1, XP_005448527.1, XP_013120527.1, XP_005471573.1, XP_005476338.1, XP_013127791.1, XP_005477080.1, XP_003437970.1	XP_013124468.1, XP_005452874.1, XP_003441581.1, XP_013125015.1, XP_003447127.2, XP_005468741.1, XP_003460577.2, XP_005448008.1, XP_005470421.1, XP_005463058.1, NP_001266412.1, XP_005452414.1, XP_003448800.1, XP_005475168.1, XP_005449366.1, XP_013126987.1, XP_003444268.1, XP_003454329.1, XP_005475582.1, XP_003459542.1, XP_003438171.1, XP_003443019.1, XP_005449573.1, XP_005455635.1, XP_013127667.1,…
GO:0035173	histone kinase activity	F	0.00360027	5.66179e-05	2	2	117	38377	OVER	XP_005467385.1, XP_005467386.1	XP_003438146.1, XP_003439954.1
GO:0016417	S-acyltransferase activity	F	0.00361873	5.72243e-05	4	63	115	38316	OVER	XP_003454104.1, XP_013132261.1, XP_013132263.1, XP_013132262.1	XP_013119887.1, XP_003446805.1, XP_013122493.1, XP_005474185.1, XP_003441140.1, XP_013125827.1, XP_005460316.1, XP_013131102.1, XP_005474187.1, XP_003452450.1, XP_013132424.1, XP_013123820.1, XP_003449838.1, XP_013122526.1, XP_003443628.3, XP_013126425.1, XP_003446817.2, XP_005471386.1, XP_005467918.1, XP_003444579.1, XP_005471384.1, XP_013122424.1, XP_003446736.1, XP_003439658.1, XP_003455062.1,…
GO:0016462	pyrophosphatase activity	F	0.00446975	7.14709e-05	13	1159	106	37220	OVER	XP_013129418.1, XP_005472166.1, XP_013120528.1, XP_005471572.1, XP_005471571.1, XP_013120526.1, XP_005448527.1, XP_013120527.1, XP_005471573.1, XP_005476338.1, XP_013127791.1, XP_005477080.1, XP_003437970.1	XP_013124468.1, XP_005452874.1, XP_003441581.1, XP_013125015.1, XP_003447127.2, XP_005468741.1, XP_003460577.2, XP_005448008.1, XP_005470421.1, XP_005463058.1, NP_001266412.1, XP_005452414.1, XP_003448800.1, XP_005475168.1, XP_005449366.1, XP_013126987.1, XP_003444268.1, XP_003454329.1, XP_005475582.1, XP_003459542.1, XP_003438171.1, XP_003443019.1, XP_005449573.1, XP_005458571.1, XP_005455635.1,…
GO:0016835	carbon-oxygen lyase activity	F	0.00446975	7.18534e-05	4	67	115	38312	OVER	XP_003454104.1, XP_013132261.1, XP_013132263.1, XP_013132262.1	XP_013127901.1, XP_003457343.1, XP_005448368.1, XP_003440135.1, XP_013131647.1, XP_003451492.1, XP_005459569.1, XP_005467316.1, XP_003450631.1, XP_013129039.1, XP_005457917.1, XP_005449439.1, XP_003445807.1, XP_013127983.1, XP_003454576.1, XP_005460906.1, XP_003439323.1, XP_005478241.1, XP_013119875.1, XP_005473893.1, XP_005471467.1, XP_005473895.1, XP_005470339.1, XP_003455966.1, XP_005470753.1,…
GO:0019842	vitamin binding	F	0.00446975	7.18534e-05	4	67	115	38312	OVER	XP_003454104.1, XP_013132261.1, XP_013132263.1, XP_013132262.1	XP_005463391.1, XP_003449303.1, XP_005468139.1, XP_005477789.1, XP_003454632.1, XP_003444038.1, XP_003441048.1, XP_003438344.1, XP_013132276.1, XP_003455476.1, XP_005465813.1, XP_003458425.1, XP_003446545.1, XP_003456994.1, XP_003440335.2, XP_013119646.1, XP_003452463.2, XP_005472992.1, XP_005471609.1, XP_003451252.1, XP_003439533.1, XP_013127918.1, XP_005473431.1, XP_003440717.1, XP_013131020.1,…
GO:0006928	movement of cell or subcellular component	P	0.00450994	7.28935e-05	12	999	107	37380	OVER	XP_013120528.1, XP_005471572.1, XP_005471571.1, XP_013120526.1, XP_013120527.1, XP_013129418.1, XP_005471573.1, XP_005476338.1, XP_013127791.1, XP_005472166.1, XP_005477080.1, XP_003437970.1	XP_013124468.1, XP_003450274.1, XP_005471979.1, XP_005459382.1, XP_005463058.1, XP_003452838.1, XP_003454950.1, XP_005456326.1, XP_013126987.1, XP_003445373.1, XP_005451264.1, XP_013132677.1, XP_013124411.1, XP_013127667.1, XP_005452380.1, XP_005472470.1, XP_013120883.1, XP_005456228.1, XP_005463920.1, XP_005467166.1, XP_005476778.1, XP_013122121.1, XP_013132228.1, XP_005461434.1, NP_001266556.1,…
GO:0016818	hydrolase activity, acting on acid anhydrides, in phosphorus-containing anhydrides	F	0.00466883	7.58694e-05	13	1166	106	37213	OVER	XP_013129418.1, XP_005472166.1, XP_013120528.1, XP_005471572.1, XP_005471571.1, XP_013120526.1, XP_005448527.1, XP_013120527.1, XP_005471573.1, XP_005476338.1, XP_013127791.1, XP_005477080.1, XP_003437970.1	XP_013124468.1, XP_005452874.1, XP_003441581.1, XP_013125015.1, XP_003447127.2, XP_005468741.1, XP_003460577.2, XP_005448008.1, XP_005470421.1, XP_005463058.1, NP_001266412.1, XP_005452414.1, XP_003448800.1, XP_005475168.1, XP_005449366.1, XP_013126987.1, XP_003444268.1, XP_003454329.1, XP_005475582.1, XP_003459542.1, XP_003438171.1, XP_003443019.1, XP_005449573.1, XP_005458571.1, XP_005455635.1,…
GO:0044772	mitotic cell cycle phase transition	P	0.00515467	8.44847e-05	4	70	115	38309	OVER	XP_005452503.1, XP_005452504.1, XP_005464075.1, XP_003446721.2	XP_005457535.1, XP_005453421.1, XP_003445488.1, XP_003457821.1, XP_003441831.1, XP_005455560.1, XP_005452891.1, XP_003448718.1, XP_005458414.1, XP_003458518.1, XP_003456858.1, XP_003449078.1, XP_005478906.1, XP_005451193.1, XP_013131495.1, XP_003445500.1, XP_005447908.1, XP_005467294.1, XP_005447906.1, XP_003447495.1, XP_003448029.1, XP_013122273.1, XP_013122275.1, XP_003455429.1, XP_003448189.1,…
GO:0016817	hydrolase activity, acting on acid anhydrides	F	0.00515467	8.46651e-05	13	1179	106	37200	OVER	XP_013129418.1, XP_005472166.1, XP_013120528.1, XP_005471572.1, XP_005471571.1, XP_013120526.1, XP_005448527.1, XP_013120527.1, XP_005471573.1, XP_005476338.1, XP_013127791.1, XP_005477080.1, XP_003437970.1	XP_013124468.1, XP_005452874.1, XP_003441581.1, XP_013125015.1, XP_003447127.2, XP_005468741.1, XP_003460577.2, XP_005448008.1, XP_005470421.1, XP_005463058.1, NP_001266412.1, XP_005452414.1, XP_003448800.1, XP_005475168.1, XP_005449366.1, XP_013126987.1, XP_003444268.1, XP_003454329.1, XP_005475582.1, XP_003459542.1, XP_003438171.1, XP_003443019.1, XP_005449573.1, XP_005458571.1, XP_005455635.1,…
GO:0044770	cell cycle phase transition	P	0.00539187	8.90323e-05	4	71	115	38308	OVER	XP_005452503.1, XP_005452504.1, XP_005464075.1, XP_003446721.2	XP_005457535.1, XP_005453421.1, XP_003445488.1, XP_003457821.1, XP_003441831.1, XP_005455560.1, XP_005452891.1, XP_003448718.1, XP_005458414.1, XP_003458518.1, XP_003456858.1, XP_003449078.1, XP_005478906.1, XP_005451193.1, XP_013131495.1, XP_003445500.1, XP_005447908.1, XP_005467294.1, XP_005447906.1, XP_003447495.1, XP_003448029.1, XP_013122273.1, XP_013122275.1, XP_003455429.1, XP_003448189.1,…
GO:0000796	condensin complex	C	0.00567312	9.4172e-05	2	3	117	38376	OVER	XP_005472997.1, XP_005472996.1	XP_005456945.1, XP_003452188.1, XP_013132900.1
GO:0010639	negative regulation of organelle organization	P	0.00591222	9.86575e-05	4	73	115	38306	OVER	XP_005452503.1, XP_005452504.1, XP_005464075.1, XP_003446721.2	XP_005461318.1, XP_003457821.1, XP_005475772.1, XP_003441831.1, XP_003441937.1, XP_005474780.1, XP_013125919.1, XP_013128958.1, XP_003449844.1, XP_005469660.1, XP_013128956.1, XP_013126640.1, XP_005476110.1, XP_005455507.1, XP_013129321.1, XP_005454817.1, XP_003450035.1, XP_005472800.1, XP_003448434.1, XP_013128318.1, XP_005447887.1, XP_003441467.1, XP_005461162.1, XP_013123263.1, XP_003441469.1,…
GO:0006631	fatty acid metabolic process	P	0.00680851	0.000114209	5	147	114	38232	OVER	XP_003454104.1, XP_013132261.1, XP_013132263.1, XP_013132262.1, XP_013130004.1	XP_005473111.1, XP_005468139.1, XP_005453298.1, XP_013123664.1, XP_003455102.1, XP_013123668.1, XP_003460573.2, XP_003454212.1, XP_005451433.1, XP_005453300.1, XP_003449518.2, XP_013127026.1, XP_005453294.1, XP_003456712.2, XP_003449650.1, XP_005479178.1, XP_013125381.1, XP_005468749.1, XP_003441845.1, XP_003448493.1, XP_005449655.1, XP_005458924.1, XP_005459559.1, XP_013120465.1, XP_013121586.1,…
GO:0072384	organelle transport along microtubule	P	0.00720602	0.000121506	3	28	116	38351	OVER	XP_013120528.1, XP_013120526.1, XP_013120527.1	XP_005479092.1, XP_005479093.1, XP_005448611.1, XP_003456529.1, XP_005479094.1, XP_003437610.1, XP_005479091.1, XP_003438991.1, XP_005478371.1, XP_003459870.1, XP_003455473.1, XP_003453848.1, XP_013132448.1, XP_013128917.1, XP_013124183.1, XP_013124182.1, XP_005450160.1, XP_013128920.1, XP_003445830.1, XP_003442167.1, XP_005465662.1, XP_005465663.1, XP_013130967.1, XP_005465661.1, XP_003442834.1,…
GO:0008092	cytoskeletal protein binding	F	0.00744817	0.00012624	12	1060	107	37319	OVER	XP_013120528.1, XP_005471572.1, XP_005471571.1, XP_013120526.1, XP_013120527.1, XP_013129418.1, XP_005471573.1, XP_005476338.1, XP_013127791.1, XP_005472166.1, XP_005477080.1, XP_003437970.1	XP_013124468.1, XP_013126878.1, XP_013127425.1, XP_003443991.1, XP_005448324.1, XP_005456775.1, XP_005453772.1, XP_005455021.1, XP_013126987.1, XP_003440476.1, XP_003459542.1, XP_005464065.1, XP_005472635.1, XP_013131130.1, XP_013124457.1, XP_013127667.1, XP_005472470.1, XP_003460215.1, XP_013126889.1, XP_013123219.1, XP_005463920.1, XP_005453071.1, XP_005460480.1, XP_013123995.1, XP_005470806.1,…
GO:1902589	single-organism organelle organization	P	0.00747042	0.00012727	13	1229	106	37150	OVER	XP_005472997.1, XP_005472996.1, XP_013132381.1, XP_005452503.1, XP_013120528.1, XP_005452504.1, XP_005467385.1, XP_013120526.1, XP_005467386.1, XP_013120527.1, XP_005464075.1, XP_003446721.2, XP_003446157.1	XP_003453024.1, XP_013127425.1, XP_005473929.1, XP_003450940.1, XP_005459382.1, XP_003443991.1, XP_005460830.1, XP_003444629.1, XP_005463058.1, XP_005455021.1, XP_003448800.1, XP_003452838.1, XP_003439476.1, XP_013129737.1, XP_013123777.1, XP_003440476.1, XP_005464840.1, XP_005466377.1, XP_005464065.1, XP_005457017.1, XP_005451264.1, XP_003454536.1, XP_013124411.1, XP_003443795.1, XP_003445952.1,…
GO:0019904	protein domain specific binding	F	0.00776214	0.000132918	5	152	114	38227	OVER	XP_005472328.1, XP_005472327.1, XP_005472329.1, XP_003446853.1, XP_005472330.1	XP_005455560.1, XP_003451199.1, XP_005455914.1, XP_003456351.1, XP_003459580.1, XP_003454950.1, XP_013129455.1, XP_013120492.1, XP_003456426.1, XP_003454720.1, XP_005461085.1, XP_003438348.2, XP_013129896.1, XP_005449915.1, XP_005452542.1, XP_003440190.1, XP_013125746.1, XP_005474213.1, XP_005475303.1, XP_005455907.1, XP_003439057.1, XP_005475307.1, XP_003447384.1, XP_005452539.1, XP_003446685.2,…
GO:0016572	histone phosphorylation	P	0.00819069	0.000140972	2	4	117	38375	OVER	XP_005467385.1, XP_005467386.1	XP_003438146.1, XP_005474607.1, XP_003439954.1, XP_003439614.1
GO:0098687	chromosomal region	C	0.00837239	0.000144831	4	81	115	38298	OVER	XP_005467385.1, XP_005467386.1, XP_003446157.1, XP_003454525.2	XP_003454344.1, XP_003446308.1, XP_003441831.1, XP_003451199.1, XP_005455914.1, XP_003445198.1, XP_005461333.1, XP_003459580.1, XP_003458510.1, XP_003442368.1, XP_005478612.1, XP_005470223.1, XP_003454720.1, XP_005458893.1, XP_005477417.1, XP_005473301.1, XP_005452793.1, XP_003449844.1, XP_005452989.1, XP_003459141.1, XP_005466176.1, XP_003447363.1, XP_013129321.1, XP_005455907.1, XP_003454562.2,…
GO:0003980	UDP-glucose:glycoprotein glucosyltransferase activity	F	0.0148941	0.000262084	2	6	117	38373	OVER	XP_003442873.1, XP_005477264.1	XP_013128118.1, XP_013128119.1, XP_003445610.1, XP_005452924.1, XP_005452923.1, XP_013128120.1
GO:0051233	spindle midzone	C	0.0148941	0.000262084	2	6	117	38373	OVER	XP_005467385.1, XP_005467386.1	XP_005448611.1, XP_003442834.1, XP_005450160.1, XP_003442665.1, XP_005452793.1, XP_003438991.1
GO:0007076	mitotic chromosome condensation	P	0.0148941	0.000262084	2	6	117	38373	OVER	XP_005472997.1, XP_005472996.1	XP_005456945.1, XP_003450623.1, XP_003452188.1, XP_013132900.1, XP_005455489.1, XP_003439463.1
GO:0043232	intracellular non-membrane-bounded organelle	C	0.0148941	0.000264153	19	2500	100	35879	OVER	XP_013129418.1, XP_005472997.1, XP_005472996.1, XP_005472166.1, XP_013120528.1, XP_005471572.1, XP_005471571.1, XP_005467385.1, XP_013120526.1, XP_005448527.1, XP_005467386.1, XP_013120527.1, XP_005471573.1, XP_003446157.1, XP_005476338.1, XP_013127791.1, XP_005477080.1, XP_003437970.1, XP_003454525.2	XP_005467734.1, XP_013124468.1, XP_013126878.1, XP_005468741.1, XP_003443991.1, XP_003453736.2, XP_005476031.1, XP_005477336.1, XP_013123777.1, XP_003440476.1, XP_005447777.1, XP_003459542.1, XP_003445275.1, XP_005472635.1, XP_005469685.1, XP_003443520.1, XP_013124411.1, XP_013127667.1, XP_005472470.1, XP_003460215.1, XP_003457069.1, XP_003460588.1, XP_013126011.1, XP_005456786.1, XP_013120280.1,…
GO:0043228	non-membrane-bounded organelle	C	0.0148941	0.000264153	19	2500	100	35879	OVER	XP_013129418.1, XP_005472997.1, XP_005472996.1, XP_005472166.1, XP_013120528.1, XP_005471572.1, XP_005471571.1, XP_005467385.1, XP_013120526.1, XP_005448527.1, XP_005467386.1, XP_013120527.1, XP_005471573.1, XP_003446157.1, XP_005476338.1, XP_013127791.1, XP_005477080.1, XP_003437970.1, XP_003454525.2	XP_005467734.1, XP_013124468.1, XP_013126878.1, XP_005468741.1, XP_003443991.1, XP_003453736.2, XP_005476031.1, XP_005477336.1, XP_013123777.1, XP_003440476.1, XP_005447777.1, XP_003459542.1, XP_003445275.1, XP_005472635.1, XP_005469685.1, XP_003443520.1, XP_013124411.1, XP_013127667.1, XP_005472470.1, XP_003460215.1, XP_003457069.1, XP_003460588.1, XP_013126011.1, XP_005456786.1, XP_013120280.1,…
GO:0045786	negative regulation of cell cycle	P	0.015775	0.000281155	4	97	115	38282	OVER	XP_005452503.1, XP_005452504.1, XP_005464075.1, XP_003446721.2	XP_003457821.1, XP_013121699.1, XP_005478336.1, XP_003455016.1, XP_003449078.1, XP_005450886.1, XP_003445500.1, XP_013129666.1, XP_003454532.1, XP_003451763.1, XP_005455507.1, XP_013122273.1, XP_005469402.1, XP_005450517.1, XP_003450744.1, XP_013128507.1, XP_005472800.1, XP_005470727.1, XP_005477155.1, XP_003440483.1, XP_005475852.1, XP_005458400.1, XP_003453201.1, XP_005474270.1, XP_013132010.1,…
GO:0044283	small molecule biosynthetic process	P	0.018117	0.000324479	7	409	112	37970	OVER	XP_003454104.1, XP_005477290.1, XP_003442861.1, XP_013132261.1, XP_013132263.1, XP_013132262.1, XP_013130004.1	XP_003455641.1, XP_005476864.1, XP_005471726.1, XP_005467941.1, XP_003447104.1, XP_013123668.1, XP_013124193.1, XP_005463288.1, XP_013127316.1, XP_013122626.1, XP_005476720.1, XP_003455359.1, XP_005479178.1, XP_003450021.1, XP_003458402.2, XP_003441845.1, XP_003451108.1, XP_005472383.1, XP_003455170.1, XP_005459559.1, XP_005449080.1, XP_003455807.1, XP_003452367.1, XP_003444749.1, XP_003456935.1,…
GO:0033218	amide binding	F	0.0247558	0.000445544	4	110	115	38269	OVER	XP_003454104.1, XP_013132261.1, XP_013132263.1, XP_013132262.1	XP_003449303.1, XP_005458375.1, XP_013121408.1, XP_005468221.1, XP_005464374.1, XP_003441750.1, XP_003458512.1, XP_003443155.1, XP_005450916.1, XP_005452945.1, XP_003449119.1, XP_005467022.1, XP_003458425.1, XP_005467975.1, XP_013121411.1, XP_003451100.1, XP_013121415.1, XP_013122695.1, XP_003455592.1, XP_013121393.1, XP_003438699.1, XP_013123234.1, XP_005468214.1, XP_005458701.1, XP_005468218.1,…
GO:0004712	protein serine/threonine/tyrosine kinase activity	F	0.0282937	0.000511689	2	9	117	38370	OVER	XP_005467385.1, XP_005467386.1	XP_003456888.1, XP_013132960.1, XP_013132961.1, XP_013132962.1, XP_003439529.1, XP_005459658.1, XP_003453539.2, XP_003454348.1, XP_003454012.1
GO:0016616	oxidoreductase activity, acting on the CH-OH group of donors, NAD or NADP as acceptor	F	0.032653	0.000593379	4	119	115	38260	OVER	XP_003454104.1, XP_013132261.1, XP_013132263.1, XP_013132262.1	XP_013124969.1, XP_003437676.1, XP_003452224.1, XP_003445987.1, XP_003447353.1, XP_005478163.1, XP_003440434.2, XP_003437638.1, XP_005471463.1, XP_005477943.1, XP_003453684.1, XP_005462923.1, XP_005453565.1, XP_003454900.1, XP_005450374.1, XP_003439253.1, XP_003457799.1, XP_003446180.1, XP_003452251.1, XP_005474306.1, XP_005476394.1, XP_003442264.1, NP_001266724.1, XP_013132052.1, XP_005451659.1,…
GO:0035251	UDP-glucosyltransferase activity	F	0.0335596	0.000612786	2	10	117	38369	OVER	XP_003442873.1, XP_005477264.1	XP_013128118.1, XP_013120041.1, XP_003440156.1, XP_013128119.1, XP_003445610.1, XP_005452924.1, XP_013132250.1, XP_005452923.1, XP_013132251.1, XP_013128120.1
GO:0051129	negative regulation of cellular component organization	P	0.0343616	0.000630434	4	121	115	38258	OVER	XP_005452503.1, XP_005452504.1, XP_005464075.1, XP_003446721.2	XP_005461318.1, XP_003457821.1, XP_005463223.1, XP_005456714.1, XP_013125919.1, XP_013128956.1, XP_013126640.1, XP_005476110.1, XP_005455507.1, XP_005454817.1, XP_003438778.1, XP_005472800.1, XP_005447887.1, XP_003441469.1, XP_003440148.1, XP_003440736.1, XP_005475852.1, XP_013130424.1, XP_003458754.1, XP_013122121.1, XP_005458400.1, XP_005474631.1, XP_005474270.1, XP_013132010.1, XP_005460747.1,…
GO:0016407	acetyltransferase activity	F	0.0373785	0.00068905	4	124	115	38255	OVER	XP_003454104.1, XP_013132261.1, XP_013132263.1, XP_013132262.1	XP_003446805.1, XP_013131165.1, XP_005467941.1, XP_005470090.1, XP_003458851.1, XP_005448219.1, XP_003443136.1, XP_005468613.1, XP_005448113.1, XP_013128202.1, XP_005455459.1, XP_005468444.1, XP_013127772.1, XP_005468440.1, XP_005464840.1, XP_003452450.1, XP_013120544.1, XP_013129346.1, XP_005458909.1, XP_005454859.1, XP_005476872.1, XP_005458905.1, XP_003439099.1, XP_013126034.1, XP_013129768.1,…
GO:0030866	cortical actin cytoskeleton organization	P	0.0402763	0.000745988	3	54	116	38325	OVER	XP_013120528.1, XP_013120526.1, XP_013120527.1	XP_005472543.2, XP_013132462.1, XP_005449725.1, XP_005476701.1, XP_005476707.1, XP_013132468.1, XP_005476709.1, XP_005476703.1, XP_013132464.1, XP_005451264.1, XP_005476705.1, XP_013132466.1, XP_013124183.1, XP_005478289.1, XP_005450183.1, XP_005476711.1, XP_003438146.1, XP_013121839.1, XP_005450187.1, XP_005450185.1, XP_013119858.1, XP_005470711.2, XP_005449730.1, XP_005450189.1, XP_005449732.1,…
GO:0030865	cortical cytoskeleton organization	P	0.042179	0.000784913	3	55	116	38324	OVER	XP_013120528.1, XP_013120526.1, XP_013120527.1	XP_005472543.2, XP_013132462.1, XP_005449725.1, XP_005476701.1, XP_005476707.1, XP_013132468.1, XP_005476709.1, XP_005476703.1, XP_013132464.1, XP_005451264.1, XP_005476705.1, XP_013132466.1, XP_013124183.1, XP_005478289.1, XP_005450183.1, XP_005476711.1, XP_003438146.1, XP_013121839.1, XP_005450187.1, XP_005450185.1, XP_013119858.1, XP_005470711.2, XP_005449730.1, XP_005450189.1, XP_005449732.1,…
GO:0046527	glucosyltransferase activity	F	0.0448853	0.00084149	2	12	117	38367	OVER	XP_003442873.1, XP_005477264.1	XP_003452377.1, XP_013128118.1, XP_013120041.1, XP_003440156.1, XP_013128119.1, XP_003445610.1, XP_005452924.1, XP_013132250.1, XP_003445163.1, XP_005452923.1, XP_013132251.1, XP_013128120.1
GO:0046394	carboxylic acid biosynthetic process	P	0.0448853	0.00084312	5	230	114	38149	OVER	XP_003454104.1, XP_013132261.1, XP_013132263.1, XP_013132262.1, XP_013130004.1	XP_003455641.1, XP_003456777.1, XP_003445192.1, XP_003452164.1, XP_013123668.1, NP_001266450.1, XP_003453337.1, XP_013124193.1, XP_003454212.1, XP_013122626.1, XP_005479178.1, XP_003458402.2, XP_003441845.1, XP_013124189.1, XP_003455170.1, XP_005474710.1, XP_005469710.1, XP_005459559.1, XP_003455807.1, XP_013122630.1, XP_003452367.1, XP_003440140.1, XP_013131323.1, XP_013121262.1, XP_005458709.1,…
GO:0044422	organelle part	C	0.0458822	0.000865853	22	3436	97	34943	OVER	XP_003447375.1, XP_005470864.1, XP_013129418.1, XP_005472997.1, XP_005472996.1, XP_005472166.1, XP_013120528.1, XP_005471572.1, XP_005471571.1, XP_005467385.1, XP_013120526.1, XP_005448527.1, XP_005467386.1, XP_013120527.1, XP_013124790.1, XP_005471573.1, XP_003446157.1, XP_005476338.1, XP_013127791.1, XP_005477080.1, XP_003437970.1, XP_003454525.2	XP_013124468.1, XP_013126878.1, XP_005468282.1, XP_003452431.1, XP_005468741.1, XP_013120107.1, XP_003443991.1, XP_003449997.1, XP_005476031.1, XP_013123777.1, XP_005472635.1, XP_005469685.1, XP_005477238.1, XP_013124411.1, XP_013127436.1, XP_003445952.1, XP_013120280.1, XP_005463047.1, XP_005452972.1, XP_003443422.1, XP_013128127.1, XP_005463230.1, XP_003444749.1, XP_003447467.2, XP_005463363.1,…

## Sheet: H24_L24_down_enrich
GO-ID	Term	Category	FDR	P-Value	#Test	#Ref	#notAnnotTest	#notAnnotRef	Over/Under	TestSeqs	RefSeqs
GO:0004683	calmodulin-dependent protein kinase activity	F	2.13987e-20	1.86953e-24	37	42	2275	36144	OVER	XP_005474430.1, XP_005474432.1, XP_005474431.1, XP_005474435.1, XP_003459943.1, XP_005474433.1, XP_005474434.1, XP_005474416.1, XP_013126981.1, XP_005474415.1, XP_005474418.1, XP_005474437.1, XP_005474438.1, XP_005474417.1, XP_005474419.1, XP_005465727.1, XP_013126989.1, XP_005465728.1, XP_005465726.1, XP_013122950.1, XP_003459929.1, XP_003459927.1, XP_013122951.1, XP_005474423.1, XP_003459931.1,…	XP_003441415.2, XP_003445488.1, XP_003452248.1, XP_005449536.1, XP_005449539.1, XP_005449538.1, XP_005465263.1, XP_013131606.1, XP_003441791.1, XP_005465262.1, XP_013120683.1, XP_013131626.1, XP_013122683.1, XP_003441792.1, XP_005465265.1, XP_013122684.1, XP_005465264.1, XP_003452370.1, XP_003441796.1, XP_005456887.1, XP_013121295.1, XP_005456889.1, XP_005456888.1, XP_005471508.1, XP_005471509.1,…
GO:0007166	cell surface receptor signaling pathway	P	7.00963e-20	1.22482e-23	210	1494	2102	34692	OVER	XP_013124422.1, XP_005473929.1, XP_005453757.1, XP_005451821.1, XP_005474706.1, XP_013130862.1, XP_005476442.1, XP_005456714.1, XP_005453060.1, XP_003438593.1, XP_013123961.1, XP_013125840.1, XP_003451970.1, XP_003449368.1, XP_013130971.1, XP_005473932.1, XP_005454014.1, XP_005459404.1, XP_005451818.1, XP_005451479.1, XP_005451817.1, XP_013124708.1, XP_005478077.1, XP_003451872.1, XP_005449813.1,…	XP_003456027.1, XP_005467941.1, XP_003452224.1, XP_005459382.1, XP_013122822.1, XP_013124927.1, XP_003449078.1, XP_013124566.1, XP_003454950.1, XP_005452316.1, XP_003445373.1, XP_003442219.1, XP_003459903.1, XP_003443019.1, XP_003457690.1, XP_005448675.1, XP_005478027.1, XP_005476175.1, XP_005472635.1, XP_013124411.1, XP_013121476.1, XP_005457838.1, XP_003450470.2, XP_003448243.1, XP_013130354.1,…
GO:0005515	protein binding	F	2.51317e-17	6.58702e-21	1061	13070	1251	23116	OVER	XP_013127218.1, XP_005473929.1, XP_005474431.1, XP_003452936.1, XP_005451821.1, XP_013126625.1, XP_005475736.1, XP_005465675.1, XP_005455067.1, XP_013120062.1, XP_013119774.1, XP_005459634.1, XP_005453674.1, XP_005467022.1, XP_013130813.1, XP_005479121.1, XP_013131635.1, XP_005456918.1, XP_005463408.1, XP_005470358.1, XP_005454670.1, XP_005452656.1, XP_005474771.1, XP_005471003.1, XP_013127075.1,…	XP_005467734.1, XP_013124468.1, XP_013126878.1, XP_005467987.1, XP_005454474.1, XP_005476427.1, XP_013132929.1, XP_005474017.1, XP_005471628.1, XP_013130519.1, XP_003456080.2, XP_013129267.1, XP_003445889.1, XP_003445373.1, XP_003454329.1, XP_013121706.1, XP_005459393.1, XP_013130123.1, XP_005454354.1, XP_005470870.1, XP_003439465.1, XP_003456343.1, XP_013130256.1, XP_013128902.1, NP_001266510.1,…
GO:0006468	protein phosphorylation	P	4.81851e-17	1.68391e-20	218	1687	2094	34499	OVER	XP_013124422.1, XP_005469395.1, XP_005473929.1, XP_005474431.1, XP_003455227.2, XP_005474416.1, XP_013123837.1, XP_013120062.1, XP_013124735.1, XP_005453060.1, XP_003438593.1, XP_005462513.1, XP_005448084.1, XP_005473932.1, XP_005459488.1, XP_005462102.1, XP_005478077.1, XP_005474427.1, XP_013126991.1, XP_013120074.1, XP_003448850.1, XP_013131007.1, XP_005461183.1, XP_003445599.2, XP_003438819.1,…	XP_005449475.1, XP_005476427.1, XP_005473677.1, XP_005476284.1, XP_005448927.1, XP_003450176.1, XP_003448376.1, XP_005459887.1, XP_005470225.1, XP_005457322.1, XP_003439091.2, XP_005455165.1, XP_005478900.1, XP_005473206.1, XP_013133104.1, XP_005459852.1, XP_005449102.1, XP_005472831.1, XP_005478935.1, XP_005468906.1, XP_005456688.2, XP_013121430.1, XP_005449497.1, XP_005450028.1, XP_003458206.1,…
GO:0065007	biological regulation	P	8.53971e-16	3.73043e-19	896	10785	1416	25401	OVER	XP_013127218.1, XP_013124422.1, XP_003450274.1, XP_005473929.1, XP_003448278.1, XP_005448882.1, XP_005451821.1, XP_005451471.1, XP_005448531.1, XP_005455067.1, XP_013120062.1, XP_005453060.1, XP_013130979.1, XP_013127523.1, XP_013119774.1, XP_013129014.1, XP_005454014.1, XP_003448702.1, XP_003448289.2, XP_005479121.1, XP_005474771.1, XP_005471003.1, XP_005476778.1, XP_013122121.1, XP_005456873.1,…	XP_013125222.1, XP_005478837.1, XP_005467987.1, XP_005453214.1, XP_013127632.1, XP_005454474.1, XP_005478441.1, XP_005448170.1, XP_003444629.1, XP_005476427.1, XP_003448800.1, XP_005458529.1, XP_005456119.1, XP_003456080.2, XP_005470990.1, XP_003445889.1, XP_003458490.2, XP_003443226.1, XP_003445373.1, XP_003454329.1, XP_003442219.1, XP_003459903.1, XP_013132270.1, XP_005456631.1, XP_005477687.1,…
GO:0050794	regulation of cellular process	P	3.04926e-15	1.59842e-18	821	9752	1491	26434	OVER	XP_013127218.1, XP_013124422.1, XP_003450274.1, XP_005473929.1, XP_003448278.1, XP_005448882.1, XP_005451821.1, XP_005451471.1, XP_005448531.1, XP_005455067.1, XP_013120062.1, XP_005453060.1, XP_013127523.1, XP_013119774.1, XP_005454014.1, XP_003448702.1, XP_003448289.2, XP_005479121.1, XP_005474771.1, XP_005471003.1, XP_005476778.1, XP_013122121.1, XP_005456873.1, XP_005473522.1, XP_005468545.1,…	XP_013125222.1, XP_005478837.1, XP_005467987.1, XP_013127632.1, XP_005454474.1, XP_005478441.1, XP_005476427.1, XP_003448800.1, XP_005458529.1, XP_005456119.1, XP_003456080.2, XP_005470990.1, XP_003445889.1, XP_003458490.2, XP_003443226.1, XP_003445373.1, XP_003454329.1, XP_003442219.1, XP_003459903.1, XP_013132270.1, XP_005456631.1, XP_005477687.1, XP_013122058.1, XP_005472635.1, XP_005459393.1,…
GO:0004672	protein kinase activity	F	5.70361e-15	3.48814e-18	189	1451	2123	34735	OVER	XP_005469395.1, XP_005473929.1, XP_013124739.1, XP_005474431.1, XP_013131229.1, XP_005474435.1, XP_003455227.2, XP_005474416.1, XP_005478879.1, XP_013123069.1, XP_013123837.1, XP_013124735.1, XP_005453060.1, XP_005465727.1, XP_013126968.1, XP_013120089.1, XP_003452375.2, XP_005462513.1, XP_005470497.1, XP_005448084.1, XP_005473932.1, XP_005454225.1, XP_013122950.1, XP_005448080.1, XP_005459488.1,…	XP_005449475.1, XP_013126120.1, XP_005447731.1, XP_005447984.1, XP_005476427.1, XP_005473677.1, XP_005476284.1, XP_005448927.1, XP_003446436.1, XP_003448376.1, XP_005452316.1, XP_005466475.1, XP_005459887.1, XP_005470225.1, XP_003439091.2, XP_005455165.1, XP_005448675.1, XP_005476175.1, XP_005478900.1, XP_003443566.2, XP_005453478.1, XP_005473206.1, XP_013133104.1, XP_005451505.1, XP_005459852.1,…
GO:0046578	regulation of Ras protein signal transduction	P	6.06699e-15	4.24043e-18	72	310	2240	35876	OVER	XP_013127218.1, XP_013124422.1, XP_005459901.1, XP_013129524.1, XP_005460268.1, XP_005469355.1, XP_013127369.1, XP_013124303.1, XP_013119774.1, XP_005450061.1, XP_005473598.1, XP_013127214.1, XP_005473596.1, XP_013127216.1, XP_003455624.1, XP_013129095.1, XP_005465564.1, XP_013129093.1, XP_003448289.2, XP_005454564.1, XP_005454566.1, XP_005448727.1, XP_005456376.1, XP_005473603.1, XP_005448723.1,…	XP_005467941.1, XP_005474721.1, XP_013121901.1, XP_005448193.1, XP_005470990.1, XP_013123900.1, XP_005450848.1, XP_005471330.1, XP_005478355.1, XP_005454666.1, XP_003442633.2, XP_013123908.1, XP_005452679.1, XP_005450996.1, XP_005477860.1, XP_013126805.1, XP_013123887.1, XP_005478054.1, XP_013124374.1, XP_005479000.1, XP_005477735.1, XP_013124143.1, XP_005459559.1, XP_005452558.1, XP_013122653.1,…
GO:0050789	regulation of biological process	P	7.21771e-15	5.67529e-18	848	10192	1464	25994	OVER	XP_013127218.1, XP_013124422.1, XP_003450274.1, XP_005473929.1, XP_003448278.1, XP_005448882.1, XP_005451821.1, XP_005451471.1, XP_005448531.1, XP_005455067.1, XP_013120062.1, XP_005453060.1, XP_013130979.1, XP_013127523.1, XP_013119774.1, XP_013129014.1, XP_005454014.1, XP_003448702.1, XP_003448289.2, XP_005479121.1, XP_005474771.1, XP_005471003.1, XP_005476778.1, XP_013122121.1, XP_005456873.1,…	XP_013125222.1, XP_005478837.1, XP_005467987.1, XP_005453214.1, XP_013127632.1, XP_005454474.1, XP_005478441.1, XP_005448170.1, XP_005476427.1, XP_003448800.1, XP_005458529.1, XP_005456119.1, XP_003456080.2, XP_005470990.1, XP_003445889.1, XP_003458490.2, XP_003443226.1, XP_003445373.1, XP_003454329.1, XP_003442219.1, XP_003459903.1, XP_013132270.1, XP_005456631.1, XP_005477687.1, XP_013122058.1,…
GO:0051056	regulation of small GTPase mediated signal transduction	P	2.02887e-14	1.77255e-17	81	394	2231	35792	OVER	XP_013127218.1, XP_013124422.1, XP_005459901.1, XP_013129524.1, XP_005460268.1, XP_005469355.1, XP_013127369.1, XP_013124303.1, XP_013119774.1, XP_005450061.1, XP_005473598.1, XP_013127214.1, XP_005473976.1, XP_005473596.1, XP_005469833.1, XP_013127216.1, XP_005473978.1, XP_003455624.1, XP_013129095.1, XP_005465564.1, XP_013129093.1, XP_003448289.2, XP_005454564.1, XP_005454566.1, XP_013127370.1,…	XP_005467941.1, XP_013121901.1, XP_005448193.1, XP_005470990.1, XP_005450848.1, XP_005471330.1, XP_005478355.1, XP_005454605.1, XP_003442633.2, XP_013123908.1, XP_005452679.1, XP_005459393.1, XP_005477860.1, XP_013123887.1, XP_005479000.1, XP_013119871.1, XP_005472131.1, XP_005459559.1, XP_005452558.1, XP_005463845.1, XP_005478366.1, XP_005463999.1, XP_013131394.1, XP_013121900.1, XP_005470445.1,…
GO:0005488	binding	F	5.35865e-14	5.14985e-17	1696	23533	616	12653	OVER	XP_013127218.1, XP_003450274.1, XP_005474431.1, XP_013126625.1, XP_005475736.1, XP_005465675.1, XP_005455067.1, XP_013120062.1, XP_005459634.1, XP_005467022.1, XP_013130813.1, XP_005471463.1, XP_003448702.1, XP_005463408.1, XP_005470358.1, XP_003438819.1, XP_005454670.1, XP_005452656.1, XP_013130670.1, XP_013127075.1, XP_013122121.1, XP_005473522.1, XP_013124050.1, XP_005449039.1, XP_003449722.1,…	XP_005467734.1, XP_013124468.1, XP_005465324.1, XP_013126878.1, XP_005467987.1, XP_005454474.1, XP_003451677.1, XP_005476427.1, XP_013132929.1, XP_003439332.1, XP_005476284.1, XP_005474017.1, XP_005471628.1, XP_013130519.1, XP_003456080.2, XP_013129267.1, XP_003445889.1, XP_003445373.1, XP_003454329.1, XP_003448025.2, XP_013132270.1, XP_005456631.1, XP_005463167.1, XP_013121706.1, XP_003445769.1,…
GO:0016773	phosphotransferase activity, alcohol group as acceptor	F	6.74041e-14	7.17604e-17	203	1658	2109	34528	OVER	XP_005469395.1, XP_005473929.1, XP_005474431.1, XP_003455227.2, XP_005474416.1, XP_013123837.1, XP_013124735.1, XP_005453060.1, XP_005462513.1, XP_005448084.1, XP_005473932.1, XP_005459488.1, XP_005462102.1, XP_005474427.1, XP_013126991.1, XP_013131007.1, XP_005461183.1, XP_003445599.2, XP_003438819.1, XP_005455017.1, XP_005452015.1, XP_005476140.1, XP_003439841.1, XP_005474432.1, XP_005448719.2,…	XP_005471726.1, XP_005449475.1, XP_005476427.1, XP_005473677.1, XP_005476284.1, XP_005479034.1, XP_005448927.1, XP_003448376.1, XP_003453375.1, XP_005459887.1, XP_005470225.1, XP_003439091.2, XP_005455165.1, XP_005478900.1, XP_005473206.1, XP_013133104.1, XP_005459852.1, XP_005478935.1, XP_005468906.1, XP_005456688.2, XP_013121430.1, XP_005449497.1, XP_005450028.1, XP_003458206.1, XP_003452248.1,…
GO:0007165	signal transduction	P	6.74041e-14	7.65554e-17	554	6136	1758	30050	OVER	XP_013127218.1, XP_013124422.1, XP_005473929.1, XP_003448278.1, XP_005451821.1, XP_005474706.1, XP_005455067.1, XP_013120062.1, XP_005453060.1, XP_005458289.1, XP_013123961.1, XP_013119774.1, XP_003451970.1, XP_005454014.1, XP_005459404.1, XP_013124708.1, XP_003448289.2, XP_005473458.1, XP_005447887.1, XP_013120074.1, XP_003451872.1, XP_005449813.1, XP_005474771.1, XP_013124336.1, XP_005476778.1,…	XP_003456027.1, XP_005467987.1, XP_005454474.1, XP_005478441.1, XP_005451769.1, XP_005476427.1, XP_013124927.1, XP_013129583.1, XP_005470990.1, XP_003445373.1, XP_003454329.1, XP_003442219.1, XP_003459903.1, XP_005457575.1, XP_005457322.1, XP_013122058.1, XP_005472635.1, XP_013125934.1, XP_013124411.1, XP_005453018.1, XP_005455820.1, XP_005458845.1, XP_005457838.1, XP_005459393.1, XP_003450470.2,…
GO:0007265	Ras protein signal transduction	P	3.05859e-13	3.74107e-16	72	342	2240	35844	OVER	XP_013127218.1, XP_013124422.1, XP_005459901.1, XP_013129524.1, XP_005460268.1, XP_005469355.1, XP_013127369.1, XP_013124303.1, XP_013119774.1, XP_005450061.1, XP_005473598.1, XP_013127214.1, XP_005473596.1, XP_013127216.1, XP_003455624.1, XP_013129095.1, XP_005465564.1, XP_013129093.1, XP_003448289.2, XP_005454564.1, XP_005454566.1, XP_005448727.1, XP_005456376.1, XP_005473603.1, XP_005448723.1,…	XP_005467941.1, XP_005474721.1, XP_013121901.1, XP_005448193.1, XP_005470990.1, XP_013123900.1, XP_005450848.1, XP_005471330.1, XP_005478355.1, XP_005454666.1, XP_003442633.2, XP_013123908.1, XP_005452679.1, XP_003444656.1, XP_005450996.1, XP_005477860.1, XP_013126805.1, XP_013123887.1, XP_005478054.1, XP_013124374.1, XP_005479000.1, XP_005477735.1, XP_013124143.1, XP_005459559.1, XP_005452558.1,…
GO:0044700	single organism signaling	P	1.67401e-12	2.19379e-15	561	6348	1751	29838	OVER	XP_013127218.1, XP_013124422.1, XP_005473929.1, XP_003448278.1, XP_005451821.1, XP_005474706.1, XP_005455067.1, XP_013120062.1, XP_005453060.1, XP_005458289.1, XP_013123961.1, XP_013119774.1, XP_003451970.1, XP_005467022.1, XP_005454014.1, XP_005459404.1, XP_013124708.1, XP_003448289.2, XP_005473458.1, XP_005447887.1, XP_013120074.1, XP_003451872.1, XP_005449813.1, XP_005474771.1, XP_013124336.1,…	XP_005467987.1, XP_005454474.1, XP_005478441.1, XP_003444629.1, XP_005476427.1, XP_005458529.1, XP_005470990.1, XP_003445373.1, XP_003454329.1, XP_003442219.1, XP_003459903.1, XP_013122058.1, XP_005472635.1, XP_005459393.1, XP_003443106.1, XP_005462815.2, XP_003439465.1, XP_005459669.1, NP_001266510.1, XP_005467079.1, XP_013121430.1, XP_005461545.1, XP_013129147.1, XP_013123853.1, XP_005448949.1,…
GO:0005516	calmodulin binding	F	1.76879e-12	2.47254e-15	45	148	2267	36038	OVER	XP_005474430.1, XP_005474432.1, XP_005474431.1, XP_005474435.1, XP_003459943.1, XP_005474433.1, XP_005474434.1, XP_005474416.1, XP_013126981.1, XP_005474415.1, XP_005474418.1, XP_005474437.1, XP_005474438.1, XP_005474417.1, XP_013129140.1, XP_005474419.1, XP_005465727.1, XP_013126989.1, XP_005465728.1, XP_005465726.1, XP_003443203.1, XP_005454019.1, XP_013122950.1, XP_003459929.1, XP_003459927.1,…	XP_003441415.2, XP_005461318.1, XP_005449539.1, XP_013126101.1, XP_005456259.1, XP_005476280.1, XP_013122683.1, XP_003441792.1, XP_013122114.1, XP_005451362.1, XP_013121152.1, XP_005465264.1, XP_013129455.1, XP_003448376.1, XP_003441796.1, XP_013130131.1, XP_013121156.1, XP_005456888.1, XP_013121160.1, XP_005475303.1, XP_013125256.1, XP_013121164.1, XP_003449857.2, XP_005461725.1, XP_013121039.1,…
GO:0023052	signaling	P	2.19441e-12	3.25921e-15	562	6376	1750	29810	OVER	XP_013127218.1, XP_013124422.1, XP_005473929.1, XP_003448278.1, XP_005451821.1, XP_005474706.1, XP_005455067.1, XP_013120062.1, XP_005453060.1, XP_005458289.1, XP_013123961.1, XP_013119774.1, XP_003451970.1, XP_005467022.1, XP_005454014.1, XP_005459404.1, XP_013124708.1, XP_003448289.2, XP_005473458.1, XP_005447887.1, XP_013120074.1, XP_003451872.1, XP_005449813.1, XP_005474771.1, XP_013124336.1,…	XP_005467987.1, XP_005454474.1, XP_005478441.1, XP_003444629.1, XP_005476427.1, XP_005458529.1, XP_005470990.1, XP_003445373.1, XP_003454329.1, XP_003442219.1, XP_003459903.1, XP_013122058.1, XP_005472635.1, XP_005459393.1, XP_003443106.1, XP_005462815.2, XP_003439465.1, XP_005459669.1, NP_001266510.1, XP_005467079.1, XP_013121430.1, XP_005461545.1, XP_013129147.1, XP_013123853.1, XP_005448949.1,…
GO:0007154	cell communication	P	3.09438e-12	4.86623e-15	565	6432	1747	29754	OVER	XP_013127218.1, XP_013124422.1, XP_005473929.1, XP_003448278.1, XP_005451821.1, XP_005474706.1, XP_005455067.1, XP_013120062.1, XP_005453060.1, XP_005458289.1, XP_013123961.1, XP_013119774.1, XP_003451970.1, XP_005467022.1, XP_005454014.1, XP_005459404.1, XP_013124708.1, XP_003448289.2, XP_005473458.1, XP_005447887.1, XP_013120074.1, XP_003451872.1, XP_005449813.1, XP_005474771.1, XP_013124336.1,…	XP_005467987.1, XP_005454474.1, XP_005478441.1, XP_003444629.1, XP_005476427.1, XP_005458529.1, XP_005470990.1, XP_003445373.1, XP_003454329.1, XP_003442219.1, XP_003459903.1, XP_013122058.1, XP_005472635.1, XP_005459393.1, XP_003443106.1, XP_005462815.2, XP_003439465.1, XP_005459669.1, NP_001266510.1, XP_005467079.1, XP_013121430.1, XP_005461545.1, XP_013129147.1, XP_013123853.1, XP_005448949.1,…
GO:0004674	protein serine/threonine kinase activity	F	5.56754e-11	9.24195e-14	109	745	2203	35441	OVER	XP_013124739.1, XP_005474431.1, XP_005474435.1, XP_003455227.2, XP_005474416.1, XP_013123837.1, XP_013124735.1, XP_005453060.1, XP_005465727.1, XP_013126968.1, XP_005448084.1, XP_013122950.1, XP_005448080.1, XP_005459488.1, XP_005474423.1, XP_005474427.1, XP_013126991.1, XP_013131007.1, XP_005461183.1, XP_003438819.1, XP_003446252.2, XP_005463427.1, XP_013128409.1, XP_005476140.1, XP_005474432.1,…	XP_005449452.1, XP_005449498.1, XP_013123898.1, XP_005447731.1, XP_005447984.1, XP_005448301.1, XP_003446436.1, XP_005450848.1, XP_013129507.1, XP_005470225.1, XP_003444452.2, XP_003439091.2, XP_005448675.1, XP_005476175.1, XP_005477215.1, XP_003443566.2, XP_005453478.1, XP_003448266.1, XP_005473206.1, XP_005478137.1, XP_003448220.1, XP_005465641.1, XP_005456303.1, XP_003437559.1, XP_005467385.1,…
GO:0051716	cellular response to stimulus	P	6.54091e-10	1.14292e-12	572	6740	1740	29446	OVER	XP_013127218.1, XP_013124422.1, XP_005473929.1, XP_003448278.1, XP_005451821.1, XP_005474706.1, XP_005455067.1, XP_013120062.1, XP_005453060.1, XP_005458289.1, XP_013123961.1, XP_013119774.1, XP_003451970.1, XP_005454014.1, XP_005459404.1, XP_013124708.1, XP_003448289.2, XP_005473458.1, XP_005447887.1, XP_013120074.1, XP_003451872.1, XP_005449813.1, XP_005474771.1, XP_013124336.1, XP_005476778.1,…	XP_005467987.1, XP_005454474.1, XP_005478441.1, XP_005476427.1, XP_005470990.1, XP_003445373.1, XP_003454329.1, XP_003442219.1, XP_005470478.1, XP_003459903.1, XP_013122058.1, XP_005472635.1, XP_005459393.1, XP_003443106.1, XP_005462815.2, XP_013120280.1, XP_003439465.1, XP_005459669.1, NP_001266510.1, XP_005467079.1, XP_013121430.1, XP_005461545.1, XP_013129147.1, XP_013123853.1, XP_005448949.1,…
GO:0016301	kinase activity	F	8.73495e-10	1.6026e-12	205	1880	2107	34306	OVER	XP_005469395.1, XP_005473929.1, XP_005474431.1, XP_003455227.2, XP_005474416.1, XP_013123837.1, XP_013124735.1, XP_005453060.1, XP_005462513.1, XP_005448084.1, XP_005473932.1, XP_005459488.1, XP_005462102.1, XP_005474427.1, XP_013126991.1, XP_013131007.1, XP_005461183.1, XP_003445599.2, XP_003438819.1, XP_005455017.1, XP_005452015.1, XP_005476140.1, XP_003439841.1, XP_005474432.1, XP_005448719.2,…	XP_005471726.1, XP_005449475.1, XP_005476427.1, XP_005473677.1, XP_005476284.1, XP_005479034.1, XP_005448927.1, XP_003454031.2, XP_003450176.1, XP_003448376.1, XP_005453828.1, XP_005459887.1, XP_005470225.1, XP_003439091.2, XP_005455165.1, XP_005478900.1, XP_005473206.1, XP_013133104.1, XP_005459852.1, XP_013124784.1, XP_005478935.1, XP_005468906.1, XP_005456688.2, XP_013121430.1, XP_005449497.1,…
GO:0016310	phosphorylation	P	1.19056e-09	2.28834e-12	235	2256	2077	33930	OVER	XP_013124422.1, XP_005469395.1, XP_005473929.1, XP_005474431.1, XP_003455227.2, XP_005474416.1, XP_005449667.1, XP_013123837.1, XP_013120062.1, XP_013124735.1, XP_005453060.1, XP_003438593.1, XP_005476720.1, XP_005462513.1, XP_005448084.1, XP_005473932.1, XP_005459488.1, XP_005462102.1, XP_005478077.1, XP_005474427.1, XP_013126991.1, XP_013120074.1, XP_003448850.1, XP_013131007.1, XP_005461183.1,…	XP_005471726.1, XP_005449475.1, XP_003450733.1, XP_005476427.1, XP_005473677.1, XP_005476284.1, XP_005448927.1, XP_003448800.1, XP_013127316.1, XP_003454031.2, XP_003450176.1, XP_003448376.1, XP_005453828.1, XP_003443226.1, XP_005459887.1, XP_005470225.1, XP_005457322.1, XP_003439091.2, XP_005455165.1, XP_005478900.1, XP_003450021.1, XP_005473206.1, XP_013133104.1, XP_005459852.1, XP_005449102.1,…
GO:0044763	single-organism cellular process	P	1.73402e-09	3.48441e-12	971	12616	1341	23570	OVER	XP_013127218.1, XP_013124422.1, XP_003450274.1, XP_005473929.1, XP_005474431.1, XP_003448278.1, XP_005451821.1, XP_005451471.1, XP_003455227.2, XP_005455067.1, XP_013120062.1, XP_005453060.1, XP_013119774.1, XP_013129014.1, XP_003445580.1, XP_005467022.1, XP_005454014.1, XP_003448289.2, XP_005463408.1, XP_003438819.1, XP_005474771.1, XP_003452849.1, XP_005476778.1, XP_013125148.1, XP_013122121.1,…	XP_013124468.1, XP_005478837.1, XP_005467987.1, XP_005452207.1, XP_005454474.1, XP_005478441.1, XP_003451677.1, XP_005476427.1, XP_005476031.1, XP_005470990.1, XP_003443226.1, XP_003445373.1, XP_003454329.1, XP_013122058.1, XP_003445769.1, XP_005459393.1, XP_003443106.1, XP_005462815.2, XP_003440717.1, XP_003439465.1, XP_005451965.1, XP_003456606.1, XP_005459669.1, NP_001266510.1, XP_013121430.1,…
GO:0048522	positive regulation of cellular process	P	2.74045e-09	5.88562e-12	125	976	2187	35210	OVER	XP_005473929.1, XP_005448882.1, XP_003455016.1, XP_005449829.1, XP_013120066.1, XP_005450299.1, XP_013120062.1, XP_005456714.1, XP_005456545.1, XP_003438593.1, XP_013127523.1, XP_005450821.1, XP_003451970.1, XP_013130971.1, XP_005473932.1, XP_013131353.1, XP_003441505.1, XP_005469402.1, XP_013120074.1, XP_003451872.1, XP_005468021.1, XP_003445599.2, XP_003443832.2, XP_013120070.1, XP_005476778.1,…	XP_005453421.1, XP_005467941.1, XP_013125222.1, XP_003452224.1, XP_005459382.1, XP_013127632.1, XP_005457115.1, XP_003447937.1, XP_003449078.1, XP_013126527.1, XP_005466377.1, XP_005457322.1, XP_003447839.1, XP_005448675.1, XP_005476175.1, XP_003443520.1, XP_005449509.1, XP_005454859.1, XP_013120883.1, XP_003447323.1, XP_013128817.1, XP_005458701.1, XP_003457711.2, XP_005447766.1, XP_005475627.1,…
GO:0006796	phosphate-containing compound metabolic process	P	2.74045e-09	6.05652e-12	316	3316	1996	32870	OVER	XP_013124422.1, XP_005469395.1, XP_005473929.1, XP_005474431.1, XP_013133078.1, XP_003455227.2, XP_005474416.1, XP_005476695.1, XP_005449667.1, XP_013123837.1, XP_013120062.1, XP_013124735.1, XP_005453060.1, XP_003438593.1, XP_005476190.1, XP_005476720.1, XP_005462513.1, XP_005448084.1, XP_005473932.1, XP_005459488.1, XP_005461035.1, XP_005462102.1, XP_005478077.1, XP_005474427.1, XP_013126991.1,…	XP_003446327.1, XP_003450733.1, XP_005472319.1, XP_005452207.1, XP_005476427.1, XP_005476284.1, XP_003448800.1, XP_013127316.1, XP_003445889.1, XP_003443226.1, XP_005470225.1, XP_005457322.1, XP_005455165.1, XP_005478900.1, XP_003450021.1, XP_005473206.1, XP_013133104.1, XP_005459852.1, XP_013129922.1, XP_013124784.1, XP_003444749.1, XP_005451965.1, XP_013131722.1, XP_003447467.2, XP_005472831.1,…
GO:0040037	negative regulation of fibroblast growth factor receptor signaling pathway	P	2.74045e-09	6.23235e-12	10	1	2302	36185	OVER	XP_013124422.1, XP_013124421.1, XP_005463432.1, XP_005450062.1, XP_005450061.1, XP_005450060.1, XP_013121690.1, XP_005450059.1, XP_013121691.1, XP_003458435.1	XP_003446352.1
GO:0006793	phosphorus metabolic process	P	2.74045e-09	6.46444e-12	316	3318	1996	32868	OVER	XP_013124422.1, XP_005469395.1, XP_005473929.1, XP_005474431.1, XP_013133078.1, XP_003455227.2, XP_005474416.1, XP_005476695.1, XP_005449667.1, XP_013123837.1, XP_013120062.1, XP_013124735.1, XP_005453060.1, XP_003438593.1, XP_005476190.1, XP_005476720.1, XP_005462513.1, XP_005448084.1, XP_005473932.1, XP_005459488.1, XP_005461035.1, XP_005462102.1, XP_005478077.1, XP_005474427.1, XP_013126991.1,…	XP_003446327.1, XP_003450733.1, XP_005472319.1, XP_005452207.1, XP_005476427.1, XP_005476284.1, XP_003448800.1, XP_013127316.1, XP_003445889.1, XP_003443226.1, XP_005470225.1, XP_005457322.1, XP_005455165.1, XP_005478900.1, XP_003450021.1, XP_005473206.1, XP_013133104.1, XP_005459852.1, XP_013129922.1, XP_013124784.1, XP_003444749.1, XP_005451965.1, XP_013131722.1, XP_003447467.2, XP_005472831.1,…
GO:0009069	serine family amino acid metabolic process	P	2.74664e-09	6.71903e-12	110	815	2202	35371	OVER	XP_013124739.1, XP_005474431.1, XP_005474435.1, XP_003455227.2, XP_005474416.1, XP_013123837.1, XP_013124735.1, XP_005453060.1, XP_005465727.1, XP_013126968.1, XP_005448084.1, XP_013122950.1, XP_005448080.1, XP_005459488.1, XP_005474423.1, XP_005474427.1, XP_013126991.1, XP_013131007.1, XP_005461183.1, XP_003438819.1, XP_003446252.2, XP_005463427.1, XP_013128409.1, XP_005476140.1, XP_005474432.1,…	XP_005447731.1, XP_005447984.1, XP_003446436.1, XP_005470225.1, XP_003439091.2, XP_005448675.1, XP_005476175.1, XP_003443566.2, XP_005453478.1, XP_005473206.1, XP_003451108.1, XP_003438314.1, XP_005459996.1, XP_005473390.1, XP_013121430.1, XP_005449923.1, XP_005449562.1, XP_005449451.1, XP_005449497.1, XP_003458206.1, XP_013124903.1, XP_003452248.1, XP_005461193.1, XP_013125092.1, XP_003455567.1,…
GO:1901605	alpha-amino acid metabolic process	P	4.06706e-09	1.06598e-11	167	1467	2145	34719	OVER	XP_013124739.1, XP_005474431.1, XP_013131413.1, XP_005474435.1, XP_003441958.2, XP_003455227.2, XP_005477789.1, XP_005474416.1, XP_013128801.1, XP_005476695.1, XP_013123837.1, XP_005476699.1, XP_013123980.1, XP_013124735.1, XP_005453060.1, XP_005465727.1, XP_005476190.1, XP_013126968.1, XP_005448084.1, XP_003445580.1, XP_013122950.1, XP_005448080.1, XP_005459488.1, XP_013130609.1, XP_005474423.1,…	XP_003446327.1, XP_003455641.1, XP_005453421.1, XP_013128783.1, XP_005452207.1, XP_005447731.1, XP_005447984.1, XP_003451677.1, XP_003450526.3, XP_005452271.1, XP_003446436.1, XP_013125113.1, XP_003444475.1, XP_005463472.1, XP_005470225.1, XP_003439091.2, XP_005448675.1, XP_005476175.1, XP_003458402.2, XP_003453266.1, XP_003443566.2, XP_005468271.1, XP_005453478.1, XP_005473206.1, XP_003452213.1,…
GO:1902531	regulation of intracellular signal transduction	P	4.6261e-09	1.25292e-11	93	645	2219	35541	OVER	XP_013127218.1, XP_013124422.1, XP_005459901.1, XP_005449829.1, XP_013129524.1, XP_005460418.1, XP_005460268.1, XP_005469355.1, XP_005449876.1, XP_013127369.1, XP_005449878.1, XP_003438593.1, XP_013124303.1, XP_013119774.1, XP_005450061.1, XP_005473598.1, XP_013127214.1, XP_005473976.1, XP_005473596.1, XP_005469833.1, XP_013127216.1, XP_005473978.1, XP_003455624.1, XP_013129095.1, XP_005465564.1,…	XP_005467941.1, XP_013123898.1, XP_013121901.1, XP_005448193.1, XP_003449078.1, XP_005465019.2, XP_003449209.1, XP_003452838.1, XP_003446402.1, XP_005470990.1, XP_003444475.1, XP_005450848.1, XP_005471330.1, XP_005478355.1, XP_005451602.1, XP_005454605.1, XP_013120521.1, XP_003442633.2, XP_005448675.1, XP_013123908.1, XP_005476175.1, XP_005452679.1, XP_005459393.1, XP_005477860.1, XP_013123887.1,…
GO:1903506	regulation of nucleic acid-templated transcription	P	4.91691e-09	1.3873e-11	259	2605	2053	33581	OVER	XP_013126602.1, XP_005448882.1, XP_003452669.1, XP_013130862.1, XP_013120062.1, XP_005472503.1, XP_003438593.1, XP_013127523.1, XP_013124309.1, XP_003451970.1, XP_013130971.1, XP_003441505.1, XP_005451479.1, XP_013123136.1, XP_003448702.1, XP_013120074.1, XP_003451872.1, XP_005449813.1, XP_003443832.2, XP_013127519.1, XP_013128275.1, XP_005471003.1, XP_013126215.1, XP_005453816.1, XP_013129026.1,…	XP_013131165.1, XP_005468327.1, XP_005467275.1, XP_005476382.1, XP_013125222.1, XP_005471979.1, XP_005456217.1, XP_013124927.1, XP_013127271.1, XP_005477336.1, XP_005456119.1, XP_003456080.2, XP_003458490.2, XP_003439269.1, XP_003445275.1, XP_005457322.1, XP_005456631.1, XP_005477687.1, XP_003443520.1, XP_005474213.1, XP_013124411.1, XP_005458845.1, XP_003456476.1, XP_003443106.1, XP_005478245.1,…
GO:0005089	Rho guanyl-nucleotide exchange factor activity	F	4.91691e-09	1.4176e-11	50	239	2262	35947	OVER	XP_013127218.1, XP_005459901.1, XP_013129524.1, XP_005469355.1, XP_013127369.1, XP_013124303.1, XP_005473598.1, XP_013127214.1, XP_005473596.1, XP_013127216.1, XP_013129095.1, XP_005465564.1, XP_013129093.1, XP_003448289.2, XP_005454564.1, XP_005454566.1, XP_005473603.1, XP_005473601.1, XP_005478131.1, XP_013129255.1, XP_005478135.1, XP_005478133.1, XP_013127220.1, XP_005473522.1, XP_013128568.1,…	XP_005474721.1, XP_013121901.1, XP_005470990.1, XP_013123900.1, XP_005450848.1, XP_005471330.1, XP_005478355.1, XP_005454666.1, XP_013123908.1, XP_005452679.1, XP_005450996.1, XP_013126805.1, XP_013123887.1, XP_005478054.1, XP_013124374.1, XP_005477735.1, XP_005452558.1, XP_013122653.1, XP_013123911.1, XP_005476683.1, XP_005463845.1, XP_005478366.1, XP_005452934.1, XP_005463999.1, XP_013121898.1,…
GO:0005085	guanyl-nucleotide exchange factor activity	F	5.14089e-09	1.52708e-11	70	419	2242	35767	OVER	XP_013127218.1, XP_005459901.1, XP_013129524.1, XP_005460268.1, XP_005469355.1, XP_013127369.1, XP_013124303.1, XP_013119774.1, XP_005473598.1, XP_013127214.1, XP_005473596.1, XP_013127216.1, XP_003455624.1, XP_013129095.1, XP_005465564.1, XP_013129093.1, XP_003448289.2, XP_005454564.1, XP_005454566.1, XP_005448727.1, XP_005456376.1, XP_005473603.1, XP_005448723.1, XP_005448725.1, XP_005473601.1,…	XP_003455641.1, XP_013126350.1, XP_005463012.1, XP_013128071.1, XP_013121901.1, XP_005448193.1, XP_005467843.1, XP_003439683.1, XP_005470990.1, XP_005450848.1, XP_005471330.1, XP_005478355.1, XP_005465915.1, XP_013123908.1, XP_005452679.1, XP_005477860.1, XP_013120883.1, XP_013123887.1, XP_005479000.1, XP_005459559.1, XP_003458197.1, XP_005456183.1, XP_005452558.1, XP_013131274.1, XP_013130233.1,…
GO:2001141	regulation of RNA biosynthetic process	P	5.62914e-09	1.7213e-11	259	2611	2053	33575	OVER	XP_013126602.1, XP_005448882.1, XP_003452669.1, XP_013130862.1, XP_013120062.1, XP_005472503.1, XP_003438593.1, XP_013127523.1, XP_013124309.1, XP_003451970.1, XP_013130971.1, XP_003441505.1, XP_005451479.1, XP_013123136.1, XP_003448702.1, XP_013120074.1, XP_003451872.1, XP_005449813.1, XP_003443832.2, XP_013127519.1, XP_013128275.1, XP_005471003.1, XP_013126215.1, XP_005453816.1, XP_013129026.1,…	XP_013131165.1, XP_005468327.1, XP_005467275.1, XP_005476382.1, XP_013125222.1, XP_005471979.1, XP_005456217.1, XP_013124927.1, XP_013127271.1, XP_005477336.1, XP_005456119.1, XP_003456080.2, XP_003458490.2, XP_003439269.1, XP_003445275.1, XP_005457322.1, XP_005456631.1, XP_005477687.1, XP_003443520.1, XP_005474213.1, XP_013124411.1, XP_005458845.1, XP_003456476.1, XP_003443106.1, XP_005478245.1,…
GO:0009966	regulation of signal transduction	P	9.79074e-09	3.14477e-11	132	1083	2180	35103	OVER	XP_013127218.1, XP_013124422.1, XP_005459901.1, XP_005449829.1, XP_013127369.1, XP_005449878.1, XP_003438593.1, XP_005458289.1, XP_013119774.1, XP_005459540.1, XP_005450061.1, XP_003451970.1, XP_005473598.1, XP_013127214.1, XP_013121691.1, XP_013120371.1, XP_005473978.1, XP_013129093.1, XP_003448289.2, XP_005454564.1, XP_005448727.1, XP_005461345.1, XP_003448850.1, XP_005456376.1, XP_005448723.1,…	XP_003456027.1, XP_005467941.1, XP_003452224.1, XP_013126120.1, XP_005459382.1, XP_013124927.1, XP_003449078.1, XP_005465019.2, XP_003452838.1, XP_003454950.1, XP_005470990.1, XP_003444475.1, XP_005471330.1, XP_013120521.1, XP_003447839.1, XP_003443019.1, XP_003442633.2, XP_003457690.1, XP_005448675.1, XP_005476175.1, XP_005472635.1, XP_013124411.1, XP_005459393.1, XP_003448243.1, XP_003452488.1,…
GO:0003677	DNA binding	F	9.79074e-09	3.21583e-11	235	2324	2077	33862	OVER	XP_003450274.1, XP_005454098.1, XP_003452669.1, XP_013120062.1, XP_005472503.1, XP_013128094.1, XP_013130979.1, XP_013127523.1, XP_013127561.1, XP_013124309.1, XP_013130971.1, XP_003441505.1, XP_013131104.1, XP_005451479.1, XP_013123136.1, XP_003448702.1, XP_005478536.1, XP_013120074.1, XP_003451872.1, XP_003443832.2, XP_013128275.1, XP_005468689.1, XP_005453816.1, XP_013125186.1, XP_013129026.1,…	XP_013130617.1, XP_005468327.1, XP_005467275.1, XP_005476382.1, XP_013125222.1, XP_005471979.1, XP_005456217.1, XP_013127271.1, XP_005477336.1, XP_005456119.1, XP_003456080.2, XP_003439269.1, XP_003445275.1, XP_005457322.1, XP_005456631.1, XP_005469685.1, XP_003440770.1, XP_013130123.1, XP_003443106.1, XP_005478245.1, XP_005470127.1, XP_005463920.1, XP_005476088.1, XP_005475179.1, XP_013123679.1,…
GO:0035023	regulation of Rho protein signal transduction	P	9.79074e-09	3.25047e-11	51	254	2261	35932	OVER	XP_013127218.1, XP_005459901.1, XP_013129524.1, XP_005469355.1, XP_013127369.1, XP_013124303.1, XP_005473598.1, XP_013127214.1, XP_005473596.1, XP_013127216.1, XP_013129095.1, XP_005465564.1, XP_013129093.1, XP_003448289.2, XP_005454564.1, XP_005454566.1, XP_005473603.1, XP_005473601.1, XP_005478131.1, XP_013129255.1, XP_005478135.1, XP_005478133.1, XP_013127220.1, XP_005473522.1, XP_013128568.1,…	XP_005474721.1, XP_013121901.1, XP_005470990.1, XP_013123900.1, XP_005450848.1, XP_005471330.1, XP_005478355.1, XP_005454666.1, XP_013123908.1, XP_005452679.1, XP_005450996.1, XP_013126805.1, XP_013123887.1, XP_005478054.1, XP_013124374.1, XP_005477735.1, XP_005452558.1, XP_013122653.1, XP_013123911.1, XP_005476683.1, XP_005463845.1, XP_005478366.1, XP_005452934.1, XP_005463999.1, XP_013121898.1,…
GO:0072359	circulatory system development	P	1.69133e-08	5.76286e-11	100	740	2212	35446	OVER	XP_013124422.1, XP_005473929.1, XP_003442988.1, XP_003452669.1, XP_005449667.1, XP_005450299.1, XP_013133093.1, XP_005474097.1, XP_005450061.1, XP_013130764.1, XP_003441505.1, XP_005478077.1, XP_013122333.1, XP_005449813.1, XP_013122337.1, XP_005468021.1, XP_003453688.1, XP_005450120.1, XP_003451948.1, XP_003447274.1, XP_003438289.2, XP_013124548.1, XP_005450298.1, XP_013122349.1, XP_013127349.1,…	XP_005476382.1, XP_003452224.1, XP_005471979.1, XP_013119630.1, XP_005475375.1, XP_003456464.1, XP_005463058.1, XP_003448800.1, XP_013124566.1, XP_003449209.1, XP_003440912.1, XP_003454950.1, XP_003454973.1, XP_003455359.1, XP_013125704.1, XP_005466377.1, XP_005448468.1, XP_005460371.1, XP_003442633.2, XP_005476513.1, XP_005451264.1, XP_003454536.1, XP_013131188.1, XP_003450285.1, XP_013124411.1,…
GO:0005088	Ras guanyl-nucleotide exchange factor activity	F	1.8422e-08	6.43787e-11	50	251	2262	35935	OVER	XP_013127218.1, XP_005459901.1, XP_013129524.1, XP_005469355.1, XP_013127369.1, XP_013124303.1, XP_005473598.1, XP_013127214.1, XP_005473596.1, XP_013127216.1, XP_013129095.1, XP_005465564.1, XP_013129093.1, XP_003448289.2, XP_005454564.1, XP_005454566.1, XP_005473603.1, XP_005473601.1, XP_005478131.1, XP_013129255.1, XP_005478135.1, XP_005478133.1, XP_013127220.1, XP_005473522.1, XP_013128568.1,…	XP_005463012.1, XP_005474721.1, XP_013121901.1, XP_005470990.1, XP_013123900.1, XP_005450848.1, XP_005471330.1, XP_005478355.1, XP_005454666.1, XP_013123908.1, XP_005452679.1, XP_005450996.1, XP_013126805.1, XP_013123887.1, XP_005478054.1, XP_013124374.1, XP_005477735.1, XP_005452558.1, XP_013122653.1, XP_013123911.1, XP_005476683.1, XP_005463845.1, XP_005478366.1, XP_005452934.1, XP_005463999.1,…
GO:1903508	positive regulation of nucleic acid-templated transcription	P	3.44491e-08	1.23398e-10	58	328	2254	35858	OVER	XP_005448882.1, XP_013120064.1, XP_013120066.1, XP_013127525.1, XP_005450299.1, XP_013120062.1, XP_005450823.1, XP_013127523.1, XP_005450821.1, XP_013120068.1, XP_005453302.1, XP_005473034.1, XP_013130971.1, XP_013131353.1, XP_003441505.1, XP_003446536.1, XP_005478823.1, XP_013120074.1, XP_003451872.1, XP_013120076.1, XP_003443832.2, XP_013120070.1, XP_013120072.1, XP_005468986.1, XP_005462466.1,…	XP_005473387.1, XP_005473364.1, XP_005476137.1, XP_005467941.1, XP_003457821.1, XP_013125222.1, XP_003456065.1, XP_005457115.1, XP_003449017.1, XP_003456464.1, XP_005470843.1, XP_003447937.1, XP_003449078.1, XP_005476212.1, XP_003447564.1, XP_003446196.2, XP_005451193.1, XP_005465769.1, XP_005468440.1, XP_003450236.1, XP_003440720.1, XP_005449512.1, XP_005457322.1, XP_005476574.1, XP_003443520.1,…
GO:0010468	regulation of gene expression	P	4.15058e-08	1.52301e-10	279	2933	2033	33253	OVER	XP_013126602.1, XP_005448882.1, XP_003452669.1, XP_013130862.1, XP_005475145.1, XP_013120062.1, XP_005472503.1, XP_013130979.1, XP_003438593.1, XP_013127523.1, XP_013124309.1, XP_003451970.1, XP_013130971.1, XP_003441505.1, XP_005451479.1, XP_013123136.1, XP_003448702.1, XP_013120074.1, XP_003451872.1, XP_005449813.1, XP_003443832.2, XP_013127519.1, XP_013128275.1, XP_005471003.1, XP_013126215.1,…	XP_013131165.1, XP_005468327.1, XP_005467275.1, XP_005476382.1, XP_013125222.1, XP_005471979.1, XP_005456217.1, XP_013124927.1, XP_013127271.1, XP_005477336.1, XP_005456119.1, XP_003456080.2, XP_003458490.2, XP_003439269.1, XP_003445275.1, XP_013132270.1, XP_005457322.1, XP_005456631.1, XP_005477687.1, XP_003443520.1, XP_005474213.1, XP_013124411.1, XP_005458845.1, XP_003456476.1, XP_003443106.1,…
GO:0051252	regulation of RNA metabolic process	P	4.83369e-08	1.83523e-10	263	2731	2049	33455	OVER	XP_013126602.1, XP_005448882.1, XP_003452669.1, XP_013130862.1, XP_013120062.1, XP_005472503.1, XP_003438593.1, XP_013127523.1, XP_013124309.1, XP_003451970.1, XP_013130971.1, XP_003441505.1, XP_005451479.1, XP_013123136.1, XP_003448702.1, XP_013120074.1, XP_003451872.1, XP_005449813.1, XP_003443832.2, XP_013127519.1, XP_013128275.1, XP_005471003.1, XP_013126215.1, XP_005453816.1, XP_013129026.1,…	XP_013131165.1, XP_005468327.1, XP_005467275.1, XP_005476382.1, XP_013125222.1, XP_005471979.1, XP_005456217.1, XP_013124927.1, XP_013127271.1, XP_005477336.1, XP_005456119.1, XP_003456080.2, XP_003458490.2, XP_003439269.1, XP_003445275.1, XP_013132270.1, XP_005457322.1, XP_005456631.1, XP_005477687.1, XP_003443520.1, XP_005474213.1, XP_013124411.1, XP_005458845.1, XP_003456476.1, XP_003443106.1,…
GO:1902680	positive regulation of RNA biosynthetic process	P	4.83369e-08	1.85814e-10	58	332	2254	35854	OVER	XP_005448882.1, XP_013120064.1, XP_013120066.1, XP_013127525.1, XP_005450299.1, XP_013120062.1, XP_005450823.1, XP_013127523.1, XP_005450821.1, XP_013120068.1, XP_005453302.1, XP_005473034.1, XP_013130971.1, XP_013131353.1, XP_003441505.1, XP_003446536.1, XP_005478823.1, XP_013120074.1, XP_003451872.1, XP_013120076.1, XP_003443832.2, XP_013120070.1, XP_013120072.1, XP_005468986.1, XP_005462466.1,…	XP_005473387.1, XP_005473364.1, XP_005476137.1, XP_005467941.1, XP_003457821.1, XP_013125222.1, XP_003456065.1, XP_005457115.1, XP_003449017.1, XP_003456464.1, XP_005470843.1, XP_003447937.1, XP_003449078.1, XP_005476212.1, XP_003447564.1, XP_003446196.2, XP_005451193.1, XP_005465769.1, XP_005468440.1, XP_003450236.1, XP_003440720.1, XP_005449512.1, XP_005457322.1, XP_005476574.1, XP_003443520.1,…
GO:0097659	nucleic acid-templated transcription	P	5.58426e-08	2.24424e-10	265	2763	2047	33423	OVER	XP_013126602.1, XP_005448882.1, XP_003452669.1, XP_013130862.1, XP_013120062.1, XP_005472503.1, XP_003438593.1, XP_013127523.1, XP_013124309.1, XP_003451970.1, XP_013130971.1, XP_003441505.1, XP_005451479.1, XP_013123136.1, XP_003448702.1, XP_013120074.1, XP_003451872.1, XP_005449813.1, XP_003443832.2, XP_013127519.1, XP_013128275.1, XP_005471003.1, XP_013126215.1, XP_005453816.1, XP_013129026.1,…	XP_013131165.1, XP_013130617.1, XP_005468327.1, XP_005467275.1, XP_005476382.1, XP_013125222.1, XP_005471979.1, XP_005456217.1, XP_013124927.1, XP_013127271.1, XP_005477336.1, XP_005456119.1, XP_003456080.2, XP_003458490.2, XP_003439269.1, XP_003445275.1, XP_005457322.1, XP_005456631.1, XP_005477687.1, XP_003443520.1, XP_003440770.1, XP_005474213.1, XP_005450268.2, XP_013124411.1, XP_005458845.1,…
GO:0006351	transcription, DNA-templated	P	5.58426e-08	2.24424e-10	265	2763	2047	33423	OVER	XP_013126602.1, XP_005448882.1, XP_003452669.1, XP_013130862.1, XP_013120062.1, XP_005472503.1, XP_003438593.1, XP_013127523.1, XP_013124309.1, XP_003451970.1, XP_013130971.1, XP_003441505.1, XP_005451479.1, XP_013123136.1, XP_003448702.1, XP_013120074.1, XP_003451872.1, XP_005449813.1, XP_003443832.2, XP_013127519.1, XP_013128275.1, XP_005471003.1, XP_013126215.1, XP_005453816.1, XP_013129026.1,…	XP_013131165.1, XP_013130617.1, XP_005468327.1, XP_005467275.1, XP_005476382.1, XP_013125222.1, XP_005471979.1, XP_005456217.1, XP_013124927.1, XP_013127271.1, XP_005477336.1, XP_005456119.1, XP_003456080.2, XP_003458490.2, XP_003439269.1, XP_003445275.1, XP_005457322.1, XP_005456631.1, XP_005477687.1, XP_003443520.1, XP_003440770.1, XP_005474213.1, XP_005450268.2, XP_013124411.1, XP_005458845.1,…
GO:0051254	positive regulation of RNA metabolic process	P	6.12242e-08	2.51401e-10	58	335	2254	35851	OVER	XP_005448882.1, XP_013120064.1, XP_013120066.1, XP_013127525.1, XP_005450299.1, XP_013120062.1, XP_005450823.1, XP_013127523.1, XP_005450821.1, XP_013120068.1, XP_005453302.1, XP_005473034.1, XP_013130971.1, XP_013131353.1, XP_003441505.1, XP_003446536.1, XP_005478823.1, XP_013120074.1, XP_003451872.1, XP_013120076.1, XP_003443832.2, XP_013120070.1, XP_013120072.1, XP_005468986.1, XP_005462466.1,…	XP_005473387.1, XP_005473364.1, XP_005476137.1, XP_005467941.1, XP_003457821.1, XP_013125222.1, XP_003456065.1, XP_005457115.1, XP_003449017.1, XP_003456464.1, XP_005470843.1, XP_003447937.1, XP_003449078.1, XP_005476212.1, XP_003447564.1, XP_003446196.2, XP_005451193.1, XP_005465769.1, XP_005468440.1, XP_003450236.1, XP_003440720.1, XP_005449512.1, XP_005457322.1, XP_005476574.1, XP_003443520.1,…
GO:0007266	Rho protein signal transduction	P	6.44724e-08	2.70372e-10	51	272	2261	35914	OVER	XP_013127218.1, XP_005459901.1, XP_013129524.1, XP_005469355.1, XP_013127369.1, XP_013124303.1, XP_005473598.1, XP_013127214.1, XP_005473596.1, XP_013127216.1, XP_013129095.1, XP_005465564.1, XP_013129093.1, XP_003448289.2, XP_005454564.1, XP_005454566.1, XP_005473603.1, XP_005473601.1, XP_005478131.1, XP_013129255.1, XP_005478135.1, XP_005478133.1, XP_013127220.1, XP_005473522.1, XP_013128568.1,…	XP_005474721.1, XP_013121901.1, XP_005470990.1, XP_013123900.1, XP_005450848.1, XP_005471330.1, XP_005478355.1, XP_005454666.1, XP_013123908.1, XP_005452679.1, XP_005450996.1, XP_013126805.1, XP_013123887.1, XP_005478054.1, XP_013124374.1, XP_005477735.1, XP_005452558.1, XP_013122653.1, XP_013123911.1, XP_005476683.1, XP_005463845.1, XP_005478366.1, XP_005452934.1, XP_005463999.1, XP_013121898.1,…
GO:0003700	transcription factor activity, sequence-specific DNA binding	F	6.48906e-08	2.83464e-10	132	1124	2180	35062	OVER	XP_005458126.1, XP_005476860.1, XP_003452669.1, XP_005478818.1, XP_013127757.1, XP_005450299.1, XP_013127527.1, XP_005472503.1, XP_013127523.1, XP_003437807.1, XP_005449385.1, XP_005449072.1, XP_013124309.1, XP_013123144.1, XP_003441505.1, XP_013121400.1, XP_005451498.1, XP_005451479.1, XP_013123136.1, XP_005450723.1, XP_003448702.1, XP_005470836.1, XP_013121397.1, XP_003447556.1, XP_013127515.1,…	XP_005476634.1, XP_005468327.1, XP_005476382.1, XP_013125222.1, XP_005471979.1, XP_003444124.1, XP_005456217.1, XP_005457115.1, XP_005468632.1, XP_013132775.1, XP_005472526.1, XP_013127271.1, XP_005477336.1, XP_005456119.1, XP_003456080.2, XP_003445275.1, XP_005467068.1, XP_003443106.1, XP_005478245.1, XP_003446730.1, XP_013128489.1, XP_005465664.1, XP_013123679.1, XP_013131078.1, XP_013124096.1,…
GO:0001071	nucleic acid binding transcription factor activity	F	6.48906e-08	2.83464e-10	132	1124	2180	35062	OVER	XP_005458126.1, XP_005476860.1, XP_003452669.1, XP_005478818.1, XP_013127757.1, XP_005450299.1, XP_013127527.1, XP_005472503.1, XP_013127523.1, XP_003437807.1, XP_005449385.1, XP_005449072.1, XP_013124309.1, XP_013123144.1, XP_003441505.1, XP_013121400.1, XP_005451498.1, XP_005451479.1, XP_013123136.1, XP_005450723.1, XP_003448702.1, XP_005470836.1, XP_013121397.1, XP_003447556.1, XP_013127515.1,…	XP_005476634.1, XP_005468327.1, XP_005476382.1, XP_013125222.1, XP_005471979.1, XP_003444124.1, XP_005456217.1, XP_005457115.1, XP_005468632.1, XP_013132775.1, XP_005472526.1, XP_013127271.1, XP_005477336.1, XP_005456119.1, XP_003456080.2, XP_003445275.1, XP_005467068.1, XP_003443106.1, XP_005478245.1, XP_003446730.1, XP_013128489.1, XP_005465664.1, XP_013123679.1, XP_013131078.1, XP_013124096.1,…
GO:0043087	regulation of GTPase activity	P	7.8329e-08	3.49011e-10	93	692	2219	35494	OVER	XP_013127218.1, XP_005459901.1, XP_005449038.1, XP_013130803.1, XP_005449036.1, XP_005473197.1, XP_013129524.1, XP_005460268.1, XP_005469355.1, XP_013127369.1, XP_013124303.1, XP_013119774.1, XP_005475657.1, XP_005473598.1, XP_013127214.1, XP_013129603.1, XP_005473596.1, XP_013127216.1, XP_003455624.1, XP_013129095.1, XP_005465564.1, XP_013129093.1, XP_005473375.1, XP_005469446.1, XP_003448289.2,…	XP_003455641.1, XP_013123852.1, XP_013127632.1, XP_013126350.1, XP_005463012.1, XP_013128071.1, XP_013121901.1, XP_005448193.1, XP_005467843.1, XP_003439683.1, XP_005470990.1, XP_013124773.1, XP_005450848.1, XP_005471330.1, XP_005478355.1, XP_003438348.2, XP_005465915.1, XP_013123908.1, XP_005452679.1, XP_005477860.1, XP_013120883.1, XP_013123887.1, XP_003454065.2, XP_003442393.1, XP_005479000.1,…
GO:0032774	RNA biosynthetic process	P	8.86553e-08	4.02767e-10	265	2781	2047	33405	OVER	XP_013126602.1, XP_005448882.1, XP_003452669.1, XP_013130862.1, XP_013120062.1, XP_005472503.1, XP_003438593.1, XP_013127523.1, XP_013124309.1, XP_003451970.1, XP_013130971.1, XP_003441505.1, XP_005451479.1, XP_013123136.1, XP_003448702.1, XP_013120074.1, XP_003451872.1, XP_005449813.1, XP_003443832.2, XP_013127519.1, XP_013128275.1, XP_005471003.1, XP_013126215.1, XP_005453816.1, XP_013129026.1,…	XP_013131165.1, XP_013130617.1, XP_005468327.1, XP_005467275.1, XP_005476382.1, XP_013125222.1, XP_005471979.1, XP_005456217.1, XP_013124927.1, XP_013127271.1, XP_005477336.1, XP_005456119.1, XP_003456080.2, XP_003458490.2, XP_003439269.1, XP_003445275.1, XP_005457322.1, XP_005456631.1, XP_005477687.1, XP_003443520.1, XP_003440770.1, XP_005474213.1, XP_005450268.2, XP_013124411.1, XP_005458845.1,…
GO:0048583	regulation of response to stimulus	P	1.04583e-07	4.84265e-10	144	1275	2168	34911	OVER	XP_013127218.1, XP_013124422.1, XP_005459901.1, XP_005449829.1, XP_005456714.1, XP_013127369.1, XP_005449878.1, XP_003438593.1, XP_005458289.1, XP_013119774.1, XP_005459540.1, XP_005450061.1, XP_003451970.1, XP_005473598.1, XP_013127214.1, XP_013121691.1, XP_013120371.1, XP_005473978.1, XP_013129093.1, XP_003448289.2, XP_005454564.1, XP_005448727.1, XP_005461345.1, XP_003448850.1, XP_005456376.1,…	XP_003456027.1, XP_005467941.1, XP_003452224.1, XP_013126120.1, XP_005459382.1, XP_013124927.1, XP_005466934.1, XP_003449078.1, XP_005465019.2, XP_003452838.1, XP_003454950.1, XP_005470990.1, XP_013126527.1, XP_003444475.1, XP_005471330.1, XP_013120521.1, XP_003447839.1, XP_003443019.1, XP_003442633.2, XP_003457690.1, XP_005448675.1, XP_005476175.1, XP_005472635.1, XP_003438939.1, XP_013124411.1,…
GO:0007264	small GTPase mediated signal transduction	P	1.44607e-07	6.82226e-10	112	912	2200	35274	OVER	XP_013127218.1, XP_013124422.1, XP_005459901.1, XP_003438868.1, XP_013127369.1, XP_013119774.1, XP_005450061.1, XP_003437803.1, XP_005451874.1, XP_005454225.1, XP_005473598.1, XP_013127214.1, XP_005473978.1, XP_013129093.1, XP_003453996.1, XP_003448289.2, XP_005454564.1, XP_005448727.1, XP_005456376.1, XP_005448723.1, XP_005473601.1, XP_013129255.1, XP_003453642.1, XP_005478133.1, XP_005473522.1,…	XP_005467941.1, XP_005460830.1, XP_005463012.1, XP_013128071.1, XP_005467843.1, XP_003439683.1, XP_005470990.1, XP_005471330.1, XP_003442065.1, XP_005457575.1, XP_003459795.1, XP_003442633.2, XP_005455820.1, XP_005459393.1, XP_003454876.1, XP_005456183.1, XP_003440900.1, XP_005452558.1, XP_013131274.1, XP_005463999.1, XP_003451390.1, XP_005455176.1, XP_013131537.1, XP_013131394.1, XP_013121900.1,…
GO:0016772	transferase activity, transferring phosphorus-containing groups	F	1.45085e-07	6.97159e-10	210	2092	2102	34094	OVER	XP_005469395.1, XP_005473929.1, XP_005474431.1, XP_003455227.2, XP_005474416.1, XP_013123837.1, XP_013124735.1, XP_005453060.1, XP_005462513.1, XP_005448084.1, XP_005473932.1, XP_005459488.1, XP_005462102.1, XP_005474427.1, XP_013126991.1, XP_013131007.1, XP_005461183.1, XP_003445599.2, XP_003438819.1, XP_005455017.1, XP_005452015.1, XP_005476140.1, XP_003439841.1, XP_005474432.1, XP_005448719.2,…	XP_003446327.1, XP_013130617.1, XP_005471726.1, XP_005449475.1, XP_005476427.1, XP_005473677.1, XP_005476284.1, XP_005479034.1, XP_005448927.1, XP_003454031.2, XP_003450176.1, XP_003448376.1, XP_003453375.1, XP_005453828.1, XP_005459887.1, XP_005470225.1, XP_003439091.2, XP_005455165.1, XP_005478900.1, XP_005473206.1, XP_013133104.1, XP_005459852.1, XP_013124784.1, XP_005471824.1, XP_005478935.1,…
GO:0005882	intermediate filament	C	1.72299e-07	8.58033e-10	22	57	2290	36129	OVER	XP_005449485.1, XP_005452865.1, XP_005473648.1, XP_003453825.1, XP_013120293.1, XP_003458136.1, XP_005452867.1, XP_013132548.1, XP_005452866.1, XP_003454235.1, XP_013129213.1, XP_013129211.1, XP_013129212.1, XP_003438114.1, XP_005455496.1, XP_003447308.1, XP_005459069.1, XP_005459067.1, XP_013129210.1, XP_005459068.1, XP_005463134.1, XP_005463135.1	XP_013131937.1, XP_005469225.2, XP_013130491.1, XP_005469357.1, XP_003451800.3, XP_013124320.1, XP_005457590.1, XP_003449151.1, XP_005458893.1, XP_005453402.1, XP_005474260.1, XP_003441589.1, XP_005468520.1, XP_005473121.1, XP_005463610.1, XP_013132578.1, XP_003448665.3, XP_005454127.1, XP_003453871.1, XP_003445343.1, XP_003449188.1, XP_003442602.1, XP_003442600.1, XP_003453877.1, XP_005453415.1,…
GO:0045111	intermediate filament cytoskeleton	C	1.72299e-07	8.58033e-10	22	57	2290	36129	OVER	XP_005449485.1, XP_005452865.1, XP_005473648.1, XP_003453825.1, XP_013120293.1, XP_003458136.1, XP_005452867.1, XP_013132548.1, XP_005452866.1, XP_003454235.1, XP_013129213.1, XP_013129211.1, XP_013129212.1, XP_003438114.1, XP_005455496.1, XP_003447308.1, XP_005459069.1, XP_005459067.1, XP_013129210.1, XP_005459068.1, XP_005463134.1, XP_005463135.1	XP_013131937.1, XP_005469225.2, XP_013130491.1, XP_005469357.1, XP_003451800.3, XP_013124320.1, XP_005457590.1, XP_003449151.1, XP_005458893.1, XP_005453402.1, XP_005474260.1, XP_003441589.1, XP_005468520.1, XP_005473121.1, XP_005463610.1, XP_013132578.1, XP_003448665.3, XP_005454127.1, XP_003453871.1, XP_003445343.1, XP_003449188.1, XP_003442602.1, XP_003442600.1, XP_003453877.1, XP_005453415.1,…
GO:0019219	regulation of nucleobase-containing compound metabolic process	P	2.64651e-07	1.34106e-09	264	2806	2048	33380	OVER	XP_013126602.1, XP_005448882.1, XP_003452669.1, XP_013130862.1, XP_013120062.1, XP_005472503.1, XP_003438593.1, XP_013127523.1, XP_013124309.1, XP_003451970.1, XP_013130971.1, XP_003441505.1, XP_005451479.1, XP_013123136.1, XP_003448702.1, XP_013120074.1, XP_003451872.1, XP_005449813.1, XP_003443832.2, XP_013127519.1, XP_013128275.1, XP_005471003.1, XP_013126215.1, XP_005453816.1, XP_013129026.1,…	XP_013131165.1, XP_005468327.1, XP_005467275.1, XP_005476382.1, XP_013125222.1, XP_005471979.1, XP_005456217.1, XP_013124927.1, XP_013127271.1, XP_005477336.1, XP_005456119.1, XP_003456080.2, XP_003458490.2, XP_003439269.1, XP_003445275.1, XP_013132270.1, XP_005457322.1, XP_005456631.1, XP_005477687.1, XP_003443520.1, XP_005474213.1, XP_013124411.1, XP_005458845.1, XP_003456476.1, XP_003443106.1,…
GO:0005007	fibroblast growth factor-activated receptor activity	F	3.01373e-07	1.55347e-09	12	11	2300	36175	OVER	XP_005473133.1, XP_005473131.1, XP_005473929.1, XP_003445598.2, XP_005473928.1, XP_005473930.1, XP_005473933.1, XP_005473932.1, XP_003451467.2, XP_005473927.1, XP_003445599.2, XP_005473926.1	XP_005453442.1, XP_005453441.1, XP_005453444.1, XP_005453443.1, XP_005458384.1, XP_013132036.1, XP_005458383.1, XP_005453439.1, XP_005458382.1, XP_005458381.1, XP_003453659.2
GO:0010628	positive regulation of gene expression	P	3.9405e-07	2.06561e-09	62	396	2250	35790	OVER	XP_005448882.1, XP_013120064.1, XP_005462304.1, XP_013120066.1, XP_013127525.1, XP_005450299.1, XP_013120062.1, XP_005450823.1, XP_013127523.1, XP_005450821.1, XP_013120068.1, XP_005453302.1, XP_005473034.1, XP_013130971.1, XP_013131353.1, XP_003441505.1, XP_003446536.1, XP_005478823.1, XP_013120074.1, XP_003451872.1, XP_013120076.1, XP_003443832.2, XP_013120070.1, XP_013121018.1, XP_013120072.1,…	XP_005467941.1, XP_003457821.1, XP_013125222.1, XP_005457115.1, XP_003456464.1, XP_003447937.1, XP_003449078.1, XP_003447564.1, XP_003446196.2, XP_003454720.1, XP_005457322.1, XP_003443520.1, XP_005449509.1, XP_005454859.1, XP_005448105.1, XP_005459559.1, XP_005462464.1, XP_003457711.2, XP_005447766.1, XP_005472831.1, XP_005459996.1, NP_001266556.1, XP_005449946.1, XP_013121684.1, XP_013125221.1,…
GO:2000112	regulation of cellular macromolecule biosynthetic process	P	4.10275e-07	2.18651e-09	265	2835	2047	33351	OVER	XP_013126602.1, XP_005448882.1, XP_003452669.1, XP_013130862.1, XP_013120062.1, XP_005472503.1, XP_003438593.1, XP_013127523.1, XP_013124309.1, XP_003451970.1, XP_013130971.1, XP_003441505.1, XP_005451479.1, XP_013123136.1, XP_003448702.1, XP_013120074.1, XP_003451872.1, XP_005449813.1, XP_003443832.2, XP_013127519.1, XP_013128275.1, XP_005471003.1, XP_013126215.1, XP_005453816.1, XP_003453688.1,…	XP_013131165.1, XP_005468327.1, XP_005467275.1, XP_005476382.1, XP_013125222.1, XP_005471979.1, XP_005456217.1, XP_013124927.1, XP_013127271.1, XP_005477336.1, XP_005456119.1, XP_003456080.2, XP_003458490.2, XP_003439269.1, XP_003445275.1, XP_005457322.1, XP_005456631.1, XP_005477687.1, XP_003443520.1, XP_005474213.1, XP_013124411.1, XP_005458845.1, XP_003456476.1, XP_003443106.1, XP_005478245.1,…
GO:0098772	molecular function regulator	F	4.3417e-07	2.35179e-09	135	1202	2177	34984	OVER	XP_013127218.1, XP_005459901.1, XP_005449038.1, XP_005449829.1, XP_003438868.1, XP_013127369.1, XP_005449878.1, XP_013123223.1, XP_013119774.1, XP_005475657.1, XP_005459540.1, XP_013126621.1, XP_005473598.1, XP_013127214.1, XP_005460713.1, XP_005473978.1, XP_013129093.1, XP_005473375.1, XP_003448289.2, XP_005479121.1, XP_005454564.1, XP_005458947.2, XP_005448727.1, XP_005470358.1, XP_005456376.1,…	XP_003455641.1, XP_003456027.1, XP_005467941.1, XP_013121005.1, XP_013123622.1, XP_005459480.1, XP_005463012.1, XP_013128071.1, XP_005467843.1, XP_003450176.1, XP_003439683.1, XP_005470990.1, XP_013124773.1, XP_003445889.1, XP_005471330.1, XP_003443226.1, XP_005455986.1, XP_013123524.1, XP_003452901.1, XP_003458219.1, XP_003450744.1, XP_005459393.1, XP_013120883.1, XP_003451292.1, XP_005456183.1,…
GO:0043412	macromolecule modification	P	4.68562e-07	2.57901e-09	336	3788	1976	32398	OVER	XP_013124422.1, XP_013129858.1, XP_005469395.1, XP_005473929.1, XP_005474431.1, XP_003455227.2, XP_005474416.1, XP_005476695.1, XP_013123837.1, XP_005475145.1, XP_013131839.1, XP_013120062.1, XP_013124735.1, XP_005453060.1, XP_003438593.1, XP_005476190.1, XP_005462513.1, XP_005454342.1, XP_005448084.1, XP_005473932.1, XP_005459488.1, XP_005462102.1, XP_005478077.1, XP_005474427.1, XP_013126991.1,…	XP_003446327.1, XP_013120872.1, XP_005452207.1, XP_005451769.1, XP_013122517.1, XP_005476427.1, XP_005476284.1, XP_005476031.1, XP_003445889.1, XP_005470225.1, XP_013128576.1, XP_005457322.1, XP_005455165.1, XP_003447071.1, XP_005477687.1, XP_005478900.1, XP_005473206.1, XP_013133104.1, XP_005459852.1, XP_013129922.1, XP_005464909.1, XP_005463230.1, XP_003438129.1, XP_005451965.1, XP_013131722.1,…
GO:0006464	cellular protein modification process	P	4.80307e-07	2.72759e-09	326	3655	1986	32531	OVER	XP_013124422.1, XP_013129858.1, XP_005469395.1, XP_005473929.1, XP_005474431.1, XP_003455227.2, XP_005474416.1, XP_005476695.1, XP_013123837.1, XP_013131839.1, XP_013120062.1, XP_013124735.1, XP_005453060.1, XP_003438593.1, XP_005476190.1, XP_005462513.1, XP_005454342.1, XP_005448084.1, XP_005473932.1, XP_005459488.1, XP_005462102.1, XP_005478077.1, XP_005474427.1, XP_013126991.1, XP_013120074.1,…	XP_003446327.1, XP_013120872.1, XP_005452207.1, XP_005451769.1, XP_013122517.1, XP_005476427.1, XP_005476284.1, XP_005476031.1, XP_003445889.1, XP_005470225.1, XP_013128576.1, XP_005457322.1, XP_005455165.1, XP_003447071.1, XP_005477687.1, XP_005478900.1, XP_005473206.1, XP_013133104.1, XP_005459852.1, XP_013129922.1, XP_005464909.1, XP_005463230.1, XP_003438129.1, XP_005451965.1, XP_013131722.1,…
GO:0036211	protein modification process	P	4.80307e-07	2.72759e-09	326	3655	1986	32531	OVER	XP_013124422.1, XP_013129858.1, XP_005469395.1, XP_005473929.1, XP_005474431.1, XP_003455227.2, XP_005474416.1, XP_005476695.1, XP_013123837.1, XP_013131839.1, XP_013120062.1, XP_013124735.1, XP_005453060.1, XP_003438593.1, XP_005476190.1, XP_005462513.1, XP_005454342.1, XP_005448084.1, XP_005473932.1, XP_005459488.1, XP_005462102.1, XP_005478077.1, XP_005474427.1, XP_013126991.1, XP_013120074.1,…	XP_003446327.1, XP_013120872.1, XP_005452207.1, XP_005451769.1, XP_013122517.1, XP_005476427.1, XP_005476284.1, XP_005476031.1, XP_003445889.1, XP_005470225.1, XP_013128576.1, XP_005457322.1, XP_005455165.1, XP_003447071.1, XP_005477687.1, XP_005478900.1, XP_005473206.1, XP_013133104.1, XP_005459852.1, XP_013129922.1, XP_005464909.1, XP_005463230.1, XP_003438129.1, XP_005451965.1, XP_013131722.1,…
[truncated: 269 more rows]

## Sheet: H24_L24_L48_down_enrich
GO-ID	Term	Category	FDR	P-Value	#Test	#Ref	#notAnnotTest	#notAnnotRef	Over/Under	TestSeqs	RefSeqs
[truncated: 208 more rows]

## Sheet: H24_L24_L48_up_enrich
GO-ID	Term	Category	FDR	P-Value	#Test	#Ref	#notAnnotTest	#notAnnotRef	Over/Under	TestSeqs	RefSeqs
[truncated: 607 more rows]

## Sheet: H24_L24_up_enrich
GO-ID	Term	Category	FDR	P-Value	#Test	#Ref	#notAnnotTest	#notAnnotRef	Over/Under	TestSeqs	RefSeqs
[truncated: 463 more rows]

## Sheet: H24_L48_down_enrich
GO-ID	Term	Category	FDR	P-Value	#Test	#Ref	#notAnnotTest	#notAnnotRef	Over/Under	TestSeqs	RefSeqs
[truncated: 186 more rows]

[truncated: 20 more sheets: H24_L48_up_enrich, H24_up_enrich, H48_down_enrich, H48_L48_up_enrich, H48_up_enrich, L24_down_enrich, L24_H24_H48_down_enrich, L24_H24_H48_up_enrich, L24_H48_down_enrich, L24_H48_up_enrich, L24_L48_down_enrich, L24_L48_H24_H48_down_enrich, L24_L48_H24_H48_up_enrich, L24_L48_H48_up_enrich, L24_L48_up_enrich, L24_up_enrich, L48_down_enrich, L48_H24_H48_down_enrich, L48_H24_H48_up_enrich, L48_up_enrich]
